# Supplementary material for: An ovary transcriptome for all maturational stages of the striped bass (Morone saxatilis), a highly advanced perciform fish
Source: BMC Res Notes. 2012 Feb 21;5:111. doi: 10.1186/1756-0500-5-111 (PMC3305648; doi:10.1186/1756-0500-5-111)
Supplement: Additional file 1 — Striped bass ovary contig assemblies in FASTA format. [file 1756-0500-5-111-S1.ZIP › Supplemental_File_1.fna]

>contig00001  length=567   numreads=18
cTCATTTtGcTCCCTTTCATTtcAGTCCTCTCTACcAGTCCCTTTAACACAGCATCCAaT
CTGCtGCGTGCACCAGTCCCCTCTAAATCtGGCCTTTCAGTCTTGATCTTGACGTGATGC
ATTATCTCCaCTTTTCTTTATATTATTAATAATTGGGgAAAACACCGACTGATACAACCA
CACGTTCACTGTCGGTAACCGAAATGCACCTTAGAGCAATGGTCCCTCTGAGTTGATAAG
GACTTGAAACTGATGTTACAAAaacaaTACTAACATTAACGTAGGTCTCCTGCAGGACGT
TAGATAAGTTAACGTTAGCTAATGGGCTAACAGCTGCGGTTTAAGACCGTTTAAAGTCTG
CTAACGCTAGCTCCCTTCAGCGTTAGCAGTAACCaTTGGAAAACGTTAACGCTTGGTTCA
CGAGTGCAACTTTACCCACGTTTGCCAATTATAACGAATAGCTAACTGACAGTTACCCCT
ACCGGTTGTCACACATTCTCTATAAATACAATCTGCTGGACACAGGCCGTTTTATTATTG
TTATATCGGACTGTAGCATGTACTAAC
>contig00002  length=381   numreads=15
ctGGAATGATAACATCAATTCAGATTCAGTACTTCTCAATGTGTGGATGGATTTTATGTC
ATAGCTCACCCAGAAAAAaGTCTTGgTTTATgAAACATCACAACTTCTTATTTCACCTGC
TTCTCTTCCAGTTAAGATGGATGGCTGTGAGGACACATGAAAGTCTATGCCTGTGATCTG
GTGAGtGTTTTTATTATCGACTGAACTGACTGAGGTGACAAAGGAACATATGATGACAAA
CTGAAATATTACTGTAAAGACTGTCCTGGGCCAGACAAAGTGTGCATCTGTTAAAAACTG
GTGGATATTGTCCAGATACAAAGTTCAGTTCAGTTGGACTCCTGTCTCTTTTCGACACCT
TAAGATGGAggggggggggct
>contig00003  length=1585   numreads=654
cTGAAaCCCcAaCAGCAGGCACCtGTAGACAATCAGCTCATTAGGCTgTGATTGGATGCA
GGCTGCAGTAAATGCTGCCTCTCTGCTGCACACACACACACACACAGAGCAAGTAGCTTC
AGGGCAGTCAGGCCACTGTTTCTGTGACAGGATTGCACGCTTTGGCACACAGAAATGGCT
TGTGGAGTTCATTTGGGGATCTTGATGATGTGCTTAGTTCAAGCAGAGCATGTACGCTGT
TTATGGGCTTCACAAGCTCAGAGCTCCCACAGACAAAATGGCAACATATATGTTGGCTTG
TCGCAACAGGATGGTGGACTAAGACAACTTGGTGGCAACTATCCCCAGAATCAACTCAGA
CAGGCTTCATCCCAGAGCAGTGGCTTCAACACAGATGCTGCAGTTAACAGTGGTTATAGC
CAGGGACTTTCCAGTCGTGACTACACACAAACTCTCTCACAACCAGCTCAAAGTGGCTAC
CCTTCAGTCAGGTTTGTGCAGAGCAGCTCACTGTTGAAACCTAACTGGCAGATGACTAAA
TTGAATAAAGTTAATGCACAAAAGGTGCCAAAAAAGCAGTTATTTGGCCTTTCTACATCT
ATTGTTGGTGAAAGTTCTGTCAGTAAGTACAGTGAGAAGCAGAATGACCATAATTATGTC
GGCAAGAGAACCTGGCCAGTCCAGCAGCTTACACCGCATGCTAGCAGCTACCTGTTCAGT
GGTTCTGCATCTGTTTGGAGTCCTAGCAAAAGCTCCCGCCAGTCAGCAGTACAGCAGGCT
CCCAGTGCTGCTGCAGAAACACCAGCCTACAATTGGCAAAGAGGCCACTCTTCTATGAAG
TCTTCCAGTCTGTTTAGCGCAGCTGCTCCTGCGCCACAGAAAAACTCTGCACAGATGCAG
ACCTCAGCCAATGCCCGTGCTAGAGTGTCTTCTCGTCATAGCTCTAAAGCGTCGAAACCT
GGTGGTTCCTCAACTCATCAAAATGAGAGAATTCAAAATAACCCGAGCCAGATTGACAGT
GGGAAACAATACCAAAGCAAACTGTTTCCTGTGAATGAAGGAAATGCCAACGGACACTAC
AAGGCTTCTTCCACATCCAGCTTGGCTATAAACCATCTAAGTCATAGCCAATCTCTTCCA
ACTGTTGGCTTCCACTCACGCAGTCTAGAGATGCCCACAAATACGAGGTTGAGCTACAAA
CCCAGCTACACCTCGACTGAGCAGATCCCCAGCAGTACGAGCTCTCTCTACGCATCCTGG
AGCAGTAGAAACCAAGCCCAGGGAGCTCATAACCTCCCTGCCTCCGGGAGCAGCAGAGTG
GGAACCTCTGCTCAGCGCTTTGCCCCAACCAGAACCTACGACATCCCTCAGCGCTTTGGT
GGCTTCGCTATCAGACGGCTGAAGGAACCTGTGGACCGGAAGGAAGAGAGCGTCAGGAAG
CCACAGCAGACCTACAGTTCAATCACGGCAGAGCATGTCTTTTAAACCACAGTGGCAGTC
GTCATCATCAGAGACCATTTGGCGGCGCGTTAGCTCCTGCCATCTGGGACACTAGCAGGT
GCTGCAGGTGTCCTTGGATGAAGAA
>contig00004  length=319   numreads=12
CTTGCCAGCCCGCTCAGTTTTTTTTTTTTTTttGTtGAGAACTGTGTTTCTGTGCAAGAA
ACATAGATGGCCTAGCCTTTATTTTACCAGTTTAATATGGCATCTTAACATCCAACATGT
TTGGGGGACAGATTTATTGAGCAACACAGGTTTTCAACTTCAGGTTTTTATGTTCTGTCA
AAAATCCTAATTTTTCTGCACAACAAAGAAATAACCTCAGGACCCAGGCAGGTAGGTCGA
ATTTAATTTAAAGGGGTAAATTAAAAAAaCACAACAAATATTTCTGAATTTAAAACCAAC
ATGCAAAGTATTTCTTAAA
>contig00005  length=270   numreads=9
TttttttttttAGgAAATAAAGATGTTtATTGAAATGGTGATTCATATACCTAAACATTC
CCATTTGCTTTGAACTCTGATATTACAGTGGATGCCGTCTGGTCTTTAAAGTGATTTGAC
TTGTTTTGGATATCATAGAGCTGAGCATTCTGCCTTTGAGCCATGAGGGTTTCCAACTTC
AGGTGATTTATGTCCTGTCAAAAATAATACTTTTTCTGCTAAACAAAGAAATAATCATGG
ACCCAGACAGGTAGGTCGAACTTAATTTAG
>contig00006  length=251   numreads=5
ggAAGgAaGAGgAAGATGAAGCtCtGGAGGAGGGAGGAGATGGAGAAGATGAGAGCATGG
AGACCcAGGAGTGACTAGGAGTTCAGTGAATGTTGGTGAGCGTATTGAAGAAGTCCTTTC
AGCTGGGCCACGGTGTGTACTTTGGATGTTACCTGAACACAAACACCAGCAGGAACTGCA
TTCcACCcGACAGCCACTGGTCCCCTGATGTGTTCaGAAAAAAGaCTGGCCTCATTTATt
Gtcagttttaa
>contig00007  length=852   numreads=70
cTACTCAATaGTAAATCaCTTTAAAATCTGCCAGCCACTtCATATTTTACCAGCAGTTAG
CTAGCGCCAaTTTCGTAGCCTACCGCCACATGTGCAGGTCAATTCATTTATGATTATGCA
AAGGTTACCCTGGGTGCATCGTGCCATGCAGCTCATGAATGAACAGAATTGTGTTATGTT
AGTGTTATCTATTCATTTtGGATAGATGGGCTGTTAAGAGACACAGGGCAGtAAGGGGtA
AATCCAGTGTGTACATCACATTTTCTACATGGAGTtGTtgCATTTTCCATTTATTTTAAT
tGACAGATGGGAAACAAAGTGAGGATAAAAGTGCAGTTTTTTTTGCCAGCACTGACTGTT
CAAAATAGATATTTGCATACATTAGTGATAAAAAGGGTAAATGCACTTAGGTAAATGTTT
CCATTTTGATACAGACAGATACTGTTGCAAAGCAAAACAGCAATGTCAGTTCCATGCGCC
ATTTGTAGTAATTCAATATCCTAGCATTTCTTTCATATTGCCAAACAAGGTCAAACCCCA
TCACACACACCATtGTAAGAGTACAGAAGAGTATTTCATCCAACACATTTCAGTTGTTTC
ATAAAAGACTAAATCATCACAACTTTGCCcACATTGATTTTTTTTAATAATTCTGAAAGG
TAGAACAGCTCTATACCTACATGTGTAATACCTACAAAAAGGCACAAGTTCACAGAACAA
TTCAAGGCTAAATGTTTGCCTCAGTGACAGCAGAGCAGCTCAGTATGTGGTTGTAAAAAA
AaGGACAGAAGGCAAACAAATGTCAGAGTGCGTGTTCAGAACAAGTTTGACAATGAAAAC
AAGTGCCTTAAT
>contig00008  length=252   numreads=3
TTTTTTTTttttttCATTTTGtCAAaCTTtATCAaCACAGTGTTAaTCATGCATCAGTAA
AATATAAaCATTAaTATAAAAaTTAATTAAAaGAAGAAACcaaacaaaaGaCAATACGTC
AGACTTATCTTACTTAAGAGTATCATTTGGACgCAGGCCAAAGCTGCTAATTGAAGTTTG
ACAGAAGTTAGATATGGTATGGTTGAAGAATTTCAATTCAACTTAAGGAAACACAGGAAA
TTACATTTTCTC
>contig00009  length=215   numreads=3
aGGGATGTATAAGCGGTTACACtGACCTGAAATGTTACCTGgTTtGACAGCAGTGAAAAG
GTTCATAGTGCGGaTAAACACGGCAAAAaTCTCTCATGTACAGTTGCCTTTTACACATCA
CAAGATtACCTTCATTTTGATCGTAGAACTTTTGTGTGTTtCTGTTTTTtCTTTCTTTGT
TTATGTTTGCAGTAATCAGTGAATCTGAATCTTTT
>contig00010  length=112   numreads=79
CCAGCAGCTCAGGACTGACATGAAGGCGCACTCAAGTAAAATCTGCGTACCGAGAGACTT
TTATAAAGACGTTGATTAAAGAGAAATAAGTGCCCAGAAAATCAAAAAATTC
>contig00011  length=240   numreads=3
agttATtGgTTtGTATCCAACAGGTCAATTTATtAaCTCTtGTtACACAATATACGTGTG
CATCCCCACCcAGAAGAaCCAGGCATCATTACAGACAGCCTGACCCGGCTTCACTGTCGG
ACCTCTGGGATCCAGTCCGTGTTAGGAAGCGCAGACTGTGGCTGCATACAGTAATTCACT
CTGTACACAGGCTGCTGGAGCTCTAaTACACAATGTCTACTGAGAGCCACAaGAACACAg
>contig00012  length=110   numreads=3
TTTtGATTTAGTCACATTTGGATTTCATTCATTTTTAAAATGCCATCACAGTAAAGAGCA
ACAACACTTTCAGTCTTGTGAAGCTAAATTACTGAATAATTAAACAGAAA
>contig00013  length=705   numreads=81
GCAACGATGAGGTCCAAGCTGCTCTTTGTTATCAGCTTTATGCTTGCATGTGTCAGGCTT
AGTGATGCTGGACTCAGTAGGAGAGTGACAACCTACTTGGGGCAGAAGCCTGCAGAGGTG
GGAGCCGAGCCAGTGGCGGGACCTGAAAGAGAGCACTTCAGATGGTCTGCTCAACAAACT
GGCAGGCTCCAGGCAAAGCAGCGCCAGCCAGTGGGCGGACCAATCCTCTGGAAGTATCCA
GAAGATCCGGTGGACCTGGTGAAAAaGCCCCCTGTTGGGTTCAAGCTGCGGCAGCCGGTG
ATGACCTACTCAGTTGCCGTGAGGTGTGGGGAGAGTAGGATCCAGGTGGAAGTGAGCCAG
GACCTGCTGGGCCTCGGCAAGCTGATAAAGCCTGAGGAAGTCACACTTGGTGGTTGTCCA
GCCACTGAGATAGACAACTtGtCTCATGTGCTCATCTTTGAAAGTGAGCTGCACCGCTGT
GGCAGCACACTTGTGATGACCGAGAAAGCCTTCATTTATACCTTCACACTGGTCTACGAC
CCCAAAGTGTCAAGCAGGAGCCACATCATAAGGAGCCAGGGTGCTGTCATTGGAGTGCAG
TGCCACTACCCAAAGTGAATGAGCCTGCAAAGACCCACTTTAGTTTACTGTGGGAAAGTG
AAGAAACCAGCTTGTGTAACAAATCATAATAAAGGGTTTAAAGTC
>contig00014  length=2325   numreads=178
TATTTTATTGGACTGACCCCAAACAGTGACACACCATCATCTGCAACACAACCTTTTCAG
CCCATTTGCCTGTTTGTGAAATTCATAAATCATGAATAGTGCATGGCAGTGTCACTGCAG
AAACTTTATACATTTCTTTTACCATTTTTTTTTTTACTTTTAtCTAACATAAAGAGGCTT
TCTGTGCAGTGCATTTCACCTGGTGCTCTAAATATTAATTACATTACGAACAAATACACC
TTTGGGGGGgACAGTTCAACGCGCTTTGTTCGAAAGTCAATCCGGGGGCATCAACATCTT
GGTTCTCCTCTCATGGTAGAGCCTCTCTCCCAGTGTAATGGCGGCGGCTCATCGTCATCA
TTGTCCTCGTCTCTTGGCCTGTGGTACATCACTTTCCTCTGAGTGCTCATCTCTTGTCGT
TGCAGAGGGGTTGCTTGTCTCCTCCTGGGAATTGCGTCACCGTCGCCCCACCTGCCCTGG
TCGGACGTGGTCAGACCTTCTCTGCAGAGTCTGTCCTGGCATGTTCTGCACTGCAGCTCA
CTACTAGTTAACTCTCCAATCTCGCCATCGGCTGGCTCCTGCTGACAAAGATCATGACCT
TCCTCCTGGTTGAGCGGCTCTACGGGATCTTTGTACTGGCCTCTTTTATACCAAGGTTTT
GCAGCATGTCTCAGTGGGGCAGAATGGGGCTTCCTGGGCGCAGTATGCTTCCTCACAACC
ACTCTGACGGGCTGCTCACACCCTCTTCCATATCGGCTTTCCTCCTCGGAGTCTCCGGCT
TCATCCCTGTACATCTTGGAGCTGTGGACTTTGCTCCTGCTCACCCCTTTCGCCAGGCTT
TTCCCACAGCAGGCGCACATGTACCTCTTtGAACCTGGCGGCCATACCGGTTCTGCTTCT
TCAGCAGCCTGCGGAGACCCGCCTACGACTTCTGCAAGCCTCCTGCCTGTATACACACGT
TTGGGGAAGAGATCCGCATCATCCAGGTCTGTGGAGAACATCTCGTCTCTGGAGGAAAGC
TCGTCCAGAGACGGACTGAGCACGCTCATCCTCTCATGGGTGGTGTGCATGaCGGGGTaG
TTGTAGAAGTAGGGGGCAGCTGGGGAGGAGAGGTGGCCGACTGCAGCATCTCCAGGTGTC
AGAACGCTCTCAAAGGGCAGCTTGAGGATCTGGTAGTTTTGATCGGCTTTCTGATGTTCT
GGTTTTGAGACTTTTTCGCCACTTTTGGCGTCTCTGAGCGATGGCTGGCAGGGGGTAAAG
GAAGATGGCACTGATGGTGTTGAAGGCAGGATTGAATCCGCTCTCTGCTTCTGGAGCTCT
TCGGCATCGCATTTGAGAACACTTGGATCGGTCACTGAGGTATCTGACTGGATATCCGTG
ACCTCCGCTTTCTCAAGAGCGAGGAAGCGTTCATCTGCTGCAGGCTGCTCAAGCTCAGAG
CACTCTTCGTGAACAGAGGAGCTGTCGAGAGGCAACTCCTCTTCCAGTCCTCCTGACCAG
CATTCCTGAGGGCTCAGGCCATCTAAGCTCCTTTGGCTGGACTCGCCGTCGTACACCGCC
GTCGTGGAGTCACTGAAGGTCACAGCCGGAGACTCCAAACGGCTGCTGTCAGGCGCCGAG
GGCAGGACATGACCCTGCTCCTCTCTTTTCTTATCTTCTCCTGGAGAAAACATCCCCGAG
GACTGTGAGGCAACACCAGAGTCCAGTTCTCTCTCGGCTCCCTGCAGCTCACCACCTCGA
ATCTTATCCAGGCACTCGATGAGCTTGGTTATGGCGTCGCTGGGGTCGGTCTGAGCCTCT
GAACAGGCCATCTCTCGTCGGCCGTGAGGCTGCGGGTGATACTGCTGGCGGGGCATGTCA
CCCCAGGGAGGAGGAGCGTGGAACCGAGGTTCAAACATTCGCCTGTGGTCCATTGGGTAT
ATCGGGGCGTGTGGGAAAACAAACCCGGGGTACTGCATGTACTGGTAGGGGTTCATGCAG
GGACGGCCAAAGTTAAAACCTCCAGGCAACCCATACTGACTGTATGGGTTGTTCATCTGC
CAGTGCTGGTAGAGGTAGTAAGGCTGAGACGGTGGCTGGACGTAGAAAAAAGgTCTGGGA
TGTTGAGTTCTCTGTTGTCCGCCAAATGTGTGTGGTTGCTTGCTTCCATCGTCCATTTTC
TCTCTCGTGTTTGTTTAACCTGTCAGAAaTAAAACGCCGCAGAGGAAAGAAACCCGATGA
ACATCAGCAAGCCTCGGATGAGCAGCGGGAAAAGTTACAGTCGATTCTTCGATAAACAAA
CAGAAGTAGAAACGCTTCaCTCTCAGGTGCGCATATCGTCcTACc
>contig00015  length=480   numreads=129
ATTTACCAACAGTTTTTATTGAAAACAAACAGGTGCAGGGTCATAGCTCAGGCTATGCTG
CCAGCGTTGGAGGCAATCCTGGGCCAAAGGTCAGCGCACTCTTTTGCCACTGGGCCTGTG
ATGGCTGAACCTTTCATTTCTCCTTTGTTGTTTACTATGACTCCTGCGTTGTCTTCAAAG
TAGAGAAACACGCCATCTTTTCGCCGATACGACTTCCGCTGCCGTATCACCACCGCAGGA
TGCACCTTCTTCCTGAGCTCTGGCTTGCCTTTCTTCACTGTGGCCATGACCATGTCACCC
ACTCCTGCAGCAGGCAGACGGTTCAGACGCCCCTTGATGCCCTTCACAGAGATGATGTAC
AGGTTCTTGGCTCCTGTGTTGTCAGCGCAGTTGATGACCGCTCCCACTGGGAGACCCAGT
GAGATCCTGAACTTGGCTCCAGATGAACCACCACGTCCTCTCTTAGACATTGCTGCAGTA
>contig00016  length=781   numreads=18
gTTGTTTGTGTCATCATCACTGTCTTGTCTCTTCCAGATCTGGATGTAggcctctgacag
tgtaatcatctgagggagaatgtcagtcacctgcaggtccTGCATCTCATACCACTtCCC
AGTTCCATGATGCAGAACGTGTATTCTGTATGCTCCCTCTGTGGGTTTCCCATCATGCAC
TACGTTGGCAACGAGGTCATAAGTTGTGTTCTTCTCTGTAACTTGAGCTTCTTCTGTCAA
GTACTCACGAaGGTCTACATTCGTGATaGGGAAGTTGACAATTGTGGGGTTCTTTTtCCA
CAAAGAAGTtGTtCTTGGTGAAtCTTTTGATGCAAAATATAAGGTACGGAGGCAGTTTGG
TCAGCTGGAACCTCTTGAGAAAATTCTCTTTGTAGGTTTTGTATTCCTTCTCAGTGCTGC
CATTGAACTTGCCCAGGATGTTGAAGAGAGGGACCTGCGGGATTATAAGCTGCTCCTTCT
CATCCTTGTACAGTGGAGCTGTtGGGAGGTCAAGGGTCAGAAACAGGAAGGTGGACTCGG
ACATCTGCTCCTGGTACTCCTCTGTCACAAGCAACGCCTCTTTCTCCTCCGGTAGCAAGT
CTGGGTGTGGAAGTTTCTTGGAGAAGATCCGCATGGAGCCTTGAAATGCTTTTGTAATGA
TTGAtGGTTTTTTttctttGTtCcTCCAAGAGCACCATGCAGAGCATTCAAGAaCcACGT
CATGAAGTCCACAGCATCTCCTtGTTTGGTAATTTGGAAGTTCttCTTGCTGCATAGCAC
C
>contig00017  length=374   numreads=4
cACTGgACCCAGAGTGCAGTCAAGACCCATGTCCTCCATGGGATGATCCAGGGTTTGGAA
GCCATAGGGGGAGTATCGTCCAACCACTGCTGGCTAGTAGAaGGCAGCAGGCAGAGAAAC
TACCGGCCCcTGCTGGAGCGTCcATGCTGCGAGAGCTTGGAGTCCAGgATAAACCACTTC
GTCAAAAGAGGCAGGCTGGAGCGGGAGgAAGGGGACAACGgAGGGGAAACTGTGCACAAA
GGAAAGAGGTCcAAACATTtCcACAgttcccccagtctgcccggttctacagagataccg
ccttcaaaacaaagcacagatcagaaggcAGaaggttaatattttctcccGGAggaatgg
acttgcCAAagttt
>contig00018  length=264   numreads=4
CAAAAaCGTtATTATCATTtATTATtAATTCcAAaGTACTTCCTGACGTTAAaTGAAACA
aCTGTCAACCACAaGTATTTTGGTTCCAAaCAGAAAAAaGGGACAATAACTCTTAAGGTA
CCCTTtGCGGCATCATTATTTtCATGGAtGAaGGGGgACAACATCATtGTGAATtAAtAA
TTTCTACAGTGACAATGTTACAAAAaCAaCACATTtAcAACCCCcTGCGGCAGATAAaCA
aCAAAaCACAAACGCACCCGCAAA
>contig00019  length=215   numreads=2
CATTTTTCTTGGTTATAGCTTCACTTCAGATTTTCAGCACCACTGTCTTACTTTCACAAA
ATCACAGTCTAAAAaTGTCCTtATAATTTCCGTTTTTGTTTCTAAATGCATGTGTCAAAA
AAAATCTAAACGTCAGACAGGTTGGGAATAAAAACTCTGTGGTAACAGATTATGTTAATC
ATGAAAATCTAAAACATACCAAAACTACATgaCGT
>contig00020  length=997   numreads=35
CAGTCGCGGTCCGCCCAGAGgCCCTCGTGGATCCAGGGGAaGTATGAGGGGTCCACCATC
CAGAGACTACTACGATAaTtcAGGGAGTGGAGATACcTTCTTtAAaGGgATTtCATCcAG
AGGCCCCCCTCCGATGAAAAGAGGACCCCCAGTTCGTAaCGGAGGTCCTCCGCCCAAAaG
GTCTGCCCCATCTGGTCCCATGAGCAGACCCCCCATGTCAAGGGACAGAGATCCCTATGG
TCCACCCCCTCCTCGCAGAGACTCCATGATGTCCAGGAGGGATGATTATCCATCACCAAG
AGATGACCATTACAATTCAAAAGACAGCTACTCCAGTCGGGATTATAGTTCTAGAGATTC
GAGGGACTATGGACCTCCTCCCAGAGATTATTCATACAGAGAATACACCAATTCCAGTTC
CCGAGATGACTATGGCTCAATGTCAAGAGGATACAGTGACCGCGACAGTTATGGGGgAGG
CCGGGAACCCAGAAGCTATATGGACCGTCCAAGCGGTGGcTCCTACAGAGATTCATATGA
TGGTTACGGTAACTCTCGCAGCGCCCCACCCTCACGGGGCCCCCcACCATCCTATGGTGG
GAGCAGTGGAAGCAGTCGTTATGATGACTATGGCAGCAGTTCCCGGGATGGCTATGGcaG
TCGTGACAGTTACCCCAGCAGTCGGAGCGACCAATATCCACCTAGCCGtGGAGAGCGAAT
GGGCAGGCAGGAGAGGGGCCCAGCTCCCCCTGTCGAGAGAGGCTACCCTCCTCGTGACTC
GTACAGCAGCTCAAGTCGTGGAGGGCCACGTGGTGGCCGTGGTGGCAATCGTCCCGATAG
AGGAATGGCTCGCAGCAGATACTGAACTGGACTTGGAAATCACATTAAaGCAAACGTTGG
TCTCCTCAAGTGTTTTGGAAAGAAAGCTGACAAGACAGACTAGCCATGTCTAAATCTgTG
GAATATAAACCTTAGCTTTGAACTGTATCTTGACTTT
>contig00021  length=326   numreads=6
TTGTACAAGAGAAAGGTCGTGGTTTGAGgTTtGCAGAGCAGCAACTCCTGCGTCATGGTT
GGGAACACGGTAAAGGACTGGGGCGAGCTGAGAATGGCATATCCGAGGCTATCAAGGTCA
AAGTGAAaTGTGATAAAGGAGGGATTGGCCATAaGGAAGGGGAGCAGTTTACCTTCCACT
GGTGGGATCATGTCTTCAATAAGGCCTCTTCCAGTCTGCAGGTGGAATCTGATCAGAACG
GTATTCAGTTGAAGAAGACAGCGgATGAGGATGAAGAGGATACGATGATCTCcAaTAAAA
aGCCACGGCAGGCCTCGCTGGCTaaa
>contig00022  length=100   numreads=11
TGAAAATGAACATTTTAATAGTCAAGCACAACATTGTTGTATGCGTGTATAATGTGTATT
ATCCATTTCAGTTCTACAGTTCATTTGGAGTCCTTTAATC
>contig00023  length=372   numreads=81
GGCGCACGCTCCTCTTCcGGTCtCTTTtCCCTTAGCcGCCGGACGAAAATGACGAAGGGA
ACTTCATCTTTCGGTAAGCGCCGGAACAAGACGCACACCCTGTGCCGTCGCTGTGGGTCC
AAGGCCTACCACCTGCAGAAGTCCTCCTGTGGCAAGTGTGGCTACCCCGAGAAGCGCAAG
AGAAAGTACAACTGGAGCGCTAAGGCCAAGAGGAGGAACACCACTGGTACCGGCCGTCTG
AGACACCTGAAGGTCGTCTACCGCAGATTCAGGAATGGTTTCCGGGAAGGCACCACCCCC
AAACCCAGACGCGCTGCAGTGGCCGCCTCCAGCTCATCCTAAAAGACACATTTTTGGTTA
ATAAATGTGATG
>contig00024  length=318   numreads=11
gATCCAATTCAGACAAAAATCACAGTTTGACACTTGACAATAACAAACCTGATAGATGAa
aaTGCTAATTTCTCTGGCCTtCTGATTCTTAATGAGGATGCAGTGTTGTGTGGCAGACAG
ATGTTAGAGCTTGTTTTAAAACTTTCTGCAAAAGTTATTTTGTCTTCTGAAATTCTATTA
TGTGAGTTGTCTCTTTTTACATATTGTAGTTTCATATCAGTCTTTGCACTTTGTACATAT
GGTATTGATTTATGAAATACAAAAAaTGATTGTACTGCAGATGTGTTTCTGACACATAAA
TAAAAaCATCTTCTcttt
>contig00025  length=225   numreads=3
TCACTTCTCTCTTGATATCATTCATtATTGTTTAAGGAGAACATTTACACCTCATTGAAA
TGAAAACATTAACCATCTCTCAGGTAAATTATAGAATTTTGCCCTGAATTAATTTTAATT
TTGAATGTATACAATAAGTGTGATTTACTGATGATTAATTCAAATGTGTCTGTAGAAAaT
GTATATCTACTGTGATTAAAGGCAGAGCACTGAACGTGCcTgtaa
>contig00026  length=257   numreads=3
GTTCCAGCATTTTATTATTTAAAACTTATTATTGTAGTCAACATTTTAATTACATGAAAA
TCAAATCAAATCAATGGAGATTAACAGAACAAAACAGTATATAAAGTTGTGTCTGAAGGG
ATAAAAGTTAaGTTTGAGCTTTGAGCTCGGGTATAAAGGAAAAAAAGTGTCCAAGCTGGA
GAAACAAATCGCTGAAGTCAGTCAGGCTACAACTGAACTTCCATCCTACTTTAATCTCTT
TATAATTGGGAATCAAG
>contig00027  length=333   numreads=12
aaTTCTGCAGCTATCAGgTtAAaGGTCATACTGCcTCTTAAAaTTTCGGACAAaaTTTTC
CTTTTtGTGTGTCAAaTTTCTGTAGCTTTAaTGAATTTTTtGCCAATCTAAGAACCTGTG
AAGATTATCGATATCcTCTTCTGATTCAAAACAaTTGAATTAAATTAGTGGGCCTTTTAG
AGTAGTGACACATGTTGACTGTGAGCcTCACCTGTCAGATTATTTTTTttAATGTGTGAA
CcTCTGACCGAGGTGGCCTGTAGGTGGaCTTtAATTtGTATGCATCTCTAGTgTTGTTTT
tGTTTTtGTTTtCTTTATCAATAAAaTgCAAAc
>contig00028  length=374   numreads=6
gaaaaaaaaaTCATGTCCACCCCTTTAAAGACTGGAaTGTGGGTTGAGAACAAAATAAAA
GAAACGGGACAAAGATGAACTCAAAGGTGTCCCCTGTGAGCCACTGAAACAGGAGAGTGA
CTAAACTAAGACCACAGGAAGCCTTAACAACAATtAACCCTTAAGAGCTGACCTTTGACC
TCAaGCGGTCCAGCAGGGGGAGAGGGCCCTGACTCGGCTCGGGgCTGgACACCACCTTTC
TGCCGCATCTACCTCAGAGCAGAGAGGAGACTCCAGCAGCCGGCAGACAACcTCCCCCCG
GACCCcGTCGGGACGAaGCGACCAaCTGAAGCGGCGAGCACGACGAGCATtCAaTGgTtG
aaaaaaaaaaaaaa
>contig00029  length=176   numreads=2
CAAGAAGCAGCtGTATTCGACTaTAAAGGCATTTCTAATCCAGTGTCTCTAAGCTGTTTT
CTTAATATTTCAGTGTAAAAAGCcTAGACTCTATTAGAAAAAAGAAaTAGTAAACCcAAA
ATAACATTTCATAAGAAAACAaTCAtTGAAAAAAAAAaaagAAAaGGAAaaCAAaa
>contig00030  length=447   numreads=607
cTCCACTTAAAAGAAGTGCAGAATACTGACTAAAGATGTCTGGCCGTGGTAAGAAAGCTG
TACCCAAACCTTCAAAATCCTCAGTGTCCCGGTCTTCGAGAGCTGGGATCACTTTCCCGG
TGGGCCGCATCCATAGGCTTCTGAGGAAAGGCAACTATTCCCAGCGAGTTGGCAATGGCG
CTGCTGTTTACCTCTCAGCCGTCCTGGAATACCTGTGTGCTGAAATCCTGGAGCTGGCAG
GAAACGCTTGCCGTGACAACAAGAAGCATCGCATCGCTCCTCGCCACATCTTGTTGGCAG
TGAAAAATGACGAAGAGCTCAACAAACTGCTGGCAGGGGTCACGATCTCAGATGGTGGCG
TCATCCCAAATATCCAGGCAAGCCTTCTACCCAAGAAGACCAAGGTGTCCAAGGATGACA
GTACTGCTAAAGACCTTGAGTCTCAAG
>contig00031  length=422   numreads=20
gCAGTGTCCATTAAACAGTTtGCCAGCCTCATTGGCTGATTTACTTTTTAGGAGTATtGT
ATGGATGGTTCGACATCTACAGAaCAGGTCGAGCAAACAGAAGCGAAAAATGTAGACCTG
AAATTTACAACCTGTACACATTAAGCTCACATGCACGAGCGTGTTTGACTGGTTTAAAGA
TGGgACttgtggtggacctgtagagaagatagaaagcggccgtcactctatattcctcaa
aaagaatgacatttccTTGGCTACAGGAAGCAGGAAATGAAGCACGTTTCCGTAGCATTC
AGAGAAATTTTCCCAGCTGCCGCAGGACACATGGAGCACTGGAAGTACAGAATTTTCCCA
GAAAGAATACAGATTGTAGTACCTGGCTCCAGTATCAAGTATTCAAAAAATTACACCATt
GA
>contig00032  length=1040   numreads=11
cagaggagagatatgctgaattttaatgtaaaacacttctcctgaatgttaacagttggt
ttgttgatggcagcacaaaaaaaaaacaaaaaaaaaaaaaCAaCGTGGTTgAGAGGAACC
ACTAGCAGGAAAAATAaGAATCCCACAATGCAAGTGATGAATAaGTTCAAGCTACGCCGC
TCCTCGTTTCTCCAATCTGCACTTATCCTCTGGGAAGGGAAAggggggaggcgggggggg
catctgagtcacatggaaatcctaccactcccaaacacccccttaaatcacaagtctatt
aaaaaaaagtgacagtcactcctcgtctgagctgctgTtGTCCAGAGAGTAAACCATGAA
GGCCAGATCAGGCcGGGCCGGTACCATGGGGTTGCCCGGCTTCACCATCTCAAAGCCCAT
GTAGTGGAACGTCTTGATGATGGACAGTCGATCCTCTCTGCcTTTATGGAACCACAGGAA
CACATAGTTAACTTTGAGCTTCTCTTCTGCTAACTCGAGCAGAGCGGTTAGCCCCTCcTT
GCTGCCCTCCACCAGTGGCCCGGCAGGgATCTCCAGgAaGAGGCTGTCTTCTGATAGAGC
CGTATCCCAGGAGGCCGAGCGGCGCTCACTCAGTTGGTAGTGGAAGCGgAGAAGAGAGGG
GTTCCCACTCACTGGAGCGCCCTGTGTCACTGTTAACTTCTCATCCTTGTGTAGTAGCAC
GCCGAGAGAGTGATCCCTGACAGTCCCTCGCCCACCCGGGATCTTCAGTTGTGGGTGAGG
GGCATCAGGAGCACCACAGaggccccggagactgagggatggagctgggcagccgagacc
cagctaaccaggaactttcctcggtgttcagcatgatagcttcgaggaaacacgggtctt
tGGGTCCTTTTtGACAACTAAAACAATTACTGTTCAGTAAAAaCTCCACAGAAAAGTTCA
CCATCCGTAATTTAAGACAAAaCCTTGTCGCGGTAAGGCTCTCTAATGCGACTGTTCGTG
GGAGAGGTTGGTCAGACTTc
>contig00033  length=789   numreads=14
GATGGTTAAGTTCCCTGGAGGGTCTCCGGGTCGCTGGGAGAaGATCGCTCAAGAaCTGGC
ACGATCAGTGACGGATGTGACAaCTAAaGTCAAACAGaTGAAaGAAaaaCGTGAGCCACA
CCTCAGGTCTGGTAAAGCTGTCGGAGCTGAAAGGACCTCTTCTTCCTGTGAGGTCACTTC
CGGttgctgacagtgtgatgagtcagaGAGGGGgTGGAGCCTGTGAAGAGGAGCAGGAAG
AGGAGGAGGAAGAGGCAGCTGCAGTGGTCAGGAGGAGGAGCAGGAAGTTGGTGGCAGCAG
AAGGGGGGgAGGTGAAGATCAGAAGTCGTCGGCAGAAAGATTTTGACCCGACAGCGGTGG
AGGAAGAGGAGGCGGAGCCTCAGGAGAGTAGGGAGAAGGCGGACCCTGCCGTCTGGACTC
AGAACCAGCaGAAaCTGCTGGAACTCGCTCTGCAACAGTTCCCCcGAGGAaCCCCcGAAc
GTTGGgACCGCATCGCcAAaGTGGTCCCTGGGAAGACGAAGGAGGAGTGTATGATTCGTT
ATAAGATGTTggcagagctcgtccaaaagaggaaacaggccAAAAaCTGATCAAaGGCTG
TGACCCCTGACTCCGCCTCGTCCTGCTGTGACCTGCGACCTCCTGACAGGTGACTCCTCT
GACAGGTGAATGACCATTTGACCtgtctggttaaaatgtttttgtccaggtgagctgcct
cctgattggactgacttataattagtgttttttatacgagtgaggtggcttctcacctgc
tcaggtgtg
>contig00034  length=584   numreads=17
TCCGCGGTCGGTTAGTTCCGTCTGTTCTCCGGTTCTCCGCGGTCGGTTAGTTCCGTCTGT
TCTCcGGTGTTTtGTCTCCGTTACCGTCTTTTTtCTCCGCCAACGTTTTTtCCCGCGCCG
TTTGCTCACCAGCCGACCGGCGGGAACACCAACCGGCCTCCTCGCGGGACAAACACACAC
CGAGCCCGGCGGGAAACATGTCGACCGCGCTGGAGAGCTACATCAACCGTACTGTGGCCA
TCGTTACCTCAGACGGGAGGATGATTGTGGGCACTCTGAAGGGCTTCGATCAGACCATCA
ACCTGATTCTGGACGAGAGTCACGAGCGTGTGTTCAGCTCCAGTCAGGGCGTGGAGCAGG
TGGTGCTGGGACTCTACATCGTCAGGGGAGACAACGTGGCGGTGATCGGGGAGATCGACG
AGGAGACGGACtCCACTCTGGATTTAGGAAACATCCGAGCCGAACCGCTCAaCTCTGTCG
TCCACTGACCCCCGACCCCcGACcGCTCTGTGTTtCcATGGCGACGGACGACAGCCCGAC
TTCTTCCtCcAaCAAACTCCTGATGTGACATTTTTCTGTTTgTA
>contig00035  length=169   numreads=3
cccTAACCTCCCTACCTGGgCCCAATGACAGTGACGCTGCACCGCGTCTGCTGCAGGAGA
ACCAGAAGTACCTCAGTCAGCTGACCAGCCTGATGCAGGAGGCTGCGGACGGACAGACCA
AAAGCATAGTGgACCAAGACTGGAGCTGGACGAAATAtGAAACTTTAAC
>contig00036  length=731   numreads=456
GTGCAGTTGACTCCTCACACGGCTGCTTAACAACCTGAAACAAACATGGCTTCTGCAGGT
CTCCAGCTCTTTGGCATCTTTCTGGCATCCATCGGCTTTCTGGGAGACATCATCATCTGT
GCCCTGCCGATGTGGAAGGTGTCTGCTTTTATTGGGAACAACATTGTGACAGCACAGATC
TTCTGGGAAGGCCTGTGGATGAATTGCGTGATGCAGAGCACCGGACAGATGCAGTGCAAG
GTCTACGACTCCATGCTGGCTCTGCCCCAGGACCTGCAGGCGGCGAGGGCCTTAGTTGTG
ATCTCCATCCTGATCATCTTCATGGGAATCCTGCTTGCTGTCGCAGGAGGAAAGTGCACC
AACTGCATTGAAGATGAAGTGGCCAAAAGCAAGGTGGCCATTGTTGCGGGGGTGTTCTTC
ATCGTCGGTGGTATCCTGTGCCTGATCCCTGTGTCCTGGTCTGCTAACGAGGTCATCAGG
AACTTCTACAACCCCACCATGATCGACGCGCAGAGGCGGGAGCTCGGCGCGTCGCTGTTC
ATCGGTTGGGGATCAGCAGGACTCCTACTCATTGGAGGTGCCCTTATGTGCTGTCAGTGT
CAGCAGCGTAAGGATAGCAGATACTCTGTCAAATATTCTGCCCCACGTTCAGCAGCCAGT
GGAGGGGCCTATGTTTAAAATGCCTGCATGTAGTCTTAAAGTCTACATATCTTAGTCTGG
CAAACTGGACT
>contig00037  length=250   numreads=27
gTGTTGATGCATCTGAATGGGGATCACTGATGTAAATGACCTTGGTCATTATGTGGAACA
ATAGGCTTGACTTAAGAGGAGTAAACTGCTGGAATGTGATTCGATTGCTCATTGGAATtC
TCACAAGAGGAAGCAGAAACAACACACACCTGCAGATTGTTGAGAATCAGCTGATGTCTG
TCTGCTGCTTCAtGtGGAAACAACTTCAGTCTGACTGAGATAGATTATATTTCACCAGAA
AAACTTTAAT
>contig00038  length=894   numreads=66
CTCTTGGGGCTGCGACTCCTGCTGCGGTCCTTGTTCTTCGGAGCACCGTTGCTGCGCTCT
TCTTCCTCCTTCTTGCTCTTACCCTTATTCTTCTTGCTGCGAGATCGGCTGCGGGAGCGG
GAAGCCGCTCTGGAGTGGGAGCGGCTGCGACTGCTGCTCTCACTGCGGCTGCGGCTCTTG
CGAGAACGGCGGCTCCTGGAGCGGGACCTGGAGCGGCTGCGACTGCGAGAATAAGAGCGC
CTGCGTTTGGCTCCAGGgCGGTCCTCAATGAGACGGATCTTTCTACCGTTCACCTCAGTG
CCGTCGAGCTTCTCCAGAGCCCTCTTCATGTCAGAGTACAGCCTGAACTCTATCACCCCC
TCGTTCCTCCGGCCCTTGTGGGTGTCAGCGTACGTGACCTCCCCTGCCTGCCTCATGTAG
TCCTTCAAGTCCTGCCAGCTGCAGCGGCTGGAAAGATTCTCAACAATGAGCCGATAATCT
GTCCTTATCGGTGGACCATATCTGTCtCTTCCCCAGCGTCCATATCCACCCTTGGCATCA
GATTGCGTCGTAAAGTCTGCGTCACTGCAGCCACCTCGTGGTAAAGCATGCGCCTCGTCT
CTGGTGTTTCTTCCACCATAACCTCCATCCCGACGGGGGCCCTTGGTGTGCTCCACAATG
ACCCTTTCCCCACACAACTCCTTGCCGTTCAAATCATACACAGCATCGTCTGCATCACGG
GGGTCATCAAACTCAACAAACCCATACCCGTTTTTCAGGTCGACCTCGAGGATCTTCCCG
TAGCCCTTGAAGAACCTCTCCACGTCCTTCTCCCGGGCCCTGTAGCTCAGCCGTCCGATG
TACACCCTCGACATGTTGTTGGCCTCAGTGTGCTGCTGAAACGCGGGACTCGAC
>contig00039  length=302   numreads=25
gTTTGAAaTGATGGCGACCGAGAAAGAGACGACCAGTCTCCGCAGGTTTGTGTGCGGTCA
ACTCCGAGATGAGCCAGACCTCAGCACACTGACCTTGCGGATTTTGAAAAAGCGATATCT
GGCCCATGTACGATGTGAATCATTAAGTCCAGGCCAGAGACATTTCATTAAACAGGTGGT
TCAAGAGGAGCTGATGAAAATGCAGGATAATGACAACATTAAAAGTGAGTTGGAGACCAA
AAAGCTCCAAAACAAAAGGAAGAGAGTAAAaGAAAATGATGAGGCCaTAaGTGGGgCAGA
AG
>contig00040  length=398   numreads=7
ATtAGAAaTAAaTATTTtATTTtATttACAAGTGAACAGAaTATCATTtGTAGAGCACTC
AAGGCAGGCTGGTGTTACAGGATTtCTTTGATACGGACTCCAaTGATAGTGAAAGTCCCT
GTTTcTACTCTGCTCTACAGTCTTtATtGTGTGTTTTtGTTTTTCGGGCTCAAGCAGCAA
GAAGGAAGTGCCATCTTAAATAAAAAaCATTTTtATAATtCTCACAACACACTCGGATAT
GTAACAGCAGCACAAaCGTTTAAAGAATACATACATTTGAGTATGTTCAAGTTTCCATGA
GAGGAGCTGCCTATACTtGTACTTGTATGGACATATGTaGTGTGGATATATGATGAAATG
CATCATATAGAAGCCATTAGGCAGTAAAtGTTCATAAG
>contig00041  length=268   numreads=9
CCGCTCAGTTTTTTTTTTTTTTTtGtttaaGTTTATTTCTGAATTTGTTTTtCTTTTTtC
ATTCGAAATGGCGCAGCAGAGCAATGATTCTTAAATCAAGGCGTGCTGGACGACTGGCAA
CAAGTAAAGCTAAATGCATTCTGGCTCTGGAAGTCCAGCTGGGAGGTCAGTCCTGTGTGG
GAGCTGAAAAATGCaTATCGTGGTGGAGGAGTTGGAGAAAGTGTTGGTTGGATGCAGCCG
AGGAGGCACAGGAAGGGGATGGTTCTTT
>contig00042  length=385   numreads=6
cTGATTCCTTCGCTGTCAGTTTCTtATTTTTCTTCTTCTTGGCTCTTTTCTTCTCTGGTT
CAGCtGTTTTCTCTCCCTCTTCGGTCTCCACGTCTACCTCCTCTCCAGCCTCCTCTCCAG
CCTCCTctccagcctcctctccctcggtggcttttctcttcttcgctttcttcttctttg
TCGTCTTCTCCCGTTTCAGCTCTTtaGCTGCAGCCTTGTCAGAGTCCACCAGACGGTAAC
TAGTCAGCTCTTCGAAACACACCAGGCCCTCCATGCCCTCCTCGGAGAAGAGACTGGGAT
CGAGCTCTACAGCTGCCCAGTTGCCTTTcACATGGATGCTCCGTTTGGCTTtCTTTtGCA
GCCCGGAGGACAGACGCTTGttttt
>contig00043  length=341   numreads=4
gTTGTATTACATAGAACATGAaTACTGTGTTTTGTGAGACAGTGAACCTGACCAGGTAGT
GTGGTAtCAATAGCTTGCAaGGTTTTAAAaTGTAGTTACTGACTGGTCAGTTTAGACTTT
CACATCCTGAAaGAAGTGTTtcTCTCCCCTTGGTTtgTTTGCTATTAaGTGTTCcTGATT
GCACAGTTGTAAGTGCAGTTGCCAAATGTGCAATGCCTATATAaGGAAAAGAGTCACATG
AAATGTTTTATTTGGCCAAATATCTCAGGTACATAAaGAATGTGCAAATAaTgTGAAACT
CTtATGTAAAGCAACTATTATGcAAaGTAAattAAaaGGtt
>contig00044  length=618   numreads=16
CAAAGCAGGCCCGGTCGCCTGAATaCCGCAGCTAGGAaTAATGGAATAGGACTCCGGTTC
TATTTTGTGGGTTTTCTTTCTGAACTGGGGCCATGATTAAGAGGGACGGCCGGGGGCATT
CGTATTGTGCCGCTAGAGGTGAAATTCTTGGACCGGCGCAAGACGGACGAAAGCGAAAGC
ATTTGCCAAGAATGTTTtCATTAATCAAGAACGAAAGTCGGAGGTTCGAAGACGATCAGA
TACCGTCGTAGTTCCGACCATAAACGATGCCAACTAGCGATCCGGCGGCGTTATTCCCAT
GACCCGCCGGGCAGCGTCCGGGAAACCAAAGTCTTTGGGTTCCGGGGGgAGTATGGTTGC
aaaGCTGAAACTTAAAGGAATTGACGGAAGGGCACCACCAGGAGTGGAGCCTGCGGCTTA
ATTTGACCCAACACGGGAAACcTCACCCGGCCCGGACACGGAAAGGATTGACAGATTGAT
AGCTCTTTCTCGATTCTGTGGGTGGTGGTGCATGGCCGTTCTTAGTTGGTGGAGCGATTT
GTCTGGTTAATTCCGATAACGAACGAGACTCCGGCATGCTAACTAGTTACGCGGCCCCGT
Gcaaaaaaaaaaaaaaaa
>contig00045  length=284   numreads=3
tttttttttttttAtAATAAAACAATAATTTATTTGACATTTGAACAGAAAACaTGTTTA
ACAGTTCCGACGTCGCCTTCCCTCCTTTACTAGACGGTTtACTTCTGGTTGAGCCAGCTG
AAGGAGAAGACATGTTTGGGTCCGTCTTTATCCTCCGACTCGTTCTGCTGATCAACCTGA
GGGGCGGGGCTTGCACTGGGGAGTGACAGAGGGGGCGGGgCCTGGTTGGTTGATGAGGCG
GGAGGTTTtGTCGGTGAGGTGGTGGGCGGAGCCTCGGAGGGTCT
>contig00046  length=633   numreads=27
gtACATTTTtAAGATTTTATTCATATTTCATACTTTTCTCAGCTATATTCAAGAAAGATT
CGTTCTCAGGAGTGAGAACCGTATACAACAAACATCAGGGACAACTTTAAATTATGGAGC
GACACCgTGTCCGTTCAGTGAAGTGTGTGTTGTGTTGGCAGAGGAGAGAGTTTATTGTTG
TGGGTGTTATCAGGTGTTCAGCAAACTGAAGGCTCGTCGACTGCGGCCGCTCCTTCTGTC
ACGGCTTTGACGCATTTGGCCATCGTCTGGGAAGCCCTGCTAATAGAGTCTGTCATATAG
AAGtCCTTTGCTGTAAGTTGAGGTGGTACCAGaGGAGCTGCGATGAGGTCCTGGTTCACA
GCCATGGCGAGTTCATTAGCCTGTTTGAAGTAGTTTGCCTCCTCTACGTCGTTATAACGG
ACCAGATTAGGAGAGACCTCGGCTAGTCTGGAGCGGACCTCTTCCAGAGTGTCGTAGGGC
AGAGTCACACCGGCCAGCTCAGATAGGGCCCTGATGATCTTCCAGTCCTCTCTGGCCATT
CCAGGAGCGGTGACGGCCACCCGGGTTTGTtGGCTCCTGCCTTCGGTGTTCACATAGGTG
GCGTTCTTCTCTGTGTaTGCTGCACTGGGTAgg
>contig00047  length=868   numreads=21
GCAGGCAGCTGCCAAGTTTTACAGTTTCCTGGTCCTCAAGAAGCAACAAGCCATCGAGGT
CACCCAGTCTGAGCCCTACAGCGACATCATCGCCACCGCTGGACCAAGATTCCACCTTAT
TTAGACATTGGAAGAACAGACAAACACTGCTTGCAACAGACATACttttttaattactca
actttttgcctttttattttgttttcctgtcagcccatttttttctggggagggggtggg
gatagtggggaacgggttgtaaactttttaaaagattttactgtatcatgcagtattcat
ttggttcaaaCGGaGTGAGGAAGAATGTTTAACAGTTATATTtATAAaGCAACCTTTTTc
AGTCACCAATTTGtAAGCTCTGCTTCATTAtGTTTTTTAAATtAAATTtCCATTGtCTGC
TCATTCCATATGTTTTGTACCATTGCCCCTCTCACACCTGAAATATTGCAGATTTTAGAT
AAAGAGCCCCTGTATTTTCACAAGGAATCACGTATTGACTCTGTACATGTTCTGGAAAGG
TACTGTTTTATTTCTCAGAAGTGTAACCTCTCCCACCGTCTCCTTGTTGCACTTGTtCTT
CcATAAACAAAATGAATCTGTCAAAAATTGGTGAAtCTTACcTGGCATTAAATATCATGT
TTCAGATGTATAATTCAGGCAGTTTATCAAGTTTTATGTAATATGTTTTGTACCTTTTTA
CGTTTATGCTTATTCACCTTTTTGCATCATGTAACTAGGTAATGTACTTGTTACAGTTAA
GTTCAGTATCCCACCTTTTTAGTATTCGGGTAACTTCTAGTTGTGATACATCTGTAAAGA
TTTGAAATAAAGTGTTTTAAGTACTTGG
>contig00048  length=699   numreads=34
CGGAAAAAGAATGCAAGGTCTGAGCGGCTCTTGCCCTCTTGACTCCACACATCTTCTGAA
ATGTGGCGCTtGTGTCAGTGTGGCTTTTACAGCGTGTGTTTaTCGAAGAGGTACTCTCCC
ATAGCACCCTGGGTCTCAGACGCAGTGATGCGGGTCAGACTGCCAATGTAGTCGCCCAGC
TTCTTGATGGTGTCATGGCTGTCGATGAGGAAGTGCTGCTCGAGGAAGTCACACAGGTGA
GGGTCAGTGTGGCTGCCGGCTCTGCGGTGCACATCGAGGACACATGTGTTTAGGGACTTC
TGGTAGTCCAGGGAAAAGGACATTGCATCCAGACCACCTCTCCAATCCTCCCTACTTGGT
TTAGCAATAGTCTGAAGCAAAATTCTGCCTCCTCTCATGTTCTGGTATTCCAGCAGCTTC
TCGGCCTGCTCCCTCTCTTTCACTGAGCGCTCCAGGAAAAAaCTGGAGAATTTGGGCAAA
GCCACATCATCCCTGTCAAAATACATCCCCAGAGCAAGGTAGGTGTAGGACGCATTGAGC
TTGAGGTTGATGAGTTTGTTGATGTCTCCTTCTGTCTCAGAATGCAGGTTTTGTTTCACC
ACAGACTGCATTTTTGGTCTGTGGAGGTAACGCTACTCCAGTTAGCCAGTGCTCTTGTCT
GCTGGCTTTATCTTCTTGTTTACACACCACAGAAACGAg
>contig00049  length=595   numreads=18
aGGGTCAAAGgTCATTTCGGCCCAATTAACTGTGTGGCATTCCACCCCGATGGCAAGAGT
TACAGCAGTGGAGGAGAGGACGGATACACAAGGATTCATTACTTTGACCCACAGTACTTT
GACTTTGAACTGGAGGCATAAACAGTCAGGCTCTTCAACCCCACAGCTTCAACTAACATT
GCGCTCAGTCCAGTCTGGAAGAAGGAATAACGGACTAAAGTGCATTTACAGCCTtCTtCC
CTtCATCTGAACTGATCTGAAGTCAGGGTACAGGTCAGAGTTAGAGAGGTTGAGAATAAA
GTTGACCTGTATCCTCAGATTACTTTAAATAAAGGGAAAGAGGTCAGAAGAGGCGACTGC
AAGAGTGTGGtGTTTTTTTTtAAGTCATTTTTCTAACATCACTTGCAAACTGTGTTGGTG
GGATCAGAAGCAGTTTTTGTACCTTGGATCTGCAAAGCTATCACGACTGGACTTTAAAAC
CCACACTCCCTGATTCCTGAAGTTTATTTAATCTGATTCTACAATAAGTAGGATTTGAGT
TGACTGATTTCTGTTGTAAGCCATTCCACCACAAGTCATCATAAAActCttTTaa
>contig00050  length=1863   numreads=119
ggAACAGgTGCGTGAAGACTCGCAGAGACACGCTATAAATTGCAGAGACGCTTTATAAGT
TGTACTATCACCGTTGTCTGCGAACCTATTTCCAGAAAACTAAGGAATACGCAAATAAAC
AAGACTTTTCAAGCAACGACGCAAACTTCGTGAAAACCCGCTCAGATTTTAAAGGAGTGA
CTGGGGGATTTGTACCTTCACAGCAGGTGGACGTCGTCGAGTCGTTGAGGAGGAGGAAGA
AGAAGTAAAAATGGCTAACTCAGGTCTACAGATTCTGGGATTCGCCCTGGCCCTTATAGG
CTTAATTGGACTGATAATTGGCACCATTTTGCCGCAGTGGAAGATGTCCGCCTATGTCGG
GGACAACATCATCACGGCGGTGGCCATGTACGAAGGGCTGTGGATGTCCTGTGCGTTTCA
GAGCACAGGCCAAATCCAGTGCAAAGTGTACGACTCCATCCTGCAGCTCAACAGTGCCCT
CCAGGCAACTCGCGCCCTTATGATTGTTAGCATCATTGTGACTGTGGCTGGCCTGGGTGT
AGCCTGCATGGGAATGAAGTGCACCAACTGTGGAGGAGATGACAAAACGCGCAAGTCCCG
CATTGCCATGACTGGAGGCATTATCATCCTGATTGGATCTTTGTGTTCCATTGTTGCCTG
CTCTTGGTATGCTCACGACATCATCCAAGCCTTCTACAACCCTTTCACCCCCGTCAATAC
CAAGTACGAGTTTGGTTCTGCCATCTTCATTGGCTGGGCTGGAGCATTCCTGGCTGTAGT
AGGAGGTGCCATGTTGGCAGCATCCTGCCCAAGAGGGAAATCTACACCGAAGTATCCCAT
CTCCAGACCCCCCAGCAGCAAGGAATACGTTTGAATAGGACGGGACTCAGTGTTAGAGGC
ACTTTAACATTCATGCTAGTCCAACTCAGAGATTGAAACATTTGAAAAGCTGTATCCGAG
GAGGTGATCATCACCTGTTTTTAATTTTATTTTATATTTTAGATCCTTCAGGGCTACCCT
GTCATGTTACTGTATATTTTAACAAATGGATTAAATTTTGAAATaaTGGCTGTtGACTTt
ATAAAGACCTTATTTGCCCTTGCCCTGTCTAGAGCTACAGTCAGTGCTTACTGATTTGTA
TACtACATGGTATACTGTCCACTTAGTTGACACCTGTGAAGCACTAAGTTTAAAATTAAG
GTGAAACACCCATAATAACATACAACTTCGTATGTAGAAGATTGTTCACATGTTGCATGC
AACAATTTAtAGCGCATTAAAATGCGCAGTGTGTTTGGGGAAACTGTTTGAACTGAATCT
ACATCAGATATGGAAATAGACCACTTCCACCATTTGTTACTGTGTTGGCTGACTCCATAG
AGGTTAAACATCTGGCACCTGAGAAGCAATTTGCTACCATTATTTCCATGTATATGTGCC
TTATTTATATGAACACAGAAAATCATTCGGTACCATTGTAAACTaTTTTtGTTTTTAATC
AAGTGCCAGAGTGAAATTGTAACAGTAAATTACAGTGAACTAAATCCTTGCAGTCAGATT
ACAAATGTTTTTGTTGACATTCATACAGCAACAGATGTTGTGAGCGATGTATTTGTTGAC
TTGTTCTGTAATAACAGTTTGTGTGAATGGGCTTGGCTTATTGCTGCAGGTTGTTTTTAG
TCTCAATAGCTGTTGCTACACTCATCAAATTTTCAGTTTTTTTAAGGACATTTTAAATTG
TGATTTTGCAAAGTTTGTGTTGTACATAAATAAAAGTGGAAAATGTaCTTGTTTTTGGCT
TGGGTAAATGCCTTTATTCTTAAATAAACATAAATAAACTtGCaTAaaaGGGAAAAaaaa
aaa
>contig00051  length=510   numreads=149
ccTTTAATCGTTTGTTGTTGACGAACtATCAAAACAAAaCGGACCGgTTTCCTTCACCCA
CAATCCTTTGCCTTAAGTCCGTCCTTCCGACTTCCGCCTCAACTACGAGCCGAGATGGCC
CCAACCAAGAAAGGAGAGAAAAAGAAGGGGCGTTCAGCCATCAACGAGGTGGTGACCAGA
GAGTACACCATCAATGTCCACAAGCGCATCCACGGAGTGGGCTTCAAGAGGAGGGCCCCA
CGTGCCATCAAGGAGATCCGCAAGTTTGCCGTGAAGGAGATGGGAACTCCTGATGTCCGC
ATTGACACTCGCCTCAACAAGGCAGTGTGGAGCAAGGGTGTCAGGAACGTGCCGTACAGG
ATACGCGTACGGCTGTCCAGGAAGCGCAATGAGGACGAGGACTCTCCCAACAAACTGTAC
ACCCTGGTCACATACGTTCCTGTCACCACATGCAAAGGTCTGCAGACGGTCAATGTTGAT
GAAAACTAAATTTGTCCCCTCTGCGAGTGG
>contig00052  length=309   numreads=4
gCCAAACAACCcTGTCTCTTTCTCATATAATGCCAATGTTGTGTAATACAGTCATACCTT
GcattttacatcgctcatttattATTGTATTTTTATTGCTGTTGTtCATGTTCTAATATT
ATTGTATAAGATGGGAGGAATCTGTGCAACTGTTGTCCCATGCAGCTGTTTtATCcATTT
TTTtCGTAAACCAAaTAAAAGTCAAATTTtCTGTtCTAAAGAGAAGCACATACAGTATAT
AGAGTTGATTtATGAATAGGTATTTAtGTGTAtGTTTAGTGTGATCAGTTTAATTAAACG
TTCATtCCA
>contig00053  length=340   numreads=13
cATTTtATTAATtGAAAAAacAAAAAaaCAAaTGCAAaTAAAAAAAaGAGCAAAAACAAA
AACAGTATCATTAGGTAAGACAaGGCGAGAGACaCTTAAATAAGAAGATTcAGCAAGCAG
AGGAAGAGAAGCGGCAGCAGGAGTTACTGGCCAAGAAGAAGGTGGAGgAAGAGGAACAGC
GAGCTCGTAAGGTGGCTGAAGCTCGCAGAGCGCTGGAGCTGAAGAGAGAGCAGGAGCGTG
AGAGGGAAAGAGAGCTGGAGAGAGAACGACTAGCTGCTGCTGAAAGGGAGCGAGTGGAAA
AAGAAAAAGCTCTCGCTCTGCAAAGGGAAGTGGAGAGAGC
>contig00054  length=776   numreads=157
CTCTGGTTTTTCCTCTTCTGCCTCGTCGTCGCTGATCTCCTTGTCGCGCTCCTTCTCCAC
AAACAGGGTGATGGGGTAGCCAATGAACTGAGAGTGCTTCTTGACGATTTCCTTGACCCT
CTTCTCCTCAATGTACTCCGTCTGGTCCTCCTTCAGGTGCAGGACGATCTTTGTTCCACG
GCCCATGGGCTCACCGGTGTCGACCTTGACTGTGAAAGAACCTCCGGCGGAGGACTCCCA
GGCGTACTGCTCATCATCGTTGTGTTTGGTGATGACAACCACCTTCTCGGCAACAAGGTA
GGCAGAGTAGAAACCCACGCCAAACTGACCAATCATGGAAATGTCAGCTCCAGCCTGCAG
GGCCTCCATGAAGGCCTTGGTGCCAGACTTGGCGATGGTACCCAGGTTGTTAATCAGGTC
AGCTTTGGTCATGCCGATTCCAGTGTCGATCAGGGTCAGGGTGCGGTCAGCTTTGTTGGG
GATGATGTCAATTTTCAGATCCTTGCCACTGTCCATCTTGGTGGGATCAGTCAGGCTTTC
ATAGCGAATTTTGTCCAAAGCATCAGAGGCATTGGAGATCAACTCCCTGAGGAAGATCTC
TTTGTTGGAATAGAAGGTGTTGATAATCAGGGACATCAGCTGAGCGATCTCTGCCTGGAA
GGCAAAGGTCTCAGCCTCCTCCTCTTGGTGCATTTCTTCAGGCATCTTGTTTATTCCGTT
GACTTATCTTGAATAAAATGCAACCAATATGTTGTCCCTTCTGCTCTCTGACGCAg
>contig00055  length=1163   numreads=119
aGgCTCCAGTGCACCGCCTGCTCTCTCTCGGTGGAaGACCGCGTCCGAGCGACACCCCGT
CtCCGCTCTTACCTTACTCACTTAACCCAAGTGCCATGGAGGAATCAAGTAGTTGACGTT
TCCTGCTGCAACCTTCTCTTTTTTAAGCTTTCTTCCCCGTCCGATCACTGCACCCGGTTT
GTCGACGTTTTTGAACTCTCTTCGGCGACTTTTTTTTTtACGAGCTTTAACCAACCCGGA
AAAAGAAACCATGAAGTACATCATCGGCATCGGCGGAGTAACCAATGGAGGGAAAACCAC
CCTCACCAACAGGCTGATCAAGAACCTGCCCAACTGTTGTGTGGTACACCAGGATGACTT
CTTCAAGCCCCAAGATCAGATTGAAGTTGGTGAAGATGGCTTTAAGCAGTACGATGTCAT
TACTGCTTTGGACATGGACGCCATGATGAGTACGATCTACGCATGGTTGGAGAACCCGGT
GAAGTTTGAGAAGTCTCATGGCGTTAATAACACCCTGGATACAGAGATTGTCCCAAAGTC
TGACCACAAGGAGGATGAGGAGACTCACATCCTTATTGTGGAGGGCTTCCTGCTTTACAC
CTACGGACCTTTGATCGACGTGCTGAACCAACGCTACTTTATTTCCATCCCATATGAAGA
ATGCAAAAAGAGGAGGTGCTCTAGGAACTACGCGGTGCCAGACCCCCCCGGCCTGTTCGA
TGGCCACGTCTGGCCCATGTATCTGAAACATAAGAACATCATGGAGACATCAAGTGTTGA
CATCTTGCAGCTAGATGGAACCAAGTCAAAGGAACAGCTGTTCAACTTTGTCTACGGCGA
CATCCTGAATAACATCCAGAAGTCTCTTTAACAAACAAAGGTCATACGATCGGCTAAAAG
TAGCATATACTCAGCCTGCAAGCAGAAGACCGCCTTGCCTTAAGTTTTCTACCTGGCAGC
TCATTTAGCTGACTGCTATGATTTTTTTGAAAATGTACATTTTTAACTGACGGCATCAAA
TGCTGGCATGACTTTTATATCGACCATATTTATTGCTTTGTTACAGCCTACACTCGAAAC
AGTTGATGGACTTGTTCAGAGGATGATTGCACTCAGTTGCATATGTCAATAAATGACCTC
CTAaCCGAAAAAAAAAAAAAAAA
>contig00056  length=133   numreads=7
gAGGAAGTGAAGAGgTCAGAGTtCAGTCTGACGCAGTTGGAGGACGTAAAGAACGAACTT
TCAAACTCGTTCATTAAaGTAATTTTtATCAGTTTGGgCTTGAGGATTATTGATTATGGT
CCGATCAGAAAGC
>contig00057  length=227   numreads=29
GTTTTTGTTCTTAAAGTTTTTGCACATGTAGTAACGTTTTTAATTTGCATAACCGAGTGT
GTGTGTGTGTATAATAACCCTAAAAGCAGAGTATAGTGACAGTTGAGTGGCATTCACAAT
ACTGCCTCATTTTTTTtCCTGCATTGTCTTGCATTTACTCCTTGTTGCAATAACAAATAG
CATTGGTTAGATATTGTGAATTATGCATGTTATATTAAAGGTGtttt
>contig00058  length=359   numreads=5
cAACAGACGATCCATCTAAATCTGCCAAGCGAGCCAAAAGAGGCCAGAGGAAAGTCTGCA
CAGCAAAAGGGGGCAGAAAGCCGAGCAGgAGGGCGGAGTCAtCGGAGGAGAGCGATGGAG
AAAATGTTCCAGAGTCAGTTCCTGTGGTGCGTCCCTCACGGAGGGCCAAGACTGCAGCTT
TAGAGAAGACCAAGCTGGACCTCAACACCCTCATCAACCAGGAGGCCAATGTGTCGTAGA
AGTCAGATTACTAacagttaatgcaaaggtggaaattgaaattagttatttttaactagc
gttcaagtactccagtctaatatatcttacacatactttggtaatgcagcagtatttac
>contig00059  length=1665   numreads=90
ACacTGTGGACCTGCTGTATCACAGAAGACAAaTGTTACGTTTTAACATGTTTGAAGCAA
AATGCCCACCTTTGCTTTTATTTGTTACcACATTATTGATGGTGAGCTGTCACGGCGCTG
AACAAGTTCTTCCAGGTGCCACATGTGGCGAACATGCTGGAACTGGCGAACTGGAAACAT
TTGAAATCaGCTTTAACTCAACCAATATGACTAATTTCGCCTATGGAATTGCTGCAAATG
TGGTTGCTGTGCTGTTGTATGGAAGCAACTTTGTTCCTGTAAAAAGAATAGAGACAGGAG
ATGGTATGTTTTTTCAGTGGGTAGTCTGTGCGGCGATATGGGTTGTATCTATGGTTGGAG
ATTTTATGCTTCAGTCGCCAAAATTCCACCCTTTTGCAATGCTTGGAGGTGTCATCTGGG
CTACAGGCAaTATAACAGCTGTACCAATTGTTAAAGCAATTGGCCTTGGTCTTGGGATTT
TAATTTGGGGTTCCTCTAGTTTGTTGATGGGCTGGGCCAGTTCAAGATTTGGCTGGTTTG
GGATTACTGCTCAGGATGTTTCCAGGCCGATATTAAATTATTGTGGAGCTGGGTTGTGTC
TGCTCAGTGGCCTGATTTTTTTCTTTGTGAGAGCGGACGTGGAACTGCATCCCAACTCAG
AATCAATTCCATTACTTATCGACAGGAGAACAAATTCAGGCAGCTACGGACCAATTTCCT
CAGGGTTCTGGATAGATGTCATCGGACCAAAGACCAGGCGGTTCATCGGCTGCCTGCTCG
CTGTTGTGTCAGGCCTGCTGTACGGCTCCTCCTTCGCACCCATCCTCTACATTAAGAGCC
ATTCGTCGTGCCGTGACAGCATGTTCCATGGAGCCAGTGTCTATGACCTGGATTATGTCC
ATGCACAGTGCTCTGGCATTTTTGTTGCAAGCACAGTGTACTTTGCCATTTACTGTGCTG
CCATGAAAAaCAGGCCCAGGGTCTACTCCAGAGCCATCCTACCGGgTCTGTTGTCGGGAT
TGATGTGGGCATTGGCCACGTACTGCTGGTTTCTGGCCAATAACTACTTAAGTGCAGTCA
TTACCTTTCCCATTGTCAGTGCAGGATACGGTCTAGTTGCAGCACTGTGGGGTTCCTTGG
TGTTCAGAGAAATTAAGGGGTTAGCTAACTGCTTCGTCTTCATCTTGGCCTCCTGTGTCG
TGCTGACCGGTTCCTTGCTGACCGCCATCTCAAAGCTGCAATAATATAAAGTAACATATT
TGCTTGTGGTTGTCATATTTACATTATATACAAATATTTACCCCAGTTCTCAAATGGAAT
TAGATAATACTGGCCTTGGTTTTGTGAAACTCTTTGAACCCCATTGAAATGAACCAAAAT
ACATGGTGGTTGAGCTGAATGTAAATCTTTGTTAGTCGGAAAATGTAATTTTGATCCAGC
AGAGTTTATACTCTAAGCTAACATTTGGTGGCAGTGTCTTACAGTATTGACCCTCATACT
TCCTGGTTGGTTCAAAGGGAAGGTTTGCTCCTGAACTGTCTTTGTTGTAAATATATCTGT
TGAAAATATATTTTGTCACCTGTGTTTTGTTCAGTTGCTGCTAATAAAATGCACATAAAA
CATGTTTaacaaAAAAAAAAAAAAAAaaCTGAGCGGGCtGGcAag
>contig00060  length=786   numreads=54
gCCCCCACGTTGTTTACcATCCGCCACAGAAGCGGAAGTAAAGCAACGTACACAACGCTG
GCGTGATCACACGTGGGTAaGCAAGTTTATCAGTGGTACAtGTAAtGTGGTGTTGGTAGT
TCAAGTGGAAaaCATGTCAAAGAGACAGAAAGCTATGTCAGAAGAAAAGACGGGTGCTGG
AGTGGGACACGGGGAGGAGGAGATCCAGGAACCGCCGCCGGAGACCAGACGGACCCGCAG
CGGCCGAAAAGTTCGCACTCCTGCCGCATTGCTGGACTCGGAAGCTCCGGTGAGGACTCC
CACCCGGAGGACGAGGAGGTCCGTCCTCCAGGAGCTGCCGGCGGTGGAAGAGAAAAATAC
GGAGGTGGCCGAGCGGAGACCCGAGAGTCTGCCCGAGGAGACGCTCCGCATGTCCGCAGA
CCCGGTGCCGGTGCACACGGCGGCCGCAGCGGATACAGACAGAGCCGAGGGCAACGGGAG
CGGAGACCTCCATCAGTCCGGGCCCGCACCAGCTGAAACCGCACCCGCGAGTACCGACAC
CGTCCCGAAGAAGAAGCCTCGTGTGGAGTCGAGTGGAAAACCGAAGCCGGTGGTTCCGCT
GGTTCCGCTGGGAAAACCCAAATCCGGGAGAGTGTGGAAGGACCGCAACAAGCAGAGGTT
CTCAGCAATGGTGAGAGATAAACCGTTGTGCTCTTCGTGGGAAAAGAAGATGCAGGCCAA
GCGGGAGAAGGATCAGTTGAAACAGTATTCTGTGCAGCTTAAAGACGAGAAAGCCAAACA
GAAAGA
>contig00061  length=262   numreads=12
TGTCTCCAAAAACAACAAAATACTTGATAACTCATTTGCTGCATTTTGAATTGTTTTtGG
GGCGTTtGGGGCGGGGgAGgTGGCGgACCTTTAAATTGTATGTGAGTGTATTTTTATGTT
AACTAAAAGATTGTACTGGCATTTGGTCACcATTTTTGTTACACTAGTGTACTTTTCATC
CTTGTTGATTTTATCTTCGATCCCATGCCATCtATTtATTTTGAAAATGGAAGCACTGAA
AaCTGAATAAAaTTTTCAAgtG
>contig00062  length=510   numreads=7
cGAGCTGGACGAGCCCGAGAAGAGCCGCCAGTTGTCCGCCGGCAGCGTCCCCCGcACGCC
GCTGACCACCTGAACGCAGAGCTCGCCAGTATCGCAGTTGAGAACGGATGCTCGGATGAC
AGGATTATGTGCCGTTAAGAGCTCGTGGAGCATCGCGCCATCACCCCACAGCGATCACCG
CGAAGAACGAACAAGGCTACCTGATGTGACATCTCGAACACATCaataaaaaaccttgaa
ctgtgtagggacgtttcaaacTCCCAATACTaGAAAAATAACGTTGTGCGGACATCCTCC
GCCGGCGAGGATCTCTGTCACTCAGGGCTCTCGATTCATCAGAGGGCCCTGAGAGAAGAA
GACcGGTGGTGTCCAGATCTAGaCTGGGTTaGCCGGGGACCAaGaCGaGTTCAGTGCAAC
TAGCGTCGCTTGTTGCTTGTAGAGTTTCTAAAGAAAGCTTGATGTTTCTGTTACGCTCTT
TGTATCTTGTGTAAACCATATAGAGAATTC
>contig00063  length=199   numreads=8
CGtCAAACCACCACCATGGTAACAACATTTATTAGATCTGAAGTCAAACCACCAAAACTA
CAATTTAAAGTGACAATTGGAATTTTAAACTAATGCATTAAAAATTTAAACGTTTAGCAT
CTGAAGCCCAAAGGAATAAATAAGATAAAAGCATTTGTGCAAGTTTAAACGTGGGGGTCA
GTTCACTGTCAATTCAAAC
>contig00064  length=1004   numreads=20
cAATGTATGTAAAAAAAaCTaCAtAAATCTTTtCAAAGATGTACTTTtAAACACACATtG
CCATAAACATGTCACTGCTGCTGTTCTTTCTTCTGCTTCTTTGTTTTCTTCTGTGgTGAA
ACACCTTTCTTTAACTTTTCTTTCTTCTCCTCTATTGAAACCCTGGTAAGGGCACTCTCC
ATCCCTGCTAGAGGCATGTGAGCCaGGGAGAGCTTTCCCATCTGAGTGGGGTATTTGGTC
TTTATCGCATTCTTGAATACAGGCTGGGAGATCAAATGCTTCAAATGCTTTTTCATCCCC
TTCACCATCTTCTGCTGCTCTCTGTCGTCTTCCTCGTCCTTCGCTCCCCCGATTAAAAGA
TCATCATCCAGGTCTACATCCAGGGCCTCTGCTGCTTGTTTGAaCcAGGAGTTGTGGTGC
TTCTCTCTGCAGTTGTGGAACTCAATTTTCTCTATCTGTCTGGCCAaGTTTACCCGCTCC
TTGATTGCTTCcATGCATTTGGtCTCTATGGGGAaCATGGGGAGCTCTTCGTCCTTCCCA
AGAGTCTTGTAAAtCTTTTtGAaGTTCATCACGTCGTCCGGGCCTATTAGCAaCAAACTG
AGACCCTCTTTGGTGGCTCTTGCTGTTCTGCCACTCCGGTGGACGTAAGTCTCAGATGTC
CTGGGAACCTGGTAGTGAATAACATGCTCAACATTGGGGATATCCAGTCCTCTTGCTGCT
ACATCAGTAGTCAGCAGAACACAACTCTCCCTCTCGGCAAACCTTTCCAGGTTTTTGAGG
CGTTGTTTCTGGTGCATGTTGGCATGAAGAGGCAGTGGAGTATAGTCCAAGATAACCAGC
AGGGAGTTCAGTCTCTTGATACAGTCTATACTGTTGGCAAACACcATGGTACGGCCAGGA
TACTGGAGCAAGAAGTAATAAAGGTAGAAGTCCTTCTCCTCCTTCTGACAGTGGATTCGT
GTCTCAGTCAGGGTCTCGACAGTTGCCTCCTTCCTGGTCAGGTC
>contig00065  length=905   numreads=30
AAaTGTTTATTTTACAAAATCAGTAATTATCAGAAAAACTAAACAACACAAGTCATAAGC
AGAAGAATAATCCGTGGATGAGTGATGAAGGATGTAAcaTCTTCAGTTTCCTTCACTGGT
CGTCCTAAaTGTTGATCCAGAAGAACATCTCTCCGTCACTGCACCAGTCTATATGTGATG
TACCGCCCAGCTGTTTCACTGGGTCTGATGATCTTTACTACCTGTCCTCTTTTCAAGCCA
AAGTAGCGAGCCACAGGGTCCCCAGCCTGGATCCTCGGCAACTGGCTTTCCTTTAGTTTA
TATCTTGCCAGAAGTTCAGTCACTTCCTCtttCGtCATAACAATGTGCTCTGGAACAAGC
TCATGCTCTGTGATGTTAATAAGCAGCTCCTGTTGTAGAAACTGTTCCAATATGTATTTG
GGTGCCATGTCAACTAGAGACTGTTTGGCTGACGGTGTCATGCCCATCTGAACAACAATG
ATGGCTCGTGTGATGTTCTCCTCCTGCATCCTCTGACAGTACATCTTAATAGTCTTGATT
CCCACTTTGGGCTCCTCAGGAAAGAAAACAAACATCTGGTCCGTGGGGtCAtCGTTGTGC
GCCACCAGCACAGTGAGGTCTGTGCGTCTGGGGCGACCCTCGCTGGGCTTGTCTCCAAAC
TGACTCTTGAACTCGTCCAGTGTCTGGTCCAACTCGTCCTGTGTCACCAGGTAGCCTCGG
TCGTGGCACAGCTGCATGATGGTTTTACGAATCTTCCACAGTCTGTATGTTTCCTCTTCG
TCGTCCATATCGACCCGACTGCGAAATGTACTCTAGTTTgAaTCTATTTAATAATTATTT
TtCGTTAATTTATCACTCCTTTGAACTACGCGACGCACGTTTTCGTTTACCGACGCaGaC
TGATg
>contig00066  length=734   numreads=12
TGTTGTTtATTCGTAACAGAACATAGCAGAaTtGAAATGGCAGCACATTAAcAAaTACCA
ACTTAACTGCAAAATAAAAaGTTaGTAAAAaCAGAAaTaTTtGGATTtAGTATGCTTTAA
TGGTCATCATATTTAGTTTGAACTGACTTGAGACATAAATTCTTTGCACAGTAGCAGAAA
AaGCAACAGTGTCATACATGTAATAAACTGGTGGAGCAAAGTAGTACtgccAGTGTAAAG
GTCCTGTGAaGTGGGGgAaTtACcTCTTTtGGGGGCATTTTtGCTTTTATTCTAAGGTGG
ACAGTAGAGAGGTGACAGgAAATAAAGGAGgAGCAAGGGAAAGTGACCTGCAAGAGAAGC
CCTCAACCAGAATCGCACCCAGTGGTTTCAGTAAATCTTACATCTTAACCACGAGGCCAC
CGCAACGCCTCTTTGtATTtCCTTTTGAAAAAAAgTGTTGTGGGGACATTTGACcGTAAG
GTTAATACTACATGCACAATGATTAGATGACAAATAGTTGGACTTTTAAGTTCACCTTTC
ACCACTAAAGATCCACTGCTGTCTAGGAAGGAGCTGTTTTTTAGGAAGTTGCCATTTCAT
GGGATCTTTAGATAAGTGAAAGGTTTGAGATCAAAAACAGACGAGGTGTTTCACGTTTAC
AAACTGTGCTGGTGACTTTTTGTCCTTGTGGGTGTGTGGATTTTGTAATCATACGACTGT
AAATAAAAAaTGAA
>contig00067  length=377   numreads=35
cGTGTCACACGGCTAACATGGCGGATAAAGAAAAGAAGAAAAAGGAGAGCATCTTCGACT
TGTCAAAATACATCGACAAGCCGATTCGTGTGAAGTTTCAAGGCGGACGAGAGGCCAGCG
GTGTCCTGAAGGGTTTTGATCCTCTGTTGAACCTGGTGCTGGACGGCACAATCGAGTATA
TGCGAGATCCAGATGACCAACTGAAGCTGACAGAAGACACCCGGCAGCTGGGCCTGGTGG
TCTGCAGAGGAACCTCCGTAGTGCTCATCTGTCCTCAGGACGGCATGGAGGCTATACCAA
ACCCGTTCATACAGCAGCAGGATGGCTAACACAGTCGTCACACACACAATTACAACCaTG
CGCACACACTTTtgttt
>contig00068  length=157   numreads=75
AACTCAGTGAATGGACAGAACGGACGAGGAGGAAAGCAGAATATTGATATGCAATAATGC
ACGAGATAaGGAAAACATGGGTAGAAAGATGTTGAGTGATAATACTGTTtGTTTTTTTTG
ACTATAGTTTATCACCAGAAGGGAGAGCTGCGAGCAG
>contig00069  length=1358   numreads=69
GTGTGTGTGTGTGAGGGATACTAATTAAGTGCAGTTGAGGGAAAATGTAATGTTCAGGAT
GAATAAGTCACCCCgTGAAACCAAAGCTCTTTCTGGTCTTTAATAACTGTTTTTACCAGT
tAattatatgtttaTTTTTATGGCAATGGTTACAAACAATCAAATTTTGAATAACTGCCT
GAAACAACCGTGTTTTATTTATAAGCCGaCaGCATTGCCTTTGCAACCGCAATGACAAAT
TAGGAAAATGAAGGATTCAATGGAAGATTTGAGATTTTACTCATCAGAGCCTACATTCCT
CGTCaTACGCACAGTAGGCAACCGTCACAATTCACAGCACCAGGGAATGTGTTTAACAAC
AAAGCCAATTATGTGGATGTGAGTTTGACACCTCACTTTTAAGTAAATTGGTCCGGGCAT
AATCCCAAACCGGGTGTCTGATTCTGCCAGCTCATGTTAATAATCTTGAATGTAATGAAG
TTATGGCGGGCATCCTTTCATGTTCTCAGGGCAGAAACAGTTTGGCCATAATGCAATGTG
GCTAAACTCTGTCTGAATAACTGTGGTTTACAAAACGTGTCATGAGACTGTTGGCTACTG
TGCTGCTATGTCTTTGTCAGGAAATGTGGCCTGAAAGCCCCATCATCATTATGGAGGGtG
tGTtCACGCAATGGCTGCCAGGTAGTCTTTCACCTCCGCTGGGGTGAGTCTTTTGAATCC
GGCCTCGTTGCAGATCCCCACCTCAATGTTTTCCTCTGTCATCTGACCCTCAAAGCTCTC
CTTCAATGTCAAGATGGCTGTGTGGATGGCATCTTCCAATTCCAGATCGTTGTTATACCT
TTTTTCAAGGAATGTTtttCCATTAACGTAGTTCTTTCCCATAGCTGTGGCTTTCCATGC
GAAATATGCACCAGAGGGGTCTGACTGGAACAGGTAGGGGTGGTCTTCATCCCATCCAGC
TATCAGCAATGAAACGCCGAACGGACGCACTCcACCAGACTGTGTGTACTCCTGCATTAC
GGAGGCCACTCTCTGGACAAGCTGGCCTGTGGGGATTGGCTCCTGGTAAACCAGGAAGTA
CTGTTGTGCCAACTTCCGGGCTCGTCGCACTAATACCCTGTAGTCAGGCCCCATGCCGCT
GTAGACCATGCCTATGTGTTTAGTGATAGGCTCCACTTTATGGACACTCTGCTCATCGTA
CAGAATGGACTTTTGTTTCTTCTCTGTTGCCAGGACAACGCCATTGGAAGCTTTGATGCC
CACTGAGGGAGCTCCGGCTGCTACAGCTGCCAGGGCATATTCAATCTGGACCAGTTTACC
GGAGGGGCTAAATGTGGTGAGGGAGAAACTGTAGCCTc
>contig00070  length=608   numreads=79
GCTTTACGGTCAGCGGGACGGACGGACGGACGGAGAGCGAGCCAGAAAATCTCAGAAAAG
CGAAATATTTGATATTCTGTTGTGAACTTCCAGCCCGACAGGAACCGAAGATGATCGAGG
TGGTTTGCAACGATCGTCTGGGCAAGAAAGTCCGGGTCAAGTGCAACTCTGAGGATAGCA
TTGGGGATCTGAAGAAGCTCATTGCTGCCCAGACAGGAACACGATATGACAAAATTGTAT
TAAAGAAATGGTATACTATATTCAAGGACCACGTGACTCTGGGTGACTATGAAATCCATG
ATGGGATGAACCTGGAGCTGTACTACCAGTAGACTACCATGACTCAGTGCTACACAGATG
CTACACCTCTTCCCTGTTACGCACGCACACACACACACACAGATGGAATCGCTGGAATCT
GTTGCAGGGAACCGCCATGATCAGACAACACAACTGAAAGAGACGAGAAGCGGCATCTTC
AGAGCAGAAAACACACACATATGACATTGATCTCAGTTTTAGCTAATAATTTTTTGCCCG
CAAATTATATGAAAGACATGATGTTCTACAATTTTTGTTTTGATATTTTTGAATTAAAGC
AGACATTT
>contig00071  length=290   numreads=5
GAGTTAGTCCAGACGAACCCAAaTAGCTAAAGCTCGACCTCAGTTTTTACCCCAGGTGCA
TTTCTCTGCTGTTAAAAGATtGCTGGTGTGAATGATCGCCTCAAAAaTCAGGTCTGTTTt
gAAGGTGCAATTCGGAGAAGCCCAGTCCATCACTTTGGAAAAGAaGCTCAGTGTCACAAT
ACCATGTATCACCACTACATTCCACATATTGTAGTTGAAGACACCATTCCACATTATAGC
TGACAGTCTGTTTATTCTGACAaTGCTCCAATGAATTGAAaTAatCTTAt
>contig00072  length=362   numreads=12
tGAAAGGCAGCTCAGAGAGGACTTTGTAGACAGACTCATGCCTGGGAGAAGTGTCGAAGA
ATGGCTCGCTAGAGGGAAAAGAAGAAAACGTCCcAAAGCACCAATGGAGGTCCAAAAacT
AAGGAAGACAGTGAAGAAAGCCAAGCAGAAAGTGACATACCTCAACAGCTCCTCTCCATT
CCCGACCTTCCACCCTCTCTTCTACCTCCTCCTCCAGGCGGATGGAAAGTCAAAgTGAAC
ACAGAATGGGGCTAAAAGATATTCCCTTTGTGGTTCAAATCACTGCTAAGTGGGTGCATG
ACATTAATAGAAGGATGGTGCAGAATATGTATTTAAAAGATGTTATTAAAAGATTGTGTC
Ac
>contig00073  length=513   numreads=62
CGGTAGTCTGTCCTGTTGGCGCCTGACGGAGAGAACGCGCACATTAGAATGACCTCGCTG
CAGAACGTGATGGGGAGACAGTCTCCTACAGTTTGTGCTTCCCCCTCTGGGACATGAGGT
GCTGGAGAAGACCTTAGGCCAGCTGGGTCTGCTCACTGTCCTGGCCTTCAGCACTCATGC
AACAACATAATGGTTCTCCTGCATGGACATACAGCCTCGGTGTCGCAGGcTTCAGCAGAG
ATCCAACAGAAGGTCCCAGTGACCGCAGGAACATGAGACCCTAATGAACAGGGGTTCTCC
TGCATGGACAtACAGCCTCGGTGTCGCAGGCTTCAGCAGAGATCCAACAACAGAAGAATG
GTCAACCCATCCCGGGGATGGAAAATGATGCGATCAGCAGCCTGTCACTACGCAGCCATC
AGTGAGCAGCTGAGAGCGCACTGTCTGCACTGAGATCTGCAGCTGTGTCTTCTACAATGT
ACTCAATAAATAAACTCAGTAACtaaaaaaaaa
>contig00074  length=728   numreads=72
AAAACAGGAACAGATCCATTGTTACTGTAGTGATATGTGTCATTTTAAGTTTTCAAAGAA
CATATAAGCCCATAAAATTCTGTGTTGTCTTGATCCTGTTGTGGTGCACACACATTACAT
TTGCATGTGAGTAAAATGTCCTCTTGTTGCTATTATGTGAATATGGCACCCAGATGGCTT
CCAGGTCTGGgAAGAGGAGAGTTGGAAGAAAACCAGAGTGCTCAGACACCTACCTGCTTA
GGGATCCCAGCCCCAACCCTCTAAATGACCTCTCTCACAGCGCCTCCTGGTGGGCTGACA
AGGAGGAGCACAGAGAGCAAGGAGACTCACTCAGGGAGCAACTAAAAGAGATGGATGAGC
ATGTGGCTAGGCTTCAGGAAATGCTGAGATGTGAACGGGCCAAATGCACTCGTCTGCAGC
TGCGGAGTAACCAGCAGGAGGCAGAGCTGAGGCGTCGAGAGCAGCACAGCAACAGATTGA
AGGAGAGACTGTCACAGCTGACTGACAGACACAGAGAGAAAGGGCCCTCCATAGAGGTGT
TGAACTTTCCACCTGCAGGTCGAGGCAAAAGAGAACAGCCCATCAAATCATTCAAGTCTA
CCGCAAAAaaaGAAGAGGCAACTCTCCGCCTGATGCTGGAGCGCAGAGAAGCAGAGCTCA
GAGAGGCTATGAAGCTGCGTCACAGCCTCACCACTTTACTTAATGCACTCAGAGTCGACA
TGGAGCAT
>contig00075  length=215   numreads=6
CTGTTTATTTATTATTGAACATTTGGAATAAATCAGATAATAAACTGTCATGGTTTCTGC
GCCTCAGCGTCCTGCAGCAGTTTGTCCAGCAGGACGACGTCCACTCGATGTTTCATCACA
AACTGTCCATTCAAGTGGAAGACAGGTATGTCCCACCTGTaCCTGTCTGACCACACCCTG
TTCTCTGGAAGACTGATGTCCACcTGCTGCAAGAc
>contig00076  length=105   numreads=4
ATAGCTGGTACACCAACACTGCCATCAAATAaGAAAAAaGaGATACAGGAAaCCcACAAA
aGGAGTCCAAAAGCCATGGCTGTTAGCTGAGATGCAGcACCcTTT
>contig00077  length=267   numreads=3
ccAACCCTTTACGAAGACGAATGATCCACTTCCCCCcACTGCGGTTAGACTCATCCTCCC
ACATGGgTTTGATTCCcTCcTTGAACAGGTGAAAGTCGCTGTGTCcACTTAGATCACCTG
GTCGGACCAGGTGACTGTAAAACCTCCAGAACTGCTCCACCGATGCCACAGTGCCGATCT
GTCGGATGTTTtGTtCGTAACTCTGAGAACTGGCAGGaCGACTCGGAGTTCTtCTGCTGT
ACCaGAATGTGTAGTtGtactgaagag
>contig00078  length=203   numreads=39
gCcTTGCCAGCCCGCTCAGTTtTTTTTTTTTTTTtGTGACATCACACTTTATTTATAAAA
aTAAACCAACAATCAGACTGATACAGAGAGGAAGTGACATCACGGTCACTCGATCCCTTC
CTGTTTGTCTTTGATGGCGACTCTGAAGCGTTCCTCCAGCAGAGACAGCTCGCTGATCAG
GTCCGTGATGGCGTTCGTAAACG
>contig00079  length=115   numreads=152
GCcTTGCCAGCCTCCCcCTCCTCTTTGTTGCAGGCCGGCAGGTCCACCAGGTTTTTACCC
GAAGCAGGATGACTCCAGAACTCCTCAGCGAGCAGGAGCAGACCCAAAACACTGA
>contig00080  length=724   numreads=47
GAaCACTTATCTGGAACACCGGAATCGCGCTCTCGGCGGTGATAGCTGGGGATCATGCCT
AAGTTTTACTGTGATTACTGTGACACCTACCTTACACATGATTCGCCATCAGTGAGGAAG
ACCCACTGCAGTGGCCGAAAACACAAAGAAAATGTGAAAGATTACTACCAGAAATGGATG
GAGGAGCAGGCTCAGAGTCTGATCGATAAAACGACGGCTGCCTTTCAACAGGGGAAGATT
CCTCCCACGCCGTTCCCGGGTGGTCCTCCCCCAGGCGGTCCTCCTCGCCCAGGCATGCTG
CCGACACCCCCTATGGGAGGTCCACCTATGATGCCCATGATGGGGCCGCCACCACACGGG
ATGATGCCTGGTGGACCTGGAGGCATGAGGCcGCCGATGGGAGGACCCATGCAGATGATG
CCAGGACCGCCACACATGATGCGTCACCCTCGACCGATGATGATGCCAGTCAGGCCGGGC
ATGATGCGACCAGACAGATAAGAGCGAGTGGATTCTCTCCGTTCTTTGTTGCTGCCACGA
ACAGACACTGTCTAGTGAGGACACTTGGTTTAACGCCTGGATTTATCAACGCCACTTTTT
AAATATCTCAGATGTTCAATCTCTTCGAACCTTGAAGCCGAAGTCCCCGATTATGTCATT
TTTGAaCAATTACTTTGTTTTCTGCCGGGAACGTAGTATTTATTACTAATCCTCACCTCC
GTAA
>contig00081  length=1868   numreads=28
cctggagaactttacggctggttcatgaggaactgaactaaaagcttgatgacatcgtcg
ttcagacccaccacctctccgtccttCACACCCTCGTACAGGCGCAGGCTCTCTGTGCCC
CACAGAAGGTTTTtCCTGGGgTTGTTGGCaTCCGTCTCCACGGAGAGGGCCACTGTGTTG
AGCTGGTAGCAGAAGAAGGAGTAGAACTGGCCGTCTGTGATCACAGCCTGGGACACGAAA
GGCCTGGTGACGTCCTCGTGGTtCCAGAAACCCTGGTACAtGGCCTGAGCTCCTGTCCAG
GCAAAAAGGCTGGCGAGTCCGTTGGCTCTGAGAAAGACCTCCACCTGATCGGACTCTTCC
CGCCGAGCCATCCGGTCTCTGTGGTATCGATCAGGCACCAGGTGGAACTGAGTGTGACCG
TAGCAcGCCGGGTCTGGTAACTTGGCCCCTGTAAATATATtGTtGTCATACTGTCTTCTG
AACAGAGGCATCATGTTtGgAGCTATtGTGATCTCTGGAACTTCAGCTGCATAGGACGCC
TCCAGTGGGGCAAACTGTGGCAGTTGTTGGGTTATCCTAATCTGACTGTGCGGGTGGTCG
TCAATCTGGAACCTGGTTGGCTCTAGCcGGCCCCTCCGGTGACCCCTTGGGATGATTCTC
TCTCCTCTCCTCCAATAAAAGTTAaCCTGGGGATTAACATCCAGACTGGAGAGGAGGAAC
aGTGGgTTGTGTTGGAGCAGACTGTAGGTGAGTCCAGTCACCAGGTTTCTCAGCATAGGT
CCAACGATCTGCTCCTGCTCTTTaTACAGAAAAGCTCTACGTTTCTTTATGTGCCAGTGC
TCCTGTAAAATCACACGACTGACCAAGGAGCGGATGTCCCCAAACGCACCCCcTTCCACC
CCGGGCACTGTGCTTTGaGCTGCGGCCGGCGGAGAGCTCTCTTCCGCCGCGCTCAGGGTG
AACTTCTCGGGCAGACCCGGGATATATGCGGTCTTGGTAAAGTGCTGGTACCATCtGTCG
GCGTTCCGTGCGAAAGTCTGAGGGTAAACCaCAAATTTCTTCCGCTGGATGCGAGTGACG
AGGGAGAGCTTCTCCTCCACCGGGGAGGCTCGTATCTTCTGCACATGTTGCTGAGCCTTT
TGCCGCAGGGCCGATTTGCTTTTAGCCGTGACGGAGGGGACGACGGGGGgATACGCGGGC
TCCTTGACCGCAGCTTCGGCGTGGACAAGCCTTTGGTTTCTAAACGGAGGCAGGTTTTTG
GGGAACAGCAAGGGCAGTCGTGTGCGGGCCGCCATGTTTCTCTTGTGACTTCAACTTGTT
GTTCCGTTCCGTTGACAAATGAaCCAGCAGCCTCCcGCAACAGCGACTCCTGCTGAAGGC
AaCATCGACGTACAGTGCAGAGTTCTGTGTGCAAGATTTTTTGGACAGTGCAGTTTGTCA
AAAAAAAaCCGaGATAAACACTGAAATATTtACTTCGGAAAGACTAGCTAGCGGTATGTT
TCGTCAgcttttacggacccgggtcgtcgggaccagaacggcctatctgaaccgatggca
cggtgtttgtcgagcggagAGATCACTGTGCACCAGAAGTGACGAGGTCAGACTGGCAGA
GgAGGCCAGCAAGAGGTATGGCTCTCCAGCTCCAACCATCTTCTCCAGAGTGATCGATAA
AAGCATCCCTGCAGATATCATTTATGAGGATGAGAAGTGTTTGGCATTCAGGGATATCAG
CCCACAGGCCCCTGTACACTTCCTGGTCATCCCAAGGATCCCGATTCCCAGAATAAGTGA
GGCCAAAGATGATGATGCTGAGCTTTTAGGaCATTTGTTGGTTGTTGCAAAAAATGTGGC
CAAGCAAg
>contig00082  length=578   numreads=9
GTTCTTTGGTAAACATAACAAAAAACCaTCGTACAGTTCAGTACTTCTCAACGCAATAAA
AATAaCTtGTTTCTTAAAACAAGGTTGATCTCATACAACAGACTTCTACAGGAGCATTGT
TTCACAGCCTCATAGCTCATGGTATTGCTAGCTTGGATGGTTACGACATTATGGCTAaTA
aTTTAAATCCTCTGTACACAATATGAATGGGATTTTtACTTtGGAACCTTACTGTTGAGC
TCTACTGGAGCACAGaGCtAAAAAAaGGGCGGGACTtaCAAaGAGCCAATTGTGgAACTG
GCATTTTGTGtCGTTTTTGAGGAGTGTGTCACATGACAAATGTCAAaTTAGCAaGAGAAG
TTTCTCTGTCTTAAAGAAAGAAACATTTtAGAAATGTATACACTCATTACAACACAAACA
TTAAACAGAGCAACATTTGAGAACAAGCTTGTTGAGTCAGGAAAGGAAAGGCAGAGAGTG
GAAGGCTGCTTTCCAATGTATGGCTCCTTCCTAGGAGTAAAGGGTGAATTCCAGAGGTCT
TCAGGTTTCCATGCaGCATTCATCGATCCAGCATTTCa
>contig00083  length=362   numreads=19
GCAAAAaTTTATTCAGTCTTTTAACAGATAGCAAGAGACAGCTCATTTATTTCTAAAATC
AATTTGTGAAACATAAACATCTCTTCATGTGAACACATTGCATTGACTCAGTAGGAGGGG
AATTTGAAGTAGAACAAGACTACGAGTGTCTTGGATTAAAGTGGAAGAAGAGATCAATAA
AACATCTGTAATGACACAGTTGTGTTGATTAATATTGAGAAATTCACATTAAAAACCAGA
CACGTTTCCCTTTtAAAATTggcagccttagaaaagacagtggACTCAAaCAGCCTGCAA
ATAcACATgCAGTGgtGTCACcaTAAAAGCCCACGGTCAAACCCAaCTCaTGGgcTATGA
Ga
>contig00084  length=1532   numreads=51
TTTTTTTTTTTTtgtCcTTTtATTTATTGTCTTTACACATAACGgTAACAGGAGAGTGGG
ATAAGCCAAACATGACATGCACAAAATATATCAAAACTCTCTCTGGGgAGACAGACAACT
CAGCTGCTGCCTCCGCTCTTTCACACAGCGATAGATAGAGAAGGGGTGAGGGTGGGATGA
GAGTGAGAGTAAAAGTTTGAAGGTTAGAGGTAAAGCCCCTCCGgTGTGCCCTCCTGCTTC
TtGTACAGGACGTTTTCCTtGGACTTCTTGAAGTCTtCGTtggtgactttcatgcggcgc
tcccgcagagccatgAGgCCTGCTTCtGTGCAGATGGCCTTAATGTCCGCTCCTGATAGG
TCGTCCTTAGCCAGGATGAGGTCATCGAGGGTGACATCATCTGCTACTGTCATGCGGCTG
GTGTGGATCTGGAAGATCCTCCTTTTGGTCTTCTCATCTGGCAGAGGAAACTCGATCTTA
CGGTCGATTCTCCCAGGTCTGATGAGGGCTGGGTCCAGGGTTTCTATCCGATTGGTGGCC
ATGATAACTTTAACATCTCCCCGCGAGTCGAAGCCATCCAACTGGTTGAGCAGCTCCAAC
ATGGTCCTCTGGATCTCCCTCTCACCGCCGgAGTTAGAGTCATACCTCTTGGTGCCGATG
GCaTCAATCTCATCGATGAAGACGATGGAGGGCGCGTGCTCCTCTGCCACCCTGAAGAGC
TCTCGGACCAGCTTGGGCCCGTCTCCCAGGTACTTCTGGATCAGCTCTGAACCCACCACG
CGCaGGAAGGTGGCCGATGTTTGATTGGCTACGGCCTTGGCGAGCAGTGTTTTACCTGTA
CCAGGTGGTCCGTATAAGATGACACCTTtGGggggCTTAATGCCCATCTCTTCATAATAC
TCTGGATGTGTGAGAGGCAACTCCACTGATTCCTTGATCTCCTGGATCTGATTGTCCAGT
CCTCCGATGTCAGCGTAGGTTTCTTGTGGGGCCTTCTCCACCTTCATCACTGTCACCAGG
GGATCAGTGTCATCCATCAGCACCCCAATCACAGCATGAACCTTGTGGTTGAGCAGGACA
GAGCAGCCGGGCTCCAGCAGATCCTTATCCACgAaGGACAGGATGCTGACGTAGTGCTct
gatcccactgaggtggacaCAATGGCGTGGTTGTCATCAaTAATTtCCTCTAGAGTGCCC
ACAGACATGGGTGTCCCGCGCAGGTCGTCCACCTTTGACCGCTCCTCCTCCTGTTTCTCC
TCCAGAGGCTTCATCTGCTCCTGGTTCCTGATGAACTCCTCCTCCATCAGGAGGTAGTCT
TTGATTCGCTCCTGCTTCAACAGCTTCAGGCGGCATTGAGTGTGAGGGGTAACCAATGGT
AGTTTGCTAGCAGCATCGGGCCCCTTGGTCTTCTTCTTCTTCTTGCCAACTCTGGTGGGA
ATTGGAGGCTCATACTTCTTTTTCTTATCCTTGTCGTCCTTCTTGCCCCCCCCTGGACCG
TGGCCTCCaCTCTGGCTTTGACCCATTGTTAc
>contig00085  length=264   numreads=10
CTGGGTTTGGCACTGTGTGACACTGCAGCCCCTGACTGAAGTGGTAATGGATGTACTGTC
TGAGTTCTCATTGTTGTGGGGACGTGAACCCTGtGGGTGAACAGCCATGATGAAGCAACG
TCTGACGAGAGGCCTCACGACTCATGGACTGTATGGACTGCACTGTGTACAATGACAGTT
CACTGTAATGTTAAAGTCTACATACTGTTCATTGACTGAAATATGTACTGCTTTTCTTTT
TAGATAAATtATTTATCAGTAaTT
>contig00086  length=265   numreads=4
AGAGCAGCCTGCAGGGACTGAACCTGACTCGTGTTGTTAGAACAGGACATGAAAAAGCCT
GCAGCACATATGAACTCTGGTTCAGATGTTTAGaTGATACAAAATGATACAATTACAACA
TGAATAAGAGGTGTCTAAAAGTTATGATTTAAAACAGAATGTGAACATTTTACTGCTTCA
GTTACAGCTCTGCCAAAAATaTTTTTTtAAGATTTTtAAAAGATGAAATGTTTTtGACAA
TTCATTAGACAGAAATTAGCAGTTT
>contig00087  length=230   numreads=8
TGACAGCCACCACACCTCAGTGGCACAGTCGCAGCCCTCTGCGGCAGGATTGGCTCTGGG
CAATGTTTACTGACAAGGTATACGGTTTTGATACCGAATTGACCTTGCTGAAAAGTTtAA
CTGATCTCAGCGGACGGCATTACAAGTTGACGGTCCTCGAATGTGCCTCTGACGGATAAG
GACACGGGCATGGTGGATGCTCTTGGCAAGTCCCAGCTTGAAGACCTGTG
>contig00088  length=694   numreads=16
TGTTGTAACATTTATTAATTGGTAGATATTAGATATATTATATTGATCATCAGTCAACAG
ATTTAACATAAAACATTCAGGGAGAAAACTGTGGTTTTGAATTTAAAGGAGCAAACGTGC
TGAATGCTCCTTTAGTGTAACGTCAGAAAAGTCTGATGAGTTTCCAAACGTCTCTTCACT
TCTTCTTCACGAACTTCTTGGTGGTGGCGTTGGGGTTGgCTCGCTGCCGGCCGCTGCCGC
CCTGGCCGTCTCGGATGTGGAGGTTGGCGGCTCGGCTGTAGATGTCGTTCTCGCAGAACG
GCGACGCTCCGGCCGCGTAGTCCGGGTTGAACACGTCGGTCTTCTGGCGGGCTTTACGGG
AGAGTCTCTGCTGGGGGAACCGCTGGTCCTCCACCAGCTGGGGGTTGTTCCCGTGTTTCC
CTCCCTGAGGCAGCGGCAGCGAGTGCCTCAGCCCTTTGGGGTTCAGCACTTTGGGGTTTT
TGGAGAAATGCATCTGCACGTTTCCGTCCTCGCTGACCGTCACTGCCACTTTCTTCAGAG
TCTTGTTTCCGCAGTGAGGACAGAACACTTTGTTCATGTTGCTCGTCGTCTTAAAGCAGG
CGTGACATCTCAGGATGTAGTTCCTCGCCTGTTTGATCACCATCCCGTTCACCGAGAGCA
CGTGGAGTCCGATCTGAATCAGAACGTTCTGCAt
>contig00089  length=239   numreads=4
GTCGACTGtAGAAAGCAtCgAgAAtGAGCGGACGAGGAAAAACCGGCGGCAAAGCCCGAG
CTAAGgCGAAGACCCGCTCCTCCCGGGCCGGGCTCCAGTTCCCGGTCGGCCGTGTTCACA
GGCTGCTGCGCAAAGGCAACTATGCGGAGCGTGTGGGTGCCGGCGCCCCCGTCTACCTGG
CGGCTGTGCTGGAGTACCTGACCGCTGAGATCCTGGAGTTGGCTGGAAACGCTGCCCGC
>contig00090  length=712   numreads=42
ccAACGAGAAAAAaTGGCGGCGTCGACGAAGAAGTGTTTCGAGGTGTTCGTGTCTAAAGT
ACCATGGACTGTAGCCAGCAAGCAGATGAGGGAGTACTTTGGACAGTTTGGCACGGTGAA
GATGTGTCGTCTACCATTTGACAAAGACACCGGCTTCCACAGAGGATTTGGCTGGGTCGG
ATTCGAGTCAGAGGACGAAATGAACAACGCGCTTCAGAAAGACACACACATGCTGGAGGG
AGTCAAGCTCAGTGTTAACACAAACAAACGTCCGGTTTGGCAGAGGAACGACAAAAGCGG
TGACGATAACTGAAGGCTGGCTGAGATGGACAAACATaCTATCGTTATTCTCAGGCACAG
TTTCACTAAGACTGCGTTTTTGTTCTCGCTTTCTCAGCTGCCTGGAATTGTAATTCTTTT
GAGGACCATAAGAAAACTTtGAGCAGTACACATGGATTGGTGTATCTATTTCCATTCTAA
AGTCTCTATAAGACCCCAGAGTGTTCGTCCTTTTGGACACCTTCAGTGAATTTGTGCCTG
AGAGTTGTTGTCATTATTTTAATGATTTGTCTAGTAGTAATGTCTTTATTTATTGGCGCC
ACTGGTGTTCTACTTCCTGTAACACCATCTCCAGCACATAGTAATGTCCACTTGTATGGT
TTGTGAAACATCACTGGTTTCCAGGTTATGGCAATAAAAACGTTGTAATGAA
>contig00091  length=983   numreads=56
ttttttttttttAAACAGCAGTTATAttttttACTtCAAATTGAATATTTACCACATCAC
ACATACATATTACATACAGGGAGGTCTGCTTCAGATGACAACAGCAGAGGACTCATTTGA
GTCAAGGATTACGGACATTGAGGCGAGGGCTTCTTTCAACACTGATTTGGTCCAAAATGT
CCAaGATTGGAGACCCTTCAGCTTCAAAAGCACGAGTATCACACCGCTGTCCCGTTCGTC
CTCTGTCTCTCTTGTTCCCGCTTGCGGAAATaGTCTTTGTTGAGCAGAACGTCCCTTTTT
AAAGGCAaGGCCGGCTCCTCAGGTAATATGCTGCCTGATGCTTTCTGGTGCTGGGCCAGG
ATCATGGCGCGGAGCAGGGGAGGGTACGGGACGCAGCGCACAGGCGGCTCGGGGAGCGGC
TCAAAGTGCTTGAACTCCTGTTCTgTGTGTTTGGGAACCAGGCGCCAGTCGTGGTACATC
ACCTTGTCCACTTCCTTCACCtCgCTCTCTTGTTTTCCTTTGTACGTGAGGATCCCCCAT
GCTTTGCcATGATCCATGTtCTCAGATGTGTAGTCCACTTTGATCTTGGTGAGCTTCCAG
TAGCtGGgCTCTGTGTGGTCCTGCAGCCAGGACTTGCGGGTAAAGaTGCGGCCCACTCCG
AACATCCTCATaCCCGCcAGCAGGGAgAAGAGGGTACTCTCCCTGCGGACATCCTGCcAG
GCGAGCGCAGGCAGCATCTTCCCCGTCTGCGGCCGCTTCATGGTCTCGTAGTCCAGGGCG
TACTTCTGGGACTCCCGCGGCCGGGACTTGAGCTCCCTGTACGCCCGGATCTTCCGAGCC
ATTTCTGCTATAaGCCGAAGCGGCCTTTTCTTCACCATGACTGTACCGAGGTGGAGCAGC
TACCGCACAGTCCTCCGTTCGTCCTgAAaCAATTTGACCTCCGCAAGCGAGGGACACAAC
TTCCGCTCACCTGAGACACGCAA
>contig00092  length=738   numreads=470
GGGGGGACACACCTGTTTACTGGACCCTTTACATTGCTCACCATTTTAAAGCATGCAGCA
AGCTTGCAAGACTTTGTGATTTGATGAAGTTGCACTGAGGCAACATTCAAATGTGTTCAG
ATACTCTACAGTCAAAATTTCAGTTGGCTAATTAGTGCATTAATGATCATGTAATCAGTG
AAAATGGTGAATTAGGTTGCATTACAGTAGTTGTAGCTGACTGAATCTTGTGGAGTAAGT
GTCTGAAAACTTGGAGCATGCTCTGGAGAGGGTCAGGAAATGTACAAAATTTCAGTTGGT
TAAACATGCAAACCACCAACATGGTCCTTGCGTGCTGATCCTTCAGTCACAATAAGTTTT
AAGTTACAACTGTACAATCAGCACATGGTGCTAACATTTAGTCCTCACTGGGTGACTTGC
TTTGCAAGATCCTTCACCACTGAAGACTTGAGCTGTGGGATAGAGGCAATCCTCATCTGC
TTTGAAGTGGAGTACTTTCCTTTAATGGCCGTGTGTTTGGTCAGCCCCTCGTTCACTTTC
ATAACATTCTTGGCAATGTGTGCCATCACAGGAATCAAACTCTCTGCTGTGTAGTCCATG
TAGTGCTGCAGCGTCACATCCCATTCACCAGCATCTAAGATCTTGAGGGTAAGAGCCAGA
GCAGCACTTGCCACCATGGAAGGTGGGAAATGAACCATCTCATAGTCAACCATGGTGAGC
TCCAGGAGGTATTTTGCC
>contig00093  length=945   numreads=31
GgACTTTATTTTAAGCGAATAAATGCCCCCTTTTtCAAACCAGTTTCAATGTATGTTAAT
GAATTAATAGCTCTTACAAATACAATAGTACCCGTCATCTTATTGCCTCCTGTCCTATAA
TACAAGTTCACATTTTATAGCATGACACAGTTAAGTGTCATGCTGTAAGGACCAACGCAG
AGTGTGACTCTTGAAATAATGAGCAAAGAGAGGTAGCGCTCTGTGCCCTGACTGAAGAAA
GAGACTCTTTCACTCGGACTCTCACATTGAAATTACAGCAGGAGATGAGACTACGGCCGT
GTCCACCGCTCACATGGGAGTCTACTGGAGCTCTCCGCAGTCTGTGATAGTGATCTTCTT
GGAGGTTCGCCCAGATTTTGAACCGAAAGACTCCACTTTCTTGACCACGTCCAGTCCCTC
CTTCACGCTGCCAAAGACAACATGCCTGCCATCCAGCCATTCTGTTTTAGATGTGCAGAT
GAAGAACTGGGATCCATTGGTGTTGGGTCCAGCATTGGCCATGGACAAGATGCCAGGTCC
GGTGTGCTTTAGTTTGAAGTTCTCATCGCGAAACTTCCATCCGTAGATAGACTTGCCTCC
AGTTCCATTGTGGTTCGTGAAATCTCCACCCTGGCACATGAACTGAGGGATCACCCTGTG
GAAAATTGATCCCTTGTAACCAAAGCCCTGTTCCCCTgtgCACAGCGCTCTGAAGTTCTC
TGCAGTTTTTGGCACAACATCGGCGTTGAGCTCAAAGGTTACCCTGCCGAGCGGCTGGTC
GTCTGCAGCTATATCAAAGTACACCgTCGGGTTCTTGTTGGCAGCTgCGGGGCCGCTGCT
GCACATGCGGGCGGCGGTAAACGCCAGAGAGCACAACTTCATTCTGTTCGTTAAGAGCAA
CATGTTCAAaGgATAAaGTGGCTCCGTTCGTCCTCTCGGCTCAGC
>contig00094  length=137   numreads=5
TTCAGTTGGCCTGTGGCATCGGCAAAGAaCATCACGTCCTCcTTGCTCTCGATCTCCCGC
TGGAGGAACTGGAGCCCTGCGCTGTTAAAGCCCATCACATCTCTGATTTCTCGCACTTTG
GAGACAGTATTGGTCCg
>contig00095  length=249   numreads=159
GTAGGTCTGAATCCAGGATAACACAGAGGTTTCTGGTTtGTTTTTtACTCTTCAATGATG
GATTATTATGATTTTCTTCACTGGCTCCTAAACCAGTAATTCcAGTTTTGTCCTCCGGAG
CATCCAGCTACTCCTGTTACTGGTTGCAGCAGTACTTTTCCTGCTATGGTCAGGTGAGAG
AGCCCATATAACTGATGAGATGAGAGCTGAAGCCACTTCCTCCAGCACCTGTTAGCATCA
GTGTTCAGG
>contig00096  length=245   numreads=2
tAAACAAAACAATACTAcGGTTACAaTTtAtCATTTAaCTGACATaGGCTGATCATAACA
GCAGGATTAAGTAAAATGATTAAAaTATACTAAGAAAaTTAGAGACATCAACAaTAAAAa
GTTATAGTaCAATAATGaCAAAaTCATTAAaGGGGggATGGGgAGAgTTGAGTAAAAGGC
AAACTTGAAATACACATCAaTAACATGTCCTTAcAAAGCCTTGTAGGACaTACAGTACaT
AATGg
>contig00097  length=362   numreads=6
ttttgaagtgtaactGTAGTGAAGATGCTTTCAGCCAAGATGCATGTTTCATTTCAAACT
GCCAGACGGAGGAACGACCACTGGATTTAAACTTTCACTCATGAAGTCTGTCACTTATAG
CCGGGCTGTACTTTACTTTCGTTGATACTTGATTTCGTGCACATTTACGAGTCTGACGTC
TGTCTAGGTGATCGGATCAGCTCGGACCTTCAGCaGgAACGTTAGTGCGTAATGTTTGTC
AATGTTGGAGCGTGAAAGCGGTTTCAaTTCCTTATGCAGATAGCTAGCGTAGCAACTTAA
GAGAGACGTTTTGCTATATTTGGCTTTAAAGTGTAAATTTCCaGTTtAAAAAAAAAAAAA
ag
>contig00098  length=246   numreads=16
TTTCATTAGTTTtATTTACACGCAATTTTtGAAATGCAGAAaCAAAaTGCAATGCATTAA
CAGTGTCACAGTTAGCCAGTGTTTGTATATTTTAAATCATAAGCCATTTAAATCTGGAAA
AAACCATTGCAAGAACCAACACACAACACAAATGCCAAGAGAGCTGCATATAAAAGCAAA
AaGGGACAGAtCctGTACGATGAATACTACAGCTTATAACAAACCCTGCCTGCGGGCTGG
CAAGGC
>contig00099  length=387   numreads=296
GTGTTCATTTATTGTTCAATACACCAAATGACAGTTGTTGGTAAACGTATTATTATGGTC
CATGAACAAGGCAGCTGTAGTTCTGGTGGTGAGGTCTGTCCAGCGTCTTCGCCTCTTCCA
GTCAGACGTTCACAGCGGGCTCCATGAGACgCGCAGTCATCTGAAATCAGGTTTTAGGCC
GTTGATCAAGAAAAAGAGGCTCCACTTCAGCCACATGAGTCAGTCATCTGGAGAGGTTCT
GACGGGATCACAGCTGGCGGGGATGAGGGCTTACTTTGACCTCTGCCTCATCTTTCTCCT
TTTACGCTTCAGCCTGCGCATACGCTTCTTCCTCCACTTGGCTCTCATCGTGTGGAGAAG
TTTCTCAAAGCGAGGAGCTGAGACACG
>contig00100  length=577   numreads=240
GTGATCCAACATGGCGGACCAGGGTGAGAAGAAGGAGAACCCCATGAGAGAGCTTCGCAT
CCGCAAGCTCTGCCTGAACATCTGCGTCGGCGAGAGCGGAGACAGACTGACCCGCGCTGC
CAAAGTGCTGGAGCAGCTCACGGGTCAAACTCCCGTCTTCTCCAAGGCCCGCTACACTGT
GCGATCCTTCGGTATCCGCAGGAATGAAAAGATTGCTGTCCATTGTACCGTCCGTGGAGC
CAAAGCGGAGGAGATCCTGGAGAAAGGACTCAAGGTTCGTGAGTACGAGCTGAGAAAGAA
CAACTTCTCTGATACCGGAAACTTCGGCTTCGGTATCCAGGAGCACATCGATCTGGGCAT
CAAGTACGACCCCAGCATCGGCATCTACGGACTGGACTTCTACGTGGTTCTGGGCAGACC
CGGCTTCAGCATCGCCGATAAGAAGCGGAAAACAGGCCGCATCGGCTTCAGGCACCGCAT
CCGCAAAGAGGAGGCCATGCGCTGGTTCCAGCAGAAATATGACGGTATCATCCTCCCCGG
CAAGTAAAGGACCACCTTTGATCTTGTTTATAACAAA
>contig00101  length=456   numreads=35
ATGACGTCAACTGTCTGCGCCGCGAAGACGGgAGCGTGATGGCGGTCGCTCAACAGAAGC
AAGAGAAAGAGGGCGACGATTGCTCTCTGCTGCCTTTAGTTCATGACATTATAAAATGCA
TGGACAAGGACAGCCAGGATGTCCACCAAGAACTGGCCAAGCTGAAGACGAAGATCCAGG
AGGCTCGGGAGCAGATCTCCAACATGCCCGGGATCGACAGCAGTCCGCTGGAGCAGCAGC
AGCAGCTGGCGACGCTGCGGGAGCAGGTCCGCACCAAGAACCAGCTGCTGCAGAAATACA
AGAGTCTGTGCATGTTTGACGTGCCAAAAGCAtCCTGAAACTGAAGACtGGATCACTGCA
CTGACTGCAGGAAGgACCGTTtCaTCCTCATCATAAATGTGGGGTTCAAGATATGATGGA
GGTTTAAATGAACAAGGACCTATCTTTGGACAGTGG
>contig00102  length=170   numreads=5
GCATTACTTTATTGTTATACATAATCTATTATTACATCAGTTTCTTTAAAATCATCTTTA
CATCTGTATCATGTGACACAGTTGGGTGGTTTTTtAACATtCTCCCCAACAATCCAGGTG
GAGTAGTGCATACTGGGAGAGGAGAAGGGCCTTGATAAGCCCTGCAGGGC
>contig00103  length=487   numreads=21
TCTCCGTCCAATCACAGCGCTCGTTGCTCGGAGGTCGTTTATTGACAAGCGGAGAAGGTG
ACTCCTCGGCGAGCAGGGGCAAATAGTTCCTACAGAAAAAAAACTCAACATTTACCCCGA
AAGAGAGCTGGTTTTGCGGGGAGAGCGACCATGTCTTCTTTGGGAAGGGCGTTGGGAGTC
CTTCGAGCCGGAACCCTGCTCATGAGCCGCGGTCCACAAAGAATAaCGAGCAGAAAGGCT
GGCGGTGGACCCCCCAATAAGCTGCTATACAGGGAGTGTCCAGACATAACGGCGAAGCAG
AGGTTTGATTCCGAGCTGCTCGGCGGGTTCATGTGGTTCTGGATCCTCTGGCACTTGTGG
CACGACACTGATGCAGTCACGGGTCACTTCCCCTGGCCCGATGCTTCCCAATGGACGGAC
GAGGAGCTCGGAATTCCACCAGATGACGAAGAATAAGGTCACCATGAGGGATTCGAGCTG
CTGGGAA
>contig00104  length=269   numreads=2
ccTCTGGAGAAAAGACAGACACATATTTAGGAGCGTTtcTCCAGCTGgACTGTAcAGACA
GAaTACAATAGAGGAATATGTTTGCTCCcAAAAaTGAACAAaCcTTTTTTTTTTAATTTA
ATGCTAATTCTCTACAACATAATACTCAAaGACATCAACTATTATTGATCATAAAATCAG
AaaTCAGTTTGCATTGAGATCAGGAAAGGGaagttacatacaaaaaaactcaaagtAtaa
tcatgaCTTTTTtgtaatacactgtagaa
>contig00105  length=549   numreads=121
aCTCTCGCGAGATCGGTGAGACTTCCTCTTCGCGCGGAACCTGCTTCCAAGATGTCTCTC
GTCATCCCCGAGAAGTTCCAGCACATTCTTCGTGTTCTCAACACGAACATCGATGGACGG
AGGAAGATCGCCTTCGCCATCACCGCCATCAAGGGTGTCGGCAGACGTTACGCCCACGTC
GTCCTGAGGAAGGCCGACATCGACCTCAGCAAGAGAGCGGGAGAGCTGACGGACGAGGAG
GTTGAGCGTGTGGTGACCATCATGCAGAATCCTCGTCAGTATAAAATCCCAGACTGGTTC
CTCAACAGGCAGAAGGACGTCAAGGATGGCAAATACAGCCAGGTCCTCGCCAACGGTCTG
GACAACAAGCTGAGAGAAGATCTGGAGAGGCTGAAGAAGATCAGGGCTCATCGTGGTCTC
AGGCACTTCTGGGGTCTGCGTGTGCGCGGTCAGCACACCAAGACCACCGGCCGTCGCGGT
CGCACCGTCGGTGTGTCCAAGAAGAAGTAAACTCCCTGCTTCCCCTCGTTTCAATAAAGC
CACAGTTGA
>contig00106  length=504   numreads=19
gTTGAACGcTGCCCCCCCCcctcGTCAGAATGCCTCCAACCTCcATTCAGATTtGTTTTt
GTTTTTTTTtGtCATCTCCAACTGAGCTGgTCCATtGTTATCAGTCTGTGTTTCAGGGCT
tCTTCTGTTAGTGCaGTAAGCTGGAggaGGAGGAGgAGGAGGAGGgTCATGAAAGTTAAT
ACAGATGAGCAGATCTCCAGAAGTCTCATCTtgTTCAAGCAGTGCTGAAACATCTCCATA
ATGACTTGTAGAACAGAGGGTTTGATGAGAAAAaTTAAAAAaTaCACaGGTTCAAGCAtG
ACAAGAGAAaTCTTAACAGAaGCCCTtATCCGGTGTTCACTTTTGGTATTTATTACCTCA
CCTTTTTGAGCCTTTTCCTCTTTAAAATATTTTTTGATCATTTTGATTTTTTTtCCTTTT
TtATCTCTAAAACTGAAAAGATGACAGATTTATTTTAATTGCAAAAAAAAGAaGAAAAAA
AAaGCACTTCCAACATTTCAGAAT
>contig00107  length=254   numreads=16
aGGGGGAGTCTTCCCGCTCTTCCTCCTCCCTCGATCACATGGACCTtAAGCCATTGTAGT
TACCATCCCAAAAaCAACTGTATTTCATCTGAGAGCTGTCTTGATTGTACCAAACACACA
TAtcACATGAGAACAGTTTGCACAGATCACTGTATACCAAACACCCACTGTTGGCATACC
TACAAAAACCTACAGTACATGTAAATAATATCAAACATTACTGCGGATTATGCCCTAACA
CATACAGACTAGAA
>contig00108  length=387   numreads=12
gATGTTtGAAGCCAAaGGATGACCCAACACAaCTCACAGATGTGTAAaTATCACcTtGTA
CCATTAGGAACCTGTTCATGACTGAAGCCTTGGAAGTGATTAATTTAGGATAGTTACTGT
GTAACATTGTCCACTTCTGCTCTATCGACAGCTTCTTTCTTGCTAGCTCTATGTTGCCTT
ACTTTGCCTTTGTtCTTTTCTAAAGTAGGTGGCCTTTAGTTTTGAGATTAGCTGAGCTAG
GCCTATTTCTAATGATTAGAGAAGACCAGGAAGACCATGCACTGTTGAGACGGGGCTGCA
TTAGGCGgCCcTGCTACATCCTATTTGCTTGATGtACTTGTGGTTTTtGTtGTTGTTTTt
GTATCTGCAAGTAATAAAagACcTGAT
>contig00109  length=2245   numreads=77
TTTTTTTTTTttttGgATGTCAGGTGGCTTTTtAAtGTTTCCAAAAATAGTCTCTGAAAC
TGGGATTTGTTTTACAAAAGCATCCATATATCTAACAGGTATGGACTTCTTATGTAAACA
CAGACTGTCAGACTCAGTGGTGGCACCAGAAGACTGAATGCTGAACCCTTGGCAGGAGTT
AGACCATCCACAACTGAGAAAAAAaGgAAGTATTTTTCTAATAGCTAAATTACTCAACCG
GTAGCTCTTACAATGTCAGTTTTAGAAATtGTTAGCTGAGTAACCTACAGTAGATGCCTA
GAAGTATACACAATGTACTAATAGACAGACCTAAGCCAGAGCAGTATAAATGCAGTAATT
ATGCTTAATTCAACAGTAATGATGAGTAATGATGTCATGCTTGTAACTTGTGTTAATGCC
ATGTGACATCGGGGTTCAAGACAGCTGTTACACATTTCAGCCCACGACAAGTTAACACTC
ATTTCAAAAAAAGGCATGGCAATAAGGTTTATGACCTCAAGGAAGTTATCTAAATTCCAC
ACAATTACACTGACACAGTATTGTGCATTCATCATCCTTGGCCGCTCTGTCAAACTCAAT
TTATTTTCCATATCTTTCACTACAGTTATTGTGGAGAAAGGGATGAAGGCTCAAGGTCAG
TCCAATGGTTAAATGTTCCAGTGAGTATTTACCCTTGCACAAAATATTCTCTTGGACAGC
AGAATTGTGTCCAATAAGAGAAGAAGACTGTCTCAAGGACAGTGAGATTTAATAGGGACG
TACGTTTGTGTGTATGTGTGTTTTAGTTGGAGTGACAGAATTTAGGAGCAGCATCATCCC
AGACTGACATCAGTTAGATTCGGAGGTATTCACAGCGGCTATGCCCGCAAGTGCCTCAGA
CAGCTGGGACAGAAGGATTCGTGACGTCTGTTCTTTGGGTCATCAGATGTCTGTCAGAAT
TTCTTTTACAGAGAAATTTATTCTGCAGCTTCAGTCTCCATTGCCTGTCCTGTAGCGCTC
TCCACAGTCTTTGAGGCCTTCTTTTTCTTCTTCTTCTGAGTCTTACGGCTGGCTGAGCTT
TGAAGCAAAGCCTTCAGCTCTGGGTCCTCCACTTCATGCTCAGACTTGTAGAGTTCTGGA
TCAATGAGACTGTTTGTGATTCGCAGAGGTCCATTGGCCATGAGCAGCACGGTGAACTTG
AACTGGGCAACAAATTCACCCTCTTTCTCATGCAGCACATTGAATGGCTGCAGCAGCTCA
TGTTTGGCACACTCCACCACGCCCAACCTGGCCTTGCCTTCATCCTCAAATGCTCTTAGA
GTGAAAGGCATCGTATCAAAGCGTCTCTCCATCTCACTGAAGAATGTCCGAGAGGTCTTC
ATCTTTAAGCCGTACACCTTGTTGGGGTCTCGTTTGTAAACGGTGGTCCTCTGACCTCCA
TCCTTTGCCTTCCCCTCTCCGGTGCTGATAAGCACATCCACTGCATATACCTCATGCACT
TCAAACTCAGCCTTCTCATGGTCcTTTTTTtGCTGGTCCGTTGGGTTTTGGATGATAGTT
TTCTCCCCATCAATCACATGTTGTTTGAGCTGATGGGACAGCATGCCCTCGATAGGGgAG
CACTTGAATGACTTTGCAATCTTGTTCCAGGCTTCTGTGACCTGTGTGTTCTGGTTTCCT
GGCTTAACAAGACGCAGAGCGGCCTCAGCACAGAGGTGAGCTGCTTTgataacatcagcc
ttccgccctgtcaccgggttgtccttggtcgctccaacaaTGAaGCTGTGAGCCACATTt
GAGATGAAGCCGTCAACATGCACACCCAGATCAATTTTGACAAGGTCCCCATCCTTCAGT
ACAACATCAGGGTCACTCTTCAGAGGGGAGTGATGGCATACGCAGTTGTtAACTGACACA
CAAGTAGGAAAAGCGATACCcTtCTTCATGTCTTTTTCcttCTTGAAGaTTTTCCCAGTT
tCtGCCATGATGAAGGCATCtCCCTTTTCACACAGGCTGAGCACAGAGACTCCAGCCATA
GCTGCCCCAACTATCGTCTTCAGAGCCTGATTCGCAATCTCGGCCCCcATCTTGTACTTG
GTGACCACCAAGTCGTCGGCGATGGTCTGCTCCTGTGTCTCATCATCTCCAGACATTTTG
GCAGTGTGTCCGCGAACTCAGAGTAACTTTTTTtCCCCcGCTGGGTGTCTGTCAGTCAGT
CACAggaTGGACCACGCTGcTCTCt
>contig00110  length=647   numreads=23
tttttttttttttCtGAGTGGTTGGAAAAGTTTAATGACATTAAACCAGAGCAATGCCAG
CTATATTCACATGACCATCaTTATCAGTTTTTAAAACTTCTATTTTAAAAATGTTTGGCT
GAAAAAAGACATCTATCTACAGTCCAGTAAAAAAATTCAAAGTATAAAAaTATATTACAA
ATCTCAAGTATTTACAAAGACAGCGTCTCTCTACACGTGTGTCTAACTGTCTACAGTTAC
ACTTCTGTCAGTTAGTTCTCACTATGGTTGTTACCTAAAACAAGCAACATCTCCCCCTAC
ATGTCCTCAGTAAACTCAGCACCTAATGGACAAACACTGgAGGCCTCAGACaGCCATGAC
AAGTAAGTCACTAAACTCCCAGCATCCTCTGGGAGAGGGAGTAGAGTAGAAGAGGCAGAG
ATGAAGACGATCCTCCTCCTCgAGGTTGGATTAGCAGGAAGTGACAGTGGAGTTCCTCTG
GGGGTGGTTAGAAGAACATCCTGTAGATGTTGGGGTCCAGGAGTACAGCTGTgTCTGTGG
GTAGCTTGGACAGATGAACCACCTTGGTCTTCTGCTGCAGTCTGTCACTCtCATTCACCC
ACACATCTGGCAGTATGtCTTCAGGTGTCCAGTGCAACAAGACCTTc
>contig00111  length=425   numreads=31
aaaaCATtATAACATTTATTTAACCCCAGtACAGCTTATAAAGAGCAAGAAATGAGTTTA
CCTCTGAACCCAAAGCCATTCCTGAACGGCCTGACGGGAAAGCCAGTGATGGTGAAACTG
AAGTGGGGTATGGAGTACAAGGGCTACCTGGTGTCTGTGGATGGATACATGAACATGCAG
CTGGCCAACACAGAAGAGTATGTGGATGGAGCGTTGGCGGGGCATCTCGGTGAAGTGCTC
ATCAGGTGCAATAACGTTTTGTACATCAGAGGCGTAGAAGAGGAGGAAGAAGACGGAGAG
ATGAGGGAGTGATCCGgCcTGCCGTCcTCAGtgtGACTGTACCTCGTAGTTGAGTTTGAT
GTGTGTTTGTGTTTTCACCATGTGAAAAAAGTGAACGCTTTGGGGGGGGCTTTTGGTTAT
TTTTC
>contig00112  length=1837   numreads=65
TCTGCTACAATAAATGtttATtttATTGTGTTGTTATTTTATTTATGCAATTaCATGCGT
TTTCAAATACATTTAAGTTAATTGCAAGTCTTTCTACAGTTTAACACAAACAGATTGCTC
AGTGCACTTACATTCATTCAAGACAGTATTACTCAACACCACTTAAGTTAAATTAAGACT
GTGGAAGACAGCTTATTTGGTTTTCCAGTTCACTTAAGTGCACTCGCCTTATAAAGAGGT
GTTAAACTGATCAAGACAGATTtAACCACAGAaGTCTCTTGGTTTGTTGTTCATCTGAAG
TTATACAAGTTTTtGTCATGCCATTATCCAGAATAGTATCTACCATTTTGTAGCACGCTG
GAGGCCAAATTTGAGGGCTCAGACTCAAACCAGACAGCCTGGCTTCCCCAAAACAgTgTT
TATAGAGGAGGTAGAACAGGAAATGGAAGATACTCTTTGCATATTAAATAGCTTAGCTCT
TAATCACGACTGAAAAATGCAGTGAGGTTGTCGTTCTTTATCCTTGGTTCTGCACTAGGG
GGAGGTAGAGGGACGTGCTACTGAACTAATAGATGATAGACTGATATAATGCATCATAAa
TGAGTGCACATTATATTCATCTTCCAGCTGAGTTTAGCATGTTGGTTATGGCCTGACCCT
TTCCACACTCCAACACGTGACATGAAGTGATATTTTAATGAAGCATAAAGCTTACTGTTC
CACTCAATTCAGTAGGCTGGTTTACAAATtCTTCCACATAGCCATCTGAGGTCTCAGCTA
TTAAACAGATGGACATGTACTTTCTAAATGCTCACGGTCAGTCAGGTCTCATCAGGGCGG
CAGGGCAACAAAAACATCTATACACCTCAGGCCTGCTGGTTCAGGTGCAATGtAGATTCA
CTGGTTTAATCAGGGGAAGTTATTTTTGACAGTACAAGATGTAGTCAAGAAGAAGACAAG
AAGTATTAAAGTGTTTGGCAATGGCAAAAGGCAGAGCTAGATATAACCAAACAACACAAT
AATATTACAAAATGATATAAAACTATTTCCCCAATCCTGTTCCTTTTGTCCACTGGATGT
ATGGACTTTTATTTTTAAAACAGTTTTTATTTtCtAACAATAAACAAGCAGACCTGTAAC
TACATCAGTAATATTATAAAATGTGTCATTGTAGTATGTATGGCTTTTTTTTTtGAAAGC
CCACAGTCAATGCTGAGTGCTTTTATTTTGGAACTTCAGGGAGTCCACACAGCTTCCGTG
CTTCTTCCTTGGTTGTATCCACAAAGGCACAAATAGCTTTATCTCGATCCAAAATCTGTT
GTTTCAAGCTCTGAATGTCCTCCTCAGCCTTCTTTTTGAGCACTTCGTGATCATCATGGA
GTTTAGTTATAGCAGAGGCCGTATCTTCCTTCTTCTTCACAACATCTGCCTTTTCCGTGT
TACAGGTCTGCAGAGCTTTACCAAGTTCCCCCGCTGACGTTTCACTTGCTGCCTTCTTCT
TCTTCAGCTCATCCAACTTGGTGTTGACGGACGTCAGCGCGTCCTTCATGTCCTTGATTT
TGTTTTTCACCTCGATGATGGCTTCCTCTTTCCTCTTGACCTCCGCCGAGTTCtCCACCA
TGCTGGTTTTCAAGTGGCGCAGGCTCAGCTCCTGGCGCACGGCCTGGAAAATCATTACAA
CCATCACCGCCACACTCAGGACGACTAAAACGACCGCGACCTTCATCGTGGCTGAGACAA
GGCAAGACCGGATCAGAGAGGGACTAACTGGtGGAgACTGCTGCCGCCGATCACTCGCTG
TTCATCCCGGGTATCTCTCCACCCGTGTCTCCTCcAG
>contig00113  length=857   numreads=43
CACGAGGACACCCTCATGCCGCGGtGGCCGTCGTTTCCTCACTGTCGACTCTTTAAACCT
CTTTAAACTCTCTTCACGATGGACACGGATACTAATGtAACCCCAGCCgctGcTgCCGCC
GCCGTGGAGGGTAAAGACGAGGCAGGTTCTTTCACAAAGGTCAAATCTAAAAAGACTCAG
AAACGAAAACGTGAACAAGATGGAGTGGACATGGACACAGAGGAGCCCGTGGCGAGCAAG
CGGCCGCAGTTCCCCCCcATTTCAGGAGACAAATTAAAGGGACCAGATGAGATGCGCAAG
ATCGCTGTCCCAGCTCACAGGTACACCCCGCTGAAGGAGAACTGGCTGAAGATTTTCACC
CCCATTGTAGAGAACTTACAGCTTCAAGTTAGATTCAACCTCAAAACGAGGAATGTTGAA
ATTAAAACATGCAAAGACACACAGGACATTGGCTCACTGACAAAGGCAACGGATTTCGTT
AGAGCGTTTGTTCTAGGATTCCAGGTCGAAGACGCCCTAGCTCTCATCAGATTAGACGAG
CTTTTCCTGGAAAGCTTTGATGTGACAGACGTGAAACCTCTGAAGGGAGACCACTTATCC
AGAGCCATCGGAAGAATAGCAGGGAAGGGAGGAAAAACCAAATTCACCATTGAAAACGTC
ACAAAGACTCGCATTGTGCTTGCAGACACAAAAGTTCACATATTAGGGTCTTTCCAGAAT
ATCAAGATGGCCCGGACGGCGATATGTAACTTAATCTTAGGAAGTCCGCCTTCAAAGGTC
TACGGCAACATCAGGGTGGTGGCTAGCCGGActGCGGAGAGATTTTGAGGTCTTACTGGC
TGCTGTGTGTATTTATC
>contig00114  length=420   numreads=17
GAAGCACTGAAGGCCACGACtCGGTGTAAACACAAGGAACCATGGTTAACTTTTTATCAT
TTGCCCGGGAACATTGGGCGAACATCTTGGTGCCCATGGGCTTTGTGATTGGATGGTACC
TTGACAAGCAACAGGACCAGAAGCTGACAGCTTTCAGGAACAAAAGTGCTTTGTACAGCA
GGGAGTTGAAGCCTGGTGAGGAGTTGACCTGGAAGTAGACGACCCCTACCTGTCAATGTC
ACCTTTCATCTGTGGTGTGACTGATGGTGGTCCTCAAATCAGAATATTTAAAAAGACTCC
TGTATCTGTTTTtGTGTTGGGTCAACCAGTAAtcTTtAATATTTTGAGTTGTATCAACCG
ATAATAAACATGCCCTTTCTCATaCAAAAAAAAAAAAAAaaCTGAGCGGGCTGGCAAGGC
>contig00115  length=804   numreads=18
CACACTtCACTtCATTTGtCTTTTTAATCAGCAAAACCAAATCTCATGGAATTTAGAAGT
GTACATTATTTTtGCTCAGTAGTGTTAAGTTGCCTGTGAATGGTCCATTTCAACGAAAAC
AGCAAAAGCCAAGGAGCCAAGATGATCTCCGATGGAAAAAGAAAaCTGACTTCCATCTGA
GAACGCGGTGCTCCTCGGGCCATTTTATTtGCATAATTAATTTATACTTCCAACTtACAG
GGTAAATCAAACAATACTCAGGAATGTTTACAGATGTGAAATCGGTGTTGCCTCAGCTCC
CACCTCCAAATGGTTGTCTCACTTTGAGACTCACTTTGGGTTATGTGTTCAGAGAGGAGA
TTGTGGCAGCACAGGATAAAGTTCAGAAAGTTTTGCAGAGGCCCGGTGGAGCTTCACTTA
CATCGAACAGTGATTTGGATTTGGATTTGCCCGTCAGCTATCGCCTCCACAGAAGCCCCC
CCTGCTCCGACCATAACCACCGACCCCTACCCCAAAAAATGTCTGTTCCACTGGCCGCTG
TGTTGTGTTGCTGGGAcgggcaggtaGAGCTTCGACAAAGCGGAaTTATCAGCGGTCCag
ggaacgtttctggattGCTTcGGCCACCGCGGTGCGCAGGAGGGCGATGACAGAACGAGG
gTCGTCGCTGCCTATCACAGCGCTGCCTGACACAATCAtGTtGGCTCCCGCCTCTGCACA
TTTGTGAATGCTGTCAGGGCCGACCCCTCCATCCACTtCAATGTCTAACGAAGGGAACTG
ACTCCTCAACCAGCTCACCTTggg
>contig00116  length=924   numreads=219
tGATGATAAATGTGtGAtCAGATCTCAATCAGACAGCCAACAGAAGCTGAAAATGTGTTG
TTTTGCAGTGATGTGGCTTCTGATCTTCATCTGCACGTCGACAGTTTGCGCTGTACCCAT
AAATCGAACCCACGAGAACAGTCATTCCCCAGTTGATGTCGTTGCCTTAAATGACACCCA
GAATGTGATTAGTCCTGTTCCAGGTACAGTTGTTTCAGTAGTTGATCTGCCAGAGCAAGT
CAGTTCAGAGACCTTAGTAGATGACATGACTGTCCAAGAGGGAGACATTTTGATGCCGGA
GGACAGGAATGCTGTGCAGACCCTGTGGTCAGACGCTGTCGTACCTTTCGCCATCAGTGC
TGAACTGGCTTATCAAGAGTCAAACATCTTCGCTGCCTTCAAGATGATATCAGATTTCAC
GTGCATTCGCTTCCGAAGGCACACTACAGAGTTTAACTACCTGAAGTTAATAGATGGCAA
TGGCTGTGCGTCCTTCATTGGCTGTCAAGGAGGACCCCAGCCGTTGTATTACTCTCGGAC
CTGCAGTGTGGGGAACCTCTGCCATGAGCTCATTCACGCTCTGGGGCTGCATCATGAACA
CACCCGCCAGGACCGGAATCAATACGTCAATGTGCAGTGGCAGAACATCATACCAGGGGC
AAAAATAAACTTCGTGGTGAAATCAGGGAATACTCTGAACCTGCCGTACGACCTTAACTC
CATAATGCACTACGGAAAGTTTTTTTTCAGTGTAAATGGAAATGCGACGATGTTGCCCAG
GTACAGCACAGAGCAGATGGGTCAGCGAACACATCTCAGCCCTCTGGATATACAGAAACT
GAACAAACTCTACCACTGTGATCAGCGTAGCACATGGCATTGAGCGGGCTCGCTGTTGGT
TAATCTGTGTTTGCTGTGAGATTT
>contig00117  length=2177   numreads=102
TTTTAACTTAAAAGTGAaCaGTTAAAAACATAGGAGTAAAAGTAGATTTGAAAAATCTGC
GAGTGTGGTGCTCATTTAGTAAACGTAACATTCAAGCAACGCAGGCAGAACTTACAATAA
CGACACAGTAACAGCTGATAACAGTTCAGAGAAGGCCCCCTATCAAAAGGAATGAAGACG
AGTATTTCAGGAGTGAAAATAGGAGACATGCCCCCCTTCATGGACTCTGCAGTACTCCTG
TCCAGGCACAGCTCTCTTCTTACAGGCCTTTCCTGTTTTTGTGATGCCATTGCACAGCTG
ACGGCCTGATAGGGAGCTGTTGCTGACTAGCGACGGGGTAGGACTCGCGCTTCGCGAGTC
GTTCACCAGATCACGCGAGTCGTTCACTGCGTCAAACACACCTCCCAGGTTCCTCGGGGG
gATGTCATCAACCAGAGCCGATGACAGAAGTGGATGATGCACAAGCCTGGGAGTGGAGTG
ATTGGGTGTGCCGATAACCGGCATAAACCTGGACTCTGGCATCGGCTTCCTGTGAGGGGG
AGACACTACTGATATGCCCAGGTCACCTGATATGAAGCTGTCCTGATTCAACGGGCCGTT
TTGCTCCATGAAGCAGTCCTTTTCATCTTTCTGCGGTGTAGAGGACGGTGGGTATGAGTG
GCAGGATGAAACTGGCTGCTTCTGTGGCTCCACAATCTCACATGGGGCCAGTGGCAGCGG
GGCAGCTGgCcTTCCTCTGATCTGGAAGCAGGCCCACAACTGATTCACAAACCAGTGACC
CAGAGACAGAGTGAGCAGCAGCAGGCTGAGGCTGGTCAGATCCAGCGCCGGCTGCTGGTT
GACCTCGGCCACTGCATTAAGAGGCACGGTGAGCAGCAACATGGCTCGAGAGAAACCGGG
ACAACGCAGGAACGTCAGCAGGACGGCACACAGGACGAAGTAGCCTGTATGTGCGAtGCA
TGACCACATGGCCGTCAGGCTCAACCCTGCCCAGCCAAGGTAGCCCTGGATCATGTGAAG
CCTGTCCTCAATCCGGCCCTGCATGTTATCAAGGTAGTGCAGCATGAAGCCCaGGGTGCT
GTTCATGCGCTCCAGTTTGTtCATCAGGTCAGAGTAGTACTGAGAGGTCTGGTCCTGGTA
CTGCAGGAACTCCGACATACTGTGATCAATTTtttGGTAGATGTCCTGAGCTTGGTGTCT
GACATCTGCGAGGTCTTTAACAATGGCTTTGTGGCTGTCCTGCACCTCCGAGCCTTGGAT
CTGCAGATTCTCACTCACGTTCTCCATTCTGTTTGTGATGCCCTGAATGAGCTGGGCTAC
CAGTTCCTGTCCAGAGGCGATGAGGGCTTTCTCCTGGCCCAGACGCTGCAGGTTGTCCCT
CAGTGAACTGTCCATTAGCTCCTGGCCCTCGTACAGTTTCCCCTGTtGGGCCTGCAGAGC
ACTGTGgCCGtccagcagcttctccaaggaggcTGCAGTCAGTtCCTTCAGCTCCTGCTG
GCCATCCTTCAGGtCCTTCATTGCGTCGAGTTGGCTTGTGGCTGTGGAGATGAGAGTGTT
GACAGTGTGCTCTGCTCTGCGTCTGAAGAGCTGCTGGCGAGTTGCGTAGCAGACTGAGCG
CGCTCTGTTGCTCACTAtGTGGTAAGCATTCCAAGTGTCTGAATCCATGTCCGCTGTACA
CTCTTTTATAGTCATTTCCTCTGTACACGGGTAGGTCTGGCGCCCCTCACTCTCTGaCTG
GCAGTTAAACAGAACGACTCCAAGCTTCGCGAGCTGCTCCTCTGAGAGGCTTTCACAGCT
CGCCTTCAGCTGGGCGACCACCTTATAATGACAGCTGTCTAACGGGCTGATCTCCATATG
CTTTGCCTCAGCCAAAAACTTCTCATCGGCAGTAGCCATCTCAAACAGAGCATCCTTTGC
GAGAAGCGCTGGGACCGCGGCTGCTGGAGGAGGTGCTGCTGCTGCTGGAGGTGCATCTGC
CTGCTTCAGCCACTCAAACAGCCCGCTGACTGCAGGACACTGACAGGCCAGCACGCTGAT
CAGCAGGAACCACAGGCGGTGGGTCAGGAGGTGGACCATGtttttaCTTtGAGTTAAACA
AAGATAGGAATCGGATTATTTGGTGGTGTAGATCTCCTGCTAAAATTTTGCAGAAGGTGT
AATATCCCGGATGCTCG
>contig00118  length=660   numreads=16
ggAGTGCTTGAATGTTTGTATGAGCTTTTTCCACATTTGCAGTTTTGAGCCACAGACGAT
TCATATCTCCTGTCTGCAAAGTCTCTTAGCTCCCTTCTTCATCAGTGAAGCAATTTAAGA
AACATTTTTCAAAATCTACAGACTTTATTTCTCTCTTTATATTCCGCTGTTCTTTTCACA
AGAACTAAAGAAAAGGCATTCCTGTGGAATTTGTGCTTTTCATCTTTTGTTCCACAAGGG
GGAGACTTTCTTTTTtCTGTCAAGAGCCTGCTTGATAATTCTGGCATTCCTCTTCAGAGA
AAACACATGGATTTGATAAATAATTGCACTTTAGTCTTGATATTGACGCTGTTGTTTTGC
ACACAGATTCTGATACAATGGAAAAAGAAATCATGTTTTACACATTGTCATCTCTGTCTC
ACCCTTTTTAATGTTGAAATACACTATTTAAATGTATCATTTATTTTACAGTTAGTATGA
TTTGTGTAAGTCAAGTTAAaCTAGGCTTTGTAAGTGGATTAGCTCCAGCTGTTGCTTATG
TCTACCTTTtACCTTAAAaTATGTTtAAaTATATTTTTGTTGAAGAGAGAATGAATGTGT
GGATGCTACATGTGTATATAGTAACGGAACCCATTAAAGTTGCATTTATTGTtAATTaac
>contig00119  length=238   numreads=5
tttCAGCCTTTGTTtGAAGTGCGtGTGAGCCGcACAGAGGTACGTctggggtctCTGCAG
TGGAACCTTTGAGGGAAGGATTAaTAGgAGTGGGGGTCTGCTGATGCATGCTCTTGCTCC
TTCGGGTCTCCATAATTCACATTGTCAGCTGAAGAGCTGGTGCCGAGCGCcAACCCGGAG
CTGTCTCTCATCATCACACACAGTCAAGAGCAAATTCACAAGGgACTtGTCCAAATCC
>contig00120  length=577   numreads=12
AATTCACTTAGCACTCCAGCATCATACGttACtGTCATGAACATTTAaTAaCTTGGCAGC
AATACCGAGTGAAGAAACAGCACAAAGGAaTATTAACAAAGGAGAGGAGAAAAAaTaGGA
CAACCCACTCATAAGGTCATGAATAACTGTCAAGGCTTTATACATTTTGGCTCTTTTATG
TACTTTTTAAAAACTGGCAACAAGATGGACTTGAACATGTAATAAGAACAaCAAAAAaTG
TaCAGTTCTCAAAGCTATAATGAATAATCTGTTGaCattttcagcataggctcaggattg
ttttttatggcttcataaaaaaggggaaaaaaaattaaaccaatgttgcctatgaggtga
tAaGCGTCCcTcaCTGCTGTCtAATGGTGTGACGtAgTTTTaGTGTCTCGCAAATGACAG
CTATATTTTTGTATAAATATACTTTGCATTACAAAAGTTGTATTTCGAATCAACTTTTAT
TAAAGATGtATTATTTGTTCAAAAGAAAGGCTATAAATAAATAAAGATTTTGCTGTGGCT
ACAAAAAAAAAAAAAAAaCTGAGCGGGCTGGCAAGGC
>contig00121  length=200   numreads=2
TTtATTAAaGGAGAGTCACTCAAATGGCACATTATaCAAAAAAAaaaTACAaTAAAaaGA
AAATTCaCAAAAGAAGTCGAGAGCTGAGTATATAATGTGTTTTGAGTGTGAGgCACCGGg
CAGTcGATTTTtGTgTCACACTGAAAATGTGTCTGGGGGggTGGTGCCGCAAAatGAGgA
ACCAgAGGGCCCGAGATTAg
>contig00122  length=270   numreads=3
cGTGGgCAGAAATGATCcACTATAATCCTTATTtGTCTTtAaGTAAAATTTACTCcTTtA
TTTTTTTTTtCACTTATTAGAATATTTCATGTCTTAGACATTTTTCAaGTGGAACTTGTG
gCTCTTTAaTGCcTtAGaGTCCCATAaGGATCTGTGTATATCATGTGTTATTCACTGATT
GGATTGTTTCTCTCCCCACTGCAATGTGTCTGGACACTGCAAAaaTaTAatAAaaCATGC
TATCCCAAGGgAGGCTGCtGaaaGaaaaaa
>contig00123  length=218   numreads=5
GTCGGCGAGGAGGTGCTGGCCGAGGCCGAGGTCcGCAAGATCAAGATGTCGTtCgtCcTT
CATCGCcGTGaCGtGCTCCGTCAAAGACAAAGTGGTGATGGAGGGGGAGGTGATGGTGAT
GATGCCCGAGGAGCAGCAGAAGTGACAGGAGGGGGGGTTTATTGATTATGTGGATTGATT
AGTTTATGTTGATTGATTAGTTTATGTTGATTGATTAG
>contig00124  length=333   numreads=6
AACCTGGTCCCAACAGCCACCAAGCCAGACACAGTGCAGACGGAGTCCATGTCTTATGCC
CAGTACCTCGGCATGATCAAGTCTCAGATTTCCTGCGCCAAAGATATCCACAACGCTTTG
CTGGAGTGTTCCAAGAAGATTGCAGGAAAGGGACAGCCTCAGGGAATCATGTAGACCTGG
ACCTGACTACCCCAaCTCTTTTtGCATCCGAtGGCATTTTtGtGcgagatgatggatttc
atatttggcACTGCCCCATATTCAGAaCTTAGTTTTTGCGCTACATTGGTCAAGATGCTG
TTTtATTTCTCAAGATCCTGTatAttgtttttt
>contig00125  length=863   numreads=58
gCTGTGCGACAACGAGGTGACCGACGACGACGACGGCAGCGgCGGAGGCAGCGACGGGAT
CGGGAGGCCCGGgAACGCAGGTGGGGAgTTTCTCCAGAGAGACTTTtCCGAGACCTACGA
GATGTACCACGTCGAGAGCCTGCAGAACATGACCAAGCAGGAGCTGGTGCAGGAGTACCT
GGAGCTGGAGAAGTGCATGTCCCGGCTGGAGGAGGAGAACAACCGGCTGAGGCTCGCCGT
GGAGCCCGGGGGTCCCACCGTGGAGGGCTCCCTGGTCCGGCTCGGGGAGCTGGAGAGGGA
GCTGGAGAGACTCAGGGCCCAAAACACGGAGCTGCTCCTGCAGAACCaGCCCGgCACGGa
CCGGaGCCCGGTGaCCaGCAATTAAAGGACAATTTAAAGTAGAAAAACAAAAACAAAAAG
GTAAAACATGGGACTGCTGCGTTTTTTTAAATTGTCATCAGTTTTCTGTAATCAGTTTGT
CTCAATGCAATACTTGtttCTTTttCTATTCGGACTGTAAAAGGTTGTCCTGTTCAATTT
ATtATTTTATTTTTATTTTATTTTTTCCCAAGAAAGAAATGTAAATATTTCAAAAGTAAG
ATTCTTTTTATAAAGAGAAAGTATTTGACAACACGAGAACATTTTGTTTTTGTTTCCCGG
CTCATTCACATTTTACTGTTTCCACACCTGAATTTAAAAACAAACCCGGTATGTCGCATT
AtCCCCCCCCCCCCcAGAAGAAAACATTAACTACAGCTGATTTGGCCCCcAGcTcGCAAA
AGACGGTCGTTCTGTTTGTTTTTCTGCAGAAATAAACTACCAGTGAACATTTTAACAGTT
GTGTGTTAAACATAAGTTCAAAT
>contig00126  length=1085   numreads=469
ACAACGCCCACGCTGCCTCCTTTTGCACGCTGGCTTTCTGGTGCCTCATCAGTTGTGGTA
GGACGTTTAGAACTCCGGCATCAACCGCCGTCTGGGTCTGCAGGTCTGAACCACTCACTA
TGTTCCCGATGGAGCGGAGAGCCGGGGTCATGACACTGAGCTCCTCGTGGCTCATGAGCT
CCACCAGCCGAGGGATGATGCCAGTTTTCACGACAACGTCAATACGGTCATTGTCACCAT
CTGAGAGGTAGGAGATTGCCCAGCATGCATCAGATAAGATGTCCTTATCACTGAGATGAA
GCAACTGGATCAGTGAGGGAAGCACCTGCAGGACTGCAGACAATGGTGGACACGGGTTCT
TATTGCGACACAAGTTGGACAGCGTCCATGTTAGGTTACGCAGGTAGCCAACTGGTGTGT
CTGGGCAGATGCGGGCCAGTAAGGCTGGGATAACATTGCACTCGATCAGGACGTCCCGAT
AAGCTGCACCGTCACCTGCAATGTTTCCAAGAGCCCAAACAGCCTGTTCACTGATGTGCA
ACATCGGTGAAGCCAACAAGGAGATGAAAGCTGGTACAGCCCCATGTTCCACCACCTGTT
GGGTATGCCAAGATGTTCCAGAGGCGATGTTGGTGAGAGCCCAAGCTGCTTCAAACTGCA
GAGTCGGCTCATCATCCATACACAGGAAGATCACAAAGCGGGACAGCAGTCCTGCATCTA
TGATCTCCTTCAGAGGAGGGTTACGCTCCTGAGAGAGCAACTTCCTGGCTGCCTGACAGC
CTCGTGTTTGGGTCTCCCTGCTGTCGGAGTTCACGTCTTTAATGATATCCTCAATGGTTA
AAGGAGTCACCACGTCGCAGGAGTCCGGGGAGAGGGCGTCCTCGTCCGGGAGAGACGACA
GCGTTAAATTCCTCCTCTTCAGGAAACTTTCATTCTTGTGAGCCTTGCGCAACTCCACGC
ACTCAGAGATCCTTTTCTCTCGAAGTTTTGCTGGATCTTTCCCCTTGTTTTTGAATTTGG
AGATGCGCTCGTCAACAACGTTCTTGGTGGGCATGGTGGCAGACACGTCCTCTCTGCTGG
ACTCa
>contig00127  length=834   numreads=511
cAaCcGGAGCAACTCCTGCACAGCACTGTACCACAGCCCACTGTACCGCAGCCCCACTGT
CGAGAATCATGACTGAACTGAAGGAGCGCACGTTCATCGCCATCAAGCCCGATGGCGTGC
AGAGGGGCATCATCGGAGAGATCGTCAAGAGGTTCGAGGTGAAAGGCTTCAAACTCGTGG
GCATGAAGATGCTCCATGCCTCTGAGGAACTCCTGATGCAGCACTACATCGACCTGAAGG
ACAGACCATTCTTTCCTACCCTCATGAAGTACATGACCTCTGGTCCAGTGGTTGCCATGG
TGTGGGAAGGCAAGGGTGCAGTGAAGACAGGCAGGGTGATGCTGGGCGAGACCAACCCCG
CTGAGTCCAAGCCCGGAACCATCAGAGGAGACTTCTGTATCGACGTCAGCAAGAACATCA
TCCACGGCAGTGACTCAGTGGAAAGTGCCAAAAAGGAGATTTCCCTGTGGTTCACACCAG
AAGAGCTGGTCAGCTACACTAGCTGTGCCGCCGACTGGCTCTACTAAACCACTCTGGGTC
CTGCAGCAGTCCTCACTCTGGTTTCGAGACCAGGGAAACTTTTGCCTCAGATTTGTTTTT
TTGCCTAGAGGAGAGAACTGATGAAGTTCCTGTCCCCACAGTCCTCACATCCCCTCTGAC
GTCATCAAACTGAACTTGGATCTGTTCTCTTCGGAGGCCAAGGTCTAGTCCAGATTCATT
CCAGACCTCATTCCTTTAGAAACATTCCATCCAATGAATATACAGTTAATGACTTGAAAC
AGTTTTTGACTGTCAGTTTTGTTAAACAGTGATCTGCTTTCCAATAAAATGCAC
>contig00128  length=567   numreads=82
GGATGAATGTGGTGGTGAAGGCTGGGCTGCTGATGATGATAGCTGGCTCTTGCTCTCCGT
GTGTAATGCTGTCGGTGTCTGCTATTGGCGTGACTGACACTGCTGACAAGAACAAGGAGC
ACAGTGCCAAGATCTTTGAGTTTCTGACCACAGAACTTCGTCTGCCAGAAGACAGGATTG
TTATTCAGTTCCACACGCTTCAGCCACACCAGGTCGGAAAGAAGGGGACTGTCATGAGCT
TCTTGTGAAGCATGTTTCTGACACACGATCGCATTCCTAAAAGaaGAaaaCGAAGAAAGC
AGATTGGATCTCAGTATTAATCACTCAATGAAGTAAAGCTAGTTCTTTTCAGGCCACTTG
CTGTAGTTTCGTGCCCTATCCAGGTACACTGTGTACTCCATTTTACACATCTGCAGTTGT
TCCTACAGCTGTAAAACGTGATGTTAATCAGTCCTGTTTTTTAATGATTAATCCCTATTA
TTGTTACCATTTCTGAGATCACTTGTGTTACACACTATTAAAGAAGATCATACTAGAAGA
ACATGGAATAAAAACaaTCTCTGAGaa
>contig00129  length=157   numreads=15
TCTTGGTACATGATCCATAAATGGCTTAGGACTCTAATCTCAGTCCTCGGGTTTCCCCAG
AGCAGCCGCGACGCACGAGCTCAGCTTCTTCACAAAGTCCTCCGAGAACGAGCCGGCCGG
TAAATTCGTCTGGAAGTCATGTGGAAGAGGTCTGTCC
>contig00130  length=416   numreads=103
cATGTCcATATGAACAACTACACTGTGAaTTAAAGTCAGTTGAGCCAGTTTTTGCTGAAG
AAATGGCCAGCATAGATGTACTGACAACAAGGTTTTACTCGTATGATAAAATGTACAGTC
AGGAGTTACGCGAACAAAGATTTGTGGACTGGCCGTTTAGAgAGGAATGTAACTGCACAC
CTGAAAAGATGGCCAAGGCTGGGTTCGTCCACTGCCCCAGTCAGAATGAGCCTGATGTTG
CCTGCTGTTTCTTCTGTCTGATTGAGCTTGAGGGCTGGGAGCCAGATGATGATCCcTGGT
CTGAACACACAAAACGCTCCCCTAATTGTGGATTTTTAACCATGAAGAAAGACTTTACTG
AACTAACTGTGGCTGAATTCTATCACATGGAAAAGGAGAGGCTAAAGATCTACCTT
>contig00131  length=1252   numreads=303
GGTAGTCATTTATTACATTGTAAAGTGTGGTCCTTACCATTAATTTCATCAACACAAAAC
AGGCATTAAACTAAGATTTGAAACATCAAATATACATTTGGTATCCAAGATGCCATTATT
GCATCTCCAAATATAGTGGCATGGGTTGAAGATGCCCCACAAAAAGACATGTACTGATGT
TTTTCGGGGCAAAGTTCAGTAGAGAAGTCTCCTAGACGATGTATTTGAAGCTGAAAGTGC
TCTCGCAGGAGAGTCGCTTGCCTTTGCATCTGCCGCATAAGTCCTGTCTGTGGGGCCGCT
TGGGGTCAACATGGCGTTGTGTTGTTGCACAGGAACAACGCGCTTTGTTGCATGTGTGGC
ATGTGATGTCCTCAACACGGTATGGGTTGAAGTCCTTTTGGCATTTCCTACAGTACTGTT
TGAAGTAAACCTTGTTGGTGCCTTGAACACACCAAACGTAGGCGCTCTCCCATCGCAGGT
TGCATTCTCTGCAGTGATAATATCCGTACTTCTGTTCCAGAAACTGAAACCGCACGCGCG
CCCTGCTCTTTGACCCCTCTGTAGTTGGCTGCACATTTTCACTCTTCACCTGTCTGGACT
TTGGCTTCTTGCGCTGGTCTGGGAGCGTATCGGTCTTTCCATCCTCGCCCACCTGGTTCT
CCTCGCTCTTCTTCCCGTCTGTTTTCCCCGCGTACTCCGGCGGCTCACCGGGCGGCTCTC
CGGTCTGCGCCTCCCCGCAGGAGGCTTCCTTATTGTTGTTGTCATCGACCAGAAAGGAGG
TAACGCTTCTGTAGGCGATGGGTGAATACACGGCGAGGGTGCGGGGGTAACGCACACCGC
CCGCCGCCTTGGGGCTGCTGCCGGGCGTCGTGGAGGGCTCCTGCGTCCCTTTGCGCCGGA
AGTCCCGCTTCATGGCCACGAGGGTCCGCGGGCCGATGGAGCACTGCACCGAGGCGTCCC
TCTTCGGGTTCACCTGCACCGCCACATCTTTAGTGTTCGCCTTCCTGAGCCTCGGGGTGA
GTTTGGGGTTGATTTGAGATAAGATGGACTTCAGCTGGGCGCGCTGCTGGTTGTTGAAGG
CGTCCGAACTGTCTCCATAGTGAGACAGGTAACTTTTATATTTCCACCCCGCGTCTTTAG
GCCGGGGGTATCTGCCCGTGTAAGGGTTGTAAGATGAATAGAAATAGCTGTCGACTGGCT
CGTCACCGTACGTTGCCATTTTGCTCAACCGACCCCGGTTGGTAGGTGTAGC
>contig00132  length=531   numreads=171
AAGTCCAGGGGCGCATTGCTAAGGTTGCTTGTGGTGTATTGACTTCGTTGCGGTGCCACA
TGAGTTGACTGGTGTTTCTCTTTCTTTGTGGCAGAACATGGGCAAGTTCATGAAGCCTGG
GAAGGTGGTGATGGTCCTGGCTGGACGCTACGCTGGGCGCAAAGCTGTCATCGTGAAGAA
CATTGATGACGGAACAACCGACCGTCCTTACAGCCACGCTTTGGTCGCAGGCATCGACCG
CTATCCCCGTAAGGTGACCACAACCATGGGCAAGAAGAAGATCGCCAAAAGGTCTAAGAT
CAAGGCCTTCGTCAAGGTGTTCAACTACAACCACCTCATGCCCACCAGATACTCTGTGGA
TATTCCTCTGGACAAAACTGTTGTCAACAAGGATGTCTTCAGGGATCCTGCTCTCAAGCG
CAAAGCCAGGCGGGAGGCCAAGGTCAAGTTTGAGGAGAGGTACAAGACGGGCAAGAACAA
GTGGTTCTTCCAGAAGCTCAGATTCTAACTTCAACCGGTTTCACAAATAAA
>contig00133  length=600   numreads=25
ACAaGAAGGTGGTCACCAAGACGTTCCACGGTGCCGGCATCGTTGTACCTGTAGACAAGA
ATGATGTAGGATACAGAGAACTACCAGAAACAGATGCTGGTCTCAAAAAGATTTGCAAGG
CAATCGCTGAAGCCCGGAACGATGAAGAGCGCGTCAAAGCCTTTGGACCTATTCAGGAGA
TGATCACGTTTGTTCAGTTTGCCAACGATGAGTGTGATTACGGCATGGGTTATGAGCTAG
GAATAGACCTCTTCTGTTATGGATCCCATTATTTCCACAAGGTTATCAAGCAACTCCTGC
CCATGGCCTACAGTTTGCTGAAAAGGAATTTGTTTGGGGAAATTCTGGAGGCCCACCTCT
CCAGTCGCAGCCATGACGACCTGGACCAGTTCTCTGCaCaaTaaaaGAAaTAaTAAAAAA
AGACTCAGAAGTACACTTAAGTTCTAGCTCTTATAAGCTTTTCTCCACCATTTGTCCTTG
TCCCCTGTTGTTTGTCCATTGTTATTGTTTCTTGGTGGTTTTGGTGCTGCTGTCATTGAT
TGGAACCAGTTCAATGATATCTTGTTTGTAAAAGGTAGATGTCTAATAAAGTaTTTTtAT
>contig00134  length=884   numreads=47
TTTTtACTTTTTTTATTGTACAATATTACAATCACATTTGTACAAATGTTTTTAACAAAA
AAAAaTaGCAATTCAGGCTAGAAGAAGAAATGTTTGCTGGGGCCCAGAAAACAACAATGT
CCTTGAGCACTAAACCTTCATGCCGCGGTGGCTGGAACATAGTGCTGCTGCTTGGAGCGA
GGGCCACGCACACACACACACACAGACAGAGACATCACATCTGAGGTGGGCTAGCATGGC
TGTCTCCCGTTCACCCAGTCAGATCTTAAAAGACACGGGATGAGCAAAAGCAACACAGTG
GATACCAACTTCAGTGCAGATGAAGATCGTGTACGGAAAATGGGCGCATAAAAATCCAGT
TTGTGTGTCTGTGTGTGTTGTAGTGATACAGGAGAAGGGAACTAAGGgAATAAGGGTGTT
GTTCGTTTGTTGTTTGGTCCAGGTCCAATGTGTTAAGAAGCCGAGGCGCAGGGTCAGAGG
TCATCAGGAGAGGTTTTAAGAGCGGGTGTACTTCCCCCAGATGTGCAGCATGAAGACCGA
aGCGATGAAGAGCAGACTCATCACCAGCACTGGCACCGGGCCGACTTTGAGGCCTGGCGA
ATCTtCTGTGTAGAAGCGCCACATGCCACCGGTGCCTGCCGATCCCGTGGTCCTGCCACC
GCTGCGTGTACCGCTGCTGGTAGCTTTCCTCTGTCTGACTGTGGAGCCTGCTGCGCGGGG
AGCCACTGTCTTGCTGGGGGAGCGGCTAGATGCCCCAACATTGGTTGCACTTGCTGCTGG
TCCAGGCATTTTGTTTTATTTGTCCCGATGCAGGTTGAAACCCTGAGCCTCTCTTCAAGC
TGATGTCCACGTCAGACGAGCAGCAGACAGTCGGTGTGTGAAtt
>contig00135  length=312   numreads=7
AACGACTACGTCCTGAGAGAGtACGGTCAACAAGAAGGAGGGgCTTtGTGTtCCCAGAGT
GTTCCTGCAGAGTAAATtCACcAAGCCCGGGCGACCACAGAGCTCCTAATGTCATtCcGC
CTGCGTCTGCCACCTtATGAATCTCCAAAGGTAGCAGAGAAAACTAAaGACTGAGAAATG
ATTATATTCTTtGGTGGAaTCGgTAGTCTAAaTGTTACCGAAGAGAGCTTGTGGCCTACA
CGCTGCtGGTTtGAaTCCTCTGGAACATGAGGggAGgTgCggAgggggggttaaggtttt
acgtccttcgcc
>contig00136  length=288   numreads=13
TTTCTCAAGTGCAGTTTATATCCTCTTAAAAGAGGTCCCAACTGTAAACCCTTAACTTTG
ACTTCCAGTTTTGAAAAGTTGTCTTTAAAATCACTAGCACTGCTCTGCTAGTTAAGGTTT
CCCTCAGTTTTGAATATATTCATGTTAATGGCCATTGACTTAAACTTGTACTAAAACTTA
GCTTGAAGGAAATTAACTGCTAGATTTGGTAAAGGGCCATCTGGGAAGTTGCTGCTGGGA
ACTCAAAGAGGGGCAGGTTAGCTGCACAGCGACTGAGCTAACGCGGTA
>contig00137  length=622   numreads=21
gTACTCAAACACACTCAAATTCCAGATTAGTGAAGTAGAGCCTAAAtACtACGCAGATGG
GgAAGATGCCTACGCCATGAAGAGAGACCTGGCTCACATGGCTGATGAgCTAAGAAAGCC
TGGGGTGCGTGTGTCGGGTCAAGAGGCACCGTCGGGCCAAAGCCCGTCCGGGTCCGGTGA
CCAGGAGAGAGAAAGCGAGAGAGACAGTGGAGGAGAGAGCAAAGAGCTGAGTGAAGTCAG
CGAGGCAACGGAAAGCACAGACGTTAAAGATTCTTCTTCTGATTCACAATGACATTGTAA
TCTTAGACATTTTTAAATTCATCCCCCAcTTCCACTTTTTAtCTCTATTGACAATATCTC
TGACTTTACAAACTGTGACTATCTGTATGtCAAAGCCGTTCCAGCATTTCCGTCACTGGT
TTTTCTTAAATCTTGCTTTTCACCGCAGTGATGAACAAAAAGTCTTGGATAATGACATGA
ATCAGGAAAACTGTTTTAATTGGATTGCTGTTGTCATTACCAAAAGTGACACAAAGTTCT
GTGAGATATACAGAATTGAAAAGTTGTTTCAAATTGGTCTCTTCATtATTtAACAGAATT
ACtGCAAaTAAAGCTTTAAAAT
>contig00138  length=623   numreads=23
GGAAGGAAGAATTAAaGaTTGGCACTCTTGTCATATCaGgCAGCATGGATAATTGTGATT
AGGCCAAGTTGAAAAGAAAGCACACATGAACAGAaGgAAAAAaaGTTAATGGGCACAAAG
TTTTAAAGTTTAAAAGAGCGTTGTGGTTATTTTAGTGACAGACATTTCTTTACAATGAGT
AAGCAGCAGACGATCGAGAGGCAAAGCAAGATGCAAGAAGACATCAGAACAAACAGCATT
TTCTCTTTCTTTGAGTTTCAGGGGGCTCTAAAGCGGCTAAGATAGCCTCaTCAAaTACGT
tCTTCAGTCCCCGCTGTGTTAGGGCGGAGCACTCAACATATTtGACTGCCTTAAGGTCGC
GAGCAAGTTTTtCTGCTGTCTCGGGGGTGATGGGCTTCtGTTTGTtCTTAGCTAGCTTCT
CCACTGTGGAGGGGTCATCACGCAGGTCGATCTGagtgcctaccaacaggaatggagtct
tgggACAGTGgTGAGTTATTtCAGGAACCCACTTTtCTTTAACATTCTCAAATGAGGAAG
GTGAAACAaCTGAGAAACAAACTAaGAAGACATCTGTCTGTGGGTAGCTTAGTGGTCGTA
ACCGGTCATAATCCTCCTGACCC
>contig00139  length=558   numreads=9
tGGTgCcGCCATtGTTtCCTTCCTGGGTGGAGTTCGCTGGGGATTCGCTCTTCCTGAGAG
CAGCCCAGCTAAACCTGACTGGATAAACCTGGCCAACAGCGTGGTTCCCTCCCTGTTGGC
CTGCGTGACCATGCTGATgagcaacaacattgcttctgcggtcaccatggttatcatggc
tctgggAATCGCACTGCATtAtGATCTGgCTCTGCTGCCCACGTACCCCAGCTGgTTCAA
aGCCCTGCGCGCCGTCCTCACCACTGTGGCGTTTTTttCTTTCCTTGGTACTCTGATACT
CAAGGAAATGTATCCAGAAAAGAAGATATTCATGGATTAAATAGTATTtAAATATTTGAA
aCTATAAAGCCACCATGTTTTTtATTTGTGTGTGTATTTCACACTTTAAGGTTTTTGTGT
CGCCTTTGTAAAATCAGAACaGAATTAACATCTAGTGTGCTTCATTTCTCCTAATCAGGG
CGCAATCAAAGCTGCCCAAATAAGAAATGTTCAGATGCCTCACATCAAAAGAACaGAACA
AAATAAaCTAAAATGTGG
>contig00140  length=276   numreads=7
gTTaTATTGGCAaTATTGAaTGGAATCATTTAAAAaTCTTACTTTTtGTATTGAGGTTAT
TGAGGTCCACCTGCACAGCACTAACAGGTCATCATATATGTCTTCAAAATAATTACGACT
AAAGTCACACACACAAAATGCTTCTTGGACGACATTTATTTTTCTCCCCATAACCAGAGG
TGGTGATTTTCGCATTGCACAGAAAATGTCTATCATACTGACAACACTTCTTGTGCaGTG
AATGTCATAAGTGTAAAATAAAACGTTAACGAGTGA
>contig00141  length=279   numreads=12
CAGACACACGttGTtGTTCCAAGCAGACTATCTGTATATGTTGTAATACATGTCTGGAGA
GGATCTTTACACTGATGATTAAAACCTTTCATTCACATCCCACTGGGTTATATTACACCC
ATTTTCAAGTACAAAAAAAAGATAAAAGCATAAGTATGAAGCATCAATTTCATCACTTAT
GTATCACTTACATCCATAATATTTTACAAACTAGTAACAATTTTCCTAAAATGCTGATGC
CTAAAaCCTTAAACAAATTTAATATTGgAAAaCAACATC
>contig00142  length=823   numreads=203
cTTTTCCGTGGCGGACCGTTGTAGGGCCGGTTTGGCAAAATGAAGCTGAACATCTCATTC
CCCGCTACTGGCTGCCAGAAGCTGATTGAAGTTGACGATGAGCGTAAGCTGCGTACTTTC
TACGAGAAGCGTATGGCCACCGAGGTGGCTGCTGACCCTCTGGGAGATGAGTGGAAGGGT
TATGTGGTGCGCATCAGCGGAGGCAATGACAAGCAGGGCTTCCCCATGAAGCAGGGTGTG
CTGACCCACGGCCGTGTGCGCCTGCTGCTCAGCAAGGGCCACTCCTGCTACCGTCCCCGC
AGGACTGGCGAGCGCAAGCGCAAGTCTGTCCGCGGTTGCATCGTTGATGCCAACCTCAGC
GTTCTCAACTTGGTTATTGTCAAGAAAGGTGAGAAGGACATTCCCGGGCTGACCGACAGC
ACCGTCCCTCGCCGTCTTGGTCCCAAGAGGGCCAGCAAGATCCGCAAGCTCTTCAACCTG
GCTAAGGAGGATGACGTTAGGCAGTATGTTGTGAGGAGACCCCTGACTAAAGAAGGCAAG
AAGCCCAGAACTAAGGCTCCCAGGATCCAGAGACTGGTGACGCCCCGTGTGCTGCAGCAC
AAGCGCCGCCGCATCTCCCTCAAGAGACAGCGCACCCAGAAGAACAAGGAGGAGGCCTCT
GAGTACGCCAAGCTGCTGGCCAAGAGGATGAAGGAGGCCAAAGAGAAGCGCCAGGAACAG
ATCGCCAAGAGGCGCCGCCTTTCTTCTCTGAGAGCATCTACATCCAAGTCAGAGTCCAGC
CAAAAGTGAAATCAGAAAGTCAAATAAAGTCATGTTTTGCTaG
>contig00143  length=348   numreads=11
GTATTTATCAGTTATCTCTGCAATATCTTTAGCCATGCAAGCAGCTTAGTTCTACAGATG
GCAATGGTCCAGACTGAAATTTCTCAGGCTATtGCGTAGATTGCCAtGAAATTTGGTGCA
GACATTTATTCTCCCCAGAGGATGAATTCTGCTAACTTTGGTGATCTCCTGACTGTTGTT
CTAGTGCCATCATCACGTCACATTTTTAATTTGACTTCAACATCACTTCAGTTTATGAAT
AAATAGTTAGAAAAAGGACATCAACCTCAGCTGTACTTTtGTGGTTAGTGCTATTTAGAA
AGTTTAGTGTTAAAACACTAATGTGgTGAACACCTGTCAACATGGTTa
>contig00144  length=551   numreads=12
AGCCAGGCGCCTCTGAAACcTCcTCcACCCCTGACTCTGGGTAaGCAGCcACTGAACCGT
TCATCGAGCGGTGAAaGCCAAGgTAaaGGGTCTGCCTCATCGGGGGGCGGCtCCCCGAGC
GGCTCCCAGGCAAGCGCAGGAGGCAACGGCAATAACGGCAACGGGAACAATGGGAATGGG
TCAAAGGCTGCACCAGGGGACAAAGCACCAACATCCCAAGAGTCCCAGCTTAACGCCATG
AAACGATTACAACTGGTTAAGAAGAAAGCTGCGCaGAaGAAaCTGAaGAAaTGAATAGAG
GGAAACGCAGAGAGGGAGGAGGAGGTGTGAGGGAGTAGAAAATAAACACTTAACCCATAT
GGAATTAGTGCCAGAGGATTAtGTTTGTATTACAAGAGCATCTGTACATGAGTAACACCA
TCCAGTCAAATACTTGAATCTTACTTtGTGTAATTGCTGCTGGACTCTGTGTGCCTCGTC
CTGTCCTAACAAATCTATCCATTGAAAAAGTGTCACTTTTtACCAACAAATATCATTAAa
TCTCCTCTtaT
>contig00145  length=526   numreads=10
GGCAAAGGTCGCCAAGATGGATGGAGAGACTGTGAAAGGAGCAAAGGCCAAGAAACCCGC
AGAGAAGACGACTGATGAAACTAAAGCATCAAAGGCTGACAAAAAGGACGGGAGCAGATT
TGAGAAAAaGCAGGGCAAAaCGACAAAGACACCCTTGAAGGCAAaGAACAGGATTGgAAA
AAAaCAAATTCAGAAAGTTGAAGCACATGTTGGGAAAACCTGACGTAGAGTGACGGTGTG
TACAGTTTGATCAAGTGTACTAGATTGTGTAAGAGTTTCCTTACGGACCCAGATCCCCTC
CCTTCAGCTAACGAGTGtCCCTATCGGTGTGCTCTGTTGTCATTACAGAGCGGCAGTACT
GACTCAGATGTAATtGTAATGCTTGTGTACAaGTGAACTGGACAaTGACTCTTTACTCAa
GTTGGGTCCTCACTTTTTTTTTTAttttgtattacagaatattcattatgtttgtctatt
gatttaagagtgggggtgggactacttccataaatctgtgaaacat
>contig00146  length=916   numreads=908
gTAAaCCAGCTAATTGTAAAGCTCATTGGTTAAGATTGAAATCTGACTTCAGAATGGCAA
AGAAAGTGTTGCTTGTGTATGCCCACCAGAGCTCTGGGTCATTCAATGCTGCTGCCAAAG
ATGCTGCAGTTGAAGTTTTAGCAGCCCAGGGCTGCACAGTTGAAGTATCTGACCTGTATG
CCATGAAGTTTAAAGCCACTGCTACTGCTGAGGACATCATTGGAGAAGTTAAGAATTGTG
ATCACTTCCGTTATGCAGAGGAGACCAAACTGGCATGGGAGGCAGGAAAACTGTCTGCTG
ACATCACCGAAGAACAACGCAAACTTACTGAGGCAGACCTTGTCATCTTTCAGTTCCCCA
TGTACTGGTTCACTGTCCCTGCAATCATGAAGGGCTGGATTGACCGGGTGCTCACACTGG
GCTTTGCTTTCTCACAAGAGAAGCGATACAGCCAGGGTATCTTCAAGGAAAAGAAAGCTA
TACTGTCCTTCACAACTGGGTCTCAAGAGTCCATGTTCAGTGCAAATGGTATTAATGGAG
ACATGAATGTCACACTGTGGCCACTACAGAATGGCATCCTGCACTACTGTGGCTTCCAAG
TTCTGGCCCCTCAGATTTTCTGGGCTCCGTCTCACGCTCCGGCTGAGGTGCGCAGCACCA
TGCTGGAGGGCTGGCGTACACGACTACAAGGCCTCCTAGGAGAGGAACCGCTTTCCTTCA
CTCCCTTGGACTGCTTCGATGGGGAGAAGGGTTTCCTGCTGAAGCCTGAGGTCTGTGAAA
AACATGCCACCAAGGAGTTCGGACTGGCCGTGGGGATCCACCTGGGCAAACCACTACCAC
CCAACAACCAGATGAAAGCCGGAGTCTAAAGACTGCAGGGACTCTGAGTGTCACACCTGT
CTTTTATTGTCTGGTG
>contig00147  length=156   numreads=7
AACTCcATGTTTtGAACATCAAATACTATaCTGGTTTGGAGAAAATCcAGAGACATGAGg
CAGTCGGGTGGTGCTGAAAGAGGTGCACTTCaGTTGCATAGACCTTTCtACAACACCAGA
GCAGATGGTGCTCACATTCGTtGATCCAGTTCAGAT
>contig00148  length=495   numreads=53
gTTTTCCTTCCGCGGTTTTGTGAAACGAATATCAGACGAGGGACTTtGTCGGCGTTGAGA
AGATAAAGACAAAATGAGCAAGGCGCATCCACCCGAGCTGAAGAAGTTCATGGACAAGAA
GCTTTCATTGAAGTTGAATGGAGGCAGACACGTGCAGGGCATCCTGCGAGGGTTTGACCC
CTTTATGAACCTGGTGGTGGACGACTCTCTGGAGATGGGCCCGGGAGGACAACAGAACAA
CATTGGCATGGTGGTCATCAGGGGAAACAGCATCATCATGTTGGAGGCCTTGGAGCGAGT
ATGAGAGGAGAAGGCTGCAGGCGGAGAAGAGAATGATCCACACCTTTTTACATTCTGTTA
TCCCTGTTTAGTTCAGTTTCAAAGCAGAAAAGCAGTTGTGCTTCTTTGAATTGTAACACG
TAGTCTTCTGTTGCCATCAGAGTTTCCAGGGATGTTTTGTTTGGATATGTTTTGAATACT
GATGTTGTTAATAAA
>contig00149  length=621   numreads=22
ttttaaataaaatgttataatacatcattggAGCATACATTCATTTTCCAAGCGTACAAA
TGCTGCTGACAAGCCCCTGTGAAATTGAATTAACTGACAATTCATGTAGTATTCTTGGAA
ATGGCTAGCAAAATGTTCACATTTTTGTGACCCAACATGAAACTATGATTAGCTAGATGA
CAGACTGCAGTAGAACATGGCAGACAGCGCTGTGGGGGAATCCCATATTTAACAACGGAC
GTGTGAAAAAAAAATGACACAGCCTCCTTTTGATTCAATACTCAAAACACTAATAAAAGA
GAATGAGGTCACGTTTGTCATTGCCTTGATTGCAGCAGACTTTAAaaTCAGAAATCTCCC
ACCCAAGCCAAATCCATGCTTTGTTTAATGACACTGTATGCGTGTATACTCATGTGGTAG
GTTGGCTATAAAGGGTTAATCAGACAATCAATCCACCAAAGCGTCAGAGAAAGAGGTACA
AGAGCTAGCAGCAAGAAATATTCCtATGTGCACAACACCTCAGGGTAGTgAGGAGTCTGT
TCTGAGAAACCGTGTGAACGAAGGAAGAAATCTTCATTCACCACTTGGATTGTTCCTGGA
TCGGACAGGTCTTCAGTGGCc
>contig00150  length=544   numreads=14
TACAACACCCCGACCTCTTCTCTTTGTCCCTTGATTGTATGACTTGACCCTTATATTAAA
AAGTCACCTCTTTAGGACTGGTCCTCAACTCTAGATGCAGTCCAAGCTGCAGgTGTATAT
ATAaTGTTGTACATTACACTTCcTTtCTCtgtgtCTGTCTCTGTCTGTGTCACTATtCTC
ACACTTGTTATCGGTGGGGGATTGAGGCTGACATGTGAGTTTGGTCCGTGACCTCCAGTC
CCCGCTGATTAGACCCACTCCTCTGGTCTCTCCACAGCTCCGtAGtACGGCAGACACGGC
TCGAACCTGTTATCTCCTGGTACAACAAAAATAAACTAGATGAAGTACACATTTGACAAT
TTTTCTTCAGTCATGGATTCTGCATATTTGTATTTCAGACtAtGtAGCTAAGACAACATG
TAAATTCCTCCCTTtCCCTTTTTtGGCTCAATGAATATCATTTATTCAGTATGAAATCTT
TATACTATATGTTCCACGTGGTAAGAaTAAATGTACATTAAAtcTtCtAAAAAAAAAAAA
AAAc
>contig00151  length=1631   numreads=57
aGTCCGCACTGTCCAGAAAGAAGTGTCCCCTGCCCAGTtGAAGAAGGGAAGCGGAGATGA
GCAAACtAaTCTAaTGAaGACCCTCTTGAAACAGCGACCTAAAAGGGTCTCCCACCTCCT
GCAGGACAACTTGCCAGCCAGCATGTCCCGCTTCCATTACGACGACTTCCTTGATAAGAA
GATCGTAGAGAAGAAGAGCGACCACACATATCGTGTGTTTAAGACTGTGAaTCGTCTGGC
CAGCGAGTTCCCCATGGCGGACGATTTCACGGGCTCCTTAGAGGACAAGAGGGAGGTGTC
CGTTTGGTGCAGCAACGACTACCTGGGCATGAGTCGACACCCACGGGTGGTGCAATCCAT
TATGGATACTTTACGAAAGCATGGCTCAGGGGCAGGAGGCACCAGGAACATCTCTGGGAC
CAGTAAGTTCCACGTGGAACTGGAACAAGAACTAGCTGACCTTCACAACAAGGACGCTGc
ACTGCTCTTCACCTCCTGCTTTGTCGCCAATGACTCCACCCTCTTCACCCTCGCCAAGAT
GCTGCCTGGTTGTGAGATCTACTCTGATGCAGGCAATCACGCCTCAATGATCCAGGGTAT
CAGGAACAGCGGTGCTAAGAAATTCATTTTCCGCCACAATGACGTCGGCCATCTCCGAGA
GCTTCTACAGAAGGGAGACCCCACAAAACCAAAGATCGTGGCCTTTGAAACTGTCCATTC
CATGGATGGTGCTGTGTGTCcGCTGGAGGAGATGTGCGATGTGGCCCATGAGTTTGGTGC
CATTACCTTCGTAGACGAGGTCCATGCTGTGGGCCTGTACGGCGCCCGaGgAGGGGGCAT
CGGAGACAGGGATGGTGTCATGCACAAGATGGATATCATCTCAGGGACACTAGGGAaGgC
CTTTGGCTGTGTGGGCGGCTACATCGCGAGTACCGCTGCTCTGGTGGACACGGTGCGCTC
CTACGCTGCTGGTTTCATCTTCACAACCTCTCTGCCACCAATGCTGTTAGCCGGAGCCAG
GCAGTCGATCCAGGTTCTTAAAAGCCAGGAGGGCCGCACACTGAGACGTAAACACCAGCG
CAACGTCAAGCTaCTCaGACAAATGCTGATGGACTCTGGGCTACCCGTGGTGCACTGCCC
CAGCCACaTCATCCCAGTCCGGGTATCAGACGCTGAGAAAAACACAGAGGTGTGTGACAT
CATGATGAGTCGCCACAACATCTATGTGCAGGCCATCAACTATCCAACGGTTGCCAGGGG
AGACGAGCTTTTGCGTATCGCCCCAACGCCTCACCACACTCCTGAGATGATGAAATACTT
TGTTGAGAGGCTGGAGCACACATGGAAGGAGGTCGGCCTGGACCTGAAGCCCCACTCGTC
AGCAGAGTGTACCTTCTGCCAGCAGCCACTGCACTTTGAAGTGATGAGCGACCGCGAAAA
GTCTTACTTCAGTGGTCTCAGCCACCCTATCTCAGCCTGCGCATAACACTAATCACTACT
GCTGGCTAGAGACGGCACATACCCGCTCAACACCCATTCCCCTGTCACTGTCATAAAATG
TATTAGCTATCTTtGATAAGTCCTCCTACACATTATTtAAAaTAGTCTATGATCAGATGT
TCTATATGCTC
>contig00152  length=546   numreads=10
CCAAAACAAAGTGGAGCTGGAGCAAGTCCGACAGAGTCAaGAAAGCAGCACAGACAGACC
GGCCCTGCTGGAACTGGAGAGATTTGAGAAGTTGGCTCTCCAGAGGAAAGCAGTGGAACT
GGAGGATGAGCTGAAGGTTCTGGGGGACCTCAGAGCAGACAACCaGAGGCTCAAGGATGA
GAACGCCGCCCTCATTCGAGTCATCAGCAAACTCtCAAGATGAACCTATAAACCTTACAT
GGAGATAAAAGTATTACATTCTTCTTTTGCCCAACTCAGAAGACACAAACCGGGAAGAGA
GACGGCAGCATCAAACACCTGCACAGAACATTCAACAGTAACTGGAACAACATATAGATT
TCAGGGTTATTAGCCTGTGTTTGGGCCTTTATGTTTTGGCAGATCTACTGTATAACAAGC
TGAACTGCACcTCCAGTGGACTGACGGGATGTTCCtGTTCACATCCACTTTTAtATTACG
ATTTTATTGTCGTtATTTTTTtAACTGGAaTATTTtAaTGTGCTTTGCTTCTCTGATACT
TTGTat
>contig00153  length=260   numreads=6
tATTACAGGTATAAAACATTTATTTTGCTCAGTGCCAATACACCAaGTAAAAAAACATAC
AAGCCACCAGCTTAACAGCGTGTACCTTAACCGTTCTGTTCATTAAATAATGTGAATCAA
GGACCGGTCATTCAAAGGTCCAGTGTGTAACATTTAGGCAGAAATGGAATATAATATGCA
TAACTATGTTTTCATCAGTGTACAATCCCcTGAaTATGGTAATCCTTATgTTTTTGCTAT
CTTAGAATGAGCCTTTTATa
>contig00154  length=743   numreads=107
CACTTGAGCCCAAACCCACCCACAATATCCCACCCAGAGAGTCCTGCAATTGGTGCTGGT
TCTGCTTTTGCCCTTCTCCAAACCACACTGGAATGAACAGCTAAACCCAACAGATGTGTC
TGAAAGGCCTCGATCGAAGCCAGAGAGGGGAGAGGGAGGGGCAATATTTATATAGGGGCT
CCTTCCAGGCTGACTACTGACGAGCCGCCGAGCTTTTCTGCCAGGGTGTGCCGGTCTTTG
AGGTCTTCCAAACCGTTCACCTGCCACTCGTGCTTAATACCTTCAAATTTTCTCTTGATT
GCATCTTTTGAGCTGGCATAGATCATCTTGCTCTTCAAGGGGGCACTTTCTGGAGCCCAG
AAGATAAAGACCAGGTCCTCCTTCTTTGTTTCTTTGGTCTCATAGGTGGCGTCATACAGG
GCGTAGCGGCAGTCGTCTGGGGGCAGCATCTTCACAAAGTGCTGGTATGGGTCCTGGACG
GTGGTTCCCAAGTCACCCAGCAGGATCTCTTTGCCATCATCCAGAACAATGTTCTTGAGG
TCCTTGCTGATGCAGAACAGAATGGCCTTCTTCCTCTTCCTCTTCTCATCCTCGTTCGCC
TGAGCCTTACGCACCTTCATGTCGTTGAAGACTGCGATAACTTCATCTGTGACTTTCACA
CCGGAGGCCATTGCAGTAGCTGTGAGTCGGTCCGCGTCTGtAAACtGAATGACTGTGATG
AaGATGATGATGATGAATTGTCG
>contig00155  length=862   numreads=53
TGAAGATGGAGTCCGGTATGAAGCTGAGTTTGTGGGAGAATGGACCGAAACCGGGTCAGT
TCTTCTCTCTGAGCGGCGGCAGCGGCACCGGCAGCGGGCCGGGGACGAGCTGCGGGCCGG
TCCGACACACACTGAACCCCATGGTAACCGGGACGTCGGTGCTCGGCGTGAAGTTcACCG
GCGGAGTCATCATCGCGGCGGACATGTTGGGCTCGTACGGCTCTCTGGCTCGCTTCAGGA
ACATCTCCCGCCTCATGAAGGTGAACAGTAACACCATCCTGGGAGCGTCAGGAGATTACG
CAGACTACCAGTACCTGAAACAGGTCATCGAGCAGATGGTTATCGATGAGGAGCTGCTGG
GGGACGGACACAGCTACAGTCCGAAGGCGGTGCACTCGTGGCTGACCAGAGTGATGTACA
ACCGGCGCAGTAAGATGAACCCTCTGTGGAACACGGTGGTGATCGGAGGCTTCTACAGCG
GCCACAGTTTCCTGGGTTACGTGGATAAACTGGGCGTGGCCTATGAGGCGCCCACAGTGG
CCACAGGCTTTGGAGCGTACCTGGCTCAGCCCCTGATGAGGGAGGCGTTGGAGAATAAGG
TGGAGATCACCAAACAGGAGGCTCGGGACCTGGTGGAGCGCTGCCTCAAAGTGCTTTACT
ACAGAGACGCTCGCTCCTACAACAGGCACGAGATCGCCATAGTAACAGAAGAGGGCGTGG
AGATCATTGGTCCTCTGTCTTCTGAAACCAACTGGGACATCGCTCACATGGtCAGTGGGT
TCGAATGAAGACGAGCTGCGACCGATGAAGCATCGCTGTTTGTCTGCTCAGTCTAAAACA
aCACCTGCTTTATCCCAGtttt
>contig00156  length=602   numreads=19
GTCCTTTCGAGCTTTTTAAGCGGCACGtCCTCTGTTAGGACACATTtCAGCTACAATGAT
CACTAAAGTCATCGGTTCGAAGTATGTGGCTATTGCCAAATCATGGATCCCAACTATGAC
TGTCTGGGGCACAGTCGGAGGCGTAGCTCTGGTCCACTTTACAGACTGGCGATTGTTTTT
AGATTACGTTCCCTACGTCAGTGGCAAATTCAAGGACGAGTAGTGGCACTCAGGTCGGTG
CTGTTTTTACACTAAGACTTAAATATTGAAAGAACTGCTTCAGCGGGTACCCTGCACTCG
GTCCAAGTCCATGCCAGGCCACTGGAAGCTGTCCTCTTCATCCTGCAGAGTCAACACTGA
ACTGTTCTCCATCAACATCCTATCAGATGCACTGAAGTTTGGCATTTCAACATTTCTCAA
CCAGTGGAAATGTTAATGGAAGGAATATGAAAACAGAGATGATAAATCGACTTTTCTTTA
CCTTCCTAGTTTGGGGTCAGGTATTTATTTGAATCATCTGTGGGCTGTGGGTCAAATCTA
ATTCACAAATGGAAATAAAGCTGTTCTTCGTGTCATGCTGTAATTGTTtGGAAGAGAAGA
AG
>contig00157  length=504   numreads=135
gggTTATAATGTAACTGTTGTTGCCTGTGTGTTTCAGAAACATGCCGGCTAAAGGTCCTC
TGCAGTCTGTCCAGGTTTTTGGACGTAAAAAAACCGCCACAGCAGTTGCCCACTGCAAGA
GGGGGAATGGCCTGATCAAGGTGAACGGCAGACCCCTGGAGATGGTGGAGCCTGCCACTC
TCCAGTACAAGCTTCTGGAGCCCGTGCTGTTGCTGGGCAAGGAGCGTTTTGCTGGCGTTG
ACATCAGAGTCAGAGTGAAGGGTGGTGGACATGTCGCGCAGATCTACGCTATCCGTCAGT
CCATCTCCAAGGCCCTGGTTGCCTACTACCAGAAGTATGTGGATGAGGCTTCCAAGAAGG
AGATCAAGGACATCCTGATCCAGTACGACAGGACCCTGCTGGTCGCCGATCCACGTCGCT
GCGAGTCCAAGAAGTTCGGTGGACCTGGAGCTCGTGCCCGCTACCAGAAGTCCTACCGTT
AATCCCCCTGTACATTTTCATAAT
>contig00158  length=266   numreads=5
CACCACTGAAGaGAAAAACACATGTAAACGGACATCTGTTTGTTTGTTCACCtGTTTTGT
ACTATCACTTAGGAAGTTTAATTTATTTGGATGGAGTGAGTAACAGTTACAGTGTAATGA
TGTGTGGTGCGAACAGTATCCTCTCCTCTGCCTGATTGAAGGCATGTCATCCAGATTTCA
AGTTATGTTAGaGTGGACCTTTTTCgCAGCGgCCGTTTGGACATGggaTAGTGGGgTgga
CACAGGtGtAACCACTGACTaAtTaa
>contig00159  length=1009   numreads=20
TATTCATGCAACATAAgTTGGGGCAGGGCAGTTtCTTTACcATGAAAACTACCACcAAAG
AAATTAAAATAAAAaCCTAATTCCAGTGTACCAACTGATGGAAAACTGTTTTTtGGGATA
ATATAATGTGATTTATGATaCAAAACATTCTTGCAAAGTTGTAATGATACATATACATTG
ATACTaaaGAAGGAGTCTGAGACTGATACACTGGTACGTGGTCATAaTAAAAAAAaGcAa
CTTACAGATGCTAAAAAACAAAATTCAGTGCAAAAGCACAgcttctctttacttctccca
gtgtgatttCTACAATGGTCAGTCTTGACAAAtATCACAGCAGAAAGAAACACCAGAGAG
TTAATTTTATCTTCATGTACTGAAGGAGTAATCACTGAGTTATGTGTTGTTGATGGTTTA
ATGTTGTCTCTTAGTGCTGGTTCTTCATtCCCTGTGGTTTGCCCATTTTCTTATCCTGCT
GCTGCGGCTGTTGCTGTTGCTGTTGCTGCTGTCCCCGACCAGGGCCGGTCATTCCCCTGC
CACGGCCACCGAACAGACCGCGGCCGGCTCCTCCTCTTCCTTTGCCCTGCTGTTTGTTCT
GCTGGGTGCCTCCaCGTCCGCGGCCCTTCGACACAACCTCCTCCTTCACCATGTCGATGA
TCTCGTCTGGAATtCGCAGATACTTGATGGTGCTTCCTCTGATGTAGCACTCGGgCATCC
TCCAGAACTTATCTCCATCCCTTGAGGTGCAGATAACTtCTCTCAGGTTGATGTTCATCC
AGTTGTCGCAGCTGACAAGGTGGCcGTTGTATGTCTCTCCATTCTTCAGCTCCACcAGCA
TAGGATGGTTCTGGGCAGTCTTCAGCAGAGATAGTGGAAGCATTGTGGCAGTATCTCTTT
GTTGATTTACGGTCTTATTGCTGTTTCTCTCTTCGGCCTTTCACACGATTTCACCTCTCA
CTGgTCTACTGCCGCCGCTTCTTCTTCTTCCTCTTGTATTACGGCGGTT
>contig00160  length=988   numreads=36
cGTCGCtCtCAGAAGACACGAGTGGACGTGGAGAGAGAGAGATAGAGAGAGAAAGTtCAA
TAGTCAGGATGAGACCACTAACAGAGGAAGAGACGACAaCGATGTTTGAGAAGCTGTCGA
AATACATCGGTGAGAaCATAAAGCTCCTAGtGgACcGACCGGACGGTACCTACTGTTTCA
GGCTGCACAaTGACCGTGTGTACTACATGAGTGAGAAAATCCTTAAGCTGGCGACAAACA
TTTCCCGGgACAAGCtCGTGTCCGTGGGAACGTGTTTTGGAAAGTTCACAAAGAGCACAA
AGTTCCGCCTGCACATCACAGCTCTGGATTTCCTGGCCCCGTACGCCAAGTTTAAGGTGT
GGGTGAAACCTGGAGCAGAGCAGTCTTTCCTCTATGGGAACCACGTGTTAAAATCTGGGC
TCGGGAGAATCACTGAGAACACCGTGCAGTACCAGGGAGTCGTCGTCTACTCCATGGCTG
ATGTGCCCCTGGGCTTCGGTGTGGCAGCCAAATCCACCCAGGAATGTCGGCGAGTGGATC
CCTTGTCCATtgTAGTATTCcACCAGGCCGATGTGGGAGAGTTCATTAGGAaTGAAGACA
CGTTAACATAAAGATGCATCCGCAACTGGACTGTCAAATGCCCcATTtCtAATCcATTtC
ATACCCagcaacattcactCAaaTTCAGACCCAGAACAGCtGCTGTTCTCTCTCAGATAA
GTAGTTGGATCTAAGGTTCAAGGGCACCTTTAAATAGCAGATGTCACAACAGGCCCATAT
TTCCAGTGCACAGTCTTGGGATTCAAACAGAGACTTCTCTATTGACTCACCTTGGGATAC
AGCTAATCTGCCATCTGTATGATTCCCTCGTCACAGAGACTCCTGATACCCCCTTCACTC
TGGCTTTGAGTCAAATCTGGTTCAAATGAAGGGGAATGCTTTTCTGTGTTTTTCTTTTGT
AAATGTCATCTTTCAAATAAATCCACAA
>contig00161  length=2532   numreads=371
TTCATTTTAATGTTAAATTGATTATATAAAACCAAGTGTTGTCCTGTTGAGTGCAGCAAG
TGCTCAGAACCTTGGGTTCCTTCGATTTCCACCTTTCGGTTTGCCAGGTTTTCCACAGTA
TCCGCTGTAGGGTTCTTGCTGGTTGCTCTGCTTTTCTTGACTTCTGTTCCTCCACTGACT
GTGTCTCTTTTGGGTTTTTTGCGCGTGTCCATTCATGTTCAATCCGTCAGCCTTGCAACC
ATTTGTTTTCTTGATATCTGAATATTTGTAAGGATGCCTTCTGCTTGGTCCCATGCTGCC
CTTCAATTCCTCACATAAACAATCCTGTAATTCTGTACACTGGATGCCACAGTCCACTAA
ATGACCCTTTGGAGACACTTTGGCCATCCTTTGGTCAACCATTGGgACACACAGTTGCCC
GTTACTCAGCTGACTGAGTTCTTCGTTCCCACATTTTTCATCCTCCGCCTCCAGGTCAGC
TTTTTGGAGACTATATGAGACCTCCTCCCCTACCACATAATTCAATAGGAGTGTGTCTTC
CTGTTCAGGGGAGCAGGGGCTTTTCTCTTGCTGCTTATTTACAATGACAGATTCCTGGTT
TGGGCTTTGAATAGCCACAGTTTCAGACGATCCATTTTCGTCCATGTGCTTGTCAGTGGG
GGTAAATAAAATTCTTTTACTCGACAGGTGAGTTGGGGAAGCTAAGGAATCCCTTTCTAA
AGGGGCTGTGCTCTGGCATTGCTTAGGTTCCCTACCTTCCGAAGCATCCGTTCCAATCTC
TATTTCTTGATTCTTTGAGGGACTTTCCTTCCCAGCTGGGGTACTGTAAATGAGCCAACT
GTCTGACATCGGAACAGAGTCAGAAGAGGAAAATCTGCGAGACTGCCTCCTTTCTTTACT
AGATTTGACAAATAGGTTGTCACTTTTGGTCGGCAGCCTACCATCTTCAGCTTCCTCCGT
CATCTCAATGATTACTTCAGGTTCAAACATGCCTTTCTGCAGACTCCACTCCTTAGTGGG
GATAAAGGGGGCTAGAGACTCCACAGACCACACAGACTCATTCATTTTTCCCCTTATCGA
ACAGCTACTTAGAAACATTGAACAGGGAATGATCTCTGTAGTGTCTTCATATGTCTCATT
GCAATTTTCTTGCTCATCATCAGGGAGTGTATGGGATTtGTTtAGGGAATGCAGCGGTTC
ATCAATGTGGGGTAGGCCTCGTCTTACAGGTCCATTTTCTCTTCTAGACTCTGAGAAAAG
TTCACGAAGAACAAAAGGCAGTTTGAGGATCTGGCAGCGGGTTTCGCGGTCTTTCACTGA
ACTTAAGATATTTTCAGCACCATCATTAGCCTCAATACCATCAGCCACTACTGGACCATT
CCTGGGCTCAGTTGGACTCTGGTAAACTGACTTTCCATGCTCTACTTCAGTTTCGTAAGA
TGGTAGCTGGTGTTCATTGTGAGGCAGCACCTTGTCTGTCATTTTCAGGATAATTTCCTC
TGGTGTGCCACCTCCCCAACTCATCAGAATGTCAGGAACAGAGACACGTCTCTCTTTGAC
AACCTCATCCTCCtGTTGAGAAGAGCTACACACAGGAACCATATTTTCTGGAGAACTCAC
TGACCACATATTACAGTGACCATTTCTGAAAGGGACAACATTCTCCTGATCAACACTGtC
TTTACGGCACTTGTGCGTTTCTACAGTTGCTCTGATATGTGATTGGACAGTCTTTGTCCC
TGTAGGATGTGGGGTATTAAAGCTGTGTTCGACTGTGCCTTTTTTGCAGGTGCTGGGAAC
CTGCAAGTCTTTTGCATTACTGCTGGGTAAGGTATAGTTCTCAACCTCAGTAGAACCTTG
TTTTTGGGAGCTAGACTTTGAGGATGATTGAGAGTTTGAAGAGGTTCCATGTCCATAATC
TGATCTGCTGGGTGGGCTCCCATCACCGTAACTACCCGTGCCTCTCTGTGTTGGTTCCGT
TTGAACTGCAGAGTTCACAGTTTCTTTAACAGGGACTGTATGAGGCGGACGAATTCTGCG
GGTCTGGTTTGGATTCTGGTAGAGTGCATTGGGAGCATGGACCTGGGGGTGGAGCAAGCG
TCTGTAATCCACTGGTTGGATGTGTGGGTGGGGCAAAATATAGGCTGGAGCCTCCATGTA
TGGGGGAGGTGGGAATGGGGGCATGACCATACCATAGCCCATGCCTGAGAAGCCAGCAAG
GGGATTGTAGGAGAAGGGCATAGGCCACTGGTACTGGAGGAAAGGGGgTGgAGgCGGAGC
AGGTACATAGAAGAAGGGCCGGGCAGAGACATTGtGTTGGGGATAGGATGAATGTCCTGG
GTCCTGGCTGATGCCATGCATTCCCAGATCCTGCTGTCCAGAATTTGGTACATAGCTATT
GGGGCAGGAGTGTAGGTTCCCAACGTCTGGTCCTGGATGACCTGGTGGAGGTTTGTTTAC
GGCTGCTGTTGCTGCCATATTCAACCTTGTTGAGAACTTGGATATGGAAAACTCAGAGCA
ACCTGAGACACG
>contig00162  length=411   numreads=30
ccAGTTtGGAGATTTAATATCTTATGCCTTAGAGCCATTTTTGTTTACTTTTAAGgCGTT
TTTAAATTTGTACACTACTTTCATGTGAGCTTTTCCTCACAaATGTTGCAAAAATTTTGA
GGGGAAGAACTGTATTGTCATGAGAGCAAGGGAAAAAAaTATCAAGACATGATtAGTCAA
TTTGAAAGTTGGGGGGGGGgACATGTTTCAAAAAAAAGATTTTGGATATTGGCCAGTTTT
GAAATATGCAAATAGTTTTAAATGGTGCTCTTAGAAATTCTTCAGGTACTTTGCAAAAAA
GAACAACAAAATTTTCAGCTAAAGAATCCACCAGCACCAACTTTTACTGGAACAGGGCAC
CATCCTTTCTTAATGTAGGATTTGTTGACCTTGCTCTTTATGGAAATGGGC
>contig00163  length=824   numreads=69
CGGCTTCATGATGTGGCCCCGCAGTGCAGCCAACCTGGGTGATGCCCTGCTCTACCAGCA
GTGCCTGTTCAATGCCACAGCTGTGCAGAACATGAAGCCCGGTGCGGTGTGGGAGCCTAA
GGTAATGCCAGCCGAGAGCCAGCCGCCCGAGCAGGAGGCTGCGGCCGCTATCACTGCTAA
ACTGGAAGGATCCCGAGCCGCTGCGCTGCAGGACTTGTCAGACCCTCATCGGGTTGATCC
CAAGCCCCCCGGTGTCACTCAGGGGGGGCAGAGGGAGTGCTCAGCCTTCTCTCCACCCAA
GAGGAGCTTTGGACAATCCTTCCCCAACAACTCTCATTCCCaaaaCTCCAGCCAAGTCCT
GAACAAGCTGAGCAAGGACAGCAATAAGCTTTCCATGAAACTCAACTCCTTTCACTCCCT
CATCCAGCACTCGCTGAGCGAAAAAACGAGCGGCGGGGCCGGGCCGGAGCTCAGGGCTCC
ATACTGCAAAGAGCTTTtAGAGGAGGCTGCCCGCAAGATCAGGGAGGGCTCCGCCAAGGA
CATTCAGGCTATTAAAATCACAGACAGGTACGCCAAAGACTTTCTGTCTAAGCCTGTAGG
GACCAAGATGGCGTCCAGTGAGTCTTTGTCCTTCTCTGTGGAGGCCATACTGAAGAGACC
CACACCTGCTATGAGTCGAGCATTCCATTAATTTCCATTAAGTGTCTTTTCTTGCACTAT
AAACTTCAGGTTTGTCTCAGTTAGAGGGCATCTCAAGTTGTGGTTTTGGGGTCAAACTAA
ATCTTAAACACACAGGCACTGCTTCAGAAATTAGACCAGCTAGA
>contig00164  length=2170   numreads=104
GCcTTGCCaGCCCGCTCAGTTTTTTTTTTTTTTttGATGAGGATtGGTtCATTTATTTCA
GTAAACAAAACAAACAACGTCCAAACTTGCATTCTGAGCGGCACAAACGGGCTAACGTTA
GCGTAACCAGCTTCCAGCGAGAGCTGTGACCTCCGCTAATGTTAGCTTCACACTTCTGTT
GACACCAGCTATATATCTATATCTATGTCTATATCTATATATAGATATATATATGATTAG
CTTGTTTCTtGCTAGCGTTAGCACTGAAGTTAGCGGTGTCTGATGGTTAGCTAGCATTAG
CCAGCTAGCCTGTGCAGTGCTTCCACAGGGATAGGTTGACAGACGGTGGACAGCGGAGCG
TTTCTTTAAATTTGAACTACACAGGTGATAAATAACAAAACTGATCCCTCCCCGTTCGTC
TTCATCCTCCTCTTCCTCTAGCAGGGGTGATGGTCGGGAACTCTCTTCCTTGGTGCAGCT
TTGATGATGTTGTCCACTCTCAGGATCATCTCAGCAGCTTCAGAGGCGCTCAGCAGCACC
TGACGCTTCACCTGGAAGGACTCTGTGATGCCCAGCTCGGTCATGTTGCCCACTGTCCCA
TCAGACATGTTCAGTCCGTAGGTGGTCTTGTTCTCCTGGTGTGCGGCTCTCAGTTGAGCC
ACCAGGTCGGCGCTGTCGTAGCCGGCATTGTCGGCGATGATGGTCGGCAGCATCCTCAGA
GCCTTGGCGAACGACTCCATGGCAACTGCCTCCTTTCCTGGCGTCCTATTGGCCAGATCG
GTCACCACCTTGGCCATCAGCATCTCGGAGCAGCCTCCTCCGCAGACGGTGCGTGGCTCC
TTCACAGTCTGAGATAACACACACAGAGCGTCGTGCAGCGAGCGCTCCGCCTCATCCAGA
ATCTGCTGAGTCGCTCCTCGCAGGACGATGGTGCACGCCTcACCCATGTCGACTCCAGAG
AAGTGGATGAGCAAGTCCTCTCCGATCATCACCTCCTCGATCAGTTTGCAGTGACCGAGT
TTCACCAGCTCAGGATGGTCGAAGGTGGAGGTGATCTCTCCTCCAGTGACCAGAGCGAGG
CGCTCGACGCCAGCGAAGTCAGCGTGCTCGATGGCCATAACGCCAGCCTGAGCAAACAGC
TGCTCTGGATAGTTATAGATCAACTGTCTGTTGATGAAGCAGTTGATTCCGTGTTTCAGG
ATCCGGTCGACTTTCTCCTTCATCTTCTCTTTCTCTGCaGTTCGATCTCTGCGACCTTCG
CcGTCGAGTCGACGCGAACCCTGGAGCCAAAGATCTTGATCTTGTCGGTGTCCATGCCGG
TGTTagCGATCAGGATGTTGACGTTCTCCAACCTCTTtGGCTGGTTCACTCCGATCTTCT
TGTCCAACAGGAAACCTTCGTCCAGGTAGGAGTCGGTGAGGCTGCCTCCCAGCTTCTTGA
TGACGTGGATGGCCTCCAGGTTCCCGGAGCCCTTCAGCCTCATGACGGCGTCCACGGCCA
GCTGGGCGAAGTGAGCTTTGTGGTGAGTCAGCAGTTTGGAGGACAGCGTCGTCCGGGCGA
TGTTCaGCAGGTCCTCCTGGAAACGAGCTGAGTCGTTGCTGTGATCCACGGCGGCCTCCC
TCAGAGCGTCTCTGGCCACCTGAGTCGCCTTCCTCCAGCCGGAGATGATGGTCTGTGGGT
GAATCTTCTTGGAGATCAGAAGCTCTGCCTCCCGCAGCAGCTCCGCGGCGAGCACGGTGA
CGGAGGTCGTCCCGTCTCCAACTTCATCGTCCTGAACCTTCGACATGTCAACCAGCACTT
TGGCAGCCGGGTTGTCGACTCCGATGGCTTTCAGGATGGTCGCTCCGTCGTTGGTCACCG
TCACATGGCCTTCCTTCCCTCCGCCCAGCAAGATCTTGTCCATCCCCTTCGGGCCCAGAG
TGCTCTTCACCAGATCTCCGATAGCGATGGCACCAATGAAGGACGACAGTCGGGCAGTTT
CAGCTTTCTCTTCATCAGCTCCGTGTCTGAAGATGTTGACCGGGGCCATCGATAAGGACG
CcACGTTATAATTATTAATTTTTCTGCCGTTTATCCATCAATGTGCACAATCATCGGTGT
GTAGCCAGCGTGCTAACAATGCTATCTGCGCAGAAGAACAaCGAGCGGACGAaTAAAACA
AaCAcAAACA
>contig00165  length=1231   numreads=25
aaagggacatttaaactgtAtttCtAGTAgaataactgttggtctcttatatgtttgctg
cttttgacttccaaggcgttatttcactcattcacatgctcttttggactgttttagtgt
ttttgaaatgttctatggtattatttagatatatcttttcttttttttctcccaattaag
gCATTGTGGTAAaTGTATTTTACTCcTGTTtATCTTGAGGTTTtGTGTGAAGAGAGATTA
TCCTCCTGTCACAAACTGCGACGACACTTTAGGTGAGCTGTTAAACGCCTGACTCACAAG
GCTAGTgACGGGCTAGCTGACAAAGAGTTACAAGTAATTtGTTTTtCATGAGCCTTGTTG
CAAAGTTTTCACACTAATCCAATGAGGCCCCCGTGTTTTTACCTAACATAACAATGACTG
TACCTTAACCATGTCTGTTTACTCACAAATATGTCTTTTtACTATGTTtAAATTATGTTT
tGTCAGTGTGAGATAGGAAGAGGAAGAAGAAGAAGAAGAAGGTCCACGAAGATGTCGAAT
AaGaGaGaGGTGTGGAGAAAaCTGTGATGGATACATGTTTAATTTAAGTGCACATGTGAT
AGTCTGTTAATGTAGTGACAGTGTTtAGGCAGGATTAATCATGTCcTTATGCAaTAGAAA
CTTTTTTTAaaaCTGCATCAACTGAGTGCTGAATGTATTTATGAAGTACAGAGGAGTGGG
ATCACCATCCTGAGgAACGaCGTGGAAaGCTTTtGTTtGAAATTGTTTtAAAAAAAACCa
GAAATtAACCTTCTTCCTTACTTTCTCTCCATGAAATATAAAaGTAATCCAGTTTCACAT
GGACTGAAaGATATTCTCTATCTGTGAATCCTGACTGTGTAGGACCTGCTCATTATGAAA
ACAGACCTATGgCCAGTTTTtACTGTTTtATATtGAAAAAAAAAAAAaTGTTTGTCCTGT
TTTCTTtCCATGACACTTTGGAAATGCTCGCTAGGAAGTTGtAACAAACTACCCACTCTG
CTGTACAATGACTGATTGAAAAAATGAGTTAATGCAGTCTGTTAACAACTAGGCCTTCTG
CCACAGAAaTGTGCAGAaGTGGCCGTTTTGGCTGAaTATAATAtGttGAAaTAGTTTTTC
ActAtATGGATtACTACATTGTGgATACAGCAGTCGCaCTGTTAGTCTCGTCTGAaTTCA
GAACAGACTTGGAGCTGAATCTCGGGAtGTG
>contig00166  length=902   numreads=83
AGTTTATTACTGAGTTGATTTTCAAATCTGTTAAACATGCTGAATCACTGCAATACATCC
ACTGCAAGTTCAACACTAAACAGTGCCTGCAGTCTCTGCTTGCATTGATCCAGTTGAATG
AGGATTGTGGACATTCCCACCACAATGTGAAGGCACAGACTCTCAGATGGATGCAGGTAC
TGCTTCACACTATCTAATAAATCCACTGCAGACCAGTAACTTGCTGCTTCCCGTGCTGAT
AACAGCTAAGCTTCCCTCTCTTCTGTCCTCGACGCAGAGGTCAGCTCAGCTCTTCATCCT
CCTCCTCGTCATCAGGTGATGTTCAAAAAGAAGTCCCCTCAGAAGTTTTGATGTAATCCT
TGAAGTCAGTTGGGACACTCAGCATTGAGCAGACCTGTCTGAACTTGGCCCGGAGTTTGT
CTATGTCCTCTTGTAGGTGTGCAGACTGCGGATCATCATGAGGGGAGTTCTGGATCAAAC
GCAGGAGCGATTCCAGTGCTTTTATACGCTTTCTTGATTTGACATCTGTACAGTGTTGGA
GGAGACATTTCCATGTGATGGCAAACCCATAATAGAAGGAAATCTCAGTGGACAGCTTGG
CCCCATGAGAGGCTCCATGTCTGCGGCCGTCCTGCAGTCCTCGGCGGGTCCCTTTCTCAA
ATCCCTCCCGATAGCCTTCTCCTCGGAACCGTTCATCCGCCATAATAATACAGTCAAACA
TATCTTCACTTCCTGAACCGCCAGCCATCACCACCTTACTTACGAGCTTATCCTGAAAAG
ACAAATGTTTGGCAGCCCTGTGCGCCCTAATATTTACTGTCAATGTGTGCGCCAGATGCT
TTATCCAaCAATGTAGGGCTGCTAACTGTTCCGGCTCTACTTCCTCCATCATCAGAGCAG
TG
>contig00167  length=456   numreads=6
CTtGtATTTcAaGCTCCcACACCACaTTTCTTTCATCCAacTCTTTCTTCACCCCTcTGt
CTTtAGAGCAGGGAAaCTTTtCTCTGCCTCTAAGCAGTTtCaCCTTtCTACCCGGGTGgT
TTTtGGaGTCTTGTGCCcTGGTTTAAGTCTCATGTACAAACACATGACTCCGTCTGGAGC
AAAAAAaCTCCACCCTTTTtATAGAAGTCTTTTTTTtCAATACAAGTGTTTTTCTTTTGT
TTTTGAGATGATGTTTGGCCTCATTTCTTCCCCATCAGTTTTTTGTACAGTAATGATTAT
TATCAATGTTCTTATTATTGTTATTTTtGCATGTAGTTCAAACTGCCAGCATGACATGCA
ATAGATAGGTACAATTTTATTTTtGACGTTCCTTTTTGTAAACAAACTTTGTTTGTGAGA
AAAAATAAAAaCATAACTTGTCTTaaaaaaaaaaaa
>contig00168  length=822   numreads=14
aTATATATATATATATTTATATATTtctcTTCTTTCGCtCGCTCACTCAGTTGCTATTGC
GCACTCGCACATTTATCCCACTTGCTCTCATTTATTTTTGTTTACAATGTAaCAAAAATG
GTGACAGGCCTGAAATTACAATCACCAaaacAAaaaCAAAAAAaGAAAaGGAAAAAAAAa
CAAACTCaGAAAATAGAGgAGGgAGGgAGAGAGGAGGgTGAGgCcAGAGAGGACTGCTGC
GGTTTGCTGCCCATCACTGACAGTTGCAGCAGAGAGGACACAGTCTGCTTGATGCTCGGA
CATCAAAGAGGAGGCGCGGAGgCtCCTTCCCCGTAGAGCTGCTCTcTCTAAGCTGgAGGT
TCTccagcgccacatctaaaggcatgatatccacgcagcccatggctccgaagtcggcga
agtctcgacgctCTTCCTCGTCAGAaGAaGAGCtCTCTTCGTGCATCAGCGTAGACAGAa
GCAGCTCCTGGACAAACAGgCTGCGGTCCGCGCGCTCTCCTTCTAGAAaCTGACGCTCTG
CTTCAGACATCTTAGGTtCATTCAACCGTGCTAaTAGGAaCTGGGAGTTGTGGGACGAGG
ATGAGGGATTGCTTTCACCCACAGTGGCAGTGTTGGCAGTTACTGTGCTTGGTGGAGGGA
TGCTGTTGCCAGTGTTGCCTGGGTTGTTGCTGCGTCGTGTCGCGTGGCGACCCGTCTCCA
CTTGCTGCCGCGCGGCCTGAGCCTGCTGCCGCTCCAACTGCAGTTGCATCTGGAGCTGCT
GGAGTTGGGAGGCTGAAGGCCCTGATGAGTTTATTTGCCCCC
>contig00169  length=478   numreads=46
GGCTGTGGCCCTGTTGCTGATGACGGCCAGAACTTGGTTCATCTGTGTAGCGCGAATTTC
TGCCACCGCTGTTCACCTGTGACGGCGGATGCCGATAGGGGGCGTTATCGTGTTGCCTTG
AGCCGCCTCTGCTAAAATTTCCACCAGCAGGCGACTGCCTCTGCAGAGGCTTGGAAAAGC
CGCCATTCAACTGGTCAAGCTGCTGCATGTGGAGCTGCCACATCATGTTGTTCATCATGA
CATTCTTCTGCAGGTTATCGGGAGATGAAAGCGACCTCTGCATTTGGGGTGGAGGAGTAT
ACGGTGGAGAACTGAACTGGATCGGGGTCCTCTGGCCATGGGGATTTGGGGTATTTGCAG
GACTTGAATTCTGAGAGTTCCCTGGACTGCTGCTGTGACTGCTCCCCGATCTGAACTGCA
CATGAAGCGCTCTCCCGTACAGCGACGTCCCGTTGATCAGCTGCATGGCGTACGGCAC
>contig00170  length=127   numreads=69
acGCGACCCTTGTGTCCTCGGTACAACCTTGTCTTTAAACCAGCTGTTCAGCGATCCTTG
GAAGCACTGCAAAGATGCCCAGGGAAGACAGGTCCACGTGGAAGTCCAACTATTTTATGA
AAATCAT
>contig00171  length=537   numreads=141
tATGCTTAGCGTTGAACGACTAGCATCAAACGAGCATCAAGATGCAGCTCTTCTTGCGTG
CCCAGAACACTCACACCCTTGAGGTGACCGGACAGGAGACTGTTGGCCAGATCAAGGCCC
ATGTCCAGGTTCTGGAGGGTCTCCTGGTTGAGGATCAGGTGCTGTTGCTTGCTGGATGCC
CACTGGAGGATGATTCCTGCCTGGCATCCTGCGGCGTCTCAGAGCACTGCACCCTGGAGG
TAGCTGGCAGGCTGCTGGGAGGTAAGGTTCACGGCTCTCTGGCCCGTGCCGGAAAAGTGA
GGGGACAGACACCCAAGGTTGACAAGCAGGAGAaGAaGAAAAaGAAGACTGGCCGTGCTA
AGCGTCGCATCCAGTACAACAGACGCTTCGTGAATGTTGTGCCCACCTTCGGAAAGAAGA
AGGGACCCAATGCCAACTCCTAAGTGCTTCAATGCCTGAGAGTAAAAAGACGGTCATCAC
CATCCATCAGTTTTTACCAAGTTAAATGTTATCCTGCTGTACAGAATAAAAATTGGC
>contig00172  length=601   numreads=16
TACTCATTTGGGCTTACGGTACCAAAATGTGAACTACATGCTATACTGGTTTTAAATAAT
CTTGCACTGTGTTACATAGTGTGCATGCAAATCCATACAGCAAGATTAGATTGGACCAAA
AAGTTGTGCTACCAGTTCAGGTTACATGACTTTTATGTGTGAGACCTTCTTCCTGCTGAC
ATCAACAAACACAGTTTTGAACTCCATTGCCTTTTACtGCCGTATTTGACCCGTAACTTC
CTAAAATGAATTATgctgatgcgcagtcatctgacaattctcccaactgaaattgaccct
tgagtcaacagtattaactgaaaaagaaacttggCATGAAAAaTTaTCTGgaTCTCAAGT
ACAGCCAACTGTAGATGATAAGCATCAAGCTTCCAAGTTACATTTTCACTTCTAGTCTTG
TCAAACTGATTGATATTGAATCATCACTGGACCAAGATGGTTAAAGCATTGCTGCCACTG
CCTTAATTTATCTCTTGGTGACCCcAATATATGAAAAACATGCCATATTTTTATATTTAT
GAAGTTCAGATGCATGCATGTTGTGATATATGTTtATTCTGAATAAaTATATTTTtATtC
C
>contig00173  length=380   numreads=9
cTGATCGCcTcAGGCCgCcTCcAcGTTCCCTTctCGCTCGAGTACGTGGACTATCTGCCC
CTTctGGATCTGAGGAGgTTCTCATGTGACCTCcGCcTGTCTGTCCTCcTGCTTCGAGTC
CTTCAGCTGCTCTGTGGGTCCAGCTGCTCCCACTGGCTGTCAGTGGACGGCTGGGCGCAC
GTTGGCAGGTTATACGCCCTCGCTGTGAGGGAGATGATTAACTCGGTTAGAGCCAaGCTT
CCTCTCCATTCATCTGGCGCTTTGACTGCGTCTCCTAAAACACCAGCATCTAAaGACTCC
AATCCTGTCTGCACTTCAGTCGCATCTCCTAAAATGTCCAAAGACTCTCTGGAAGACCGT
AAaCTAGCAGAAGGCTcTCC
>contig00174  length=1042   numreads=141
CCCCCCACATTTCCTTTTCTCCAAATTACCACTATAAAAAGTCTACTCAGTGAGAGAAAG
GCTTCTTGACCACAGTTGGCTGACGATGCACAGAGACGATCTCTGATGGGATGTGTGTGT
ACCCAGAGTCCACATGGATGATTCTGTAGTCCATATAGGTTTGGGTTTGTGTGTGACAAT
GGTTTGAGTCTATCAAGGTGTTGGTTAGATCTGCAGTTTTCCTTTTttCtGAAACGATAA
AGAGATTCTTCCTGTGTTTGTGGGTTTTGTTTTCTCTCCCTCTTTCTCCTTTtttGGTGT
TGCGACGTCGTCTGCTACGATGACGACCAAGTTTTCTGCCATTCCACAAACTCGTCTAGC
AGCACTGGCCAAGCTCCGTCTTCATCATAGTTACTGAGGTCTGTGTTGATGGTCCTGCTG
AACTCCAGAACGTTATACCACTGGTCCTTATTCATCCCCTTGTACTTGGACTGCTCCAGG
AACTGGTGGAAGACTGGGAAGAGAGGCCATGTTCTCCCCAGCAGCAAGGCCAGCATGGAT
TTAGCTGTATCCATATCCAAACTCCTCTGGTCCTTATCTCTGGCGAAGTCAAAAGCATAT
CTGTAGATGTTTTTGAAGGCTACAGTGTCATTCAGCTCATTGCGCAGGTAATCCAGTTTG
CTCTGTAACCGCTCTGTGCAGTCACACTGTAATAACGTCATTCCCCTGAGCCACTCGTCT
TTTGTGAAGAACCCCATATTTGCTGCTTCTAGATGCCAGGCTAAGACTAACATGATAATA
TTCTCTGGTTCCACACCGATGTCTTCACAGAACTTCTCCATGGCCTCCGGACCGACCACT
TTGTCGGCGCCGGCATACTCGTTGAACCAGGCCAGGCACTTCTTGTTGGAGAATAACTTG
TCAGCGATCGGCCTGGCGCCGCGGATCTGAGGTCGGGTGAAACTTGTGATTTTGCACTTG
CGCTCGTTCTCGTCTGCGTCGGGGAGCTTCCTCTTCTTCTTCACAGGCATCACTGAACCT
TTAAtGGGCTTCATTAGCTCGG
>contig00175  length=456   numreads=11
AAAACAAATGGTAATTtGAATCCAGCTCACTTGAATCACAACTAAATTTAATTTGAATTG
GACATGAATCTTTAGATAGACAATTCCAAAAaTACCCTTGTAGATATAAACTTTTGGAAC
ATTTGCGAACTACACACGATTTATTAAACATGATGAAATATGATTTATTAAACTAATTAA
TTTGAAAATACATTACAAAATCTCCAAATAGGTTTACTGATAATTTTATCAGCTTGGTCT
TCACAAGGGTTCAGAAACCTTAATAGCTTAATCAATGGCACACTACCAGTAAGTTTGCAG
GAGAGGTTTTTTgtGTGGAAaTGTTGAGGTGCCATATTATCAGCAGGCCAGATCTCGTAT
ATGATTACAATGTCCTGATTATGAGAGAAATGTTTTGTTTAAATGTTGCTATGCATGTTG
CCTATATGGATGGAataaattacagatccactggag
>contig00176  length=1448   numreads=225
aGCCGgTCGTATCCTAGCGGAGGCGCCATCTTAAGATACTGAAAGACTCCGCCAGCAGTC
AGGACACCACCATGTACCCGACCGTTTTGACGCAGCTGGCCCGGGCCAACCCGTTCAGCG
CTCCCTTGTTCACCCTCCAGAAAGTGGAAGAACCCCAACAGAGCCTCCATGGACAGAGGA
CCCGCAGACTGGCAGCAGCAGCCACCGCAGACGAGGATGTCAGCTGCGATTTTGGCTCCT
CAAAGTACTATGCCCTGTGTGGCTTTGGGGGTATCCTGAGCTGCGGTCTCACACACACAG
CAGTGGTGCCCCTCGACCTTGTCAAGTGCCGTATGCAGGTGAACCCAGATAAATACAAGA
GCATCGGCAATGGCTTTTCAGTGACTGTGAGGGAAGATGGCGTCAGAGGCCTGGCAAAGG
GCTGGGCTCCCACCTTTATTGGCTACTCCATGCAAGGACTGTGCAAGTTTGGCTTCTATG
AAGTGTTCAAGATCTTCTACAGTGACCTGCTGGGAGAGGAGAACACCTACATGTGGAGGA
CATCGTTGTACCTGGCTGCCTCAGCCAGCGCAGAGTTCTTTGCTGACATGGCTTTGGCTC
CCATGGAGGCTGTCAAGGTTCGTATCCAGACCCAGCCAGGCTACGCCAACACCCTCAGAC
AGTGTGTCCCCAAGATGTACGCAGAGGAGGGGCTCTGGGCTTTCTATAAGGGTGTGGTGC
CCCTGTGGATGAGGCAGATCCCATACACCATGATGAAGTTTGCCTGCTTCGAGCGCACTG
TGGAGTTGCTCTACAAGTATGTTGTCCCCAAGCCCCGCAGTGAGTGCAGCAAGTCTGAGC
AGCTGGTGGTCACCTTTGTGGCCGGTTACATTGCTGGTGTGTTCTGTGCCATCGTGTCCC
ACCCTGCTGACTCTGTGGTGTCTGTGCTGAACAAGGAGAAGGGCAGCACCGCTGTCCAGG
TTCTCAAGAAGCTGGGCCCCAAAGGTGTGTGGAAGGGTCTGGTTGCCCGTATCATCATGA
TTGGTACTCTGACCGCCCTGCAGTGGTTCATCTACGACTCTGTCAAGGTGTACTTCCGCC
TGCCCCGCCCCCCTCCCCCTGAGATGCCAGAGTCCCTGAAGAAGAAGCTCGGCCTCACAG
AGTAAAGCCCCCCCAAACGCCCTCCACTGAGCCTCAGCTTCCATTGGACACCTTTGAACC
CCAAACTTCTACAGCGCACACAGCAGTTTTCTATATTTATGTCCTGGGCTCCTGGCGCTC
TGCACTGAGCACAGGGCTGCCACTACTCATGTATATTTAAAGAGGGAAAAGGAGCAAGGA
GAGAGGATGGAACTGTCACTCTTGGCTTACCAAGAGTCAGACAAAATATTCTGTAGAAAC
ACCGGTCTGGTTTTATCATTTCCTGTCATTAGAAAATTGTTCAAATTCTAATAAAAGAAT
TAAGTCCC
>contig00177  length=221   numreads=3
CTCATGTACTtATtATCTCATAGTATTCAGTCTCCACTGTGCATCTTATTTCCTTCTGTG
AACTCTTCTCTGTTGATaTGAAACAAAGTCACTCATtAtttGGtCATATGTTTTAAtGTA
ACTGTATTGTGTGATAATCCAAAACTTGATAATTGGTGCAACTGATAATGGTACAAAAAA
CaGTCTTATACATGAAAAAGGGAAaCTGGGTATAGAAACAt
>contig00178  length=625   numreads=7
gTTTTtCATTGgATTGAGGGCAAACATTTTGCAAAGAGTTCATGTATTCTCTTCATtATC
ATAGccctcaatggccttagctttccacttctatgcacaggtatctataatatgtaaaat
aaggaattttaaaaaggaatgtcagttaaatgcctccactgcttagtgatattatgtgTG
GCTTTGTCAGACACATCACTTGTACACCAGAAAATATTATtCTCTTAATTTATGCAGGCT
GCTCGGGttcctgttttaggtcttaacaggaaaCTAAAGTGTGTATTTAATTTATTTTtG
tCtAGAACGCtGTtGATCAGCCATGGCTTCTTTTGATGCTTTCACAGCTCTTGGAAACAA
AAaCTAGGTCTTTTCACTTtGCCGCTTCAGTTTTAATTCGACTGCAGGCACGTTATATGT
GGTTGGGAaGATCcAACACAAAAATGGAaGTAAGTGtACAGATTAGTGTAATGTCAGTGT
TCACTTTGTTTGACTGTCCATtGAATTTTCTGTTGGACTGAGGAATTGAtATTTTTTTTt
GTgaagatggtattttaatatatagtaaaaagttttaagttaactctgtatataccatac
gaccattttGATTAAATATtatttg
>contig00179  length=258   numreads=5
ATACTTCTACCTACTGTTTCAAGCTTGTGTTTGAGAAaTTGTTGTTTGGgTTGTTGAAGT
ATAGCAATGTAAGAGTGGCAACATGTCTTCAGCCAAAATGGTTTGGTACTAGAGTATGTT
TTAGCATAATTTCTGAAAATGTAATTTAGCTATAATGAATCTGTGATATATTGTGCCTTC
ACgCcGCACAATTAGTAACCGCATATTTGATTAACcACTAGTGCATCGTCCATAGGTTCT
CCTATGGGTGCTGGTggg
>contig00180  length=141   numreads=249
GCTCCTGCAGGTATCTGTTGGGTTCTGGTTGAGCTTTAGGGCGTTAGCTGCCCTTGTTGA
TGTAATTGTGTGGTTAACTGTAATTTTAATCTTTAATCATCCTTTAGTGTGCAGTCTTTT
GGTGAGAaGTTCCAAACCCTT
>contig00181  length=128   numreads=125
cGTTAGCGGTGAAGGTGCAACAGTAATCGGTCGTCCCGAGTCCGGGTTCATCCGACACCC
TCACCAACCGAGCTCAGCCTCTACAGCAGCAACATGCCTCCCAAATTCGACCCCAGCGAG
GTTAAAGT
>contig00182  length=1794   numreads=80
TTTTTTTTTTTtTCATTTATgTGACTTTATtCTTTTCATTCTTTTATATAACAGTGGAGC
ATCTTCAAGTGCTGTGTGGTTTAGCCCAAAACCAAAGGCTTGATTCAATCCACACCAAAA
ACAGAAAAACACTGTCAACAAATAACATTATTTTTTATCAAaCATATACTGTAGTGTTCA
ATGTAAGACTTTAAAGCTCCAGTTTCTGTCACAGCAAGTGTGATTAAAGTGCAACAGCAA
CAGTCACACTGAAATATTGTGGACCAGAATAAATACATAGCTCCTGTTCAGATTATTGTT
GTCAACAAAATAGTGAATTCCTACAAACAATTAGGATCTGTCCTCAGTCTGCAGACAAGA
AGGCAGGCACAGTGACAGCCGGTATCTTCTCACAGATTGGAGTCGCCTAGACCGGCCTGT
ATCAGAGTTTGGACTAGCCTGGACTGGCCTGGTACAGCCTGGCCCACTTCTGACAAAAGG
AGTCACCATGTCAGACCCATCAAAGCTCCTCACAAGAGACGAGGTGTTTCTGGTCTGTGC
TGGGAGTCGTCTCTGCTCCTGCCCTCCGTCATCATCTGGTTGGGTTGAGCAGCTGATGCT
CGTCTGTGATTGGTCAGCGTCTGTTtCtGACAGTTGGACTGAAGTCACCAGCCAGTGTGG
CCGACTGTGCTCATTGGTCATGATATGATATGACGGGTGCAGAGGAGAGTAgCTGTCAGA
AGTGGAgCTGTTGAATGATGTCTGATGGGAAGAGACGGGGGAAGAGTCGGCTGGCCAGTC
TTGTTtATGTGGGCTCATGGTTACATAGTCATCCTGAGGCAGCACAGATGAACTCGGGCT
TACTTGTGGTGACATCATCATGTACCCcAGCCccTCCTCCTCTTCTTCTTCTTCttttCT
tCCTTACCTGGCTCCCCTCCCTCCGTCCCACAGGCTGCAACACTGCAGCGGCCCTCAGTC
ACAACAGCAGCTCTTGTGCAGTCGTTCTCCCTCCCTTTGTTGTTCACTGGGGGATGATGG
TCCGTCTTCATGTCCACATAGCTGTCGGTCTCAGACACGGAGCTCTGATGGGATCTGACA
GGGCTGAGATGTGAGGTGCAGCTCAGAGTGGATTCAGGCTCCATTTTGTCAGGCTTGCAG
GGCTCTAGATGACATTGTGTTGGACTTGTGTTGGTATGGATTTCAAGGTTTCTGGGGGGC
AGGGCCAAGCGAGAACCAAGTGGTCTCACATTCACCAGCTtGTCTCTGTATTTGGGTCTG
CAGCGTTTTGAGGCCAGAAGGGTTTGAAGCGGATtGtGGTTGGAGGTCGGTGACCGGCTG
AAGTCAGGAAGAGCTCGTAGTGCCCGTACTGTCTCGCGAACCACCTCATGAATGTGCTGG
GCTACGGCTGGGTTTCCTTGGTCTCTTGCTTCCATCCAGATCTCTCCAGGACCGTTTGGT
GCCGACCTGCCGAGCtCcAAGAAGAACGAGCCGTCCAAGTGGCCGAAGCGACGAACGCTC
AGCAACGGTATTGTAACCGACGGCAAAACACTGCACGCGCTTACTCTGACCAAGATGAGG
GACGTAGCTGTGAGGCACAGCCGGCTCTCCCCTGCCAAGGACTTGGAACAGCCAAGACCT
CTGGACTTCACTGTGACGGGCCAAACCTCTTTGAAGAACGCAGCAGGTGGCAGAGTGCAA
TACCCATCATCCTCTTCgTCAAACGCTTCTCCACCcTCTTCATCTTtACACTCTTCCTCC
AtCAGTTTCTTAATGgCcAGATACCAaCTCTTCTTGTTCCCCcTGGTCCTCCAC
>contig00183  length=235   numreads=2
ATCATTTGgTTCTTTttATATTttCCccTCAATGTCCAGCCATAAaGTAAATCAAATAAT
TTTCAGCCCCTCAACTGAGAGCACTGGGGCTCTGCGGATGGAAATGTCAGTCGCTCGGTT
CAAaCCACTTtGGTCCGGTTGGATGTCAGAAGCAGCACGGCCTCcTCTAGCAGGGCTTTC
AGATGCTCAGTGTTGTTCGAACTTTTTCGAAGTCTCCAATCTCACCACATGCCGA
>contig00184  length=291   numreads=18
tCTTGCTCCCCGCATGtGtCtGCTGTTAGTGTACAGATGAAAGAAGCAATTATGAATCAA
GAAAAACTTGCTAAACTGCAGGCACAAGTCCGCATCGGCGGAAAGGGTAGTGCTCGCAGA
AAGAAGAAGGTTGTACACAGAACAGCAACCGCAGATGACAAAAAGCTCCAGTTCTCCTTA
AAGAAACTTGGTGTCAACAATATCTCCGGCATCGAAGAGGTTAACATGTTTACAAATCAA
GGAACAGTCATCCACTTCAACAATCCCAAAGTGCAGGCCTCCCTCGCAGCC
>contig00185  length=1578   numreads=124
gAaGGCGCCAAACTCAAAGTGCAGACtGAAGATGTCGAGCAGCGGAGCGGAAaCAGCAGC
TCAGAGCCCGCTGCTGTCCAACAGCTTCTGTTTCAGCCCGTGGTCGTGTGTCTGCGTGAA
GGGCTGGTCGGCGGCCATGTGGAACGGCCTCCCCAACCCGCTGCTGGCCGCCGCCGCCTC
CTCTGGATGCTCCGCCCCCGAGCCGTGGCTCCTCCCCGGCTGCAGCTCCGTCTACGACAG
CCTGGTCAGCAACGTCTCTCCGATCCCGTCGCCTCCGGCAGCCAGCAGCCCGCGAGGACG
AGAGCGAACCGCCGGCAACAAACCTCGCAGGCCGTCCATCCTGGAGCGTTGTATCCTGAA
AGTGTCGACCAGCAGCGTGGCTGTGGGGACGGACGATCTGGACGGAAAGAGGCCCCCCCT
CAGTCGCTGCTACCCCCGCCTCCCTGACCCGGCCAACACCGAGACCAACACTGCGGTCCT
GAAGCGGCGGCAGAAACAGATCCAGTATGGCAAGAACACCAGCGGCTACCAGAACTACCT
GCAGCAGGTCCCCAGACACCTGAGGGATCCTAAGCTCCACCCGTCCACTCCCAACAAGTA
CAGGAaGTACAGCCGGCGCTCCTGGGACATGCAGGTGCGTCTGTGGAGGCGAGCGCTGCA
CCTGTGGGACCCCCCGACCGACTCGCAGCCGGACGCCACCGACACACGGGACCCAGTGGA
GCAACTGCAGAGCCAGCTGGCCAAGATGACCTCTGACCTGTGTGAGGACGGAGGAGACAA
GCAGAGAGAGAAGGAGGCTCCAGCAGCCTCTAAAGCCTCCTCTGTGTCTCCTCTGTCGGC
TGTGACGTCGCTGGAGCTGCCTGGACCCTGGACCAGCCCGCTCTCACCGGAGGCCGGTGG
GGgCCACAGGCCTCTGCGCTCTCCTCCCGGCCTGAGCTACTCCTTCAGGAGTCAGCTGAC
CACTGACGACAACATGACCGACTGGCTGCGCCTCCTGCTGGAAGCCGACGACGGCCAAGA
CTTCGGCTCTGATGACcAGCAGGTTCCGGTCTTCTCTGACCAGCTCCTGTGGAACCCGTA
CTGATCCAACGTCTGCCGGTCTGAAGCCCACGAGGTTCAGCCGTCCTCACCTGCACCTCG
TTtAACGTGTTGATCCTGAGTGTGTGAGTGTGTGAGTGTGTGAGTGTGTGAGTGTGTGAG
TGTGTGAGTGTGTGAGTGTGTGAGTGTGAcGTTTGTCTTTTTAAGATagttAACGACAGC
AGGGATGTGATCGGAGCCAGCCCTCGGGTCTGTTCCTGGAGGAGAGCTGAAGAGAACCGA
GAGGAACCAGCTGCTCCTGAACGCATCCTGAGGGCTGACAGCCGAACCTTTGACCTTTGA
CCTGAGCATGGTTGTATAGTTTGCACTTTATATATTTATGTTGCCCTGCGTCCGATGGAG
CACTTCTCACCTGCATCATGTTTGACTTTGATGATCCTGCACTGAAGGAAAAAAaGCTGC
TGTTTATTATTTTTGTATTTGAAGTCACTTTATTTGTCATGTTTTGGTGTCACTTTGCGG
CCTCGTCGGTCCGCCGTC
>contig00186  length=1485   numreads=243
cAGACTCTGAACGGGACAGGATGCAGCGAGACAAAACAAGCAACGCCGGTGCGGCTGAAA
AGCCCGACCGAGAGGCCGCCATAATGTCGAAATACTACGATGGAGTCGAATTTCCTTTCT
GTGATGAGTTCTCCAAATATGAAAAAATGGCCAAAATAGGACAAGGGACCTTTGGGGAGG
TGTTCAAAGCAAAGCACAGGCAGACCGGGAAGAAGGTCGCACTGAAGAAAGTACTGATGG
AAAATGAGAAAGAAGGGTTTCCCATCACAGCTCTGAGAGAGATCAAGATCCTGCAGCTGC
TCAAACATGAGAATGTGGTCAACCTGATTGAGATCTGCAGAACCAAAGCCACTCAGTTCA
ACAGATACAAAGGCAGCATCTACCTGGTATTTGACTTCTGTGAGCACGACCTGGCCGGGC
TGCTGAGCAACGCCAATGTGAAGTTCACCCTGGCAGAGATCAAGAAGGTCATGCAGATGC
TGCTCAATGGATTGTACTACATCCACAGAAACAAGATTCTTCACAGAGACATGAAAGCAG
CCAACGTGCTCATCACCAGAGATGGTGTCCTGAAGCTGGCCGACTTTGGTCTGGCTCGAG
CCTTCAGCCTGGCTAAGAACAGCCAGGGGAACCGCTACACCAACCGCGTGGTCACACTGT
GGTACAGACCCCCGGAGCTGCTGCTGGGTGAGCGAGACTACGGCCCCCCCATTGACCTGT
GGGGAGGGGGCTGCATCATGGCAGAGATGTGGACCAGAAGTCCCATAATGCAAGGCAACA
CGGAGCAGCACCAGCTCACTCTCATCAGCCAGCTGTGTGGCTCCATCACTGCTGAGGTGT
GGCCTAGCGTGGATAAGAAGTACGAGCTCTACCAGAAAATGGAGCTGCCCAAAGGCCAAA
AGAGGAAGGTGAAGGATCGTCTCAAAGCCTACGTCAAGGACCCGTACGCCTTGGATCTGA
TCGACAAACTCCTGGTCCTGGACCCGGCACAGCGCATAGACAGCGACGACGCGCTCAACC
ACGACTTCTTCTGGTCCGACCCCATGCCGTCTGATCTGAAGAACATGCTCTCCACCCACA
ACACCTCCATGTTTGAATATCTGGCCCCGCCCAGGCGGAGGGGGCACATGCCGCAGCAGC
AGCCCAATCAGAACAGAAACCCAGCCACCACCAGCCAGACTGAGTTCGATCGAGTGTTTT
AATGGTTGAAGGAGTTCATGGACCAcTAGTTCCTGTTTGGACTAACTTAATTTCCCAGCC
AGCCTTTTATCAAGGAACGCTACACATTCTTTTTTTGGTGGAGTTTTACGTGCATTACCT
GGAGGTCTCGTTGTTCTGTGTGAAGCAGGTGTTATGTTTCAACTGTTTTCCTGATGATGA
GACAGATGCTCAACTGTGCACATGGTGTGTTCATGTGGTCCCTTGAGTAAACAAACTGTT
AGGGTTGTTAGTGACCCAAGTAtGTTAGTGAGTCTGGCATTTtAG
>contig00187  length=1094   numreads=61
gcagaaagacaacaatcagtaaagacatgccaagatgttctaaattaagtccaggctgaa
gaccgccactagcACTGTAAAGATGCAGCTCGAAATGGCAGATCaGTAAAGAATCACAAG
ATAAaTAAAaGGGCATTCAAGTTGTTTCACGGTTTAGACCAAGTTATTAAATAATCACTA
AACCAACTTGAACCAAATGATAAAGCAGAAACGTGAAGTCAAAAACTTGGTATTACATAT
TAAACGTCTGTTATGTCTATCAGGGCCAGCAGTTGGATCCAACTGAGTTGGTTTCAGAGG
AACCACTCACAAAAAGCACAGGTATGCGTTGaTTCAACATAGCCTGTGTTCAGCTGTCAA
TTTACAGATGGTGTCAATCCATTACTAGCCTTTCCACACAGGATTTGGCCGTAAGAGCTT
TCATGCTATTCAACAATGCAGAGGCCAGTTTACACTGTTAAAAAGGAGAAACCTTTATTT
TTTTtAAAGACCATTAAAATAAATACTATACAGAATCCAATGTAGAAAACTTGATACACT
GTTTCTGTCTCAAAAATGGTTAACAATTCCGTAAAGTCATTTTAAAAAATAGCACTGACT
aTACACCCCAAAACATGACAGTTCTCCTAAACCAGACACCAAACCCCATGATGACAGGCA
TTTTAATATGAGAGCGCTTAGAAAGAGTAGAGATTTCAGGGGTGGGGATCTCTATATACT
TAATCATCTGTAGTTTGGTCCTTTCATGTGAAACGCCCCCCCCCcTCCCCCACACATTTT
GGCGAGGTAGGTTACAAAAAGTCACCACCACTTATCAAAAATCCAATATTTTGTTTAAAA
ATAAAATCTAAATGAACAATAACGTCAAAGAGaGATGAAAATCCAACCAGGTCGTCAGGG
TTAGGAGGCAAAGTCTCCACAAAACTCACCGTTGTTTTTGCCTCCAAACATCTGTGGCGC
CCAGTCAGTCAGTCTTCAACTGAATGCTACTGCACAAATGACTGTACAAGTCAAGCAGTA
TGTACAATAGCAATAAAAAAAATaTATATATGAAACAGCAGTAAAAGGATCAAAATGGTA
AACAACTCATTCAT
>contig00188  length=729   numreads=30
tttttttttttAGGtATAGCACAGGCCTTTAtATGTTGGATTTTACATGAAATAaTCTGT
AAAATCACTCCAATATGGAGTAATAAGAACATGGTTTGAATGGCACAAGAACAATAAACT
AGGGCTTAAAAGTAGCTGAATTATTtAGTATAAaCCaTTAAACCATAACAAGAATAACAA
ATAAAACATATTAAACATTTTTtGTTACACTGGGCTTTTTCCCATCACTAGCTTTCATCA
GGGCCTTGATGGCTCTCGCCCTCATTTCCAACTCCAGAAGCTCCAGCTGCTGAATAGACG
GCTGACACGTTGCAGGCGCGCGACTcGAAACGGGTCCGTCCTGAACAGGTGAACTGACAT
CCGTCGACAGCGGAGGTACGCTCTCTACCTCTTTAGCCGCCTCTTTGCTCGAGGTGTCCG
AAAGCGCTAAGATTTCGCTGACGCTTTTGTCTATGTCGCTTTGGATGTCTTTCTTTGCCT
CTGGTGGTTGAGAGGCAGTGGGAGGTTCAGGATTTGCTGTGTCGGGGTTTACAGGTGGGT
CTGTGCCTTCCCTGCTGCTGTCTGCTACCTTCACCGGCCCCTCCACGGCTTTAACAGTCT
GCTCCTCTTTGGGTCCCTCTATGTCACTATCATAAGTGTCTGCGTTTATGCTCAGGACGT
CACTTTCCTCGCCTGAACCACcACCCTCTTGCTTAGGGTCCTCAGTTTTTGCAGTTTCTT
TGTGACAAg
>contig00189  length=708   numreads=245
gccggTTCTTCTTCGTCGTTATGGGCTTCGGTGACCTGAAATCTGCCTCCGGCCTCAAAG
TGCTCAATGACTTCCTGTCGGAGCGCAGCTACATAGAGGGGTACGTCCCCTCTCAGGCCG
ACGTGGCGGTCTTTGATGCGATCTCGTCCCCGCCCTCCGCCGACCTGTGCCACGTCCTGC
GCTGGTACAACCACATAAAGTCGTACCAGAGCCAGAAGAACAGTCTTCCAGGTGTGAAGA
AACCTCTGGGTCAGTACGGTCCTGCAGGTGTAGCCGACACCACCTCTGGCTCCGCCCCCG
CCGCCTCAAAGGACGACGACGATGACGACATCGACCTGTTCGGCTCCGACGACGAGGAAG
ACGCAGAGGCAGCCAGGCTGAAGGAGGAGCGTCTGGCACAGTACGCCGCCAAGAAGTCCA
AGAAGCCCGCCCTCATCGCCAAATCTTCGATCCTATTGGACGTGAAGCCGTGGGACGATG
AGACGGACATGGCCAAGCTGGAGGAGTGTGTGCGCAGTATTCAGATGGACGGGCTGGTCT
GGGGACAGTCCAAACTGGTCCCGGTGGGTTACGGCATCAAGAAGCTGCAGATCGGCTGCG
TGGTCGAAGACGACAAGGTGGGCACAGACATCCTGGAGGAACACATCACAGCGTTTGAGG
ATTTCGTTCAGTCGATGGACGTCGCTGCTTTCAACAAGATCTGAAACC
>contig00190  length=303   numreads=9
GATGATGGCAGTATGGCTCGTGAAGGTTAACGATAGCTGAAACGTTGAAAGTACAGTTAT
TATTAAACTGCGGCTAACTGTGTTTTAGTAGCGTTTATAGCGCGTTTGACTAAACAACGG
TACGTTGTTCCTCACAGGCTCCAGACTCAGTCATGGCCGGTCTGTCCACCTAtGCCATGC
GCATGGCCAGACTGAGCGCGCAGATCTTCGGGGAGGTTGtGCATCCGACAGACTCCAAAT
CTATGAAGGTGGTCCAGCTGTTCCAGGAACCCCcTATGGCCAAGAGGAAGGAGGTGTACG
ACT
>contig00191  length=319   numreads=3
GACTCGGTGCTGTTTAAAGTGATACCTGTGGTTGAGAaGCGgTTTTTAGTAGCTCATTTA
GCACATTTCCTTCGTACACAGCCGGTGTGGTTAACCTAACGTGGTTATTttGTGTTGGAT
CATATTTATCTACAACATAGATTTATTTTTTTATATATAGGGATACACTTTTGAAACACT
TTTTGTTGTCATTGACTTGGATCAGCTTTTTATCTtGTGTGACATCAGTTTATACTAAAA
GCCCACGATTTACAAAAACAaCAGATCCTAAGTTCCCATCattgtgtggcgtagatggaa
atactcctttttattctca
>contig00192  length=273   numreads=4
aaGGTGCGTGTCTTTACAGGCAGAGAGCGTCCGCCGTGGTCAGCGAGAaCAAAGCGAAGT
GAATCACAGAAaTGAATCGTTATGTTTCCGACTGTttCGCAGCGGTTACGTTCTGTGCAG
ACATCGGTTGaGTCTCcGAaaCAaGACGCACGTTTGACgggtatcagggtcgtcacaggt
cggcgtctcggggcgcggctcgacacgttcgaactggtaaccGAAATGCCctCTTTTAGG
AaCCTCGGCCTTCcTTTCCcTCAGTTAGATACT
>contig00193  length=1126   numreads=261
GACATAGAACTCGTAGAGGTCACCGGACACCAAGCTCTTCCTGTATCCTCCTTCAGCATT
ATATGGAATGCCGATCTGGACTGTGGTGTTGTGCTTCTCCACAATGTAGCCTCTCTCCTC
TGCAACTGGCTGCTCCACAAGTTCACCATTGACTCCAACATTGATCTGTGTCTCATGTAG
ACCAGACATCAGCAGGTGCAGCTCCTCTGGAGACTCCCACATCATGTATCCGCTTTCATC
ATATGATCCTTCATGCATGGAGCAAGCAGCCACCAGGTCGACCATGAGGACAACCCAGCT
TTGTCTGGAGAACAAAGCTGCATGGACCACCTCTACTGGAACACCATTCACCGTAGTTCT
GAGCGAGTCAGGTTGTCCGTATGGTGTGCGAAATACAAGCCTTCCATCGGTCAAGTCAAA
TGCATAACCCTGTTTATGGGCTTCAGAGAGGTTCATGGGCATCAACTGCTCCCCATCTCT
GTGCAACACCACCTGCCAGTCTGAAGTGGCTGAAGTATAGGCCATTTGGACTACAGCATC
CCAGTCGTCTTGCTTTGTCCCAGTTGGACAGGCCATGTCATTCCTTACTGACACTTCCAT
GTAGTTAACCTCACAGGTAACCTCTCTGGGAGACCAGGGGAGAGTGGGAGAACAGGTTTT
GTTCAAAGCATAGGTGACCTCCTCTCCTCCATGCATTGCATTTAGATTGAAGTTGAACGT
GAACACTTTGTCATCTTTATTGTCAGTGTGACAGCTGAAATAAGATGCTCGTAGCTCCAT
ACGGCCCAGTAGAGGGAGAAGATTGACGCTGTAGCCACACGTAGCTGCATACTGCACAGT
GATAGGGTACACACCTGTCTCATCAACAGCCTCAAAATTAGGTTCTTTCCCAGCAAAGGA
GAAAGCAACAGCTATCGTGAAGTAACGATCACGACACTCCATAGTAAGAGCTCCATTGGG
AATATGACATTTTGCCATTGACCACAGAGACAGCAGCAAGGCCACACCAAAGCAAAAGCT
AAAAGCCATAACCACTAATGTGTTGGCAAAGTCTAAATCTAGCCTAGCTGCTAGCAAAcT
ACACCTGCTAACCAACACAAGCTAAAGTAAACCACTTGCTTGGTAA
>contig00194  length=225   numreads=4
CTTTGGCTGTGTTCACACTGCAGGCCTTGAAGCTGCAAAAGGCATGAATGAAAACAaCcA
ATCAGAGCtGAGAAAGAGACACATTGGGTtGGTGTCTTAAAGATGGTTGATTGCTGACTT
GCTAaTTtCTtGTCAGTATTTGACAACATGGgAAtGAaCTATAaCTCTCGGCTCTGATTG
GTTGTTTTCGTTTAGGCCTGGTGgATATTTGCAAATGCCATTAGG
>contig00195  length=342   numreads=8
CTGTTGCCTCGGGAGCATCTGCATTTTCTTCTTCTTTTCCAGCTTGTGCCGTTGGAATGA
CATTGGAGAATTTCTTAAGCTTGGCCACGAAAAACCCATCCATGTTGTGGGAATGAGGGT
AAAAGCGGCGAGACAGTTTCAGAGAAGGATGGAATCTACGTTCTTTGAACcTGGTGAAAC
CTTCCTTGCCAAAGTCAAGTCCTGTGGGAACTAATTTGACGTTCCTTTTCTTTAAAGCGT
AGTCCACCACCCATTCATTCTCCTCCACCATTATtGAACATGTGCAGTAGACCAGGTATC
CTCCTGTCGAGGACTCAGCATTGACAGAGTCGATAGCAGATa
>contig00196  length=681   numreads=44
gCGACTGGAGCATCGTCTAAACATTAGtCtGTTtGATAGTTCAGCATTATCCACGGATTT
CCTCCAGGAGCTGACGCGATGGCACTGGAAACGGTCCCCAAAGACCTTCGCCACCTGCGG
GCCTGTCTGCTTTGTTCTCTAGTGAAGACCATTGACCAGTTTGAATATGACGGCTGTGAC
AACTGCGAGTCGTACCTGCAGATGAAAGGGAACCGAGAGATGGTTTATGAATGCACGAGT
TCCTCATTTGATGGTGTGATAGCCATGATGAGTCCTGAGGACAGTTGGGTAGCTAAATGG
CAGAGGATAGGCAACTTCAAGCcAGGTGTTTATGCAGTGTCAGTGACAGGCAGACTACCT
CCAGGTGTGGTGAGAGAGTTGAAGAGCAGAGGAGTAATCTACAAATCCAGAGATACAGCA
GTGAAGACATAAACGTGACTGCTTCCAGTTGTCTGATCAGAGCGGTATCACACTGCAGCA
CCAACGGCAGGAAGAAGGAACACCAGTGGGACTAAATTTGATCATGTCTGTGATGTCTTA
TGAAACTGTCCTCCAGCTGTTGGAGCCCTAGAAGTTTTGTCTTTCGTTGTGATTAGAAAT
TTTTGCATGAGGGCTTATTGGTGACAAAAAAAGGGgATGTTTTCTTTCTGTTTTTtATTA
ATTGCAAAAATAAAGGTCTGT
>contig00197  length=1448   numreads=88
CCGGCACTCAGTATCCGAGTTATGACTGATGAGAGTGGCAAATCAAAGGGATTTGGTTTC
GTCAGCTTCGAGAGACATGAAGACGCACAGAAGGCTGTGGACGACATGAACGGCAAAGAA
CTGAACGGCAGGCAAGTGTACGTGGGCCGTGCACAGAAGAAAGGGGAACGCCAAAACGAG
CTCAAGCGCAAATTTGAGCAGATGAAACAGGATCGCATGACCAGATACCAGGGTGTCAAT
CTGTATGTGAAAAACCTGGATGATGGCCTGGATGACGAGCGTCTGCGTAAAGAGTTCTCT
CCATTTGGAACCATAACAAGTGCTAAGGTGATGATGGAGGGTGGCCGCAGCAAAGGCTTT
GGCTTTGTGTGCTTCTCATCCCCAGAGGAAGCTACCAAAGCTGTAACAGAGATGAATGGG
CGTATTGTTGCTACAAAGCCACTTTATGTGGCTCTGGCCCAGCGCAAGGAGGAGCGTCAG
GCCCACTTAACCAACCAGTACATGCAGAGGATGGCCACTGTCCGCGCAGTGCCCAACCCA
GTCCTCAACCCATATCAGCCTGCCCcACCcTCAGGCTATTTTATGGCCGCTATACCTCAG
GCCCAAAATCGCGCTGCATACTACTCCGCCAACCAGCTGGCCCAGCTCCGGCCCAGCCCC
CGTTGGGCCACTCAAGGAGTGCGTCCTCAACACTTCCAAAACATGCCCAACGCTATGCGC
CCATCAGCTCCTAGGCCCCAGACCTTCAACACCATCCGtCCCACTGCCACCGCCAACACC
CAGGTGCCACGCATGATGGCTTCCCAGCGAATGCCCACACAGGCCCTCGGCCAGCGCCCT
ACCGGTGCTTCAGCCACTGCTGCCCCAGTGCGCACCATGCCCCAGTACAAaTACGCTGCA
GGTGTGCGCAACCCCCAGCAGCACATGCCCTCACAGCCACAGGTCGCCATGCAGCAGCCT
GCTGTCCATGTCCAAGGACAGGAGCCCCTGACTGCCTCCATGCTGGCTGCTGCCCCTCCT
CAGGAACAGAAGCAGATGCTGGGTGAGCGTCTGTTCCCCCTGATCCAGAACATGCACCCC
AGCCTGGCAGGCAAGATCACGGGTATGCTGCTTGAGATCGACAACTCAGAGCTTCTCCAC
ATGCTCGAGTCACCTGAGTCCCTGCGCTCAAAGGTGGATGAGGCTGTTGCTGTGCTTCAG
GCCCACCAGGCCAAGGAGGCTGCTCAGAAGTCCACCACCCCTGCTGGTCCTAGTGTCTAA
GATTGAGCATTTTGAAACCTGCTTCACCGATGGAAAaaGaGAAAAAAATATTAAACATTG
AAAAACCTAAAACTCTGAAAACATCGCAAAATGATAAATCATTTCTTAAAAAAAGAATAA
AACAATTGACTCTGCCAGGTCTAGGGATGGTTTGACTAGGCCTTGATTATAAATAAAAaT
TTGTTaaa
>contig00198  length=1533   numreads=211
TCCTCTGTCTTCCGCCATTTGGAGGAGCTTGGGGTTGATGGCCTGGTTGGCCTCACGGAG
CACAGAGATGAGGTCACCGGCCTGCCGCATGTTGTTCGGAGTGAAGAAGGTATAAGCTGT
GCCTGTCTTTTGGCTACGAGCCGTTCTGCCAATGCGGTGGATATAGTCCTCAGAGTTGTT
GGGGTAGTCAAAGTTGATGACAAATTTCACGTCTTCAACATCTAGACCCCTGGAGGCAAC
ATCTGTAGCAATGAGAATGGGAGCCTTTCCATATTTGAACTCATTGAGAACCCAGTCTCT
TTCCTGCTGGCTTTTATCACCATGGATTCCCATAGCTGGCCATCCATCTCTTCTCATCCT
CCTGGTGAGGTCATCACATCGCCTCTTTGTTTCCACAAAGATGATGGTCTTGTTCTCCTT
CTCACTCATGATTTCCTCAAGCAGACGGATGAGTTTGTTTTCCTTCTCGCCATCATTGCA
GACATCCACTATCTGCAGGATGTTGTGGTTGGCACTGAGCTGTAGTGCCCCAACATTGAT
CTGGACGTATTCCTTCAGGAAGTCCTCTGCCAGCTGGCGAACTTCTTTGGGCCAAGTGGC
ACTCCACATCAGAGTCTGACGGTCAGGTCTGATTTGGTCGACAATTTTACGAATCTGTGG
CTCAAAGCCCATGTCCAGCATTCTGTCGGCTTCGTCCAGCACGAGGTAAGTGCACCTGCG
GAGGTTCGTCTTTCCTGCCTCGAGGAAGTCGATGAGCCTTCCTGGAGTGGCAATGCAGAT
CTCCACACCTCTTTCCAGATCACGGAGCTGGGGTCCCTTGGGTGCTCCTCCATAGATACA
GGTTGACTTGAGGCGAGAAGCTCTGCCATATTCTGCGGCCACTTGTTGCACCTGCTGTGC
CAATTCACGGGTCGGGGCCAGCACCAAGCAAATGGGACCATCCCCACGTTCCAGGAAAGG
CTGGTGGTTGATGTGCACGATTGCAGGCAACAAATAAGACAGCGTTTTTCCAGAGCCGGT
CTGCGCAATTCCAACCATATCCTTGCCACTAAGTGCCAGAGGCCAGCCCTGAGCCTGGAT
GGGTGTTGGTTCAGTCCAGTTCTGTTTGTTGATGACGTCCATCACATAAGAAGGGAAGCT
GGCCTCGTGGAACTTTGCAATGGGATTGGGGCACTCTCTCCCCTTAAATGTAATGGTTTT
GGCCCTTCTGTATTGTTCAACTTCTTGCGGAGGCCTCCGGGTAACGTCGGGATGTTGCTG
ATAGAAGTTTTTCTCAAACTTCGGGAGCTCGTCCAGGTTCCATTGtttCttCCGCAGCCG
CTCACCGGGATTGCCGAACTTCCCTCCTCCACCTCCACCACGGTTGCCACCGAAGCGAGG
AGGACCGCCGCCATAGCCTCTATCTCTGTCCCTGCCGCGATCTCTGTCGGAATATCCAGG
CATCTTGTAAACAATTTGTATAAATAAAAAAGATAAATATCCTACACTGTGGCTTTACCG
CCGTCTAATAAAAAaCCCGACCGGCAGTAGTGC
>contig00199  length=222   numreads=37
cTTCCTGTTCCAACAGGTTTGTCAAACCTTGATTCACTGTTGGTGCTACTGAAAAGAGCT
TAACAATGAGCCGTACAGATTGTTTCAGGCTGTTTGGGCTTTGTCTTTGGCTGCTGGTCG
GTGATGTAAATTGTGAGAATGCCCAGAAAGGTTATGTCCGACGTGTCCAGGCAGGACAGG
CCCCAATGGGTGTCCAAAATAAGAACCGAGTCTACAAGAGCA
>contig00200  length=217   numreads=3
AAtGAAGTAaTAATAATGTACAATATAAAaCTAAAACAGAAAAaTAAAAAAAGaTGCcAT
GATAGTAACAACAAATATTGTCTTTGTGACTCTCCTGAACGCAGCAGATACTGAGAGCTG
CATGTtATTGTACAGTTTGTTGATAGAGACGCCGGTtCTGAGAGATtCTTCACTTCAGAG
ATTTTCtATATATATCTCTGTTCTTTTGAAAtCTGTT
>contig00201  length=240   numreads=2
GTTAACAAATCTAtAGACGGAACAgCTgAtgAtGAGGAGGAGGGCGTCCCcACTGAAGAG
GCCATCAGAGCAGGATTGGAACTGCTGAAGGTACTGTCGTTCACACACCCGGTGTCGTTC
CACTCGGCAGAGACGTTCGAGTCCCTGTTGGGCTGTCTGAAGATGGATGATGAGAAGgTT
GCAGAGGCTGCGCTACAGATCTTCAAGAATACGGGCAGCAAGATGGAAGAGAGTTTTCCt
>contig00202  length=1072   numreads=89
tCGTCTCcAACAATACATAGGAAGCAACAATGCTGCCTCTAGCAGTGTTCGCCGTGTGCC
TGGCTTCAGCCCTGTCAGCCCCCAGCCTGGACGCGCAGCTGGACAACCACTGGGACCTGT
GGAAGAGCTGGCACACAAAGAAGTATCATGAGAAGGAGGAGGGCTGGAGGAGAATGGTGT
GGGAGAAGAACCTGAAGAAGGTCGAGCTGCACAACCTGGAGCACTCCATGGGCAAACACA
CCTACCGTCTGGGCATGAACCACTTTGGAGACATGACTCACGAGGAGTTCAGGCAGCTCA
TGAACGGCTACAAGCTCAAAGCAGCGAAGAAGTTCAGTGGGTCCTTGTTCATGGAGCCCA
ACTTCCTGGAGGCCCCACGTTCTGTGGACTGGAGGGATCACGGCTACGTCACTCCCGTTA
AGGACCAGGGTCAGTGTGGCTCTTGCTGGGCCTTCAGCACCACCGGAGCTCTGGAGGGTC
AGCAGTTCAGGAAGACGGGCAAACTGGTGTCGCTGAGTGAGCAGAACCTGGTGGACTGCT
CcAGGCCCGAGGGCAATGAGGGTTGCAACGGCGGTCTGATGGACCAGGCCTTCCAGTACG
TGAAGGACAACCAGGGCCTGGACTCTGAGGACGCTTACCCTTACCTGGGAACAGATGACC
AGCCGTGTCACTACGACCCCAACTACAACTCTGCCAACGACACTGGATTCGTCGACATCC
CCAGCGGCAAGGAGCACGCTCTGATGAAGGCAGTGGCCGCCGTGGGACCCGTCTCAGTCG
CCATTGATGCCGGGCACGAATCCTTCCAGTTCTACCAGTCAGGAATCTACTATGAGAAGG
AATGCAGCAGCGAGGAGCTGGACCACGGCGTGCTGGTGGTCGGTTATGGCTTCGAGGGCC
AGGATGTGGATGGCAAGAAATACTGGATTGTGAAGAACAGCTGGAGTGAAAAGTGGGGAG
ACAAAGGCTACATCTACATGGCCAAAGACAGAAAGAACCACTGTGGAATTGCGACAGCAG
CCAGTTATCCTCTCGTCTAACGTTTGCACAGTTCCACTTTGTAGCACCATAG
>contig00203  length=625   numreads=15
AAAAaTAaGAgAaGAaaaaaaaaaaTTAAAAGAAGACACTGATgAAgcTCATTTTTtGTT
tCCAAGGAGTCATTCAACGATGCATCAAaTCGgACTTTAAaCACGGCgTGGCAGTTCAAG
AATCCAaTCAACAGTTTAAACaTGCAGTTTGTCTGTGTTGCCAAAaCGgAaGAAATTGAG
ATATCGCAGCGCcTCCCGAGGACAAACGCTCACTGACAGATACCCTGCACTGTAAaGCTA
CTGATCATTGCACTTCATCTTCCTGTGAGATTTGTTTTCTtATTGTCCAACATGCCAGTG
TTTTCTAAGTGAGCTGGGATTTTTATTtGAGGTTtCTTTTTGGTtGATCTGTGTgTTTTT
TttGTACATTCCTCTCTGTTGTTGCTCAGTGCCCATTTCACCTCGTAACAGAAGCTGTCG
CCATGTCTCAGCTGGTAAAACACCGTTGGCAGCAGCACTGTCACTGTGCCAGTGTGTTTG
CCTGTTTGGTGCATCAGATGTGTAGGAGGAGCGGTAGTCTCCTATTTGATACAGCGTCAG
cGTCCCCCcGAAAAAAAGgTTAaTAATAAAaTATGGgCaattttgaggatatgaggtttt
tgtaatgaagaagaggaaataaaga
>contig00204  length=162   numreads=8
CCAGTGAaGGATGGAAGGAAGTTCTAAAGGGGTAAAAAGGCAACCTGAAGTCTTAAATAT
TTAATGTTTCATCACATCTAACCTTTGTCCTTGTTTTGTACGCCGAACTTCAACTGTCCT
GGAACCGTTTACATGTTTGAACAGTGGTAAAAAAAATCTGAC
>contig00205  length=1153   numreads=142
cAGgATGGAGGGgTTCCTGTCCACCTTTCCACAGTACAAtGtCTGCGCTCTCCCAGCTCA
GGACGGCAGTTGGGGTAAGAGAGAGGGCCGCTTCATCACCCCCCAGGGCCTCAACTACCT
GGAGCTCTGCAAGGCCATCATATCTCAGGTCAACCCCAGTTTAGCCCCTCCACTCAAGAA
GGCAAACACCAAAGAGTGCGGCGTGCAAGTGAACGCCAAAGTGGATAAAATGGTCCAGTG
CTCGCTGGGTCCCAAGACGCTGTTCTGCTCGGAGGGCGaCCAGCATGAGTCCCCGGAGAG
CCCGAAGAGCCCGAAGAGTCCGGATCTGTTGAAGCAGGAGTGGAAGGCGCCGTGCCACAC
ACCGCCGGTGAGCACCCTGCGCTTCCTGCGGCCCGTTTCCATCTACTCGCCGGTGTTTGA
CCGCAGGATCCACCTGAGGAAGCTCTGCGACGAAGAGGGGGAAAGTGAAGGAGAGGCTGA
GGGCGtCGAGCAAGCCGAGTCCGACAAGGATGCTGAGGACACAGAGGGGGACGTCAAGaC
GACCTTTCACCGGTCTTCAAAGGGGTCAAACTTCCAGTTCCTGGAGCAGAGGTAtGGCTT
TTTCCACTGCAAAAAGTGCAACATCCGGTGGGAGAGTGCTTATGTGTGGTGCATCTCTGG
AACCAGTAAAGTGTACTACAAGCAGCTCTGCCGGAAGTGTCAGGTGGGGTTTAACCCCTA
CAGAGTGGAGTCCATCCTCTGCAAGGGTTGCTCTCAGACTTGCTGCAGCTGTGAGAAGAA
GCTGAGGCACATTAACATGAAGAGGCCTCACCGCCAGGACCTGTGTTGTCGCTGCAAAGG
CATGAGGCTGTCCTGTGACGCCACCTACAGCTTCAAATACATTGTCTGAGCTGCCTCTGA
TCTGGAATCACCCATTCCTCATGTAGATCTGATGGCACTTGGCAGATGTGTAGTATCTGT
ACATGTCACAAATGGAAGTTGCCTCCAGTAACGGACTTGAAGAGATTAATTTATTCTCCT
GCCAGCGAGTAGATTAATCTCTGCTTTGGTTGTTTTATTTGAAGCAACTTCCCTCAAAGG
CTGTCATTTGTGTCCCTTCATGAGTCCTGGTGCTTAACTATGAAAATTGTTTTGGTAAAA
aTAAACTATTGAA
>contig00206  length=795   numreads=31
gTAGCTtCAaCATGgCATCGTTtGTTATCAAACCTGCCcACCTCCGCTGTGTGGTAAGGA
CAGGCAGGCTCATAAGCGAGTGTCGGACAaGGAAAaCATTGTGCTCAGAGAGAAGTTATG
CCACTGAAGGAGACAACAGGATACCCAAAATATACACCAAAACTGGAGACAAAGGTTTCT
CAAGcACATTTACAGGAGAAAGGAGGCcGAAGGAAGATCATATATTtGAAGCATTAGGAA
ATACAGACGAGCTGTCATCGGCTATAGGCTTGGCCAGAGAATTCTGCCTCGACAAAGGTC
ACACATTCACATATCAGCTGGACAAGATACAGTGCATCTTACAAGATGTGGGCTCCAATA
TTGCCACCCCTCGATCGTCTGCGAGAGAAAGTCACATGACGAGAACAAAGTTTACTGCTC
AGCCAATTGCAGACCTGGAAACCTGGATTGATGCATTTACAAAAGAACTCCCTCCACTGA
CCAACTtCATTTTACCATCTGGAGGGAAGAGCAGCGCAGCTTTGCATTTAGCTCGGACAG
TGTGTCGgAGAGCAGAACGAAGTGTTGCTCCAATTGTGCGGTCAGGGGAGGCAGATCCAG
ATGTTGCAAAGTTTTTGAACAGATTGAGCGACTACCTGTTCACCGTGGCCAGATACGCAG
CCATGAAAGAAGGCAACGAAGAGAAAATCTACAAGAGACCTGAATGACCAGATTCTCACA
TGTGAAATAAGAAAAATGCCTGATTTGTTTTTGGGAATGGTTGGTGATAGATTTCATTTT
TATTGTAAATATGAA
>contig00207  length=714   numreads=27
tcctagaaaagtgtctcctgcaaaGgacactcgtccgcagagtcctcctcaggtggcgcc
cactcgaaaagagctgcaagacgctctgccaaaGATCCCTCCTCTCAGCTCGTTCAAGAG
TTGTAGGTCGAGGCTTATGACCTTTGAGGAGGCTGAGCAGGACTTCCACAGCTTCATTAC
CACAGGATtGGGGAGATCAGTGGAGGTCATCAGGGAGTTCAGAGGTCGAGAGGACAGTGG
CCTCGATGAGCAGAATGGGCACAGAGAATCTGTCACACTTGGTGATGACGGAGCTCAAAG
TTTAAAACTTGGAAAACGGTGGAAATCTGACTTTTCTCGTCCAAGGTCAACCCCAAGTTC
TTCAACcTCAAAATCCGAGTACGATGAATATAAAGTAGACACTGAGCCTCAGACTGAAGC
TAGaCAAACACCCACTGTGTCCAAAACGAAGGCAGAGACAACCAAATCTAAAGCTTATGC
TTCCTCTGCACCTCAAATATATCCCCAGACAACCTGTGCATCAAATGAGAGAGCTTTGTC
TCAGCCCTACAAATCTGTAGCAGCCGTTAAGTCAAGCAGGCGACCCAGTCCGACCGGCAG
GAATGAATCAaGaaaGaTtAAAGAAGAGATtGaGGAACGAGgCAAAAAGACTTCAGAGAA
GATGAAtGTAGAGCAAAATgagATGGAaTGGGATGaGGGAgAacaCGaTGATga
>contig00208  length=639   numreads=23
CGTCGGCGGTGTGAAAGACCACATCGAGGCGGACAACCTGACCGAGTACTTCTCCCAGTT
CGGCGTGGTGGAGAAGGCCGAGATCATCTCTGACAAGCAGACGGgCAGAAAGAGAGGCTT
CGGCTTTGTCTTCTTCGAGGACACCGACTCCGCCACTAAAGCGGTGCTGACCAAATACCA
CACCATCAACGGAAACAAGGTGGAGGTGAAGAAAGCGATGACCAAGCAGGAGATGTCCAC
CGGCGGCCGGGgAGGAAGAGGTCGAggAAGAGGGATGAACAACTATGGCGGCGGAAGAGG
AGGTGGCAGCTACGGaagAGGCACggcggcaattacGGAGGAGGAGGCTACGGGGgATAC
GgTGGGGGgTACGACGAGTACGACAGCCAGATGGGGGgTGGGtACAGTAATGgTGACTTT
GGGGACGGCTACGGAGAGCAGCACTCAAATTATGGTGCAGTGAAGGGGGGCAACTATTCC
TACAGGAGCGGGGCTCCTTACAACAGAGGAGGAGGAGGcGGcGGCGGCGGCGGCGGCTAC
GGCAGGGGTGGAGGATTCAGCGGTGGCTATTAGTCGCTCCCTACAGGTTTTGAGATGTTC
ATGGGGAAAATTCGGATTACAACGAACTTGAATTTACAC
>contig00209  length=1185   numreads=123
AATGTTTTGTTTATTATATGATGGGAGTTGTTTTAGAGCTACAGGTGAGGACAGAAGCTT
GTACACAGATAAGCTGGACATTGCTCCTTTCAGTAAAGGTTAGAGAGACTCAGAATAGAT
TCTGAAATGCTTGCCTGTTAACTTTAAGAACTCCTTACAGGGATAATATTTGACAAGACA
GTCAAGCTATGTGTCAGAACCTTTTAGCTCACCGACTTATTCTAACGAGACCTGATTGTG
GTTTTGTCATATGTCTAAGAACAGGGTTACCTTGAACAAACTGTTTGACATTGAGGCGTC
TGTGCAGGGGCTGAGCAAGATGGCCAGGGAAACTAATCCTTCTCAGTCTGCCATCAGCAG
GACCTCGGCTAGTCATTGCTCTGACGTGGTCTTTGTTGGAGAAGGCAGATGAACCAAGGA
CAGGAACTTCTCTTCCCAGGCCATACCCAGTTAGACCCCTCCGGTAGGTGCCATGACCCC
AGCTTTGGGGCGGGGGGTGCCCTCTCAGAGACATGCCACGTCTATTTGGGACAGACTCGT
CAACAACAAGGTCATGCTCATTGTAGACAAATGAGAGTGGTTTGTTGCGACCTTGAGGAT
CCCAATTCACAAGGTCAGACGGGCCTGGGGCTTCAGCCAGAGTTAGAGGGGCAATGTGCT
TGACCTCTTCAAGATTGGACTTGCGGTTAATATGTAATTGTCCTCTGGGAAGTCTAAGCA
CTTGGTCGGTGGTGTATTCACTTTGAACTGGACTGTTAAAGCCGTGGCTCAGTACAAATG
CAGATTCAGAACTCCTGGGGTGAGCTTGTTTATGTATTCTGTCGTCTAGGGATCTCACTC
CCGGTTGATTTTCTCCGTAGGAGGCCATGTTAGGTTCAGTCTCAGCCAACTCACGCCCAT
TGTTATTGTAAGGGTGACGTCTGAACGGCATTGTGTCGAGCTGCATCCCATGATGAATTG
GTCCATAGAGATCAGGGGCTCCATGGACTCCAGGATAATCCAAACCCAAGGCAGCTGCAC
GGGCTCTCGCTGTTTTAGCACAATACACACCTCCAGCTGACACAGAGCGAAGCACAATGG
AGCTGAGAAAAACCGCCAGAGGTACACACATCCTGGCAGTTATGTCAGCATAAACTTCAT
GGCAATGCAATTAGTGaGAACACTtGCCAcTCTTGACTtCTTTtg
>contig00210  length=235   numreads=3
TCtATGatGGGAaCTTtGTCTAaCCTGTACACAACaTTtAgCGGTCACTTTAAACACAAA
CCTCACTTGTACAGCTGAAaTCCGGCCTGCGATGCCTTCATtGTAACTGTTGCTAAAAGC
AATAAaTaTTAaCTTATTCTCGGAATTTAAAaGAaTCTCACaTGAATATATTATTACATT
CAATCCCCCcTcTAAACTaTTACAGTtATTACAACATTTTTAtATAgCAGCATTg
>contig00211  length=616   numreads=72
cAGTCCTCCACGGGGAGAAAGTGCAGCGGACGCAGGATGGCGGCTCAACCAGTAATGGGA
GACTATGTCAGAGCATGTCTGAAACCACAGCTCTTGTGGGGTGTTCAGTACCGCTCAAAA
GTGGTCCAAGGAAGTGAACCGACCACATGGCCAAGGCTGGCCCATGTGGTCAGAGCCAAC
AGATGAGCTACTCCAGCTGAAACTACTACTGAATGCTGGTTCGGCTAGAAATGTGTCAGA
ACTCCtGATGCATCAGTTTGGGGTGGGGCTGCAGCCACAGACCAGTCGGGTGCCTGTGCT
GACCCCTGTCCATGGTGAAAGCAGGTCTAAGTCCTGGTGAAGATGGAAGGTTGAAACAAa
GGAAACGACATCACCTGCAGGTGATTCCAATGGCTGAGCCTAAAGGGACTAGAGGAGGAT
GTCTCAAGGCATCAATCTAATCTTGGCTCTGGAATCGTAACTTCGTGGTCTGAAGGTCCA
GTTGGAGAGCAGCCTGAATAAGTGAGGGTGGTGGACGTCCAGTCATCTGTATTCCTGGCT
GCACCAATGTTACATTTGTTGAACTCgCATGTATATGTAAAGTTGACTGTTACCAAATAA
AATTTAAACACAAACT
>contig00212  length=422   numreads=4
tCCTGCtGCcGCCCACAGACCGACCCTTCATCCCCTACGGTGAATATCAGCCAGCTGTTT
ACCGtCAGCGGgAAGACGGTGAGTTTGAGGTTGTCGATCAGAGTGACTCTGAGAAGGTCC
CATGGATCCCtctggaccctctggacccagacctggagctgtacccgcagtaccggagag
ctcggccgctccactgcagcgtgaaggccggagagatgcTGTACCTGCCGTCGCTGtGGT
TCCACcACGtccagcagtcacacggctgcatcgcagtgaatttctggtacgacatggagt
acgacatcaagtacaactactaccagctgctggaggcgctatctgaggtcacagcGCCAa
CGTGACGTCATCAGGGCGGCTGtGTGACgtCaCTGGGtGTTTGAAAAGAaCACCTGTCCG
CC
>contig00213  length=137   numreads=72
CTTTGGGCTTCTTTGTGGCCTCTGTCTTCACAGTCTTTTtCTGCGGGTCTTTGTTAACTG
CGATGTTTCCGATTTCGCCCAGCGCTGCTCGAGGCTTCAGTGAAGGTCCGGTCACCGAGC
AGGCCTTTCCACCGAGC
>contig00214  length=809   numreads=11
ACACTGgTCTGCCGTACtACgCTGgTGtcGCCGGGAGTTCCCTCCGCCTTCCAGTaCGGC
CCcACcgtcTTTGTgCcTCCTGCTtCGGCCAaGCAaCCTGCAATGGGCcTGGCCAACCCT
TCcAATCAGTACcACCAACAGCATCAGCCCAGTTACGGACAGCATGCATATGGCACAGCC
TTTGATGACCTGTCTCAaGCCCACGGGGAGTACAGTAAGGGAGGGTACGgAGGCTCTGCC
CAGTCTCAGGCCAAGGCAGCGGGCAGCGGCCCTGGGAAAGCACCGGGATTGTCAGGGTCA
GGTACCAGTGgAGgAGTACCTGATATGGGAGGTtCAATCTACaGCAAAaCTCAGTCATTt
GaCAaGCAGGgCTtCcACacgggtacaccGCCTCCCTTCAGCCTGCCTtCAGCACTGGGG
GgAACGGGgCCCCTGAACCCTGGGGGTGCTCCTGGCTACGCCCCTGCTCCCTTCCTGCAC
ATCCTGCCACCACACCAACAGCCGCACTCCCAACTGCTGCACCATCACCTCACACAGGAT
GGACAGGGTCCTGGTCAGCGCAGTCAGTCCAGCAGCATGCAGCAGAAGACCCAAGGCAGC
AAGTCCAGCTACGGCAGCTCCCCCTACTGGGCAAACTGAGGAATGCTTCCCActCCCCCc
TCCCCCAAAAGGCTGTGTGCGTGCGTGTGTGTATGTAAAGCTAAAaCAAAAAaCAAAGAC
ACAcTACCCTCACAATGAGCAaCCTTgggcttccttgccccgctccccccacctccacaa
gtcctcataagtcttttgggttctctctt
>contig00215  length=153   numreads=6
TGAAAACGGAGAAAAAAAAACGGgCATTTGGGTTTAGGGCCCCATGTGTGATTAAACACG
AGCAAAAACAGGACTGGATGGGAGgAAGCATTGCATCAAAGGCAACCGGGCTTATTAAAG
CCTAAATGAAGATAACTGCTTCATGTTGGTTAC
>contig00216  length=964   numreads=450
gTAAACCGTGTGAGaGGAGCACAGCAtCCACAGCTTGTTGAAGGTGGGTGTGACAGACAG
CATCTCTACAACCGACAAAGTGCACAGGAATTGTTGTTTTCTCTGTCTGGTAATTTGACC
TGCAGCGCACTCTTAAAATGGCAGCCTCTGAAGATATCCAGGTCAAGGAGCTTGACAAGC
GGGCCTCTGGCCAGGCCTTTGAGGTCATCCTTGCTGCTCCTGCCCCAGATGCCAAGGGCG
ACTTCCCCCTGTCTCCTCCCAAGAAGAAGGATGTCTCACTGGAGGAAATTCAGAGGAAGC
TGGACGCTGCAGAGGAGAGACGCAAGAACCATGAAGCCGAGGTTCTGAAGCACTTAGCTG
AGAAGCGTGAGCATGAAAAGGAAGTGCTGCAGAAAGCTATGGAGGAGAACAACAACTTCA
GTAAGATGGCAGAGGAGAAGCTCAATCAGAAGATGGAGGCCAACAAAGAGAACCGCACAG
CACTTATGGCAGCGATGAATGAGAAATTCAAGGAGAAGGACAAGAAGTTGGAAGAGGTGC
GAAAGAACAAGGAAACCAAAGAGGGAACTTCAGATGACTGAAATTCGCAAACGGGGGATT
GTATAGGGTTTTTTACGTATCCAAAGATTGATTtATTTTTtGTTCAGCAAGTATTTTTGT
TGTGTTCACTACCCACCTTTTTGAAATAAGAAACAAGTTCCACTTTGTGAATTTTTCAAT
TCTCCTTGCTATAAGTGTACTTGCGCTGGTTTTACATGTGGATCATTTCCCCCCTTGTTG
AGTTTAATCCATTTGATATGTAGCTTGTCAGTGCAGCTTCTGCCCTTTTTGAAAATTAGC
AGTGTGTACTTATCCTTTTTGAGGAAGCATGTTTCTATGCATAGGTCTTCAATCCCTGCC
TATTTCATAGTGGGTTTTGACAATGTTCCTGTGAACCACACCTGTTCTCTGCACTTACTG
TATA
>contig00217  length=235   numreads=3
cATACTGTACGATTATGAGTAGATtCTTAGATTTTTTTTTtATTtAAaTAATTATTTtGC
ATATCAATCACACCCCATTACAGACAATTtAAATAAGTTGAaTGTATGCATAATGTACTC
TATGTTTAGGCTTGACCTACGGTAATTCAAAATGTTTTTTATtAGGACAATACAAGGCTT
TCATGAAAAGCAGCCTtGAACTGgATACAGAAAaTAAATGGAAATGGCCGCTGCA
>contig00218  length=717   numreads=18
cTGGAGAGGAAGCTCGCCCGCCAGCAGCAGCAAACAGATCCCTCACACTCTCAGACAGCG
GATGAACCCACGTCTGTCTCCTCTTCCGCCGCCCTCAACGGCTCCAGAGAGGAGAGGAGA
GAGGAGGATTCAGAGCTGGAGCCGGTCAGCAGCAGCACACAGCAGCCCGGCcAGCTGCCA
CACAAACACTCTGAGCCTCCTGCTGAGTCGCCTCCGCCGGAGAACGAGGAAGAAACCAAA
CCCAGCGAGGTCCATGAGCCCGGCGACGGGTGTGAGCACGGAGATTAAACCGTTTATGCA
GCAGTAAACGGAGTTCAGTTTGGTTTCACAGTTTCCAGTTGTTGTTGTTTGTTGTACTAG
GTGTTACTTGTAAATAGCCACATGACCCTAAAGACTAAAACACACCGGCGGCGCAGCGCT
TCGTCTCCTGGAGCCGTCAGCAGGTGGTGTAGTCTTCTCATTAAACAGGATCTAAACTCG
CCTGAGGACCCAGCTAATGTCATTGTAGTCATAGTTTATCATTTGAGTGATGCTGGAAAC
AGGACGTTGGTGTGTTTCAGCCTTAAATGTCAGAAATGTCTGTTGTTGAACCGTGTCCAC
CTGCAGTTAACAGCACCTCGTTATTGTTCATCAGTGGagTGTGAAAGGTCACTGCAGTAA
CATTAAAAGCTTTGGCGTTCTCTCaGgAAGTGTCTGtaaaactgctgtttcatcatt
>contig00219  length=973   numreads=32
TCCTTTATTACTTCACTTGGACATGTTTCCGGTACAGAGAGTTCATTTCAGTAATAAACT
AAATTAAACTCATATTTGCAATTCCCGCTTGACTTAAATTTTACAGTCAGGACCCAGACA
CACACATACACACATACATACATACATACATACACACATCTTCCTTTCTCACATTATTAG
GCATAATGGTGTAAAATGACCATGTGTGGCTTTGTGATGTTAGACAAATGCCACCATCAT
GTGGACAAAAGCAGGAACTACAGGTAACACTGTCACAGACCtCATTCAGTATCGTCAGGT
TTTAAGTTAAATCCTCTCCACCACTAAAACTAGACATGTTCATCCCTCATGTTATAAAGT
ATAAGTGCAGTACAGCGGTGTCTTACCCCCCCATTCTACAGACTTTTACAGCAAACTGTT
ATACACCGGCTCAGCTGCTCTAGCAGTAAGAGTAGAGCCACGGAGCCGTCACATTATAAA
AGAGAAATTAAACTGCTGCAAAATGGAGCACGGCATGAACTAAAATGTTACTGGAGGCAC
ACACCCATCCcAAGACAAAaGAAaCGGaGGGAAaCaGGAAGATGCAAAGCTGAAGTCGTG
TGTCTTGGGATGGGTGTGAGCATTTGAACGTTTGCCAGCTGGGACTGTGGCAAGTTTTTG
TTtATTTGTTTGGCGTCTAAGGGCTGCCAACTGTGCCACAATCGTACAACAGCACCGTAA
CGGTGGTCAACGGCAGGGCGTGGGACAGTTGGTTTATTGTCCAATAATCTTGCTGACAAA
TGAGTCCAGCTCATCATCGTCTTTGATCCCCACAAAATGGTCGACCACATCGCCTCCTCG
CATGGCGATTACTGTCGGAaCCGCAGACACCCCGTATTCAATTGCCAAGTCTGTGTGATC
GTCTATGTCAACTTTCGCCATGGCAaCACGGCCTTGCTGTTTCGCAACAGCCTTTTCCAA
CCTtGgCCCGAgg
>contig00220  length=1553   numreads=103
cGTGGCTAGAGGACGTTGGTGtCACAGAGGAGAGGGgCTCGGTACGCATTTCTACTTTCA
CTAAATTCATAAAACAAGTCAAAGAAACAAAATGTTTTCCCGCGCCGTGAGACCTACCGT
GAGCCTCGCTCGGAGCCTGTCCACTTCTACGCACAACAACGCCAAGGTTGCGGTGCTAGG
AGCTTCAGGCGGCATAGGCCAGCCGCTGTCTCTGCTACTGAAGAATAGCCCCCTGGTGAG
TCACCTCTCCCTGTTTGATATTGCCCACACACCTGGGGTGGCTGCAGACCTCAGCCACAT
CGAGACAAGGGCCCAAGTGACCGGCCACATGGGTCCCGACCAGCTCGATGCTGCTCTGCA
GGGCTGCGAGGTCGTGGTCATCCCCGCCGGTGTCCCCAGAAAACCAGGCATGACTCGTGA
TGACCTCTTCAACACCAACGCCACCATTGTAGCCACCTTGGCCGATGCCTGTGCACGCAA
CTGCCCCGAGGCTATGATCTGCATCATCGCCAACCCCGTTAACTCCACCATCCCCATTAC
AGCAGAGGTCATGAAGAAGCATGGAGTGTACAACCCCAACAGAGTGTTTGGTGTCACAAC
CCTGGACATTGTCAGAGCAAACGCCTTCGTTGCAGAGCTCAAAGGCCTTGACCCAGCTCG
TGTCAACGTACCTGTGATTGGAGGTCACGCTGGGAAGACCATCATCCCCCTCATTTCCCA
GTGCACTCCCAAAGTAGAGTTCCCTGCTGACCAGCTGAGTGCTCTGACTGGCAGGATCCA
GGAGGCTGGCACAGAGGTGGTGAAGGCCAAGGCCGGAGCCGGATCTGCTACCCTCTCCAT
GGCTTATGCTGGTGCCCGCTTCACCTTCTCCGTCCTGGACGCCATGAATGGAAAGGAGGG
TGTGGTGGAGTGCGCCTATGTCAGGTCTGAGGAGACAGAGTGCAAGTACTTCTCCACACC
TCTGCTGCTGGGGAAGAACGGCATTGAGAAGAACCTTGGGGTGGGCAAGCTGTCTGCCTT
TGAGGAGAAATTGGTAGTTGATGCCATTGATGAGCTGAAGGCCTCTATCAAGAAGGGCGA
GGATTTTGTGGCtAACATGAAGTGAACAGGAGGCATTCAGTtAGTtGAAAACAGAAACCT
GTGATTTGATTATTTGTTCCGTCTTAACTTAAAAGGCATCTGGGTAAATCTCGAGATCTG
TCACAGTGTTTCCTCTTTTGTTTTTGTTTAAGCAGTAAGGTCCTCTTGATTGAAAAATCC
TGGTTTTAACCATGGTCCTCTTACCTGTGTAACATTTCCCTGAACTTCTCAAACATGGCT
TTATCTTGCACTTATGATTTCTGTACATACAGTGTACTGTGAGTTATCTATTTTGCAAAT
GTCAAATTAAAACAAAGTCTCATATaTTTTCATGTACAGCCTGTATTAGTTGAAATTTCT
CTGCTGAATGAATGAGGGGGAAATACTGTCATCGTGCCTGTTGATGCAAGTAGATGTTAC
TGATGGGCAAAAATACTCCACCAATAAATGGTTTAGCtcaaaaaaaaaaatgt
>contig00221  length=1473   numreads=59
GaTTTTATCAAGATGTCAGTATATCCCAAGGTGAAGGTGGTTTGTATGAGGTAAACCTAG
ACAAAAGGAAACTCAAAACTCCTGGAGGGAAGCTGTTCACAGTACCAAATGAAGCCATGG
CTATGGCCGTGGCAACCGAGTGGGaTGCTCAAAGGGACGCACTCAAGTTCTACACTATGC
ACCTGACTACACTGTGCAACACAGCTCTGGACAATCCCACCCAaCGTACCAAGGACCAAA
TGATCAGTGCTGCCCTGAAGTTCCTAGAGACTGATACTGTCTGTTACAGAGTAGAGGAGC
CTCATGGTTTGGTTGAGCTACAGAAGAACGAGTGGGACCCTGTGCTGCACTGGATTGAAA
ACAGATACAATGTCACTATTGGCTCCTCGTCCAGTATTTTGGGTCCTGAGATCCCAGAGG
CAACCAAAGACACGTTCCGGCAACACCTAAAGTCTTACAACTTCTGGTCCCTGACAGGGC
TTGAGTATGTGATCAACCAGCTGAAGTCTGTGGTGCTGTCGATGGGGTTgATTGACCGAC
ATCTGAGTGTGGAaCAGgCTGTGCTGCTCTCTAGACTGGAGGAGGAATACCAGATTCGGC
ATtGGGGtAATGTGGAGTGGGCCCACGACTACGACATGTATGAGCTGAGGGCACGAACTG
CTGCTGGAACTCTTTTTGTTCACCTCTCATCTGAGAGTTCAACTGTCAAACGCAAACTTA
TGCAGGACTGAGAATGATAAGCTCAAACATAAACGTCCGTGAGCACTCAGCAGATCTGCC
CCTCAAGCACCTCTGCCCCTCAAGCACCTCTCTTTATTCATGTTTCTACATCCATGCAGA
CAAGCACAACACTTCCTGTCTGTTCTATTTAACAGTGACAGCTGTTGCGTTTGTGATCTG
TTATTGAGTCAGCtctCTCCAGTAAAACATTGGCTGTATTTTTGCAGTGTTTATATGTGG
CAGCTGCCAAGTGTGACACCCTTCACCAACTTTCCAGTCAGTTCTCAGTCATCCAtGACA
TTTTGGACACTGCCGCACGGTTTCAAGAGAATGGTGACTAATGTTGTTGTCTGGTTGTGG
AATGTTGTTTCCATGCCTGCTTTCTCTGTGCGCTACATTTCAATACTGGAAAAGTGCATA
TGCTATCCTAACAGCACGCTATTCATACTACCTGTGCTGTGTGTAGTGTCTGAAAATTGT
GCACTGCAAATATTCACATTACAGTTGGTGAAACATGCTACATTTAAATGATTTTCTGTG
GTAATGAGATGAAAGCTTGAATGCTGCACACAGAAAGCCTATTCACCAGTATCATCTCCA
CAACACAGTTCTGTTTCTACAATTTATTTAATTTTATTGGGAAGTGGATTGGATCCTCAT
CCAGAAAGTTGTTTTGCTTCTGTGGCAGTCATGTTTGTCTGTTTTCTTTCCACTTATCGT
AAGCAATGTATGTTAGCTATCTTAACTGAATAA
>contig00222  length=497   numreads=13
ATCATCTCTCCTCCTCCCTTCAACCTCAGTTACCTTTACTTACCTAAAGCACATCTGCAG
ACACTGGTGCCGGAGCAGACCGGAGTCCTGGTCCGACGATCTGAACCAGGAGGAGAAATA
ATGTGGCTCATCGTGTTTGCCAGTTTACTTCACTGCGCCTCGGCCTACGATGTGGATCTG
AAGAAACTGGACGGGCTCGCAAAAGCGAGGGTGGAGACCTGTGGTGGATGACAACTGAAC
AGGCTCAGAGAGGTCAAAGCCTTTGTGGTCCAGGACATTCCTCTTTACCATAACCTGGTG
ATGAAGCATATTCCTGGGGCCGACCcTGAGCTTGTCCTCCTGAACCACTATTACGAAGAG
CTGGATCGGATTGCCTTGTCTGACATGACCCGCTCTGAGATCAACGAGCTGCtGGGGAAG
CTGGGCTTCTACAAGAAGGCTCAACCAGAGGACTTGGTGCCGGAGGAGTTCCGCTTCTCT
CCTGCCAAAGACAGCCC
>contig00223  length=1166   numreads=43
tCCCCACGGCcACCATCACGCcACGTtGCTTCCcATGCAACTcTACCCccTCACCCAGCC
ACTGCGAGTGGCCTTCACCGCCTCTCGCACCGCCAACTTTGCCCCGGGCAACCTGGACCA
GCCcATAGTTTTCGACCAGCTGCACAGCAACCTGGGGGAGATGTACGACACCCACATCGG
CCGCTTCACCTCCCCcATCAGTGGAACCTACGTCTTCATCTTCCACATCCTGAAGCTCGC
CATCAATGTGCCCCTTTACATTAACCTCATGCGCAACGAAGAGGTGATGGTGTCGGCGTA
TGCCAACGACGGAGCCCCAGATCACGAGaCGGCCAGCAACCACGCCATCCTGCCTCTTTT
CCAAGGAGACCAGGTGTGGCTgcGGTTGCATCGTGGTGCTATCTATGGCAGCACCTGGAA
GTACAGCACCTTCTCTGGCTTCCTGCTGTATCAGGATTGACCTACTATTGAATGAACGGC
CCTCTTCTCTCTCAGCGTGTGGACTGTTTGCTTTGCACTAAATGGTGaTtGATTAAACTA
ACATTTCAGTATTGTGGTCAGGCTGCATGCCAGTGCCCTTTTTTTTtCCCACCAGAAAGC
CCATTCATAACAACTGTCAGTGGCCAGATGATACATGTATGATCTGCACTCAGCCTGCCT
TTAGGAATGGGGATTGTGACTGCTTGACATAAACCAAAtGTACTTGATTCCCCATGAGTG
TGTAGTTGACGGTGGTGCTCCCTGTGACAATAATACTAGTACAAGTGGGCTGATAACATG
TCATCTTGCTGTAAATCCTCCTGTAGCACTTTACCTGTtCAgCCCACAGGTCACTGATTT
CAGTGAGAACTCTAATGCAATGTTATGAATTTGTGCCTTTTTTTTGTTTtCTGAaTGGCT
TTGGATGACTGACCAGTTGTTAAATGGCTGAACTGAATGGCTGaTTTaTtGGATGAATTA
TAATTGACTCAACCATCAGCACATTGCTTGATGCTGGGCTCCTATGCATTCAGTCTCACC
TTGCTGTGTGAATGTGAAGCTGAGGAAGGAAAGATTGTGTTCTTGGTGGTGGGTATGGTG
TTGAACACTTGAGGCCAATTTGTTGCACTAACAGACTACTGTGGGGAGATGGAAGTGGTC
CCTTGATGTGCCTAAATAAAAGATGA
>contig00224  length=873   numreads=19
gctttcctGTCGGTACCTGGTACCGCGAGCTCaTTAAACCACCGAGTGAGGATGATTTGT
GATGTGCGGCACGTCTGGTGTGGTTTTCCTGCAGCCTCACAACGTTAGGGAAGAGCTTGG
ACTGTGTGGGGAGgAACTGGATGGAGAGACGAGGGGAAACAGGGAAGCCATTGTCTGGTT
TGGGCTGCCAGCTCAACCAACAAACAAGGCATTGTACAGTCCTTTCCTGCCGACTCCTCA
GCAACAGTTTGTGTGTGAATATGTGAACAAAATATTTTTCAACCTCGAACAAAGTCAATC
AGCTTTTAGAATCATTTCACTGACATTATTTAACTCCTCTATACTTGTATTTTAGGTGGT
TTCTGCATTTAACTCTAAATTCTGATTGTGGCTTTCCGATGCACTGTGTGTACATACAAT
ATATGTGTTTAAAATGGATGACGGGTTTGTTTTTGCACTTAACATTTACAATACAATACA
TTACAGCTGAAAGTATTAGGCTTTTAATCTCAAGAGTGCCACCTTTAAAGgTCGAaTCAT
CcTTTGTTATATACAGTTTCACTATTTTTCAGTTTCATTATTTGTGAAACtAGTTTTTAA
ACTtCTTAATCAAAAGCATCAGTCAAGGATGAGTTGTAGCACcGAAACATTTTtAAATTG
TTCCAGACACTCcAAAGAACTTTtATTTTTTTTtAAACAAAAGGCACtGACTTAATAAGA
CCCTGTTAGCATAGTGTcTATTGTTGTCTGTTATTTGTTTGAAGATATAAAGAATGTTAG
ATATGTAAATGTTAAGTGTTTTTATATGTGCTGTATTTAATAAAACCAACTGAATATGAA
AAAAAAAAAAAAAACtGAGCGGGCTGgCAAGgC
>contig00225  length=123   numreads=12
cGGTGTACTTCTGGCTGCCGTGTCCATTCAAATCTAAGAGATTAAGCTTGTCCAGTGTTT
CAGATTCTTTTTTGTACAGTTGTTAGTAGTTGGCTGTCAAACCTCTGCTCACTTCTGGCT
CAC
>contig00226  length=2389   numreads=284
TGTCGCTGTAGGAACAACACACAGCTGCGTAAaGTGAGGTGTCGGATAACAGTTTGAGAA
TATGGCCGAGAGAGACTCCGGTGATACCTGTGAACGCTATGAGTTTGACGCCCCTTCTGA
AGTGGTCGACTTGAAAGAGCTAGACAACACCGAGTACGACGATAAGTGGTTTGAACAACA
AGCCACAGAAGCAGGTGGTCACCTTAAAACACCTTCACGATCCGACCGACCCTTTATGAG
GAGTGATACGCTCAACCTGCCGAGAGCCATCGTAACCCCACAAGTCAAAGACGTGGACTC
TGGTCCGACCACATCCACGTCTACAGCTCCACCTCCAAACATCGTCACATCCTGGGGTGC
TGATAGTTCCCCTCGGACTGGTGCCCAGCCGAAGAGGAGGTCCGTTAATCAACCCCCTGC
CCAACCATGCAGGGTTTCGAAGCGTAAAGGGTTAACCAGCGGTCCACCTGCACCACCATC
AAAGAAACACAGAAAGAGTCCTGTTGCCCGACCAAGCCAAAGACGCAGCAGCGTTGTCCG
CAAGAATGGGCAGCTCAATTCCAGGACTGTGCCCAAGACCCGGCCATCAGCTTCCACTAC
TGCAACCACAGAGACCAGTAGCACTGAAGAACAGGAGCTGGAGCGCATCAGGAACCTCCA
GAAAGAAGTGGCTCTGCATCGCAAGAaGAACGAAGCCAGCTACAAAGCTGCTCTGGCTGG
TGATCCACCACTGAAGAAGATGGTCCTATCAGCAACTGTGCCTAAAGAATTCCACTTCAA
CACAAACAACCGCGTTAAAGCAACCACTTCATCCAACACAGCCCACAAGGAAGTGGACTT
TATGTCTCGGCTCCGCAGGCCCTCCTCACCAGCGAAGGCTATGAAAGGTGCGACAGTGCC
CAAACCCTTCAACCTGTCGACAGGCAACAAGAGAAAAGTGGAGGAACAATCTAGCTACGT
GCCCATGGCTCAGCAGATAGAGCAGTTTGAGAAACGAACCCCTGACCGCTACCATCTGCG
CAGCCGCAAGTGTCAGGAGAGAGGGCCATCCCcAGTGAAGGGTGACCACCTGAAGCTCAC
CCAGCCTCACACCCCACACCTGATGACCCTCAAGAGGAGCCGACCACCCACTGTTAAAAG
CAGTGCTGACCTGGAGGCTGAAGAAGTGGACAAACTAaaCAAGTTTAAATTCAAGGCCCT
GGAGCTGAACCGGAAAATCTTGGAGAGCGCAGAGGGCCTAAAGAAGCCTGCTGTGAAGGA
GCcCACTGTACCTGAAGGCTTTGAGCTGCAGATTGAGAAAAGACTCCAGGAGAGACAGGC
CGCCAAGCCTCAGGAAGGTGAAGAGAAGCAGCACACCTTTAAATCCCACCCTCTACCCAA
AAAGATCCTGGAGGGAGTAGTGGGATTGCCAGAAAAGAAGGTTCTGCCTCCAACTGTGCC
AGAATCTCCAGCGTTTGCCCTGAAGAAGAGGGTCCATATGGAGCCGAAGGTCCAGGAAGT
AAAACAGCTCTCACCAATCAAGCCCCCCCcAGTGCCACACTTCGGCCTCCCCTTCCAGCC
CCGGCTACCAGAGAACCACCACGTGGAGGTTTGTCCTTTCTCCTTTGAGGAGAGGGAACG
AGAGCGGAGGGCTCTGAAAGAGAAGAAGCTGGAGGAGAAGCGAAATGAAGAGGTACCACA
GTTCAAGGCCCAACCGCTGCCACACTTCGACACTGTGCTCCTCCCTGAGAaGAAAAaGCT
AGAACCCACAAAGCCGGAGCCCTTCAGACTGCTCCTAGATGAGCGGGGAGCTATGAGGAA
CACCCGCTGGGAACAGATGGTGAAAGAAGAGCAGAAGCAACAGGAGGAAGCAGCGATATT
CAAAGCCAGGCCcAACACAGTCACACACAAAGAGCCTTTCCAGCCCAAAAAGGAGAGCCG
GCCTGCAGTGgaaGGCattcgctcttccacaGcTGTGGAGGCCTTTGAGCTGTCGACCGA
GCGGCGGGCCCGGGAGCGGCAGGAGTACGAGCGTCTGGCCAGCGAGAAGGAGTCGCTCAG
GTCGTTGATGGAGGAGGAGCAGAGACGAGAGGAGGAGCAGAGGGAGAAAGATGAGATCGC
CAGGCTGCGGCAAGAACAGGTTCATAAGGCTCAGCCCATCAGACACTACAAACCTGTAGC
ACTGAAGAAGAGTGAACTTCCTCTCACAGTCCCGCAGTCACCAAACTTCTCTGACCGCTT
CCGCTTGtGATCTGCCCACCTCACCCACTCTGTAAAAATCTGCTTATTTTACTACTTCAA
ATGTTTTTCATATTtCTTTTTTTAGCAGGATGCCCTTAAACATGCATGTATTCCAAATGT
ATACTGGCTGTAAAGTTGTGAATAGAGGGGCATTTTGACTTGAGCTCTG
>contig00227  length=934   numreads=48
AGGTTTTCAAATAGCCTCTCCtCcTcGTTTTTTTTTtttCCCCcTtCATGTTTTGAGGAT
GAGGCATTTTGTGTCTACTGGGTACAGTAACCTGTGGTGTCCATTCAGTCCTGTTTGCAG
GGGGAAACGTGAGGGGGCATtATtGtCATGGCCCATCAGGAAAAAAAGCCGTATGGAACA
TGTCTGACAATATGGCCTCcTCGCTGTTCTTCTCTTTGTAGGTTGACTTCTTTTGAGGAA
GTTCTTCTTTTTAACCATACATCTTGGTTGTGGTCTGGCTTTCCCTGAAGCATCGCCCCG
TAgTCCAAGTTTAATCTCCGTTAAGTTGTGAGCCAATAGGAAAACGTTGTATATGTGAAG
ATGCTTTTTAGGAAACCCAGATTCTTATCAATGGTAATCTTGAGTTACTGAGTCCGTTTT
TCTAGTTCTCAGCCGTCTTGGCTCCAAAATGCAGAAGCAGTATTGTCATAAGGGAAAATC
TTGTGACGTGAACTTTAATCTTCTTCATGCCACTGTTCATTTGTGGTATtAACAGTGATA
ATAATGCCTTGTGTATTTTACTGTGTTAGTGTTAAGTAGACACTTGGAGTACTTGTACTT
CATTGgATTAAGAAGTATCTGATGGGTGAAAGCACTTCTTTACATCCATGTTGCTTTCTG
ATTTTCAGACCAACAAGTACTCAAGTGTGTCCTTAAAGTGTGCAGTAGAAACGTGGTTAA
AATGGAACTTCCTCACACAGTGTTGGACCACAGCTGTCGAGTGGCACCCTGGTGAAGCCA
ATAGGAATGTCCGCCAGGTGGATTGTACAACATGAAATCATTTTTGGTGATTTTGTTTAG
ATGAGTTAGATAACAGAAGCCGTTTAAAATAAAAAAAGGTCCAGAAGACACAGAGTATGA
ATTTCAATACAAATAAAAATAATGAAAAaaGATG
>contig00228  length=441   numreads=56
ccccccGCATACCCGGATTCAGCCGGGACAAAGGGCTCACCtCGGAGCCAGCCACTTTTT
tCATATCAGTGTTCGTTTTTTGGATAAACAACCTTTGGAATGGGGCGCAGCGTTCGGTGT
TGCTGTTTCTACAGTGAAAACATGCACTTGCTTCTCATCGGGACTAGTCATGAACTGCTC
AGTCGCCACTGTTGTGTTGTTGGTTCTGGAAAATGGAGGCGCTCTCTGAAGGCTGGGGAT
GATGAAGGCCGTGGAAAAAAAACATCAGTTTTTAATGTGGACCAATTGTGAAGGGAGGGG
TTGTTTTTAGTTTCGCAATGCTGCTACAAAACGTGCAAAATTGTTGTATTGTTTTATGTC
ATGTTGTTTCAATAAATGTCCTGTAGCCTTCTGGCACTGGGCAAATaCAAAAAAAAAAAA
AaaCTGAGCGGGCTGGCAAGG
>contig00229  length=153   numreads=2
gCCAGTAAaTCCAGAGAAGAAGATGAGCCAGCTATTtCcTGCATGAGAGAAAAATTCTGC
AGCCAGCCACAGACTATGGACCCTGAGGCTCCTCTAAACAAAAaCCCACTCCCcAGCACc
AGCCATGGTCCTGGGACCCTCTGATGCTGCTGT
>contig00230  length=552   numreads=9
gTACCcATCCGTCcTGTCAGCACTCTCTCAACTCTTTtGGTATTGGACAGTGTGTGGAAT
GTGAAAGTGGTGTTTTGGTGCTGGATCCCACCTCTGGACCGAAGTGGAGGATGGCCTGTA
ACAAATGCAACGTGGTGGTGCACTTCTTTGAACATGCACACAGAGTTCAGGTTGCTCAGG
AGAGCTGCGATGCCTGCGACGCCTCTCTCGTTGCGGTGGACTTCAACAAGACTCGCACTC
CACTTCCTGCTGGCGAAACCCAACACACCGGCTGTGTTTTCTGTGaTTCGATCTTCCAGG
AtCTGGTGGAGCTCAAACATGCAACCATGAGGCACGGCAGGGGTGGGGGTGCTAGACGAG
GAGGACGGGGACGAGGGAGGGGACGCCGTGGCAATCCTAAAAAaCCTAAaGACAAAATGG
CTGCCTTGGCAGCTTACTTTGtATAGTGTCTGTGTGTAGTGTgCCcTGTTAGTTGCTTGA
CACATAGTATAAAGATGTATACTGTAAGTAAAGGGACTTCTGTTTTTACATGTGTGTTTA
ATGACACTGCAG
>contig00231  length=728   numreads=360
tAAAAaGGtGCCAGCAGTAGTCTCACTCACTTCGGGGCTTGACGGAAGATACAGTACGGG
TCACACAGAGATCGAATCATGGACGTCCGGACCGGTTTCATCGTTTTGTTCTGCCTGATG
GGATTCACCTGTGCGGAGCCGGTGAAATTCATAGACTGCGGCTCCTCTACTGGCAAAGTG
GCCATGGTGGACATTCACCCCTGTGCCAGTCAGCCATGCCAGCTACACAAAGGGGAGTCC
TACAGTGTCAATGTGACTTTCAGCAGCGCTGTGGAGAGCCAGACAAGCACGGCAGTGGTT
CACGGCGTTATTGCTGGCGTTCCCATCCCTTTCCCCATTCCAATAGAAGACGGCTGCAAG
TCTGGAATACAGTGTCCCATCCAGAAGCAGCAGAAGTATCATTATGTGAACGCTCTCCCT
GTGAAGACTGAGTATCCCGCAATAAAGCTGGTCGTGGAGTGGGAACTGAGAGACGACAAC
AAGCAAGACTTGTTCTGCATTAGGTTCCCAGTTCAAATTGTGAGCTAAACTAGCAACAGT
ACCTCTGACAAGTGTTGTATTTTTAAAGGGATTCAGCTTTGAGTAAAAACCTAAAGAATG
TAAaTGGCTCTAGTTAAGTTCTCATTTTATTCTTTCATCAAATTGATTTTAAGATGAATG
TCTCTTTCTGTGGTTTTGCAAGACTTTGCCGCGCACACACCTTGAATCCTTCTGAAATAA
ATGTTTGC
>contig00232  length=920   numreads=174
CcATTTTGTGAGaGCCGTTGAAGCAGAGCGAGATTCCCGCCTCCGTGAATCAGCCGAAAA
AACCTCAAACGACACAAAAAAAGGGTCAAAGTCAGCCGACGAACAGCTCTAACCAAGTTA
TCATCCGAAAGGAAAGCAAATCTTATCGTATGTCCGGTATCCAGAACCTCCAATCTTTTG
ACCCCTTTGCTGATGCAACTAAGGGTGATGACCGCCTCCCAGCCGGGACTGAGGACTACA
TCCACATAAGAATCCAACAGCGGAACGGCAGGAAGACCCTCACCACTGTTCAGGGCATCG
CCGCCGACTATGACAAGAAGAAGCTAGTCAAGGCCTTCAAGAAGAAATTTGCGTGCAATG
GGACAGTGATTGAGCACCCAGAGTATGGTGAAGTGATCCAGCTTCAGGGAGACCAGCGTA
AGAATATCTGCCAGTTCATCATGGAGGTTGACCTGGCCAAGGAGGAGCAGCTCAAAGTCC
ACGGCTTCTAGAAGCTGCTAGCTCTCCCCCCTTCTCTCCTAGAAGGCCATTAAACGACCC
CCAACCCTCTCCTCCTCCTCCTCCCCCCTCCTATGTGCTGCTGTTGCtcTCTCTCTCTCC
CCCCTCGCAGCCCCACCGGCTCCTCTTAGCTAACACGTGAATTACCTCTGACAAACATGG
GACTCTGTAACACCGTcGCCCCCCTCCGACACCAGGGGGCAGGCTCGCTCTCTCAAAGAC
GCACCACCGCAGCTCCACACAACATCAGGGACGAGTGGTGACGACCCGGCCACACACCTC
CTCCTCCTCCTCCCTCTTCGTCCCCTCGTTTATTTCCTTTTTtAATTttCTTTTtAGGTT
CTCGTGCCGCGACGAGGCACCGTTTCATGTAACTTTTTTGTTTTGTACTTAAAGGTGTTT
CAATAAAATGATGAGTGTCC
>contig00233  length=387   numreads=8
ggaggtggtgatgcgtccagagtcagacAGttgAAGAGGGACAGCaggtggccgaggatc
tgatggagaagctcggtgtttcaaaggAGAGTCTGgTGACGGGAGCGTACATGGATCTTT
TACtGAaGGGACACAAAGAGACGTAAAACAAACGCACCTctGgAGACcGACCAGAGCCGA
ATATAGTGAAACATAACAGACCAAACTGTTCCGGAGTAGAAAACACACAAACCTTAACAC
TGACCGTACCATGTAACCACAGTATTATGTAGTAATCAGATTACAGTAATCAGAGTACTG
ATTGTTATAGGATCTGATGTTTGTATTTAGTTTCTGTGAAATATTTCACTGGTTGAATGT
GATGGATGATTATGAAAGTCTTTTTCt
>contig00234  length=1725   numreads=131
GTCCcGACACTAAACCCTACCGGAGTGTAGCGCtCAGTAACAGTCCTCTTAAGCCGAGAA
CCCTCCCTCACACAGAAAATGGAAGACGAAATCGCCGCCCTCGTTGTTGACAACGGATCC
GGTATGTGCAAAGCTGGCTTTGCAGGAGACGATGCTCCACGTGCGGTGTTCCCCTCCATT
GTTGGACGTCCCAGGCATCAGGGTGTGATGGTTGGCATGGGCCAGAAAGACAGCTATGTT
GGTGATGAGGCGCAGAGCAAAAGGGGCATCCTGACCCTGAAGTACCCCATCGAGCACGGC
ATCGTCACCAACTGGGACGACATGGAGAAGATCTGGCATCACACCTTCTACAACGAGCTG
AGAGTGGCCCCCGAGGAGCACCCGGTCCTGCTCACCGAGGCCCCCcTGAaCCCCAAAGCC
AACAGGGAGAAGATGACCCAGATCATGTTCGAGACCTTCAACACCCCGGCCATGTACGTG
GCCATCCAGGCCGTGCTGTCCCTGTACGCCTCCGGTCGTACCACTGGTATTGTCATGGAC
TCTGGCGACGGCGTGACTCACACAGTGCCCATCTATGAAGGCTACGCTCTGCCCCACGCC
ATCCTCAGGTTGGACCTGGCTGGCAGGGACCTCACAGACTACCTCATGAAGATCCTGACT
GAGAGGGGTTACAGCTTCACCACCACCGCCGAGCGTGAAATCGTGCGCGACATTAAGGAG
AAGCTGTGTTACGTTGCACTGGACTTTGAGCAGGAAATGGGCACTGCTGCTTCCTCTTCA
TCccTGGAGAAGAGCTATGAGCTTCCTGACGGACAGGTCATCACCATTGGGAATGAGAGG
TTCCGTTGCCCCGAGGCGCTCTTCCAGCCCTCTTTCCTCGGTATGGAGTCTTGCGGTATC
CATGAAACTACCTTCAACAGCATCATGAAGTGTGACGTGGACATCCGTAAGGACCTGTAC
GCCAACACCGTGCTGTCTGGAGGTACCACCATGTACCCCGGCATCGCTGACCGTATGCAG
AAGGAGATCACTGCCCTGGCTCCCACCACCATGAAGATCAAGATCATCGCTCCCCCAGAG
AGGAAGTACTCCGTATGGATCGGTGGCTCCATCCTGGCCTCCCTGTCCACCTTCCAGCAG
ATGTGGATCAGCAAGCAGGAGTACGATGAGTCCGGCCCCAGCATTGTCCACAGGAAGTGC
TTCTAAACAGACTGTCAGTCCCCTCCCCCAAAACACACTGCTACAAATCCAAACGACCGG
CTCTGCGTACACGCCTGCACCAACACACCGGTGTATGCCGAGCCCACAACACCTCTTCCC
ATTTtCCCTCATCACTATGGCGATGGCACCATGCCCCCTGATGGGGAGAAACTCTGCAGG
AAGTACAGAGCGCGTCCCAGGCGGTGTGAATGTGTGAGGAACATGATGTCCATTGTCGTG
TTTGTGTAGGTCATTCCAGATGTGTTTGTTCACCACCTTATTTGCCTCTATGAAGGTTTA
TTCTCTGGTTGGGCCCACTGCCCAACAGACCTGTAGTATTGCTTAATATGTAAATTATGT
AATCTGAAACTTGTTTTGTTTTTGTACTTTCAGCCTTAAACAATACTTGGTCCAGTTTGT
TTTTGTCATTATGCAAAAAaCAAAGCTTCTACCTTGTTATGAAGGTTTGTGCTTGGGGCT
TCAAGCCTCTGGTGTACACAACAACCCAATAAAGTGCACATGTCT
>contig00235  length=629   numreads=16
gAAAATCTTCAGTGCTCAgTTCATCACAGCGGaTTGTACCAAGgAGGTTTTGTCAGAGAA
GCTCGAAGAGCCTGAGCTGAtGTTTGACATCTGCAGCTGCCAGTTTGTTTATCATtACTC
GTTtGAGAGCGAACTAAAGGCCCACATGATGCTGCGAAaCGCCTGCGAGCGCCTGAAACC
CGGAGGTTTCTTCATTGGAACAACGCCAGATGCCTTCGAACTTGTTAAACGTTTGGAGAC
ATCAGAAACTCTTTCATTTGGTAACGAGGTTTTTAAAGTTtCCTTTCAGTCCAAAGGTTT
CTACCCTTTGTTCGGATGTCAGTATCACTTCAGTCTTGAGGACGTCGTCAACGTACCGGA
GTTCCTTGTGTACTTTCCTCTTTTTGAACACATGGCAAAGCAATACAACATGCGTCTGGT
GTTAAAGCAGAGATTCTGTGAGTtCTTTGAAGAGAAAGTGAAGAAAGAGCACCATCGAAG
CCTCATGATGAAGATGATGGCTATGGAGCCATTTCCCAGTGACGATGGAGGTCGACAGAC
TACAGACAGCAGAGGAGAGTACTGCCATGCTAAaGAGCAaTGCAGCAAAGCTGGAGTCAA
ACTAccactgggcactctgagcagatGgT
>contig00236  length=354   numreads=7
gCGTGTACGCGTCATGGgcTCCCCGGCTTCATCAGGATCTTCAGGCTCCAGATCGTCCAC
GAGCTCCACCGTGGAGGTGTTTGCTGCCAGCTGCAGCACCCCCTGGCTGCTGGCCTGCAG
CTGAAGGGCGATGTTGATCGCCCTGTTGATGGCCAGGCCCAGGCCGTGGACACAGAtCTC
CCTGTGACCCCCACcTTCCaGAAGCTTCTGACAGCGAGCCAGCTGAGCCCGGAAATCGGT
CTTCATGTTGACGTAGACGTCGTTCCGTCGCTTTGGGAGTTtCcGGGGgAGgCGCTtCcT
AAGGGTGTACTCCACTGGGTCCATCTCTACAGCCGCAGAGGAGGAGTCcGTGTg
>contig00237  length=1009   numreads=199
GGGTTTTTTCTTTGGTGTGGCCTTGCTGCTGTCTGTGTGGTCAACTGCAAAATGTCAAAT
TCCCAATGAAGTTCTTAACATGGAGTGTCGTGATCGCTTCTTCATGATAGCTGTTGATCT
CTCGTTCGCTGGGAATGAACCTCACTTTGAGGCTGTTGATAAGACGGGTGTATACCCAAT
CAGTGAGCAGTATGCAGCAACATGTGGCTACAGCGTCAGCATTGTCCCTTTATCAGGCCA
TGTGGAGCTCCGAGCCTCTTACTTCAGCTGTCACACTGACAACAAAGATGATGAAATCTT
CACTTTTAAGTTCAACCTCATTGCAACGCATGAAGGAGAGAAGGCCaCCTATGCTTTAAA
CAAGACCTGTTCTCCCAAAcTCCCCTGGGCTCCCAGAGAGGTTACCTGTGATGTTAGCTA
CATGGAAGTGTATGTGAGGAATGAAGTCACCTGTCCATCTGGGAACGAGGACCAGAATGC
TTCTCTAAAACCTGCTTCAGCCACTTCAGACTGGCAGGTGGTGTTGCACAGAGATGGGGA
GCAGTTGATGCCCATGAACCTCTCTGAAGCCCATAAACAGGGTTATGCATTTGACTTGAC
AGATGGAAGGCTTGTATTTCGCACACCATACGGACAACCTGACTCGCTCAGAACTACGGT
GAATGGTGTTCCAGTAGAGGTGGTCTATGCAACTCTGTTCTCCAGACAAAGCTGGGTTGT
CCTCATAGTCGACCTGGTGGCTGCTTGCTCCATGCATAAAGGATCATATGATGAAAGCGG
ATACATGATGTGGGAGACTCCAGAGGAGCTGCACCCgCTGATGTCTGGTCTACATGAGAC
ACAGATCAATGTTGGAGTCAATGGTGAACTTGTGGAGCAGCCAGTTGCAGAGGAGAGAGG
CTACATTGTGGAGAAGCACAACACCACAGTCCAGATCGGCATTCCCTATAATGCTGAAGG
AGGATACAGGAAGAGCTTGGTGTCCGGTGACCTCTACGAGTTCTATGTG
>contig00238  length=673   numreads=80
aaaGTAGACGAAaGCGACAAACGCACGTTGCAGAGTCGCTGAAGACGAAGAAACAACAAC
AAAGAAGTCCGTTTTTACGACAGAAACAAGGTAAACGGTTTGAAGATGTCTATCGGCGTG
CCAATCAAGGTGCTACATGAAGCAGAGGGACACATTGTGACCTGTGAGACCAACACTGGG
GAGGTGTACAGGGGAAAGCTCATCGAGGCTGAGGACAACATGAACTGCCAGATGTCCAAC
ATAACAGTGACTTATCGCGATGGCCGGGTGGCACAGTTGGAGCAAGTCTACATCCGTGGC
AGCAAGATCCGCTTCCTGATCTTACCTGACATGTTAAAGAATGCTCCTATGTTAAAGAGT
ATGAaGAACAAGAACCAGGGATCTGGCGCAGGAAGGGGCAAGGCAGCTATTCTCAAAGCA
CAAGTGGCTGCAAGGGGTCGGGGCCGTGGCGGAATGGGAAGAGGCAACATCTTCCAGAAG
AGACGATAATTTCTCCAGTTTTGTTAAGATTGTTGCTTTGTATAGTCTTTTTTTTGTCTT
CGTTGGATTGGATATATTGGGTATTGTTTGCAATCCTATGTTTTGCAACTTTTTGCTTTT
TCATTTCATTTTTCATGAAAATAAACATGTTTCCAATTTGAAAAAAAAAAAAAAAACTGA
GCGGGCTGGCAAg
>contig00239  length=556   numreads=14
ACGGCTTCCCTCTGCTCAAAAGACTGAAAACACTGCTAATGAACAACAACAAGATTTGTC
GCATAGGTGAGAATCTGGAGCATTCTCTGCCATGTTTGACAGAACTGATTCTCACAAGCA
ACAACATTCAGGAGCTGGGTGACTTGGACCCCCTGGCCACAGTGAAGACACTGACCCTTC
TCAGCTTGTTAAGGAATCCAGTGACAAACAAGAAGCATTACAGGCTCTACGTCATCAACA
AAATCCCACAGATCCGCGTGCTTGATTTCCAGAAGGTGAAACTCAAGGAGCGGCAGGAGG
CGGAGAAAATGTTCAAGGGCAAACGAGGTGCTCAACTTGCAAAGGATATTGCCAGgCGAA
CAAAAACATTCACTCCCGGGGTGGCAGCACAGCTGGAGAAGAAGAGGACGGGGCCTACTC
AAGCTGATGTGGAAGCCATCaagaacgccatcgctaatgcttcatcgttggcagaggtgg
agcggttgaaggggatgctgcaggccggtcagatcccaggccgagatctcagacaaggtc
cagCTGGgATGgTGgA
>contig00240  length=266   numreads=14
AtGAGAAGATGGTTTTGGCTGGAATATTACGCTGGGACAGAGAGGGGACAGCACTGGGAT
CTGTATGCTAAAGAGGGTATGCATGCAACTTTTAAaTGCCCACATGCTGATGAAAAAAAA
AAAAAaaGCTAAaCAAAaCTGTCATATTTTAAtAATGCTCACAAAGCATAACTaTTCAAA
CTGTcACCACCATTACATTTGTACTTCCCCTTGATATATTAGCCAGTTGCTAAGTGAATG
TTATACAAGGCGAGTCCAAtttttGT
>contig00241  length=186   numreads=7
CAACAAGTCTGCTGGGAGTCATGTTTCCAATGCCGAGAGTGCTCTTCGCAATGGCgAGGG
ATGGCCTGCTCTTCAAGCCTCTTAGTTACATGAGCTCCAGACAGAGTCCGGTCTTAGCCA
CGCTGTCTTCAGGAGCTGCGGCCGCTCTCATGGTCCTGTTATTTGACTTAAAGGCGCTGG
TCGACA
>contig00242  length=587   numreads=14
aaaTtATTTTCCATCCAGACAAACCATAATGATATTGCCTTAAATGTTAAAAAAAGAAaG
AGAAATCAACATAAACCCAGAaGACATCCCCGTTGCcGTCATTGACACGTGTCtCCCCGA
GCACGCCATCCGTCCGTtCGTCACTGTGCTCTGTCTGTCTGTGTCTCTACAGGGCCAGCT
TGCCAATGATGACTCCAATGACAAAGAAGAGCACGCAGAGCGCCAGGATGCGGATGCTTA
GGCCTtCGtCCCtCAtGGCCGAGGtCGCCATGGAAGAGGAGTGAGAAGCGGCCACTGAGG
TCACCTTTCtCTTCCGCAGCCCGTCGTCCTCCCTGATCTGTTTGTTTTCTTCCCGTAGCC
TCTGCACCTCCATCTGCAGCCGCTTGCACTCCTCCATGATCTTCTTCACCTCTCCATCAT
CCAGTGAGGCGCTGGCCGACTTGGGCAGAGCGGAGAGCTCAgTgAGTTTTGTCATTTTCT
AGAGGCATCTCAAATGCACAtCTCAACTTTGAATCCATCAGCTCTTCAGGCTTTGCCTCC
TTCCAAACTCCTTCCATGTCAGTCATGTCGTACGGAGCCAGCATGGA
>contig00243  length=622   numreads=11
aGGTGTTGTGGGGCTAAGTTAGAGTCCACCCAGCTGACTGATGAGGAGTACCAACAGCTG
AAAGACAGAGTGTTCACTGACATCATTCAGGGACACGATGTTTATAAGAAGACTACACCA
CAGGAGTTGCAGAAGTTCATGTTGTTTATGAAGAAGAAGCCTGCTTTTGATGTGGTCATA
GATGGACTGAATGTAGCAAATGTCAACACCGACAAAAGAAAGCAGTCAGAGGGGTTGTTG
gCGGTGGTGTCAGAGCTGgAGCGTcAGGgCTTGACTGTTCtGGTGTTGGggAGGAAaCAC
ATGCTGTGGCCcTcTGTATCTTGGCCcAGACACCACATGGACCTTATCTTGCAGAAAGCT
CATTGCTTCTTCACTGAAAACATTTCGGAGGATGACCCCTTCTTGCTGTATGCCACTTTG
AATTCTGGGAAAAGCTGTCGGTTTGTGACTAGGGACCTGATGAGGGACCACAAGGCCTGC
CTGACAGACATGAGCACCAGACAGCTCTTCTTCAAATGGCAGAGAGGCCACCAGCTGGTA
TTGAATGGACCTGTCACCCCACGCAAGAAAGTCCGATTTCAGCATATTTTCAGCTATGAC
ACCATTGTCCAGACTTCAgggg
>contig00244  length=477   numreads=5
CCACAACAGCCGCAGAGGTCAAATtaTCAGCTGCCACAGCGCTTACACcTGCAGCTGAGG
CTGTAATTCCCTCAGTGTTTAATGATGCTGGCAAaGGaCCATCTTATACAGCAGGCTTTT
CTCAACCACcGATAGCTGGTGCGCAAATTGAGTTTGAGAATtCAGCACCTGTGTTTATGC
CGTCTAACCCAACATCCATATCAGCAGACGTGCCTGTGTCTACAGTAGccgcacctatag
tgtctaaatccacagagagcctgtcaggccGAGAGAGcGCCCCGGAGGTTCCCCCGCCGT
CAGGCCAGTAATGATTGCCAGTCTGGGTCTGTCTCAGGTGGGCAAACTGTTAGATATGTC
CCTGACCCCCACcAGAAACAACcAaCTCAACACTGGCAGTCCCAGATGTGATATTCTCTG
TATTGCTGAAGAGAATAAATGATCAATATAGTGATATAAATTATAAAaTAACATAaT
>contig00245  length=1869   numreads=295
gATGGAGggTGTTTGGCGGCATGCTCAAAACACACGGAGGATGGACTCGGCCCGTAGTGG
AAGTATCTGTAGACGTTTCATAAATGGCTCTTGCAGATTTGGTCCCAGGTGTAATTATCG
ACACGAATGGCCAGTTATACCATCAGCCCAAATCTGTAGGTACTTTCAAAAAGGTGGATG
CTGGTATGGTGAACGCTGCAGGTATCTCCATGTCCTTCAACCGGAGGTCGATGCAGCTGT
TGCAGGTAGAAGAAGTTCGGTGCCTACGGTCTCCTCCTCCAGTGTGGCTTACAATCCATC
CGACAGAAGAGGGTCAGAGCCTGCTCTTCTGCAGGCCGAGGTGATGTCCAGGCAGGAATG
CAGAAGATCAGAGTTTGTGGTTAATGTCTCAAATCCTCAACGCAGCATTGGGCGTCTGAC
AGCAAATATTGCTGAGGAACAATCAGAAGATACTGACTCTCATCTCACTGCTTCTTGGGA
ATCAGCCCAGAGCTCAGAAGTTGCTCAAGCATATGCATGTGATGGAAGAAATGAGCAGAC
TTCTTCCAGTGAGACGACAGAGGACGGTGCTGCTGCTGCTGCTGCCTCTAATACCCAGAG
GAAAGTAGAGGAAATGGAGGCCTTCCTCCAGAGTAAAAATGTGACCTGTGGCATTTGCAT
GGACAAGGTGTACGAAAAGATCGATCCAAGAAACCATGTTTTTGGAATCTTGCCAAACTG
CAATCACTCGTTCTGTTTACAATGCATCATGACCTGGAGGAAAACGAAAGACCTCGGGCC
AGACGTGGTGAAGAGCTGCCCGCAGTGCAGAGTGAGATCTGCCTTTTATGTGCCTAACAA
ACACTGGGTTGAAGGGCAAGCAAAGGAGAGCTTAATTGCTGCCTTCAAAGAGAAATTCAG
TAAGAAAAGCTGCAGTTACTATACACGATACAGATGCTGCCCATTTAAAACGGAGTGCCT
TTATCGGCATGACAAACATGCACGTCGCAGGTCATTTCCGTATCCTACAGAAGATGAAGA
CGAATACGATGGTGTAGATCTGCTTAATCTCTTCATAGCCATGACCCTTCTCGGTGGTGA
CGATGACGACGATGAAGATGACTTTGACTTTCCTTTTTACCTATCTGAGGAGTACGGTTT
CTGAGCTTTTTCATTGTCTTTTGTTGTTGTTGTCGGTGCCTGAAACCACTGACTGGGGTC
TTGACTATAAAACTGAGCCCAGAAGAACACATGGCTATGTCTCGACCCTTCTGTCCTCGT
TGGATCAGTATTGCTACATTTTGAGTAGCCGCGATCGAGATGAGGGATATCAACCGTGCA
CtATGGAGAGCGTTCAGAGAGATTGTTAGTGAGATAGCGAGAGGGACTAATCTGTGACTT
CACCTGCTACAGTCTGTTTGGAGAATGTGTTACACTTGGCTCTCCATGGCACATGGCTTG
TTGCCCCCTCCTCTAGATGTAAGCACCCCCTGTGTGGGACAAATCTTGACTCTCTAATGT
TGTTATGGTTAATCTGTGGCCTTGTACTTTGCATTTGTCTCACCCTCCTGTGGCCGTTGT
GCTTCAAACTCGTTGCAGATAGTTAATTTTGCCTGATCCTCTACCGATTAATAGGAGTGC
TCAATTCTGACTTGTCCTCGCAATTTGCACCATTTTGATATTTTAAAGTGTTTtGTGGAT
AGTAGTTTTAATTGTCTATtGATGAAAAGTATACTGTACCCTTTCTTGCATGTCCCCTAC
TGATTACCTGCCTCAAGTGATAGTCATGACAGCCTTTTTCCTAGTTTTGGCAAGAATGTA
AAATGTTAAGATTTTATTTCTTTTAAACAAGTTGTACTTGTACACAGAAAATAAAACATT
GCTTCACAC
>contig00246  length=1467   numreads=31
AAGAAGTCATGGCAGACCTTGGCGTTAAAGCAGGTGACAAGGTGCTGTTGGTTTGGACTC
AGCCTTCAGCACCAGCAGCCCTGAAACAGTATGCAGAGGAACTGGGTGCCATTGTGGGTG
CAGACGGCAAAGTGTCAGTGGAGAACATGGAGAGATTATCGCTGTCCTCCCATTCAGCAT
CCACCTTTGACTGCGTGCTCTCTTGCCTTCTGGCTGACAGCTCCTCCGTCCACAGCTCCG
AGACTCTAGCAGAGTTAGccagagtgcTCAAACcTGGCGGGAAGCTAGTCCTGGATGAAG
CAGTTACAGGAGCTGACGCACAGAATGTGAGGACTGCTGAGAAGCTGATGTCAGCTCTGA
AGTTGTCGGGCTTCATGTCAGTGACCGAGGTCAGCAAAGCAGAACTCAGTCCTGAGGCGT
TGAGCTCCCTCAGAACTGCCACTGGTTACCAGGGAAACACTCTGTCTAGAGTCCGCaTAT
CTGCCTCCAAACCCAACTTTGAGGTGGGATCATCCAGCCAGATTAAACTGTCATTTGGGA
AAAAGACACCCAAGCCAGttcagcaaccctggctctacaaatCAGAGAAACCTGCTCTGG
ATCCCAACACTGTCAAAATGTGGACGCTGTCggccaatgacatggatgatgatgatgTGG
ATCTGGTGgaCTCTGATGCTCTGCTGGATGAAGATGACTTGAAGAAGCCAGACCCAGCTT
CTCTTAAAGCACCCAGCTGTGGAGAGGGAGCCGGCAAGAAGAAGAAAGCCTGCAAGAACT
GCTCATGTGGTCTTGCTGAAGAGTTGGAGCAGGAGAGCAAAGGAAAACAAAAGACTAACC
TACCAAAATCTGCCTGTGGAAGTTGTTACCTTGGTGACGCGTTCCGATGTGCCAGCTGTC
CGTACGCGGGGATGCCGGCGTTCAAACCAGGAGAGAAGATTGTGCTGGACAACAAGACCC
TGACAGACGCTTGAAaTATCACAGACGGTTCTGCTCCTGATTGAAACATTACATTCCTTT
TTTtCCTCCATCCACCCCGAGTCACAACTCCCTCTGCAGACACACTGAATGGAAGGCTGC
TCACTGAAGATGTGATGGGGATCTGTGATTGAAACTACGACACATCGTCTTGTTTCTGAT
GTTCTGATTGTGATGCCTTCATGTACCAGCAATAGTTCAGTTTGAGATTTTGCCAATGCA
GCTATGACAATGAGCCAGAGTGAGACTTGAATGAAAAAAGTGCACTGTCATTGCAGTTTT
CCTCCTGCTGTTGTTAATTATGCAAATGATGGTGTGAGAATCTCCTCTAGAGCTTCTAGG
AAGTATTtAAAAGCACTAAAATGCATTTCatcgtttcatttgaagttctattaacatctg
accactgacacttacaatataaagcagaaactacagaaggtttaccagtactatttgagc
atacagaggtccatacaaacagtataa
>contig00247  length=680   numreads=29
gACGAGCCTCAcGTTttCCCCActGTGACcTCAGACTGAGCCTCCtAGCTTTATCTTtAA
TGAAAACCGGTGGGAAaTAACCAGAAAAGCACCAAACCGACTGTCGGCTCTACGGCTGTT
TCCTAGCAACGTAGCGTCACACACCGCGGGTCCAACCGGACGCAGAGCAGCGGGCGAGCA
GGAGACATGGCCGCAATCGAGGAGCTTTCCCCAGCTGCGGGCCCGGTGTCTACCCGGCCC
CCCGAGGACGAGATTGACGACGATGAAGATGAGGATCTGGATGAGaCGTTGATGGAGAGG
TTGTGGGgCCTGACAGAGATGTTTCCTGACACAGTTCGCACCGCTGCTGAGGTGTCTGCA
CAATGCTCCGTCTCCCTGGCCAaGAAGTTTTACAGTTTTTCCCGCTCGGCGCTCTGGGTG
GGTACTACCTCCTTCATGATCCTGGTGCTGCCCGTTGTGTTTGAGACAGAAAGACTACAG
CTGGAGCAGCAGCAGCTACAACAGCAGAGACAGATCCTGTTGGGGCCTAATACTGGAATG
TCCGGCGGGATGCCCGGAATGATGCCTCCTGCACCTGGCAAGATGTGAGAGACAGGAAGA
GCCAACGTGAACCTGAGATCTGCTGCAAGAGATACAGCGCAGCCGGTcgCAAGGAGAGAC
AGAGAGACCACGGAGAAGGG
>contig00248  length=703   numreads=19
TTtACCATTaGAaTTcTGCCCCGAACTGACGTGACGCCAGTGGCCGTTTAGAGCCAAGAA
TTCGCACTGTCGCCGAAAACTTTTTCCGTTCAGAAAAACCAAGCTTCGTCTGAGTaCTTT
GCGAGCCTCCaCaGCCAACGAGAATGAACCCCAGTGCTCCCAGTTACCCCATGGCCTCCC
TGTACGTCGGGGATCTGCATCAAGATGTGACCGAGGCCATGCTGTACGAGAAATTCAGCC
CAGCCGGAGCTATCCTGTCGATCCGGGTCTGTAGGGACATGATCACCCGGCGTTCCCTTG
GATACGCCTATGTCAACTTCCAACAGCCAGCGGACGCCGAGCGTGCACTGGACACCATGA
ACTTTGATGTGATCAAGGGGCGGCCTGTGCGCATCATGTGGTCGCAGCGTGATCCTTCAC
TGAGAAAAAGCGGCGTGGGAAACATCTTCATCAAGAATCTTGACAAGTCCATCGACAACA
AGGCTCTATATGACACCTTCTCTGCTTTTGGAAACATCCTGTCATGCAAGGTGGTTTGTG
ACGAGAATGGCTCTAAAGGCTACGGCTTTGTGCATTTTGAGACTCAGGAGGCAGCCGAAC
GAGCCATTGAGAAAAtGAATGGCATGCTGCTCAATGaCCGAAAAGTATTTGTGGgTCGCT
TCAAATCTCGCAAAGAACGCGAGGCTGAGCTGGGTGCCCgAGc
>contig00249  length=1171   numreads=25
TGTGGCTAAGCGTCTGTACTCAATGGGCTGCTATGAGATCTCCCTCGGCGACACTATCGG
AGtGGGGACTCCAGGTAGTATGTCTGAAATGCTGGAGGCGGTGAGCAGAGAGGTGCCaGT
GAaTGCCcTGGCAGTGCACTGCCACGATACCTACGGCCAGGCCCTGGCTAACATCCTCGT
TGCCTTACAGATGGGAATCAGTGTGGTAGACTCGTCAGTAGCTGGACTGGGCGGCTGTCC
CTATGCCCAGGGTGCTTCTGGGAATGTTGCTACTGAaGATGTAGTCTATATGCTGCATGG
ACTTGGGATTCAGACGGGAGTGGACCTCTCGAAGCTGATGGATGCTGGAGCTTTCATCTG
TCGATCCCTCAACAGAAAAACCAACTCTAAAGTGTCGCAGGCCACCTGCAAACTGTAGAC
CATTTTACAGTGTACAGTGCAGCATAATGATCTAACCTGGACCCATCATCTtCTGTaCTt
CCAGTtCTTCCcATTTTAATTTtAGTTTGATTGTGTGAGAATATTACTTAAAtattaaag
tgcctgtaccaattctcatggtaccGGGACGGTaGTGACCCCTCCTTCTTttAAGAATAA
AATGTGATTAGCTATTCACTACATGATAGCGTAGCTGGAACGGTGCCTTATGTAAAGTCA
ATCTAATCATACAGATCCTACcTATCAAAAGCCATGCCTTcACCAGTTTCTTTAATAGTG
TGCTCACATTGCTTTCCGGGCAGTGGGTAAGCCAAAGTGAAGCACCGACTGTGTTTATAA
TAATAAGTTAGCCAGTAAAAATGTCTTAGGGATGGAtaaactcaccgttgatgtcggaca
gggacaggagtgttgtttagacttctaccattctttgtatgcagtgaTCATTGTCTTCAA
ATGAATGCTCTCTATAGGGAGCATCTGTGGAAACTGTCGGTCTTTATGAACTTGGGCATT
GTACTGGCTTGTGAAAAAaTGTAtGTGCTCTATACCACTGATTTTAAGAATGATTTTTaT
TTTaTTATGTAGGATTTCTAGTTTTACTTTAATATGTATTAAGTATTTATTTTTAAATTC
CTGTCCTCGAATTCAACATGTACATATCCAACAAGCTTGaGTTTAAAAATAAACtATTtC
aTAAaTtAAAAAAAAAAAAAAaCTGAGCGGG
>contig00250  length=1068   numreads=21
GCTTtATTGCAGGATTTAACCGAATACTGAAATGTTTATGAGGGCAGAATGTAATCCAAA
TAGTCTTTTATtGCAAATGAACAACAAAACAGACCTACATTTATAaGAACAGGTAGAGAG
AAAGAGAATATTGACATTGAGTCAACATTATGATtCAGAGTGAGTCTGTGTTGGAATATA
GGTAATTAGGGAACTGGTCCAAGGTTATTTGGctGCCATTtCCATACCATCCCCATCCCC
GAGAAaCAAAATGTGCTCTTGGCtGTCCTCTCTGACCCTTCAGCTGCTTCCATTTGCAGG
GGACTTGgCGgCGGCTTGCAGGGTCcTCCGGGCCATCTCCAGGGCTCCTtCcTGGTTCTT
GTTCCCGCCAATAAAGCCTCcAGCGTGGaCGAaGATGCAGTCCTTAATCCCACTGAGCTC
CGACAGTGCTTCATCACGAACACCGCGCCACTCTTCCAGCAGGGACAGCCTGTTCTGGAA
GGTGTTCAGCCCGGCAGGGACGCACTGGACCCTCCACTGTCCATTCTGGTCGGGGTAAAG
GATAAACTTGATGGGTGTCTCCACCTGGAGCTCTTTCTCCAGGGCAAACAGATGCTCCTT
CCAGGGACAACcGCCCTGGGAGAACAACACTACcTCCCCACTGGGATCTACCTGATGCCT
CTCcTTAACAGCATCCTCcACCACCGTGCGAGCTGGCAGCCAGGAGGACTGGTAGAAATC
CAGACGGTCCAGGAACTCcTCCCCAACCATCTTCATAGCCTTTTTGAAACCCTCCTCAGT
GTCCTGACTCTTGCTGTTCCAGCGTGGGTtCAGGTGGCCGACACGTGCGCTCAGCGTGGT
GGAGATGGAGTAGCGGGCCTCTCCGTCAAACTGTGAAATGCCATTGTCTATAGCATCTAC
TTCCTCCACAAAGTTCTCGTACAGCTTGTCAAAGAGCATCTCCAGCTGCCTGTCACCCTC
TTTCAGCTGCGTCAGCTGGGCCAGCAGCTGACGACCGAAGTGTAGGTACACCAAGCCAGC
TGAGCTAAGCTTGGTCACCCATGGCTTCTCTGGACACAGGCTGTGGaa
>contig00251  length=271   numreads=10
AATATCTGACAGCAGTCTGTCATGACTTCCTGTTAAACTTCAAGTAAGACATCTTCACAA
GGGAATAGTGGATGTAAAAAAaCAaCCATTCAGTTTTCTTTGACACCCTACATCAATAAA
CATGTGAAGCATCAAACTATATCATTATGTAACAGCTGAGCTTACAGGTTTACAGTGTTT
GCTACTTTGACAGGGGCGTTTTCTGTAACCCATCACCACGCTTGACAaCATATATTTTtC
AGCAATATAAtACaTAaTCTGTtGCAAAAgg
>contig00252  length=904   numreads=63
TTTTTTTTtTTTTGATTTGGTGTTTTAaTTACTGCAGtCACGTTGAACACAAAACAGAGA
CATGGGTTTTCGTTATAAATTGTCACATCAATAACAGAGAAAAGAATATTCTCTTAAAAC
AGGACATGTCACATAATATTGAGACATTTCGCATTAAAACTTTGTGAACCACGTTTGTCC
AAGAACTTCTAAATGAGAAAATCATTGTGCATTTCACCGACTGTACCTTCGATGGAAAAG
GACAGAACAATCTTTGAATGATTGAaCaGCATGGAATCTAGTGCTGCTGCATTATACAAG
CTACGGTTTTAAACCAGAGAAGTGTAATAAATCCAATAACTGTGACAAGCACCATGACAT
ACATCCATAGTACAATGGTGACCTGTGATTAGAGTCGACAGAAGCCATTCTGTAGACCAC
ATTCCTATCAGTTAACATTGTCTACACAGTATGCTCCACAATGCATCCGACCTGTCTGTC
AGATATTTGGTTCACATAATTCTCCACACAGAAGTGGAACCAGCAAACACACGATGATGG
ACAAAACTGCCAACATACTGCAAGCATATCAACGTTTTTCAGACTGCAAACACCAAGAAA
TACAATTGGTAACcTCCAGATTTATTTTCTTCCAAGTTATGCACCTGTACCTTCTATCCC
CcTAAAGAACAtATTATTAATGTTAATATAATGATTTGTTTTtAAAAAAaGAAACAGAAA
AGAGAAGCAGTGCTCCTGCAAATAAGTCTCTGCATGATGTTGGAGTAAGGAGAGACAGTG
AGAGAGAAGTGTTAGAAACGCATCACATCCTCTTCCTCCAcTCCCTATTAGCCAaTCCAA
TACGTTGGAGTTAGCCTAATGTCGTGCCGTTGACGTACAGCGATTGCTTATTTTTTtttt
cttt
>contig00253  length=524   numreads=8
ttttttttggggtAaGCaCAcAtCCtATAAAAaGgTTTTAATTCTGAAAGGATGACAATA
TGACAAGAGCCAGGGGTACTAAaTACAAaTCATATTGCAGTCTCACAGAAATTAGCTTGG
TGCAAGGGTGTCAACATAAAATTGCATATCAATTCATTTGGAAAAaTTAAAGCAAACTGT
ATCACATCATATTGTTTTAGTCTTGAAACAAGACCAATTTAAAGTCAGAAAACAGCAGGT
TAAACAATGCCAAATACCTCTATTCAGTTACAATATGGGACAAGACATTCTGTTACAGCC
TCCAACAGTTCACACAGCTGTGCAaCCGTTTCCaCTAaTAAAAAGGCAaTaGTAACAGGA
TGTTACTGTATGTTGgTTTATCTCTACACTCCATAAGGTcAGTGgTTCATGCACATtaGA
GACAATCAcTGCACATgCAaTcatttctcaaacgaatctactgtaggctgtggaatatat
ttgaaacctgcccaacttaaacctctgaaaccccttaaactgtt
>contig00254  length=2261   numreads=125
AGCGAGCCAGCaCGCACACACAATAGCAGGACCCTGGACTAGCTTACCTGAATAGAAGAC
AGTTACTTGTAATTTGATCGATTTACATGTGTGCTTCTCTTGCTGTGACATGCCTGTCTG
GGGTTTTAAAAGCATTAACTTGCTGTGGAAGTGCTTGTTTGTTATTTTTATATTAGTTTT
TCTTCTTTATCGAAGGCTCCTGGTGAAGTCGGTAAGGGACGTCAGAGCAGAGGGTGCCAA
GTATGACGAGCTACTCAAGCGTCGCAGCAGTGATTCTGCACAGGAGGGAGCTTCTCCGGC
AGAGAAGaCCAAACGGgTGCGCTCCTTGTGGTCGgCCATTGATGGAATGCTGTCAACTAC
CAAAGAGGAGCAGCATGCAGTGGAAAGTGTTTTGAAAGGGGATGTAGACCAGTACATCCT
GGACGGCACGGATCGAGCCCTCAAAaTTCCCCGGTGTCTGCTGGAGAGAGTTGAACAGCT
CCCACAtCAGTTGAGCTCAGGGAATGTGTATGAGGCGGGCCAGCTGAACCTCCTCTGTGT
GTTGGAGCTGATGAACCACGCGCTGCAACTCCTGAGGGAGGAGTGTTGTCGGGTCGCTCA
TGCCCCTAAACCCCAGCTCAGTCCTAAGCACCTGCAGGAGAAATGTCAACAGATGGCCCG
TGTGCTGCAGAACCTCCACCTCATCAGACAGAAGATTTCCAAGGAAGGAATTCCTGAGGT
CAGGAGTGCCATCAGAGAGTTGGAGACTGAGTGGGACAGGAAGTGGATGGATACTCTGAa
GGAcaCaCCCCTAGtCTTTTTTCTGAATGAAGATCCTGCTCTTGGcTtCCTCTCACCAAT
GGCTCCATTGTCCTTTGAACCAGCAGCGGACACCAGTTACAGAAGTAGTGTCTTCTCTCA
GTACCCTGCTACGCTTCCTGAGGAGAAGCCTTCAGAGGGTAAATCACAGGAAGGTGCCCA
TCCTCGTTATTCTAACCTAAAGAAGAGCCCTTGCCCTGCAACAGCTGAGAGGACTCAAAT
TCCTGTTGTCACCAATGAAGCACCATCCCAAGCGAATACCTCTCTAGACTGGCTTTTCGA
TACGCCTCCATCTCCTCCTGTGAGGGCTCCATTAGTAgcaccACCTCAGGCCAGTGTGAG
GAAGACGGCCAGTGTGAGGAAGACTACCCGTGTTCATCCGACGATGTCCCCCATGAGGAC
CAAGACTCAGATATTAGACATGGAATGTGATAACCTTGCTGATCAGTTTGCAGATGCTGT
GACTACAACCACTCCCACAGAGGGCAGGGTCAAAGACCTGGACCTGGAGGGCATTCTCGG
CACTCTTCATAGAGATCCCTTCTCTACTAGAAAGCAGCTGCCTCGTACGCCTGAGAGCTT
GATTATGGATGTGAAGAGCTCCTGGCGTAAGGCACTTGAGGAAGACAAAGTTGAGAAAAT
CGGACAGTCAGCCAAGTTTAATGACGACACGTTGCTGAGCCCCGATGCTCCCTCCCTCAG
TGTCTTCAGCGGTCTCACCCCTCCTGTCACGAGCCACAGCAGCCCGCCTGTGAGCCAGcA
cGAGGTCTTGCTCAAATCCAGTCTGCTGTGGGACACATTCAACACAGAGGCCATGGACAG
CCCGAGTGGCACGGGCAGCAGCGCGGTCCAATTCAGCCTCGACCACGAAACTCTCCCCGA
AATGCCCAGCTGTGACAGCCTGCTGAGCCTCGACGACGATATAAAGAGCGAGGACGAGGA
CGAGCTCCTTCTCACCTCTCTGAAGACTGAGGCAAAGCAATCGCCGCTGATAACCGCACG
TCACTACCTGGGTCAGATCCAGCAGGCGTGCAACGACGGCTCTTTCATGGAAAGCAGGAA
TAGGACACCCAAGTGTCTCCTGTCAGATCATGCGGTTTCTAGATTGGACCGAGACTGGCT
CATGGAGCCTGCAAAGGCAGTGGACGCCTCAGACAAGGTCTTCTCACTGGACCTAGACAC
TTTGGAGACCTCTTCACCTCCAAAGAAGCAAGAGTACAGCCTCCCAAAACTCATCACATT
CTCCCCGATAGATGACATGAAGTGTTAACTACATTCATACAGAAACCACTTTTCAGCCTA
CACCGTCTTAAAACTGTCTGCTTTGAATTTAAAATGCATCTAACAAATATTTTTACATGG
CTGTGAAATGACCTGCTTCTGTCACTCTAAATTGTCTGTGCATAAGTTTTAGTTTTAATT
TAAAATAAGACATGAATTGGTTTAATAAAaTTGGTTAAGTG
>contig00255  length=507   numreads=33
GAAGgATTGTGTCcGGAAGTCTCCCtGTTGTTGCTGCTGGAGAGAACGAGGGACGCTtCA
tCCTTTTGGCGCAACTAGAATAATATAACGTTAACATTTAAGTTTTAGGTCAACTAGATT
CGTTACGGTGTCCAACAATGATCATCCCTGTCCGGTGCTTCACGTGTGGGAAGATTGTGG
GTAACAAGTGGGAGGCATACCTCGGCCTACTTCAAGCAGAGTACACTGAGGGGGATGCTC
TTGATGCCCTGGGCCTGAAGAGATACTGCTGTCGGAGGATGCTCCTTTCTCACGTGGATC
TTATTGAGAAATTGTTGAATTATGCTCCACTGGAGAAGTGATTGGAAATGGTCACCTTCA
AGAACTGCAAAGACTTTGTGAGGCTGTGGCATGGACAGACTCATATTATATTGATTTGTA
ACAACAAATGCCAACCACAGTGAAGATTTCTGGAACATTAATTTGTGCGCTGATGTGATA
ATTTTTTTTtAaTAAAGTTGTTaaaaa
>contig00256  length=2358   numreads=143
CTTAAGAGAATCTTTATTTTAACTTGAGTAAAATTAAACCATCTTTACAACATGTTTGCA
TATTGAGCAGTATGTACAAGTTTGTACATCTTGTTGAAAAAGACAAGACATCTAAAATAC
TTAAAAAGTGTAAAAAGTAACTACAGGAAGAATGTACATGATGAAGACATATTAACATGG
TCCATTTCTCTACATACAACACAGATAAAAATAGACAAACTAGAGAAGCAGACCAGAGAA
GCTTTTTTCCCATCCATACAGCCAGTCTCGAGTGTTCACCCCCACCACACAGTCGTCCCC
TCAGCTTCAGGTAAATACAAACAAGCAGAGAGAATCTTGGAGGAATGTTTCAACTTCAAC
ATAATGAATTTGAaCACGTAGAACCCTTAACATTCATCTTTTCCTCCTAGACTCATTTCA
TTGTACAGAGTCGACTCGCCTGCTGCACAGTCAAGCGATTCAGCCATCTTAGATTACTTC
AGCAGGAGCGCGTTTGTCACGAGTAAGCTTCATCAAGAAAGTTAAAGATAGAGTTTCTAT
TAACAGCAGGAAAAGAGATAAAATCAGTGGCTGAGAGGCTGAAaTTCaCCaTTCATGTAC
AACATAGGTGATTGATTttCATGGTACATCTCAAAGCCTCGAAAAGGTGACaTAAAATTC
ATCACACTGCAACCCTTCAATAAAATATAGGAGGAATTTAAGGGTCTGTCTGGACCCCAG
AGGCTGGCAGACAGGAATAAGTGGCCAGTGATTAAAGACaGaGTGATTAAAGAAGTGGTG
TATGGGGGGGTCTAATGTGCAGCAGGGGAAGGCTTGCTGTCCAGCAGTTTCTCCACCATG
AGCTTGGCGTAGCGGATGCGGCTGGCCAGCTCCTTACTGCAACCGAACTCCTCCAGCAGA
GACAGCTTGTAGGTGCGGAAGTCTCGCTTCTCGTCGATGTAGGTCACTGCGCCCATCAGC
GGACACAGGATCAGCTTGGTGTGGTCCTGGAAGAAGTTGATCTGCACGGTGCCGTTGGTG
AGGTGCAGGACGATGGCGCTCTTGGTTCTGAACCAGAGGGAGAGGTAAGGCAGCCGGGCC
AGCTCGTCTCCTTCCCGCcGTGCAATGTTGGCGCCGGCCTTCAGCAGGTGCTCGCTCATG
TAGTTGCGGAAGTACTTCAGCAACGTTATCTTCTTGTTGAGAGTAGTGGGGAAAGATCGC
ACGCTGAGGTAGGATTCAGCCGCCGTCTTGTCGATGTACTGAAGACTGTCTCCGTCAGCG
TACATAATCAGGCGTGTGTAATCGTTGAACAGCACACCGACGCTGTTGTCACAGAGCTGG
TAGCCTAATCCATATTTGTCAGAGTAGTCCACCCATTTGCTGATCCAGAAGATGGGAATA
CATGCAGGATCCTCTGCCTCCTCTTGGCAGATGACAGCCTTCTCTGAGGGCTTGGCAGCA
ATGATACTGTTGAGCTGCTGCAGCATATCTTTCAGGTGGTTTTCTGATGGCTCAGGCTCC
CTCTGCACAGGCTCGTCTTTCATGTCCACCTTCTCTGTCCCTCCCTTGTTGTTGATAGCA
GTCAATGGGCGTCTCTGCTCCATAGCTGTGgAGGGGGCGATGGAGAACCgCGGGGGCACA
GTGAGGCACGTAGTGGGCAGACGCGTCGGGATGTAGCCGGATGTGAAGAACTCATCGGCC
TGCAGCTCGCCGATGGTAGGCCGTTGGGCGGGGTCAGCGTGCAGCATCCGCTTGATGAGA
GAGGCCGCGaGCGGGTTGATGTGCCAGGGGACGGTGTAGTtGTTTTTCTTGATGCGGTTG
TACGTCTCCTTCAGACAGGaGGTCTCGAATGGGGgCTTACCcACCAACAAAGTGTACAAT
ATACATCCAAGTGACCAGACGTCCACCTCATAGCTGTGGCCCTtCTTGCAAAGCACTTCA
GGTGCAATGTAGTTGGGCGTTCCACACAAGGTCTTCTTCCTCTCGCCATCAAACTCGATC
TTAGTGGCCAGACCGAAGTCGCCTATCTTGACCTCcATGTCATCATTGAGGAAGATGTTG
CCCAGTTTCAGGTCTCTGTGGATGACTCTGTTGTTGTGCAGGTACTGGACACCCTTGAGC
AGCTGTGTCATGTAGTAGCGGGCCTCTGGCTCAGTCACAGCTTTACGACGCTTGTGCAGC
TCCAACAAAGACCTTCTCCTGCAGATTTCCAGGACAACGAAGACAAAATCGTCGTCTTCG
AAAAACCCGTGAAAGCCGACGACGTTGGCGTGGTCGAGGCTCTTGTGGaTGgaCGATTTC
CGAGGTCATCTTCTCCcTCTGgTGCTGCTtCAGGATCAgCGACTTCGGGACGATTTTTCC
GgcGAAAACCTGCTTCGt
>contig00257  length=700   numreads=12
ccTGATGGTGAAGACTCTGGAGAAGGATGCCACcTATGAAATAGCCAAGCGCTCTCATAA
CTGGCTCAAGCTGAAGAAGGaCTACCTGGACGGGGTGGGCGACACGGTGGACTTGTGTGT
GATTGGCGCCTACATGGGGAAAGGCAAGAGGACGGGCACCTATGGGGGCTTCCTGCTGGC
CTGCTACGACGAAGACAACGAGGAGTTCcAGTCCGTGTGCAAGATCGGGaCAGGCTTCAa
GGATGAaGATCTGGAgCAGCATTACAaGTTCTTAAaGGAGCACATCcTGCAGAAGCCCcG
TGCCTACTACCGTTTCGACCAATCAGCAGAGCCCGACGTCTGGCTGGATGCCGTGCAGGT
TTGGGAGGTGAAGTGCGCCGACCTGTCGCTGTCGCCCGTCTACCATGCTGCCATGGGAAT
GGCGGATCCAGAAAAGGGCATTTCTCTGAGGTTCCCCcGCTtCcTTCGGATCAGAGATGA
CAaGAAGCCTGAGGACGCCACGACCGGAGCTCAGATTGCTGATTTGTACAAGAAGCAGCA
GCAGATTCAGAATCAAGGGGAGAAAGCTGACCCGGAAGACTACTACTGATCATCTAGTAG
TCATCAGCAGAGAATAATAAATATGGCAAAAATAATTGTAAATAGCATCTTCCTTTTTtG
TAATGTTGAATGAAAATAAaGGCTCTTGCcAGTTTTAAGc
>contig00258  length=693   numreads=84
GCAGTAGTTACTGATTTTGTTGTCTGTTCAGGCTCAGCACATGTTGAGCAGATTGTTTGT
CTTCAGTTTTGAACAATGGCTTTTGGATTTTGTGTGAGGGTGCTCTTGCTCTCACTATTG
GCATTTGGGTGGCATGCAAAAGCACTCACCTACAGAAGTGGAGGCTCCAGCAGCATTGAA
CCTCACTTTGAGCTAGCTGAAAACTTCCCAAGGAGCTACAAACCTGCTCTAGCTCCTTCC
AGTTATGAGAGCTCTGCACAGCCTCTGGGTAGTTATGGACCCAGTTACACTCTGAAGCCT
GCTGCTGCACCTAGTGGAGGAAGGTTCAGTGGTTCCTATGAGGGGCGAGGAAATGGCTAC
AGTCCTGAAGGAAGTGTTTCTAGTTCCATGCCTGACTTGCTAATGCTTCAAAAACCCAGA
CAAAACTCAGAGCAGCCACATTATCAACCTAATTCGGATATAAATGGTGTCCCCCAGACC
AAAGCCGGCAGGTGGGACTTGGCTTTACCACAAAATAGGAATGGATTTGAGTCGGGTATT
GTTTCAAGCAATGGAATTGAGATGCATTCTGGTCAGCAACCGACCAGGCCCGCCTACCCT
GGCAAGCCCCAGCCCCGAGCCCGAGCCCGGCCCCAGCAGCCTGCCTACCCTGGCAAGCCT
CAGaCCTGGCCCCAGCCCCAGCcACGAGTCCAG
>contig00259  length=343   numreads=10
cGgCGTCTGgACGTTGGGGATCTCTTCTGTCACCATGGAGAAGGCGGACTTCTTGAAAGG
ACTTCCCGTCTACAATAAGAGCAACTTCAGCAGGTTTCATGCAGACTCTGTATGTAAAGC
ATCTAATCGGAGGCCCTCTGTGTACCTTCCAACACGTGAATACCCCTCTGAACAGATTAT
TGTAaCAGAGAAAACCAACATCCTCCTGCGTTATCTCCaTCAGCAGTGGGACAAAAAGAA
TGCAGCAAAgAAAAGGGAACAGGAaCAAGGTGAGGGTGACAGTCCAGcaCCCCCAAGGAA
GATCGCcAGGACAGATAGCCAAGAGATGAATGAGGACTCATAA
>contig00260  length=244   numreads=4
TGGCGgTAAGTAGCTCATTAAAGAGACAGCGCATTAAaGATTTCCTGAATCAGCTTTTtA
ACTTTTtAaTCTtttAACCTCCAAAGTTAaGAAaTAAACCTGATTGATATTTCtGAACAT
GCaGAACACGGAGCCGGCGCCATAGAgTCcGGGCCcGGTGACACTGTGACGATACAGACG
CcAACAGCTGTGATTGGTCCGCTAGGTGTGaGTGtGTtGTTTATGAATGGgAggcgactc
agat
>contig00261  length=356   numreads=7
gTCGTCTTTGACTTTGAAACATGGCTGCTGTCAGGGAGATAGCCTAGTCCAAGAACCCTG
CCAGGCTCATTATTGGGGCTCTGTTGTCGTGTATTTTCCCTCAGAGCCGTCGTGCGTAGG
TTTCGGACATGTCAGATAAaGAGGTCGGTAAaGGgAAGGACAGTCCcGGGGAAAAaGGTT
Acaggacaccaggtctgcggggcgcacagaccaccacactgttccgagctgtcaaccctg
agctcttcataaaacctaacaaaccggtgatggtgtttggactggtgaccatcaccctgt
gtgtgggctacctgggctacctgcaCGCCATGAAAGAAaatgaccagcagctgtac
>contig00262  length=167   numreads=3
ccTTTTAAAaCACTTGTCCATTTATTAATCAAAaTGACAAAAAGGTAGCTGGAACAAGAG
ACACAATCGACAGAATCAACATTCAAATTCTGACAAaTACGGCGGTttCTGTAAAGTGCC
AAaCAaGAAAaaaaGCCtCACTtAtAATATATATATATATACTGTAT
>contig00263  length=276   numreads=3
cAAAATaTGTGGAAAAATGTGGTgTAAAaTATGGTTAgCGGAATGAgATCGTACACACTA
GGGTTCGAcATCTTCAcAATCAaCATGGAAGACTCGCCTGCGAATTTGACAAAaGgCtcc
actcatgtgccgataagattcAGgCACaTTAAaCTACCCGCCtGCCtGACCTGAACTCAC
CATAATGCCTCCtGTTGAGCTGTGGATCGGaTTCATCTACTaGTAAaGGtCAGgAaGGGa
CATAATaccattaaagccctaagtagtagtggagtc
>contig00264  length=383   numreads=6
gattattctaccctttggaaactttcaGCATTTTGTTTGAATGAATTAAAATGTGTCTGA
ACTTGGAAAAACAGCAACCCATGCACAAGAAAAAGAACAaaTACAGTTCTGGCGGCGGGG
gACGTTCACGCCGAGGCGATCGgAGGAagAGGAGGagtggagggggggggcggctgcaga
gcacagtgggtaataacgggacagtgtctcagcattaaacccttctggagggggggagga
gttcacagcgcgagttattgattgtccatggccaacgggggggTTtGgCAGTTtGAGGTG
gAGAGCgTCTAAAAGGAaGAgAAAGTGGCGTCTCTCTAAACGAGCCGGAGGCGGgAAAAG
AAGCAGAATACTGAAACACAGCg
>contig00265  length=121   numreads=2
GCCAGCCCGCTCAGTTTTTTTTTTTTtttCcgTAaGACTGtATGgATCTTTTATTACAGG
CATCGGCGCTGTCCCCTGCTGGTAATAACATAGAATGCATGTTTAAGACACCTTCAGCGT
C
>contig00266  length=438   numreads=7
gTTGGAATGATTTATTCATAATCATGATAGCATAaTAAAaCAATGAACATTGAAAGCACT
GACAGTTGAACccAAGGCCTCTCACACACAGCATGCACCACCCCGACCCCAGCGTTCACA
GATACACTGAACATTCCTAACGCCAAGAGACTCCTGGCTTCTCAAAGTCctCtttttttt
taCtCTtcGccaGTCagttttttccctgttcTTTTTTTTTTTTtAtCcTTtAaaTatATT
TtGATaTAAAAaCAaGCCcACGTATGATGAATCAACCATGTTTGTGAACTGCTTCTCCCC
cTTCTCCGgTtATTGTTCTGCCCCGCCCCACACCACCTCCCACTCCTCCGGGCAGTATTA
GTtGGAGgAcAAaCATGATACTGGACCCCAAATCCtCTCTCTTCCTGTTCATGCTCTcTT
CATGGaCACTTGaaaaaC
>contig00267  length=1092   numreads=53
ATATCCGTCCTCGACCACCTGATGGGCCCGACAAATGAGGTCCATGTCGTGTTTGTGGAG
GAACTTTGTGACCACGTCTGCACCAAAAGTGAAGGACACACCACGGTCGTTCTCACCCCA
GCCCAGCACATCTTTGTCTGGGTCAGCCCACAGCAGGTCGCAGAGGAGGCCCTGGTCAGG
CACATCAGTGGGGCGCATGACCCTTCGGACCTGCTCCATAGACTGGAGGTCTGGGGATAG
GCCTCCATGGCAACAGAAGATCTTCTCGTCAACAATGGCTGCAACAGGCAAACAGTTGAA
GCAGTCAGTGAAGGTCTTCCACAGCTTTATGTTGTATCGCCTCTTACACTCATCGTAGAA
GCCATATATTCTGTTAATGGAGGCGCACTCATGGTTTCCTCTCAGCAGAAAGAAGTTTTC
TGGGTATTTAATCTTGTACGCCAGCAACAGGCAGATGGTCTCCAGGGACTGCTTGCCTCG
GTCTACATAGTCCCCCAGGAACAGGTAGTTGCTCTCTGGTGGAAAGCCCCCATATTCAAA
CAGCCTCAGCAGATCATAGTACTGCCCGTGAACATCACCACAAATCTTGAGGGGCGCCTC
AAGTTCGAGCAGGATTGGCTGGCTGAGGAAGATCTCCCGGGATTTGAGGCAGAGACCACG
GATTTCATTCTCTGTCAGCTGAACATTTTTGCCAGGTCTGGAGCCTTTCACTTCCAGCAG
ACGTTGTATAATGGAGTCGATGTTCAACTTGTCGGCCTCTGCCATGCTATTCCTCTATTC
TTCTCGGGTTTCTAACAATCCCTACGAGCTCTAGACGTCGTTACTGTTGCCTGGCAGCCG
AGTGACCGTTAGCTCAACTAGTTTAGCGTTAATCGGCTACCGTTAGCCCGCTAGCTGGCT
AACCTTGGGGAAGAACTGGCAACCTCAAAATGCGAGGCTGGACGCGGAATTGTTAGAGAC
GTGATGGCTGTCATGTACTTCAGAAATCCGCCGTAGTCAACTAATTTCCATTAGATGTCC
GAATTCGCTTTGAGTATTCGtGGTTTTtCTCGTGACAACGGTGTTTCTGCCGTCGTTGCT
AGCACCATGCCa
>contig00268  length=633   numreads=17
aTGAGCAGAGATACtGAagAGGCCcTTCcAGTgCTTTATCCATCTCTTAGAAATGTGATt
GgAGgCTTGACGTTCAGTCAGCTCATTGGACTCATCAAaGATCTGACATTTGAGTCTCTG
ACGACATCcGAGTCGCTCACGCTGGCATGTCAGAACAAGTTTGGACTGTCTTTACTGTAT
GCTCTCCTTtCCcAAGGAGAGAAGCTGCTGTCCTCAGGtGTtCCtctagagcccagcatt
ggtgactttgagacctggaccgacacaatattccaggtggcgggacagctgtcccaGTGT
TCACTGGTGGAGCCGCTCCTTCTGCCCTCAAACCTGCTCACTCTCTTCTGCCGTTACCTG
GACAAGCGCACTTTGCATCAGCTGAAAAGCAACATGGAGTCTGCAACTGGATTCCTGGCT
CTTCCATCTTAAGGTGGACAGATGCTAATGAGACGTTCAGCTAATGACCAGGTTGTGATG
AGCACTAGAGTGAAAGGAGCAGAACTGCAGCCCTGACAAAAAGTCCTTGGTGTTCATTGT
AaCAGAAGTTACATAATGTACTCTGACCTGTGTTCAAAATGATTCTTATTTTTtCCCCTC
TCCctcATCCCTTCACATTTTTGCACACTCAAA
>contig00269  length=1325   numreads=68
TCAGAAAGTCCCTGGACGGCcTGGCCGGAGAGAGGGCCCGTCTGCAGATCGACTATGGAA
ATGTCTGCGACGAATACAGGAAACTTCAAGCCAGGAACCAgAaGAAGGAGAGTGATCTGG
CAAATGCGTTGGCCCAGTGGAGGAGGTTTGAGGCGGCTCTGAGCTCCAAGGATGTTGAGT
ACACAAAGCTGCTGTCTGAAAACAGGAGACTAGATGATGACTTCACTGACGTCCAGGACC
AGCTGAAAAATGTAGAGGGCGTACTGGTAGACACAAAGACCCAGCTGACGTCTGAGATCC
TGAGGAGGGTGGAAATGGAGAACCAGGTGCAAACACTGAAAGaGCAGCTTGAACTCCAGA
GGAACATCAGTGAGCAGGAGATCTTTGAGATCCGAAGCCGACACGAGAGCCGCCTAGTGG
AGGTGGAATCCGGACGGCGGAGAGAGTTTGAGAGCAAACTTGCTGAGACGATGCAGCAGC
TCCGTCAGGATCATGAGTCTCAGCTGCAGCAGTACAAAGACGAGATGGACCGGACCTTCA
GTTCAAAGTTACAGAACGCCCAGCAGGCTGCGTTGGAGAAAAATGACGTAGCATCTGCCA
CCAAAGACGAACTAGAAAACACCAAGCTGAGAGTGGAGTCCCTCAGCTCCCAGCTCcAGC
AGTACCAGAAAGATAAAATGGTGCTGGAGGGCCGCTtCCAGGAGCTGGAGAGAACTCTTG
ACAGGGAGCGGGAGGTTTGGCAGCAGAAACTGTATCAGAAGGAGCAGGAGTTGCTGAGCA
TGAGAAGCCAGATGTACAGCCAGCTGGAAGACTACGAGAACCTGCTGGACGTCAAGTTGG
CTTTAGACATGGAGATCAATGCCTACAGGAAGATGCTGGAGGTGGAGGAACAGAGACTGC
AGCTGTCACCGAGCCCATCCCAGCGTACGGCCATACCTCGAACACATGAACACAGCAGCC
GCAAGCTCAGAGGGAGGAAACGGAAACATGAGGGCACCTCTGGCAGCTCGCCCGCCTATA
AAATGTCAAGCCGTTCGACAGAGCACGGTGCTGTGAGCGTGGCAGAGGTTGACATGGATG
GGAAATATGTTCGACTGAAGAACAACTCTGAGATGGATCAGCCACTGGGTGGTTGGgTGG
TTCAGAGGATGTACCCAGACTCTGGAGACATCTCCTTCCACATCCCCTCCTCCTGCATCc
TGGCTGGTGGGCAGACACTCACAATTTGGGCAGCAGGTTcGGAGGCAGAAGCTGATTCTG
CGGACCTGATTCTGCAGGGCCACAGAAGCTGGGGCCCAGTCACTGATGTAAGGGTGATCC
TTTTG
>contig00270  length=493   numreads=6
GTAACCATCTtCCACcACCTGgTGGgCTCTGCAGATGAGGTCCAGGTCGTGCCGGTTGAG
GAACTTGCTGACCACATCTGCTCCGAAAGTGAAGGAGaCGCCGCGGTCATTTTCTCCCCA
GCCCTGGACGTCCTTGTCTGGGTCCGACCACAGCAGATCACACAGGAGGCCTGTGTCAGG
CACGTCTGTGGGTCTCATGATGCGtctgatctgctccatagactgcaggtcgggagagag
acctccgtgacagcagaagaTCTtCTCGTCCACTaTGGCAGCGATGGGCAGgCAGTtgAA
GCAGTCGGTgAACGTCTtCCACAGCTTGATGTtGAATCTGCGTTTACACTCGTCGTAGAA
GCCGTAgatgcggttgatggaggcacactcGTGgTTGCCCcTGAGCAGGAAGAAGTTCTC
GGGGTATTTGATCTTGTAGGCCAGCAGCAGGCAGATGGTCTCCAGAGACTGCTTCCcTCT
GTCCACGTAGTCg
>contig00271  length=706   numreads=6
aCATCCAGAATTGGaGCtCACGTTCTTCCATGTGgTCACcTTTtaCACAAGACCTGCTTT
GaTGaCATGGTCAGAACGGGTGCATATCGCTGCCCTCTGTGTATGCACTCTGCCTGGAGC
ATGGAGGACCATTGGGATCAAaTAGACAAagaGaTTGCCCAGTCACCGATGCCCACTGAa
TACCAGGGTGCTACTGTCAAAaTAATATGTAACGACTGCCAaGCCCACTGCACGGTGCCT
TTCCACGTTCTGGGGATGAAGTGCAGCAGTTGTGGCTCCTACAAcacagcacaggacggg
ggactcatccagcagcctgtgcctcagcagcaGCCAGAGCAGAACACTGAGAATGAGCCA
GAAACAGACACagaaccagagcagcaagatcagcctcagtcacccacgccacagtaaaat
gagagccaaccacaacgtgtgacatttatactttagacatttggctcaTGtGTGTAcTtA
CACtGAgTGTAACAGTAGACTGAGCCAGTGTTtCtATGTtGtACATATtaCCAAAAAAAa
tCcATCTATTTTctgtacctgcttatcctgcctggaatgtatcccagcatgcaccaggtg
agatgaaagtacaccctggacaggttgccagtctatcacaggacttatacatatccacac
acattcacacctacaggcagttaataagggcttttcacagtgcata
>contig00272  length=272   numreads=25
ATAGCCAGGTTcATTTTATTAAGCACAGATGCTACAACATGTTTATGAGCTATATACATA
CAAATGTGGGGTTGTTTTCACAGGAATCATTACACTGGCCATTCAAATACATTTGGGACA
ACTAGTATTTCAAATAGCTAGTAAAATCATGAATCAATAGTTTATCAAATCTTGATAAAG
CATTGATGAAATATGTTTTAGCAGAGTAAAATAACATCAACAGAAAAACATTTGCATCAA
GGACGCAAGAGTGGAGAAGACAGACGTTTCAc
>contig00273  length=557   numreads=23
gCACCGTCCTGCTTCGTCACTTCCGTCGTTACGCACTTTCCGGTGTAGCTGATTCCACCC
ATGCTCCAGAAACGGTGAATTATTACAACACGAAAGGGACAAACAAGAGCCAGAAAACCC
ACCGCGAAAATGTTCAAACTGGAGGGACTCGGCCCTAAAATGGACCCGGAGGAGATGAAG
AAGAAGATGAGACAAGATGTCATCTCATCTTTACGAAACTTCCTTATTTACGTCGCCCTC
CTCAGAGCCACTCCGTATGTGTTAAAGAAGCTGGACAGCATATGAACAGAGCTGGTCTCT
TCTCCCGTCATCCACTGAGAGTTTACCACATCAGAGACACCGAGGACCATCGTCAGCAGG
CGGCTGGGGCCTTCACAGCAAACCCTGTTGAGGACGGCCGTTGTCTGTCCACCACTGCAC
CTGAGGAAACCCCTCGTtCtCATTTATAGTCTGCCTTTTTCTTTGttAAACATGTTGTGA
TAATTGTTGAATGCAAAGTTTGATAGTGTGTACACTGTATGCCTGCCATGTGCACACAAT
AAAGGGGAAAACCGTaG
>contig00274  length=369   numreads=16
GTGGGTCATGCGgTGTGCGTTTGATTGCTGTtGGACGCTGTCTAGTTGACGTGGTTCAGG
TGCACATTGCcACATGATGCACCCTCAGCTGCAGGCAGACCAGTCGGCCTTCTCTCAGCA
CCAGCCCATGGAGCAGGATGACACAGGCATTGCAAACCCTGCTAACAaTTACCACCAGCC
TCAGCATTtGCCcAACAGCTACATGGACTTCCcAAaGGGgATGCCTATGTCAATGTATGG
AGGAACCATGCTGCCCCCTCATCCTCCCATGGCAGAGGGGCCAGGGGGACCGATGTACAA
TGGTTTGCACGCTGGTGACCCTGCATGGAGCCCCATTATCAAAGTGGTCCCTAACAATGC
AGATAATTc
>contig00275  length=660   numreads=15
aGGAAACAGACTAATGTAAACAGGCACTTTTAAAGAGgCAGGAAAGAAATCCACACAGAA
ACATGTAACAGTCAGtAGTTTAAAGTGCTGAAAGcTGCCAGTtGAAaCAGGAGAATGTGA
AGAAGTTGACGCCACcTGGTGAATAGTTTATAATctGTGTTtAAAGTGAGGTAAGgAGAC
CAAAACTACAAGCcTCATTtCAGTAACATTATGTTTTAATGAaGGCCTAAAaGTGATAAA
GTGAaaaGaaTGAATGTTTGTCTCtGgAATCATGTtCAATGTTAAAaTTtGGACTATGAT
CTGCAGACACCAGAAACACCCAGTTAATAAACCTGCTGTCTATTGTTTTAtAGCTTTATA
TTGTTTATTTTATATCTCCTACAAAGCGTAATTTTCGTATCTTTACTGCTGTCAAATGAC
CTTCAGATCAGTCATCTTGTATTCCCTGACTGCCATTTTGTAACCTGAAATTTACGACGT
GATTTCCCAAACACAAATtGAATtGTtGAAGTGACGCAGATTAAATGCTCTGCTGCTTAT
TTTCCAGTGCTTTCCCACCTCTGCTGTTACCTGGCCACCATTTTGTGACTTGAaGCAATA
AAACTGAGCAGGAGGTTGTGATGTATTTTTAACAGCTAGCTGATCaTTTAAAACTTTTGG
>contig00276  length=982   numreads=34
ttCATGGAGGTCACACAGCCAAGATCTCTGACTTCTCCTGGAACCCCAACGAGCCGTGGG
TCATCTGCTCTGTGTCTGAAGACAACATTATGCAAGTTTGGCAAATGGCTGAGAACATCT
ACAACGATGAAGATCCAGAGGGTTCTACAGACCCTGAAGCCACAGCATAACACATCTGCC
TGCTGTGTCTTAACCTACAACCTCaTCAAAAAACTGCCAAACTGCCACATCAGTAGTTCC
GCGCAGCTACCTTCTCCCATCCTTCTCTACTGGTGGGaCATGCCGTACATTACTGTAAAT
ACAAGAAAAaGAGTAATCATGTGTAGCCCTGatCCCTTTtGGTATACTCAAAGTGAAGAA
CTGTCCTTTAACTGAGTAATTTATTGCCtGAAGAAtCtCACCCATGTTATTCGCAGTGCA
TATAAAAGATGTATTTTtATAACCAAATTGGCTCTCCCATCTACAGTGAAATATTTTAGT
CAGGAaTAAATAAAATGTGTTTCTAGaaCCTAAGGTGTTGATCATACTGACAACCCACAA
CAAGTGGTCATTTACAATAACCTGCTGTTGcAGAATATAAGCTCCCTCTGCACATGTAGG
AAATGTTGCAGAAAAAAATGTTTAAAGTAAATTGCAGTCTGGCTTTTTGACATGATGCAC
AGTGGCAGTTACTGTGACTTTGATAGAGGTTGTTTGCAGGCTATCTTATTGTCCTAAAAA
TGTCTCATATTTCCATTGCTCCAGTCTGGTCATCACCTAATTGTTCTGGACACTGATTTT
CACACCAGCTACTTCTGAATGAAATTACAATTTTGGAGTGAATTTGCGTTTGAAATGTCC
GTTCGTGGTCCCACCTCCCCTCACCTTCGTCATACATTAATCATTTAAGTGTTTTCGTGA
TATAGATTAGTGGTTGAACTTTTTCTATGTTCAATATTTGTACAGTGAGTGCATTCTTAA
TAAAATGTGTTtCaTTaaaaaG
>contig00277  length=594   numreads=7
cAATTCcAAaGAAGAGGCATTACGACTGATGGTGAGgCTGAAAAGGCCTGTAAAAAGTAG
CCCAGGggAAAgCCAAGTtCTTtgactttagtgacaacagcgacagggatgcattctttc
aagggatgagagaaaggtgTGTTAAACTCATAAGTGCCGCTTCATTTCCTCTTGGAGCTG
CTAAGTGCACAGAACCTTGTATGCAAAGATTTGAGCTTTCTCCCATAATCTAGTTTGAAG
AGGTTTGAGTATGAAATATCCTGTGTAGGAGATTTCTGTGTGTACTTCAAAACAAGATGT
CAAGACTTGTAAAATATGTATGAGTCTGTCTAAATGTCTAAAATACATAATTGGTTCTTT
GAaTACATTTTTTTAAATGAAAATACACTTTTCAATGTACTATTTTCACTCACAGTTAaG
CACCCAAACCATCtcctgatttccttttattttgcataaatgttatgaaacaagtatctg
ttgcaaaatgaccactagatgtcagacctgtattttattaaatggccatcttatctcttc
tcctgacaatgattattttccagttttatatgtgaactatatatgtttgtcttt
>contig00278  length=221   numreads=19
gACGACGGGATCGTGAGAGGTCAGGTCAGAGCAAAGCGTGGAAAAGTGAGATCCCAGTGA
AGCACAATCAGAGGAGGGGAGACGACAGCAGGGTGTCGTCTGAACTCAGGAGACTGTGTC
TGGATGATTTCCCTGCGGAGAGGGAGAAACGGGGaGACAGCAGTCGACACTGGACTCCTC
GCTGATGGGCCACCTCACACACCTGCAGCACAGAAGCCCTg
>contig00279  length=399   numreads=37
cATATTAGATGAAATCATACAGTACACTATTGAAaTATTtATCCTTACAGATTTTtACTA
CACTGCTGCTTTTAATGATGCATTTATGTCATTGACGGTTACCTGGTGAAAGAATCAAAA
GAGCATCTGTAAAAGATTGTGTtCACATTTtGtCTATTTCTTAAATCTAGAGCGTCAAAG
GATTTGCTTCTTGACTAAGATGTAGTGTTTTAGATTAGAGCCTGAATGTTCGTTCATGCC
TGAGAACAAGTGCTCAGTCTCCGCAGACCTAGTACCACTCACTCCAACAAGTACAGTATT
TTAAATATTATTCTGATATTtACTTTAAGCCAACTTTTCTCCCTGTAAATGTGAAGGCAC
TGATACACCTGTGATATTTTTAtAAAATTTtACATGAAA
>contig00280  length=1297   numreads=23
tttttttttGCCTGTAGAGTTTGTTTTATTTCCTTTAAAGTGAGTGTTTCCAGAGAAATG
ACACAATTATTGACTGGCTGAAATTCAATTCATTTCCAGGCAGCCTTCCAACAGTAGATG
ATACATAACATTTGTTGGATTTCACCTTTTTCTGGTGTTtGTGTGgTTTtACcAGAGAAC
TGAGACAAAGAACCATTTGAAAGTCACATATGAAAGGGTGAAAAAAACACAATAGGGGgA
GGAATAATAGATCTGCATCCTCTCTGCCTGGTGGCTGCTCACACACCCATGCATGTAAAA
AGCTGGCGGTAAGCACATGGTCAGTCTTATGAACCaGGTGATGGACATCGATGTGTAAGC
ACTTTAGCTCTCTACTTTGGCCACTTTGGGTGCCTGTCCGTCCTGGCCTTCAGCAACCAC
CCCTCCcTTCcTCTTCcTCAGGCCCTTcATCTTACGTGTCTGCAGTTTGGACAGATCCTG
CTTCTGCATGTGCACCCGGCCGAACTTGGTACCGAAGACATTGTGGGAAATGTTCTTCTt
CTTCTtGGCCTTCAGAGCCTTTGGCTGTCTGTGGGCTAACTTGTATAAGTCATCTGAAGC
CAGATGTGTTCTTCTGAggactaagtcgaatgatggcccgatctcctcgagctctatccg
cggcgTCCGGCACCCAGACTTCTTCAACAGAGACCTGTAGCTGCGCATGTaGATTTTCCC
TTCCAGGGCAGTGAAGTGCAGGACATGTTCCAAACCTGCCAGACGCACTGCAGACACAGT
GGGACCTCTGAAAAAGTCTATGAGCAGACTCTTCAGGCGTTTGTGTtCATTGTCGGTATC
AAAAGCCTCCCCTGCAAACACAAGCATTGGTTTGGTCCCTTCAGGACATTTGCTGGCCTT
AATATCACTCAGAGAGACAAACTTCTCAATTCCAAGTTCAATCATGTCCAGCACGTGAAA
GTCAAACATACGACCAAATATGACGTTGTTTGGCCGTTTCTTGTTGTGGgAGCcAAaCAG
AAaCAGAGAGCAGTCTGTCTTCTTGGAGAAAAaTtCCAGTGATGTTGAGTCCTCGAACGG
CCGTGTTATGTTCTtCTtCTtGTACAGCACAGCATTGGGCTtCTTCAGAGCATATATGTC
CTTgaGGGCCTGGGTGATGGTCTGACTGGTGTTCCCCCcTTTCATTATCATGGCAGTCTT
CACATCCTCAATCAGCTTGGGGGCTCTGTTGTCCAAGAAGCGCTTGGAGCGCTTTGTCTT
TGGTTTTACTACACCGTCTAACTGCGTCATTTTTCTG
>contig00281  length=468   numreads=32
GCTCCTCTGTCTGCAGTCTCGCAGCGCTTTCCCcTGATCAATAACCCAATTATTAATCAA
CATGTCTGGTAGAGGGAAAACCGGAGGCAAAGCCCGAGCAAAGGCCAAGTCCCGCTCCTC
CCGGGCCGGACTCCAGTTCCCGGTGGGTCGAGTCCACAGGCTACTGCGCAAGGGCAACTA
CGCGGAGCGCGTAGGTGCCGGGGCTCCGGTGTATCTGGCTGCCGTGCTGGAGTATCTGAC
CGCTGAGATCCTGGAGCTGGCAGGCAACGCCGCCAGGGACAACAAGAAGACCAGGATCAT
CCCCCGGCACCTCCAGCTGGCCGTGCGCAACGACGAGGAGCTCAACAAGCTGCTGGGAGG
TGTGACCATCGCCCAGGGAGGAGTGCTGCCCAACATCCAGGCTGTCCTCcTCCCCAAGAA
GACGGaGAAACCGGCCAAGAGCAaGTAAAAGAcTcccccccccccccc
>contig00282  length=322   numreads=10
gCCGAAATGTGGGACAGATTCTTCACAGAGATCCTCCCGACCCTGCAGGCCATCTTCTAC
CCCGTCCAGGGTCAGGAGCTGACAGTGAGGCAGATGGCTCTGTTGGCCTTCAGAGACCTG
GTGCTGTTGAAGCTCCACCTGGAGGAAACTCTGGGAACTGCAGCCTCCGTCCcTCCAGCT
GTCACACAGATGCTGCTGGTGCTGCAGGGCATCCATGAGTCTGGGGGTCCCAGTGTGGAG
TATCACCAGTTGGAGCGTCTGGTGGAGATCGTTGTGTCTCCGTaTCTCAGCAACGTTGTG
CACAaCAAAAACCaGTCCTCtt
>contig00283  length=373   numreads=11
cACTGCTGTCCTGGAAaCTGGCCAAGATGATCGAGGCACGTGACCGGGAACAGAAGAAGA
AGCAGAAaCGCCAGGAAAACATAGCCAAGGCCAAGAGGACCAAGAAAGACTGAGCCTGTG
AGGGTAGAATGAGGGCATAAATAAGAGGAGCAACCACCACGCTCACAGCCCTCCTTATTC
CAAATAATGACACGGTGCCCTtCCTtGTCCCAGCCCTACTGTCAGCACAGGGCCACTACG
CCTCATGTCCGGGGTAGGAGGAGGGACAcTGGCCCCACAGGCCTAACAGTGCTGAGACGG
ACAGTACTGCCTGGAGGAGGCTCGTCCCAGCGGgACTTTGGTCAGCAAGAGCACaGTGgt
CATCTGtATGatg
>contig00284  length=2708   numreads=173
CCTAAAAAAACACAACACATTAAAACaTTTAAAAATACCATCACAAGAAACACTCCACCT
GAATAAAATAATCAGTCACTTTTCAGATGCTGGGCTTTTTAGTGGTAGTGGCAGTCCTAG
ACGTTTTCCTGAGCGTCCGCGCAGTTGTAGCCTTCCGTGGAGAAGTCACCGCCTCCCTGA
GGTTGGCAAGCAGGCCTCGTTTGGGTTTGGGCTGCACAGGGGACTCCTGGGAGAGTTTGG
CAAGTTCTGCCTTAAGTGAGGAAATCTCTCTATCCTTATCAACGTtCTGCAGTAGGACAT
CCTCCAAAGATTTTGTCTGATCTTCCGCCTTCCTCTGCAGAGTCTCCAGATCAGCTGATT
TCTCCAGGAAGCCATCTCTGACATACTGAAGTGTTTCGTTAAGCTCCATCAGCCTTTTCT
CTAGGGACAAAATCAACTGTTGTTTATCTTCACACATTCTCTCCATGGCACATTTTTCTT
TGTAAAGCCGTTTGCATCTCTCATCtgcTGCTGCTTCTGTTGCTTTAGACGGTTGAGTCT
GGCACGACTGGTCCACTGTTGGAGCAACACATGCTCCTCCTCTGATACTGGACGGTAAGC
TCTCCAACTCTGACACCTTACGTTTGAGGGCCTCCACTTTCTCCTGTTCTGCGATGAACT
CATCAAGAGGCACATAGTCGTCTTCCAGATTGTTCATGGCACTCTGGTAGGCATGCTCTT
TGAAAGCATCCTTGTACATCTCAAAAGTGTTCTCCAGCTTCTCTTGGTAGCTCTCCTTAA
GCTCTTCTATCTGTCGGCTGCGGAGTTCTTCACTCTCCATGAGTTGTTGCAACATGGCGT
CTCCCATTTCCTTGCGAATTTCCATTTCCTGAACCAGATTTCTTCTTCGCTCAGTCAGGA
GTTTTGCTCGCAGGCTCTCAATCATAGTCACAATCTCATTCTGTGGCAGCAAAGACATGT
CAGCCTCATCTTCGTCATCAAGCAGCTCTTCCTCAGACAGGCAGCTCTCCAGGGCCTGGC
TGTCGATCACCCCGTTCCTCACCAGAGGTTTACCATCACGGCCGACCAAACAAGGAGCCA
GAGATTCCACAGGCTTGTCTGGGATCACCTGCACCACCTGTTTGGCAACAGCAGAGAATT
TCATAACATGGAGTGTCTCGTCATAGGTGGAAGCACACTGGTTAATGTTGACGATCATGG
ACGCTTTTCCTTTGCCACAGAAAACGGCCTGGAAGAGCTTGGTGAGCTTACTCTCTCTGA
AAGGGATGTAGCTGCTCTTCATTCGGTCAGTCTGATTGTTGCGAAGCCCAGTGATGCACT
TCCCCAGAATGAGCAGGGAGTTGTTTATGTTCCCTGCCTCCTTCAGCCTCTCTCCGAACG
TCTTGGTTTTGTTGCATCTTTCTGAGCCAGCCAGGTCACACAGAGAAAACTCAGAGATCC
TTTtAACTGTGCTGCCGTCGAtCTtCAGTAGCTTCATGGTAAATATGCTGTGGCTTCTGC
TAGACGACTGGTTCATCTTTGTGGCTGCAGCGCTTCTGTTTTTGTTTCCGAACTGTAGTA
GTTTGGAGGCTTCGCCCAGGGTCTGGATGTTAATCCACCTAAGATCTTTAACGTAaGCGT
TTCCAGCACCATCATCACATACTCGAAGAGCAGCACGTTTCTTGgACTTGGAGCACAGGG
AAGGTTGAAGCAGATCATACACACACTCATTGTAGATTTCAAAGAATGCCACCCATAAAG
CAAACTGGCTGCTGTCGGCTTCTGTTGGGTTGCTTGCCAACACAGTTTGATCGTAGGACA
AAGAGGAGGATGACAGAGTGGAGGTGGAACAGGACAAGGACTCTGAACCACCACTGGCTC
TGAGAGGATCACACTCTTCTTTTACTGAAGCAAAAATGGCAGCTTTAGCACTTCTTTCCT
GCTTGACTTGGTCAGGATCCAGATATTGTGCATCATTCCTGAGGTAGGGTTTCAGGtCcA
tCCCCTCATACTGACGGCCTTCAATGTAGTGGAAGGTGGCGTCTAGCACTCGAGGGAGTA
TTCCCGGCTTTTTtGGAGTTCCTTGGATTGTGTACGTTTTCCCAGCATTGGTTACACCAT
AGCTGAATATCAGTGCGTTCTTCCCATCCAAGAAATCAGACATTTGGCTTTTGACAGTGT
CTTCAAATAGCTCAGACTGTGTCCTCTCTGGTCCAAAAATCTTTGAGAAGGAGAATTTGT
GGAGTGACATGCCAATGCCCTTCTCGCTGCTCTTCATGGTGGCAGAACCCTTTGGTGCAT
TCAGTGTCACTGTCTGGCTGTTTTtCAAtCACtACACAATCCTGATCCTCGTTGTCATAG
AGCTCCTCTTTAGAGAAGGGCCTGACTCTGAGGTAAACTCTCATGGTCTGCTGCTCAGCA
CcACCTGGCATTTCATTCTGCTGGGATGAAGTGCTGACAGGAAAAGCATTACCAGTCAAG
TCCATGTCAACAGGCTGCATGTGGTCACATTCTTCATTGGTCAGATCAATAGCTGTACTC
ATCTTGACGCAAGGTAGCTCCAAAATGTCTGAATTTATTTGCAAATTCACTTTATGCACT
GAACAAGTGTGCTATATTCTCCACACAAATGAAGATTTAACAGCTCTGTCTCTTTGGAAG
ATGGTTCACATGAAAGTTTTGGCCTTAAAAaTGACTTATTTCACCTACaCGTAGGTCTGC
TGaTGTtc
>contig00285  length=636   numreads=11
GTGTGTGTtCTTTtATTTTCCATTGTGGCTGTACTGTTGTCTTGCTTTAGGTTAGTCGTA
GGTATCAGCGCCTTGTTTCTGTTCTCTCTCCTCCTGTTCAGTCCAGTTCAGTAATTTTCT
CCTCGTCTCCATGGTTACTGAAGCGTCACGGTCCAGTCTACCCCTGCGTTCATGCCGGGT
TTGCGGAGCGTCAACACAGACATGGAGGCGTCAAATTCAAACTCCAGCTGGCTCTCTTGA
CCACCAGCAGTCTTAAGGGTGACCTTGCTGGGCTTACTGGCTCCCAGTATGACAATGCGT
TCGATCCAGGAGCGGGTGGAAAACTGGGCCTCTGGAGCCAAGTTAGCAGAAGAAAGGATG
TTTTTGGCAAACGACAGGCTCCTGTGGATGAACTCCTtCTTTtCATAGTtGAAGGTGTGG
CCATCGTCTATGTAGAGCTCCCCCTCcGCAGTTCTCTGAGGGTTGAGAGCCACATATAAA
GTGTAGGGATCTTGCTCCATGCAGGTGGAAGACCTGCGAACTCGAAGCTTCCTGGGAATA
ATGGAGCCGCCACGCTGgAATACGGGGATAGAGCTCATGGTGACAGGGATGTAAaGGTTC
TGGGCTCCGTTGTGCTTTTGGAAAGTGTGGACGTCa
>contig00286  length=1270   numreads=142
CATTCACTTACATAGCAAAGAACTTATAAGTTATACATAGGGAGGATTTATACATAACAT
TGCAGGCAGCAACACGATACATTCGCATCAATTTGTAAAAACGGTAAGAGATGCAAACTG
CATAACATTTTGAGGATTGTCCCATGCATTCACAGCAACATAAGCTTATAATGCAACACC
TCTGACTCCAGTCCTCATTCTTCACATCTCAGCTACTGGAAGGACTGATGCAGGGGTGCA
AATTAGAAAGTCATCTCTGCCATCCGTTCTGGCTTTCTCACGTGATGCTCAACTCAGCAA
TTCCTGGAAACACTTCTTTTAAAATGAATCAGTTCTATTCACCCACTTTAGTATGTATGC
TGTGGGTAGCGCTAGCGCTGTTGAGGGTAGTGCTGTCCACTCGACCCTGCCCCCAACTCC
TCTGATGGTGGGGTGATGAGAAGAAGACATGGATATCGTTTAGGCATCTGTTCATGGTAG
TCCATGTGTCCCCACTGTCTCTTCCCCACTGAGGGGCCTCCGTAGTAAGGGTGGGGCGTT
TGATGTTGTGGCCTGGTCGATTGGTACCGGAACCTCCCTCGGGAGCTGTTCTGGTATCGG
GGTGGACGGTAACCACGGCCTCTCCCTCTGGAGTGGCCACCTCGGTGACCACCTCCCCTG
TCTGTGGTGCTGATGCCGGGCATGTTGGTCCTCTTAGGCATTACCTTAAGGACTCTTCCT
CTGAACAACGTCTCATGCAAACCAATAGCACTATGCACAGAGTCTCGATCAGAGAATTCA
ATGTAAGCAAAGCCCTTGGGATGACCAGAGAACCTGTCACACAGGATGGTAACTCGGTTG
ACAGGGCCACAGCCGTTGAAATGGATCTCCAGCTCATCTGCAGTAGCCCCATAGTCTACA
TTTCCTACATAGACTGATCTGTTGTCTGCGTCTATCCTCTCCTCAGGAGTCATATTGTAG
AAAGGTCCGGGCCGAGGGCTGCTGGTCAGGAGCTGCATCTCTCCTGCATCACACCTCtCC
TCCTCCTTCAGTCTTTCCGACTCTTCTTCCATTTCCAGCTCCTGAACCCTGGCCTTGATG
GCCGCCAGCTCCGGGTCCTCGGCGAAATGCTCCCCCATGGACTCGCCCTCCAGGTAGCCG
TACTCCAGATGATTTTCCGCCATGCTCACTGCTCAAACATGGCATCTGCAAAGCCGACTG
CAGCTTGCCGAAAAGAAAAAAAAaCAACCCGCCACAGAAAATACCTCACAGTTAGGGAAA
CGGGCTGATg
>contig00287  length=462   numreads=8
gAGCAGCGTGTGCACGgAGgCTGGTGACGGTGTTGTTtCCCGCTCGGCTCTGTATGTGTC
GCATCTTTAATTAAAATGACCGAAATCAAAACGGAAaCGGCTCCGAAGCCCAAAGAGCTG
CTGGCCCTGAACCCAACACAGGAGACCGAGTTCAAGAAGAAGATCCAGGAGgCCAGGACC
CGGGGGggCGGACAGGGAAGCCGTCTGACTCCCGGAGTGATTTACGTGGgCCACCTCCCC
CTCGGCCTGTTCGAGCCGCAGCTCAAATCTTACTTCGAGCAGTTTGGgAAAGTCCTGCGT
CTGCGGCTGTCCCGGAGTAAAAAGACAGGCGGCAGCAAAGGCTACGCGTTCGTTGAGTTC
GACTGCGATGAGGTGGCCAAAATCGTTGCCGAGACGATGAACAATTACCTCATGGGGGAG
AGACTCATCAAATGTAACGTGGTTCCGCCGGAGAAGGTGCAc
>contig00288  length=424   numreads=12
ATCTTCCTCATTGACTGTCCTGGTGTTGTCTACCCTTCAGAAGACAGTGAATCTGATATC
GTCTTGAAAGGAGTGGTTCAAGTGGAGAAGATCAGGAACCCAGAAGAGCACATTGGGGCA
GTACTGGAGCGGGCCAAGCCAGAATACATTCAGAAGACCTACCGCATCCCCACTTGGAAC
TCTGCTGAAGACTTTCTTGAGAAACTGGCATTTCGCACTGGGAAACTTCTAAAGGgTGGT
GAGCCAGAtctgtccacagtctccaaaatggtGTTGAATGATTGGCAGAGAGGACGTATC
CCCTTTTTTGTGAAACCCCCTGgACCTGAGGGAGATCAAGAGgACATGGGACCATTGGCA
GTTGAAGgACCcTCAGAAGCTGTTGAGAATGTGCAGGAGGAACAGCCAGACAATCCGGAT
GCTa
>contig00289  length=418   numreads=10
TTTTTTTTttttGtGATtGATTTATTGTGAACTATTGATCATCCTCTGACTGAATGTTAA
TTAGTCTGTTATACTGAACACAGCCTGAACtttttttCCTCATGTAGCTGCAGTTTATTG
TCCAACAGCCAAAACAAAGAGACATGATAACGATGACAAAACATTtAGAACATTGATACA
AAaGCTtAAAAAaCATTtCAAaGATGCAGCCTGACGTCcGAGGGTTTTCCCATGATTCCT
TTTCTGTTACAGTCTTTGGACATCAACCATCATTCAGTCAGGTTATAAAaGTTTAAACTG
TCAAACAGCTGCTGGACGGTTTCACAGCAACCTGATAAAaTCCTGTAAAAAGTGATCAAA
TGCTGATAAAAaCAGATGTGCTGGTGTTTCAGTAAATAGCCTCGTCCATGTTGTCGTc
>contig00290  length=386   numreads=6
cGCAaTTTTtCGCTTTCcATtCTTTAGCTGCACACTATGCATCCTcTTCTAGAAGGCGCT
GGTCGTGATGATCTAAGTAGAACTGGTTGTCGTTGAGCTTATGGTAGAAGGACTGTTAGT
CGTGGTTGATGAAAGGGCGCTGGTCATGGTGGTGgAAGCCATGCTGGTCTTCGTAGTGGG
GGCAAGACTGGTTGTCGATGAAGGGgCGcTGGTCATTGTGGTGGAaGAaaTGCTGGTCGT
CGTAGTGgAGGGgACGCTggtcgctgtGGTGGAGGGGACGCTGGTCGCTgTGGTGGAGGG
GACGCTGGTTGTtGTGGTTGAAaGGgCGTTTGtCGCCGTAgTGgAAGGGGTgCTGGTCGT
AGTGgTGgAGGGAGCACTGGTTGTTA
>contig00291  length=1120   numreads=42
GGACAGACACTGGAGAAGCCAACAGGGACAGgAAGATAAACTGACCCGCTGGCACCcTCG
CTTTAACGTGGACACTGTGCCGGCCATCCAGGCTAGCTCGCTGCCCCAGCCTCcTCACAC
AGAGAAACTGGCCACGGCTCAGGAGGTgCTGGACAAGGCCCGCTCACTCATCACACCTAA
GATGGAGAAGGCTCTGGTGTCTCTGGCTCTGAAGATGGAAGATAAAGCTGCAGAGAGCAA
CAAGCCGACAACTCCACAGAACTCAACAGTCCCGCAAACGTCAGCTGTCCCTGCGGCTCA
GGTCCCAACTGCCCTGAAAGGAGTGTCCCAGTCCcTGCTGGACAGGATTCGGGCGAAGGA
AGCCCAGAAaCTCCAGGCGGCCATGACACGAAACCCTGTCCACGAGGATCGCCTGCTGAT
GATGTCACGGCTCCCCGAGCTGGCCAGGATTCTCCGGAACGTTTTTGTTGCAGAGAAGAA
GCCGGCTCTAaTAaTGGAGGTGGCCTGCAaCAGGATGgTGGCCAGCTACAGATCTGCTCT
CAGCACAGGTGAAATGGAGAAACACATCCGTCTGCTGGCAGAAGTGGCTGCCGATtGGCT
GACTGTTCATCCAATCAGAAAGGACTTCTACCTGAAGCTGAACAAGAACATGGAGCTCAA
CATGGTCGTGGACAAACTGAGCAGCAGACTGAGAGAGGAGGAGAGACTCTGAGAGACATT
AATGACTAAgaGACACCATTTTCAGGTCCCTGCTGGATGAGCTGCCGGACGACTGAAGGC
TGCTTGCTTATGAGTGCCATATTTTGTAGTGAATTCCACTGGTTTGTTGGCAGCAGGCAC
AGTGCACTCTAGGCTGTCAGTGTGGAAACGGTCGCCGATTGATGTAGGCACAGCTCCAGG
ACACCGGGGTGTCCCAGAACCCTGAGGGCCACATGGGACCAAGCAGAGCCAGTCTTGGTA
TTCCTACcACCCTGTGTTGTAAACCGGTTACGGTGATGTTTtGTTTTTttGTAGCATTGG
TGTGTACAGTTCTGCCTCGAGTCTTTTTATGGATCAGTTTTCTACAATGTAGAACTGATG
AATGTTTACATTTTTAAAGGtcactgtttgataatagttt
>contig00292  length=154   numreads=13
TAAGGAGGACGCGCTGAAGAGGGGCCAGTTCTTCCTCAGCAGCCGATTGGGTGGGCTTAT
GTAGGGGgAAGGGTTCACAGGCCTTCTGGAGGTGGGTTAAAGGTCGTCTGGAGGTGTAGC
TCCCAGGATGGCGGGGATGAATGGAGACCGTAAA
>contig00293  length=400   numreads=25
TGTTGGCATAAAACTACAGAGGCACCATTTGGGTTGATGCTGTCTGgAGGACTATTCTCA
GTCTGCTGCTCCAGGGTCAGACCcTGCTTTCGAGTAGTCACAATCTGAACCACAGCTTCA
TTTGAGGCACTAGTGAAATGCACCTTGTGGTCTGCCTCTGGGAAGGCCTTCTGTCCAGAG
CTGGTCGATATTGGGCTTGATTCTGACTCGCCAGCTGTAAGTCCCCCTGTTTGGTTTTTG
AGGCAGGCTCTCTGGTCAATCTGCAGCTCCCCCGTACTGGACCCATAGCGGTCTCGCTGG
ACACAAGCTTGTTTAGCTATCTTTTGAAGCACAGTCTTCTTTGTTTTTGTGAGGCTGTTT
AAAGGCTCTTGGGTTTCTCCAGCTCTGGAAAAATATTCCg
>contig00294  length=1558   numreads=48
GGTAGCCAGAGCCGGAGGGATCGAGACTGTCGCTAATGAATACAGCGACCGATGTACACC
AGCAtgtGTTtCTTTTGGACCCCGAAATCGATCGATCGGTGCTGCTGCTAAAAGCCAGGT
CGTCACAAACTGTAAGAACACAGTGCAAGGTTtCAAGAGGTTTCATGGCAGGGCATTCAC
AGATCCCTATGTGCAGCGCGTCAAAAGCAGCTTGGTCTACGACATTGCACAGATGCCTAC
AGGAACAACTGGCATCAAGGTGATGTACATGGAGGAAGAGAaGgTGTTCAGCATTGAACA
GGTGACTGCCATGCTGCTGACCAAGATGAAGGAGACAGCGGAGAATGCACTTAAGAAGCC
TGTGGCTGACTGTGTTGTGTCTGTTCCCTGCTACTACACTGATGCTGAGAGGAGATCAGT
GGTaGAtGCTGCTCAGATCGCTGGCCTCAACTGCCTGAGGCTCATGAACGAGACGACTGC
AGTTGCATTGGCATATGGGAtCTATAAACAGGATCTCCCTGCTCCTGAGGAGAAGGCCAG
GAATGTGGTGTTTGTGGATCTGGGCCATTCTGGATACCAGACATCAGTGTGTGCCTTTAA
TAAGGGCAAACTGAAGATCCTTGCTACAGCTTGTGACCCTGAGTTGGGAGgAAaGGATTT
TGACGAGGTACTGGTGAAGTATTTCTGTGAGGAATTTGGCAAGAAGTACAAGCTGGATGT
CAAGACAAAGCCCAGGGCTCTGGTCAGGCTCTACCAAGAGTGTGAAAAACTGAAAAAACT
GATGAGTGCCAACTCCTCTGTCCTGCCGCTTAACATCGAGTGCTTCATGAACGACATTGA
TGTCACTGGAAAAATGAACAGGGGTCAGTTTGAAGAGATGTGCGGTGATATTTGGGCCCG
AGTTGAGCcTCCACTGCAGAGTCTTCTGGAACAAACCAAACTGAAAAGGGAAGACATCTA
TGCAGTAGAGATAGTGGGAGgCGCTTCCAGGATCCCGGCCGTCAAAGAGAGAATCAGCAA
ATtCTTTGGAAAGGAGTTGAGCACCACGCTGAATGCTGACGAAGCTGTGGCCAGAGGATG
TGCTCTGCAGTGTGCGATACTGTCACCTGCTTtCAAAGTGCGTGAATTCTCCATCACAGA
TGTTACTCCCTACCCCATCTCCTTGAAGTGGCATTCTGCTGCAGAGgAGGGTTTGAGTGA
TTGTGAGGTATTTCCCAGGAACCATGCAGCACCTTTCTCCAAAGTGCTGACCTTCTACCG
GAAGGAGCCCTTTTCTTTGGAGGCCTACTACAATTTCCCTAATGAGCTGCCCTACCCTGA
CCCCACTATTGGTCAGTTCCTGATCCAGAAGGTTGTCCCACAGGCATCTGgTGAGAGCTC
CAAGGTGAAAGTCAAGGTACGGGTGAACATCCATGGTATCTTCAGTGTGTCCAGCGCCTC
CCTGGTTGAAGTGCAGAAGTCTGACGAGACAGAGGAACCCATGGAAACGGAGCAGGCCAA
TGAGAAAGAGGGAGAGAGCAAGATGCAGACTGATCAGGATGAGCAGCAGGGCCAGGGa
>contig00295  length=680   numreads=10
tAAAATCCAAATCAAGTtgAAaGGGGgAAGTAGAAGAGCAGCCATCTTGTGAGAGGAAGC
TGGGATCTCATCGATGTGAGTTCAGGAGACATAACTAGCAGGCCGGGCTCCGTATCTTCG
CATGATCTGGTCTTGTGTGAATTTCACAAAAGATTCATATTGTTCTGCGAGTTTTGTGTT
AAGGATTTGTTCGTACTCCTCCCGGATCTTCTCCTCGTGgTCTTTGAGAAGTCGCTCGCA
CAGGAAGCTCACCTGCTTCAGTGTAAACGAGGGCTGATCCTTCCTTGAGGCACCTGGTGG
GGAGCTGGGAGCGTTGAGGGAGGAACTGGGGCTGGGGGCATCAgTGGAGCTACAGGCCTC
GGTCTGGTTGAAGGCCCCTTCCAGCTGCCGCCGCCTCTGGATCCGGCTGTACTCCTGACG
GAGGTTCTGGAAGATCTGCTCTGGGGTGAGCCTGTGttcgcctcccatggccgggggaga
catcgaatgcgtggggctgtcgaccgggggACGGAGGTTGCATCTTTGCGGGGACGGAGT
GCCAGGAGTCCCCGGTAGTGGGTTGCACCTTCTCCGCTTGGGAGACTGGGGACTGAGGAG
GGCCTCAAACTCCATCGACCGCTTTAACGTTGCTCCACAAGCCATGTTAGCTAAACACAA
AGGCGAAAAATAaGTTGGgA
>contig00296  length=833   numreads=18
GTCTCAGCTTCAAACCCACCAAGAACAAACAGTCGGTGTTCACAAGGATGGCGGTGGTCA
AAGCTCTGGAAAAGATAGCCGACGCCAAATTTCTAAAACACTACCCTTGTCCACCAGCGC
AGCCGAGCAGCAGCTGCATCCCTCAGGACATCCAGTGTCTCCACGGGTCTGTCTTTGTGG
CAGGGAGGTACAACAAGTTCTGTCGCAGCCTTCCTCAGACTCCCTGGGTGATCGATGGAG
AGAGGAGGATGGAGTCCTCGGTGGAGGAGCTGATCGCAGcGCCCCTCCTGTCTTCCTtCA
GAGCCAACAGTTTTAATTTCTCCTCGTCTGgCAGGGAGGACgTGGATGTCcGGACTCTtG
gAAaTGgTCGtCcGTTtGCGATggagctgctgaatcctcacagatccagactgagcaaag
tggagatgaagcaGCTGCAGGAGACCATTAACAAGTCTTCAGaCAAAATCAGAGTGAGAG
ACCTGCAGATCGTCACCAGAGACGCCaTGaaGTCGGaaTGAaaGGagggagaggaggaga
aaaccaagtcgtacacggcgctcatctggacccagaaacctattcagagggacgacatca
ccttcatcgatgacatcaaggATCTGACTCTGGACCAGAAGACCCCCcTGAGGGTGCTGC
ACCGGCgggcgctggccgttcgtcagagagtcatccacagtatgaacacccgcttcctgg
actctcatcacttctacctggggctgaaGACACAGGCCGGGACTTACATCAAaGAGTTtG
TGCACGGAGACTTTGGTCGCACCATACCGAACCTGTGCAAGCTGCTGAAGACg
>contig00297  length=271   numreads=7
ATAACCCCAGTAAAaCCACAACTtGTTTTATGTtAAATACACAAGATATAACATGTAGCG
AGCTTtAGTTtCAGCTCCGTACTAAaCACAAAGAAATGAGCGTggATCAaTCTTCTCATC
TAACTCTCTGCAAGAAAGcTACTAAGTGCATTTCACAAACTGTCAAACTATTCTTTTAAC
TCTCAATTGACTAAATCCTAGTACAAGCAAGACATTGGCACCGTGTACTCACTTTGAGGG
ATTTGCCTCTTCTGTCTATCCTGATATGAat
>contig00298  length=435   numreads=8
CGACACCAACCGGGACAACTCGCCCACCACAGTCACGTGTTTGGAGACGGTGCCCGACAT
CTTCTTAAACTGAGGGTAGTTATCTACAAACGCCTTCATATCAGAGATGGACTCCAGCTT
CTGTTGACCCTTCGGACGTTTCTTCTGGAAATCCTCCATCAGGTTCTTAATGTTGGTGCC
GATCTCACCAAAGTTCAGGTACAAGTTGTTAGCGTAGAACtCGtCGTTCTCAGCAGACaG
AACGACCTCCTTCAGGTCCTTAttgatccccggcactctggagaGGTCGATCCGGTTATT
GTTGAGACCCAGCAGCTCGTGGACCATCGCCTGGTACGTCCACTGATTGAGTAGAGGTGT
GATGGCGTCGTCGCTGCGGTCGAGGATCAACAGCAGAGGAGGAACTTCCGTCTtCCTGAA
GTCGAACAGCTCGTa
>contig00299  length=251   numreads=8
GGGGGAACCTTTGCTCCGTGACGACGAACATTTTATTGTAGCGGACCAACATGGCCGCGC
TGCGGAGCGTAACAAGCTACCTTCGTCTCCTCAGGAGTTCTGCTCGAGTCCTGCTCAGCA
GCaGAAAACCTGCAGTCCATAAACCAGGCCAATGGaCAAGtATTGTGTACAGAAGTGTAG
CGTCTTTAACCGTCGGCGGTGGGCTGTGTGCTGTACCTTTCAAACAGGCTGACACCCTCT
CGCACGACTCT
>contig00300  length=1519   numreads=152
CCTTGCCAGCCCGCTCAGTTTTtttttttttGtttCAATTTAGACATTTATAACTTTTGG
CATACAAGAaTATTCACACAAaaaGTTTCACACAATTTTTTTTTTttCCCCcACAAAGTC
AGAAGAGCTGAAATGGCATTTTAGAAGTGCCACATGCACAATGTTCAAACTAAAATAGCA
TGCCTCAAGAACAGGTATTTACACCTCGGAACAAGAACAAGTCACTCATATTTTTAAAAA
ATTTAAAATGCTGACATGGTCACATGATGTGTGCGTGCTGTAGTAAAGCTATTACTGATG
ACTGTACGTCTTATTAACGGTTGATAGTGTTATAATCCTGCAATGCATGGACAGGAGATA
TGGAACTGGACATCAGACGGCCACGTTTTAAAAATATGTAAAACAAACATACATTTTCCT
TTGAAGCACTTTTTTTTTtCTtCTGCTCCCAAACACATATATACACACACACACACACAC
ACACAcATATATATCAGGCAGTCGTTCTTGTAAGTGGCCTACAAAAATCACCAAACGGAC
GCTGTTTGAGGAGGCTGGACAAAAAGAGCAGCTGGAAAATAACTCCAATCAGCACTATAG
AAGGCTACTACAAACGTGCCAAAGCATGCTAATAAAAACCAAACCACACAAAAGCAAAAA
CACGCGTGCTAGTAAACAAAAAAATCACACTCACTAAAGGAGGACTCAGCCTTCTGTGTC
TATTTGTACCGGCCACCTGCTGCTTGGCTCAGCGTCTGGACTTGGCGTACACGGAGCTGT
ATGCAAAATCCACCTTAGGGCAGAAGCGCTTGGTGTGAGCTCTGGCCCCCGTGGCTCCGC
ACAGAGGACACACATACTGCCGCAGATAGGGACACAGAACATCTCCGGCCTGGTTCTTCA
GCCAGTGGGATCCGTACACCAGCTCGGACTCCCCGTTGTGCTTGCAGAAACTGCAGAACA
TGCGCTCGAGCGGCGGAGGTAAAGCTGGCGGATCCGGTGTTTTGAAGCGACcGCTCTTCT
TGCGCTCTTTGGGCCCCCGGGAGCCCGTCGGTTTCAGCAGAGGCTTTGAATCCACCGCGT
CTGgTGGCTCAGCGGCGCGAAAGAGGTCTGCGGTGTACCACGGAGCATCAGGCGGACGCC
GATGAGCCAGAGAGCCTGGCGGTGCAGACACAGCGGGGAGATGTGGCACACAGTCTGCGC
CGAGGTCGCCACTTTGGCAAACTGCGTTAATGCGCAAAGACTCCAGTGCCTCACAGAGGT
CACCAGAATCTGAGTGCGGAGATTTGGAGACTGCCAGTGGGGACTCAGTGACGGTGTTCC
GGCCCAGGATCTCTTTAATTGTGTCCGACAGTCCTATGTAGTCTCTCCAGGGCTGGAAAC
TTTTGCTGTCCGACTCCATGAAACACGGCAGGTGATGAAAGAGTCCCCAAACCATGCCGT
TCATTCTAGCTCCTTCTCGGTAAACGTGTCCCTCTCCTCTTTCAGACTCAACGATGGAGT
GGTTGACTTTGCAATAACg
>contig00301  length=1145   numreads=48
CAATCAGGCTGCCCAGGGCGAAGCACCTGCTGAACGTCGTCAACGAGAACTTCGGCACGT
TGGCGTTCTGCCGGCGCTGGCtGGACCGCCtGGGCGAGAGCAAGTACCTGATGGCCCTGA
AGAACCTGTGCGACCTGGGCATCGTGGACCCcTACCcTCCCCTCTGCGACACCAAGGGCT
GCTACACCGCTCAGTTCGAGCACACCATCCTGCTCAGGCCCACCTGCAAGGAGGTGGTGA
GCCGGGGAGACGACTACTGACACCCCCAACCTTCAGCAACACCGCACACACACACACCCC
CCCTcGTCACCACCACACAGCACCTCCAGACCCTGTTAGCAACTCGTCTTTCAGAGAAAC
AGCAGAAAaGAAAAaGAAAaGAGCTTCTAAACCAGGACGCGGTTGTCTCAGAGCAGCTTT
TTGAGGGATGCCAAATGCTACTGTGTTTCCACCCACAATGCACCACTCACATCTTGCAAG
GAACAAGAACGGGCTTTCTGAGTTTTCTATCAACCACAGCTTAAAAaaacAAAAAAAaTT
ATAAAAGGcCAACAGAGGAAGCATTGTAGCTCCTTCAGCGTTATTAAAGGTTTACTGTCA
AaCAGTTAAACGTTTCTTTAAGCAGCCGCTGAGTCTAGTGCACCCTCGGTATTCAAAGAG
ACGGTGACCCCTTATAACTCCCCTTTCATTTTCAAaGTTTCAATGGCTCCACTCTgAGCC
TCcAGTACTTTTAGTGCTCGAGTTAAATTAAGCACAACAGCTACTGATGGgTTTAAGATG
TGGTTAGGCCGATGCATGGCCAAAAAAAAaaTCTCTCTGCAAAACAGACAATTCCTAACA
TTTAAAAGCTCTGGGTGTCGTAACGAAAACGCCATCTTCGTACAGACACCGTGCATCTGC
AGCTGTGTGTTTCGGCTTCTGTCGCTACAGGAGGGAACTCTCGCACTCTGGCCCTCTCGT
CATCGTTTCTTTGATATTTGTAAAATATCTTTGGGATGGTTGCCGCCACTGTATGTTCCC
GGGTAAAAATGCTTAATTTTGGACTCCCTGAAAATGTTTTTGTAAGAAAGAaGAAAAAAA
AAAaGATGATTAAAATGATTTTGCTCATgAAAAAAAAAAAAAAAaCTaGAGCGGGCTGGC
AaGGC
>contig00302  length=220   numreads=8
CGTGTCTCAGAGGTGTATCCATGCCTGGAAAACTAGTCCCGGAATTTCCATGTTTTCCAG
GACGCCTGGGAACCCTGATCAGTGGGTTTTAATTCTAATATGAAAGGCACAAATGAGAGA
CTGAAGAACAAGCAGGGGGACTCATAGTGGGTTTTTAGAAATATTCCGAGTGTGTGGGCA
GTAGTGTTGAAGGTACGGTCTCTGAGATTTGCCACCATAA
>contig00303  length=398   numreads=15
CACTCTATGCTGAAGGACTCTCTCTCGGACCTGAAGCCATTTTtGTACACAGATGTTGTT
TGGtCTCTGTGTGTGCTACAGCAGgCCAAGCCCCAcTACcTTACCCCGGTCCTACAACAG
GATTTTGTTTCCATAGTGTTAGCGGGCAGTCCATCTCAAGCGGAGAACTATAGGCTGAAG
CTCCTCCACATTGCTGCTACTCTCAAGTTAGAGCATCCGGATTCCTCAAAaTCTAAATGC
TCCTTGAGTGCCcTGCcTGTGTTGGCCAGCAGCTCCCCCcTCTCCCCCcTACAGAGCAGT
CTGAGAGAGGCTTTACAGGATTTGGTGGGTGAGAAAAAaGAGGCCcTTCGCACTGGGGTT
GACACTGTGTATGGATGGACTATTGATGGAGAGATGGC
>contig00304  length=270   numreads=12
TTTATTTTTAATAACTTCAAATAATCAAGAAGTTCAGAGGTGTTCAGCCTCGGGCAGAAT
TACTGTATATTGAGTAAAGTGTATCTGTCTAAACCCAACAGTTTATTGTCCTTCCCACTG
AGATAACTGTGACACAGTCCAACACAAGCAGATATATATATTATCTTTTTTCTTTTCAGA
TCCnnTTTtCAaCCATTCATTTTTAGTTAGCTGTGTTGGAAATTCCTATCATATTCTTGA
GTTCTATAAAAGaCGGATAAGCTGAAATcG
>contig00305  length=345   numreads=12
ACCATTATCTAGTCCATTATCTAGTCCAGATACCTTGTGTTGTTGTTTTtATTTTTATTT
TTtGCTAGAGTCCATCCTTATCATTGTTTAATAATTACTTTTtAGACAAATTTTGTTTGG
CCCAATGTAATAACTTGGgAGGGAAAACGCTGTGCTGTTTGCATCACATGGCTCCCATTC
TAAATGTTaaGTTAGTTGAATCTGAAAGGgATTTCAAAaGCAGATTCTACCTACTCTACT
CAATTTATACATGTcGCTAGaaTAAATGTGCACCTACCAGTGTATATGaCCTGACAGTGA
TTGTGTGAATGTGCATGTGTGCCTATTGCACAAGTaTGAATTTTt
>contig00306  length=243   numreads=2
ATGTAAAaTACACAATAGCTTACTGTTAATAGTCAAAATGCCACATCAAAGCCTGCATGT
GAGCTGCCTTAGCACTTCcAGGTTCAAACTGTCTTCTCATGTATGTTTCAAAGAGATCTG
GTGGGGAAACGTTAGCAATAAAGGCACACTGAATGGGTTTTAATGTTCAAAGGAGTTCAA
ATTATTTtATTGCTTTACATGCGAGCCTTGTAGGGATAATTGGAGTCGTAAGAATTGATT
CTG
>contig00307  length=1633   numreads=62
aTTCATTTGAATGATAAAAaCTGTGAAACGCTAGCGAACCTGCACAcAGAGGAGTTGCTC
TTGAGTTTGAACCAGTTTTTTTTTTttCctCTTtCCTTCACGTTTTGGATTTACACACCT
GAAGGAGAGACCTCGTCGCACTTCACGAAAATGAATCGTGTCCCTTATTGTGGCAGCTGG
TTAGCATGTCAACCAGAATAAACCCAATGGCTTTCTGCGACCCTGCCTGCCTCTTTCTGC
GGAAAAGAACATGAAGCAGgTGGATATTAtAAATAAGGAAGAATTAGATAAAGAAAGATT
TCAAGTTCACTACGGAGTACACAGCCCAGGCAAAGCAAAGCGATTGTCATCCGTCAAGAG
GAAGGGTTGTCCAGTGGTGGAGGTGGGCTTGAAGCTGCACCGCAAAACATCAGATGTAGG
CCGTGACcGTGACCGCGGCATGGCCAaCAAaGAAAATGAGCTGACGTGCTCCGATGATGT
GCGGGGCATGCACTATAATGACAACTGCGGGCTCCCAGTGAACTCTGCAGAAGCCTCCAA
GATGGCAGGGGCCAGCTCCAAGTACAGCGACTTTACTGAGCtATCAAaGgACCATGAAGC
TATGACTCACGTCCTTTTCGGAAGGAATCTGCGACTGAAAGTAGCTCAAACACTATGGCG
AAGAAACGCCAGTGAATTAGTGGCCTACCTAATAAGAATTCAAGACACGGGGGTGCTGCT
TGACTGCTTACCTGTCTTAACAAACGACATTCAAACTGAAGCACCATGTTTGTCACTTGG
CTGCTGCGTTGACCTCATGCCCCAAGTGAAAGTGATTCTTGCCAGTAAATATGAAGAACA
CATAACGGTGGGTTTACACTGGGTTCAATCCGTCATCAGGAAaTGGTGGCCAGAACTTTC
TAAGAATGAGAAGAGACTGCGGGACAGTCGTtCAGAAGACAGGAATATTGAAGTCATGAA
GCAGCGGCTGAAGGACTTGTGGAAGGAAGGAGCCCGGTTATGTGTGGTTCCAGGATCTAC
GGGAGAACTGGCAAAGGCCATCGGGGGTTATCTATCACAGCTGCCCTGACAGTTGTCAAT
GTAGCACTCTGAGGATGTGACCACTACTGCCAGATCATGGCTGTGTTTTGAACTGATAAT
GACGCCAGAGAAATGGACTGGTTCGTTCTGCGACTTCAACTCAAACCTCTTACTGGGACT
GAACTTGACAATTCAGACAACTCCCTCGGTTAGAGCTGGAGACTCTCTTGAGGAGGGCTG
TGAGAGCCTTTCTGCAAAAAAAACCCACAGCATATGACTGCTTCACATtGAAGTGGACCG
TCTTGTGAAGGGGCATGTTTAGTGGACCTCCATGAGACTGGGTGTAACGTCGCTCTATGA
AGTGCCAAGCTCTTTGTCTCTCAATACACCACTCATTGCCATTGAATGCACTTGTGGATG
TAATTAATGCTCAGCTGTTTTGATGTTTTGCGCCTGGATCCACCGGAAACAGGAACTTGA
ATCTGCTACAGTCTTAAGTTATTAGAGCTTTTCTTGTTTTTATTTTGCCTCTTCATATGA
CATTTGACTGTGTAATGTAAAATGTAAAAACAAGTGATTCTTTTAATCTTCTTTTAAATA
AATTTGCTAAAAA
>contig00308  length=282   numreads=9
ACCCTGCTGGCCTCATCCGGGGATGACGGCTGTGTGCGCCTCTGGAAAGCTAACTACATG
GACAACTGGAAGTGCACAGGCATCCTGAAGGGGGACGGCAGCCCGCTCACCGGCTCGTCT
GGTCAGCCCACCGCCATGAGCACCGTGGTGGGCTCCTCTGTTCAGACCTCCCAGAATGCC
CTGAACGGGATGTCGGCAGGAAGGTAGGTGGTGTGGTGCGACTGACGCCACTCACCCAGC
CCAACCTGAGCCAGtCAGAACTGACAACTTACAATGCCTCAC
>contig00309  length=478   numreads=14
cGACAATGgCtAAACATCATCCAGATTTGATCTTCTGCAGAAAACAAGCCGGTGTCGCTA
TCGGgAGACTTTGCGAGAAATGTGATGGAAAATGCGTCATCTGTGATTCCTATGTGAGGC
CGTGCACACTGGTGCGCATCTGTGATGAGTGTAACTACGGCTCTTATCAGGGGCGTTGTG
TCATCTGTGGAGGGCCTGGAGTATCTGATGCCTACTACTGTAAAGAGTGCACCATCCAGG
AGAAAGACAGAGATGGCTGTCCGAAGATTGTAAACTTGGGCAGCTCTAAAACAGATCTGT
TTTATGAGAGGAAGAAGTACGGCTTCAAGAAGAGGTGAAGACGCTACGTCCCAGtACCTT
TTTTTTTTTtAAAGTGTTTCTGTATTTTTATTTTTTTTTGGAACCTCAAGAAACATTTTG
TTTGACTTGTCAaTAAAGCTCTCTTTTATaTTTCTcacAAAAAAAAAAAAAAACTGAg
>contig00310  length=249   numreads=5
aacAgATGCTACttCCAAGATCATCTGCAAtAAACtGGACAGCGATCGAGTCATTGGCTT
CCACTATCTGGgTCCAAACGCtGGAGAGGTGACTCAGGGCTTCGGCGCAGCCATGAAATG
TGGGGCCACCAAGGAGCAGCTGGACAACACGATCGGCATCCACCCAACCTGTGCTGAGAT
CTTTACCACTTTGGAGgTGACCAAGAGCTCCGGTGGAGACATCGCCCaGTCCGGTTgctg
aggttaaac
>contig00311  length=483   numreads=13
ggAATCaCAGCTCTGATTGCGGCAGCGAaGAACCCCGACCTGATCAACAAGATGGTTGTA
TGGGGATCCAATGCCTTCGTCTCCCAGCACGACCTCGAGCTTTACGATGCGgTCCGTGAT
GTCTCCAAGTGGAGTGCGAGGATGAGGCAGCCCATGGAGGAGGTGTATGGAGCAGAAGTG
TTTGCTAAAACCTGGGAGGCCTGGGTGGACGGGATCGCACAGTTCGCAAAGAGACCAGAA
GGGAGTATCTGCATGGAGCTTCTGCCCTtAATCAGCTGTCCAACCTTcATCATCcATGGa
CaaaaaGACCCCATGGTGCCCAGCTTACACCCACAGTACCTCCTCAAAAACATCACGGGA
TCACGATTACACGTGATGCCGGAGGGTAAACACAaTCTCCACCTGAGGTATGCTGaggAA
TTCAACAAACTGGTGGAAGATTTTCTGgAAGATTGAGCAAATAACAATAAAAATaCACTA
AGa
>contig00312  length=1914   numreads=69
GACTAGAGGAACAACAAAGAATGAGAATTGAGGAAGAAGAAAAAaGGCAAAGAGAGGAAG
AGGAGAGAAGGAGGGAGAAGGAAGAGAGGGCTCAAGAAGAGAGCAGGAGACAGGAGGAAG
AGGAGAGGgCTAGGAGACAAGAAGAAGAGCGTGAAAGATTGGCAGAGGAAAAGAGGAGAC
TAGAGGAACAACAAAGAATGAGAATTGAGGAAGAaGAAAAAaGGCAAAGAGAGGAAGAGG
AAAAGATTAGGAAGGAGGAGGAGAAGGCTCAGGAAGAaagaGGAGGAGACAGGAAGAAGA
GGAGAGGGCTAGAAGAAAAGAAGAAGAGCGTGAAaGATTAGCAGAGGAAAaGAGGAGACT
AGAGGAACAACaaaGAATGAGAATTGAGGaagAAGAaAAAAGGCAAAGAGAGGAAGAGGA
AAGGATTAGGATGGAGGAGGAGAGGGCTCAGGAGgAGGAGAGGGCTCAGGAAGAGAGgAG
GAGACAGgAGgACGAGGAGAGGgCTAGGAGACAGGAAGAGCGTAGAGTAGAAGAGgAAAa
GAGGAGACTGGAGGAAGAAGAAAGAAGAaGGTTtGAAGAAGAGAAAGTTAGAAAGGAAGC
AGAGGAGGGGATTAGGAGGGAGGAGGAGAGGgCCcAGGAAGAGAGGAGACGAGAGGAAGA
GGAgATGGAGCATGAGAAAAaGAGAAAGCTAGAGGAACAAGAAAAAAGGCAAGAGGAGGA
AAaGAAAaGGATTAGGGAAgAGGAGGAGAAAGCTAGAAAGGAAAAGGAaGAATATGAGAG
ATTGGCAGAGGAAAAGCAGAAACAAGAGGAGGaaGaaaGGAAAAGGGTTGAGGTAGAGGA
GAAAATTAGAAAGGAGGAAGAGGAAAGGGCAAGGGTGGAGAAGGaGAGGAGGAGGAAAGA
AGAGGAGGAGAAGGTTATGAGACAAAAAGAAGAACATGAGAAGTTAGCAGAGGAAAAGAG
GAGACTAGAAGAACTAGAAAGGAGGAGAATTGaGGAaGAaGAAAAAaGGCAAAGGGAGGA
AGAGGAAATGATTAGGAAAGAGGAGGAAAGGAAACAAAaGGAAGAAGAGAGGgCTaGgAA
GGAAAAGGAAGAACATGAGAGATtGGTAGAAGAACAAATGAGACAAGAGGAACAAGAGAG
GAGAAGAATCGAGGAGGAGGAAAgAATTAAAAAGGAAGAGCAGGAATGGATAAGGGTGGA
GGAAGAGAGAAAGAGGAGACAAGAGGAAGAAGAAAAGAGGATTATTGAGGAAGAGGAGAA
AATTAGGAGGGAAGATAAAGCTGaaaaGGATAGGAAAGAAGAGGAGGCCAGGAAGCTGGA
GAAGGAGAAGTTAACAaGaGATGCAGAAGAACAGAAGaaaaGAGAAAGAATGAAACGAAA
CACAAACCTGCAGCGGTGAAGTCTAAAGTGGAGAGCCCTGCAGAAGTCACCTCTACCAAT
CCATTTGATGAAGACTTTTCAAATAATCCCTTTGAGGATGCTGCTGAAATATCAACTGTC
CAACAAAGGAATCAaTCTGCTGCATCATCAAAGGGAAGTAAGACTGCTTCCACTGATGAA
AAGGATCTTATTAGTGCTCAACGAAAGAAGCTACCAGCTCCTAAGCCTCCAGGAAGAAAT
CCAGCAGAGAGACAGACTCAGAGGGAGCAGGACGGATCTACGCGTCATCTGGCACAAATT
AaCAAGCAGAGCAAAGaCAAAGaCGTCAAAACCGTCAGCGTTCCCCcTcGGCGCTCTGTG
CAAATGATCGCTCCTCTGAGTAGGTCTCCCAAAGATGCAAAGAACACCCAGAGCTTGACT
CAAAGTAGTGCAACCAAAGGAACAACAAATGTTGCCAAaCACAGTAAACGTCTGGCACCG
ACTACACCTCGTTCTGTGGAAGAAGGGCCTTCCTCTGAACCCAAAACGGTCTCg
>contig00313  length=363   numreads=9
TGATTTGGCTGaTTTGGCTTAACTTTTTttGGgTGGgAGGgCTGTGTTTGTGAAAAATAT
CCAAATGAAATGAATCATTAGTTGAGGgAACAGGGATCTAaCTGCACAGGCACTTGGCaG
CTGTCTGTTTCTTGTCAGCCCACTGGCAGTAATGGCCACAGCAAATGCTTtCAAaGCTAA
AaTCAACAAtCCTtCGAGATTTGGTGTACTACTACCTTCTGACGGgATGCTGCCTTACGG
CCAGTGGCTGCCATTTTGAGAACCTTAAAGACTGAGACAAGAGCATCTTGCCCCAGATTG
GGTGATTTAATTGGATAGTTAGTGGAACAAAATTGTCTCATTCTTTAAGGTCTTTTtAAA
TTC
>contig00314  length=279   numreads=6
AAGATGGAGAACTGGGCCCACCGCTTGTACCCCAAACTGCAGTTTGAAGACTTCGTTGAC
AGAGTGGAGAAGCTCGGCAGCAAGAAGGAAGTGCAGACCTGTCTCAAACGGATACGACTG
GACATGCCACTGACACATGAGGACTATATGGGGAACGACGGTGAAGAAGCGGCCGCTCCT
GAATCGCACATCTTCGGGGACCCGGATCCGTTCAACAGCACCAGCTTCTCCAACGACCTG
CCGATCCACTCcACCCCGGcTCCGCCCGCCCCGCCTGCt
>contig00315  length=1925   numreads=113
GAATGATTTATGGTTTATTTAGATGTCATGCGCTTGGTTTTCGATCTTTGATTTCAAGTG
CTCCTTGTATGCCAGGATGtCCCtGTTCCACTTTGTGATGGTTTGATTCTCACACACCCA
GATCTCCTGAGCCACCTGTTGAATTAGCCTGAAGTCGTGGCTAACTAGCATCATGCCGCC
GTCAAACTCGTTGATGGCGTCCGCCAACGCGTCGATGGTCTCGATGTCCAAGTGATTGGT
GGGCTCGTCAAGGAACAACATGTGAGGGTTCTGCCAGGCCAGCCAGGCAAAACACACCCG
GCACTTTTGACCATCGGACAAGTTTCTGATCGGACTGACCTGCTGTTTTCCTGTCAGCCC
ATAGCGACCGATGATCTTCCTCATCTCCTCTTTTTCTTTGATCTCAGGGTAACACTTCAT
CATGTACTCCAAAGGAGACAGGTCCAGCTCCAGTTGCTCTGTCAGATGCTGATGATATCT
GCCAATCTTGACGTGAGAATGTTTGCGGATCATGCCGTCGGTGGGGAGGAGTTCTCCCAT
CAGCAGCTTCAGTAGTGTGGACTTTCCTGCTCCATTGGGTCCCACCAGAGCCACTCGTGT
GTCCAAGTCAATACCAAACTCCAGGTTTGTATATATGTGCGGTGTGTTGTCACTGTACTT
GAAGCTCACATTCTGAACCATGATAACAGGAGGAGGAATCTTCCCACAGGGAGGAAAATA
AAATGACAGAGTCTTGTCATTCACAACTTTTTCAGTCAAGCCGGATGCCACCATCTTCTG
CAGCGTCTTCTCTTTGCTCTGTGCCTGTCGTGCCAGCTTTGCGGAGCCGTGACCAAACCT
GGCAATGTAATTCTTCATGTGTGCTATCTGGTCCTGCTCCCAGTTGAAGCGCTTCATCTG
GTTCTCTTCCAGCTCCTCTCTGGTCTTCACATACTGGTCATAGTTACCCGTGTAGTATTT
GAGTTTTCTCTGGTGCAGGTTGATGATGTTGGTGCATACACCGTTCAGGAAGTCTTGAGA
GTGCGAGATGAGCACCAGGATTCGCTTGAACGTTTTGAGCTCCTCCTCCAACCACACACA
AGCGTCCAGATCCAAGTGGTTAGTGGGCTCATCCAGCAACAGCATGAAGGGCTTGATGAA
CAAGGCTCTGGCCAGAGCAACGCGCATCCTCCATCCTCCACTGAAGTCCTTCATTTTCTT
TTGCTGCATAGCACTGGTGAAACCCAAACCGTGAAGGATCCGAGAGGCTCGCACCTCTGC
CTTGTCTGCATCCAGCTCCTCCAGACGCTCGTACAGCTCCATCAGCTTCTCACACTCGGA
GTCCTCGGCGGCAAGTCTCTCCGCCTCCTTCTCCAGCATGATCCTCTGTTCGTCCACCTC
CATGACACAATGCAGAGCCgTCTTCTCGCTGGGGGCCATCTCCCGGGTCAAGTGGTAAAT
ATCGATGTGCTCTGGAATGGGAATCTCACGATGCCCGATGGCCGACAACAGCATGGATTT
TCCTGTGCCGTTGAGGCCAATAAGCCCATAGCGTCTGCCTGAGTTGAGCTCCAAGCTGGT
GTCGGCTAGAAGCTCCTGGCCGTGGAAGGTGAGCGACAGGCTGCTAACGTGGACATCAGT
GCTGTTGGGGTGCGAGGCCAGGACGCCGGTcACTGCCCGCGCCTCGGTCTTCGCCAGCTC
AAATTCATCCAGCTCCTTGGTCAAATTCGCAATGCCGTTGCTCTCTGCTCCATTACGCTG
GGTCTCTGCTTGCTCGCCCTCCTCACTTCCATCTTCAGGTTTTTTGGTACGCTGGCGAGC
TTTGGCAGCCTCCTTCTTCTTTGCTGCCTTCTTCTTGGCTAGGTCGGATGGCATGGTCGT
GGAAGGCTTGATAACGGGATTACTGGTCTCCGGAGCaCACCGACGACTCGTGTCCACTTT
TCGCC
>contig00316  length=1402   numreads=29
aGgAGAATCaGTGGTAATACACTTtAAGTTAAGGTTGTATTTTTTtAAGCGTAAACCTTA
AAATAAATAAATACATAATtAAACTtGTtATAAGACTTCAGGGCATGGTTTACCTCCCAC
TGTTTCTCATGCTGCCGTTGTGGTCCTCCACTAATGGTGGAGCAGTAAACCGAACAACCC
AGGTGATGAGAAAAGTTTCCCGGAGAGAAACACCGACTCTtCCGCCGCCGTACCTGCACC
TCCCCGTGTTCGTGGACTCAAGGCTGCCGCTGGTGGAGAAGgaGCACTTCTCTCCCGCCA
GAGGAACCGGACAGGAGCCGTTACCTGCGTCCGTCCGGGAGCTCCTACTCCCGGTTCGGC
CGAATACCAGTCCGCCCGgcgcttcgggtgtttccgtgaagacttcatGtCAgCTGCAAA
AGAtGCAGgTGcAGGTGCCGAGGAgCATTTtGGgCAcAGgTgAACTACAcTCTCAGgTCA
AACTGGGCACATGCAAGGCcAGTAAaTCtAcAAAAgatgaccTGtATTTTGAAtaTGACc
TCGGCATGTGTGGAACCAAACGCACGATAAATAATAACCAGGTGGCCTATTCAAACACAC
TACAGTATGACCTGCCAAGACTCCAAGGACCAATCAGGCGAGCTGTGCCCTTCACCCTGC
CTGTTGCATGTTATTATAACAGGTACCAATACTCCTACAAAATTGGCTACACACCAAAGA
TACAGATGCGCAAGATCTTCAAACCAATGAAGAACAGAGTAAAGTTCATTCTGACTCCAC
GAAATGCTCAGTGGGAACGGCTTTCTCCATCAGATCaGTATGTtttAGGGAACCCCATGT
ACTTTGAGGCAGAGGCCCCCTCCATGTCCCAAGACAAAAGACTGTACGTCCACTTGTGTT
ACGCGACACCCAATAAGTCCCATACCTCCAAGCCTCAGTTTCCAGTCATAAACAACTTTG
GGTGTATGGTTGAAAGCAAGGACAGACGCTCCAGATTCATCTCACACAAAACCACTTCTG
TGAGATTCTCTGTGGATGCCTTCTTGTTCAAAGGAATGACAGGCCAGCAGCTCTACATGC
ACTGCAGCATGTCtGTGGGCGGTTCTGCCCCAACAACTACAGCTAAGTCCTGCAACTACG
ACACAAAaGCAAGAAGATGGGTTGAGCTGTATGGATCAGACTCGGTGTGCACCTGCTGTG
ACTCCGACTGCAGCTCTGCTGTGTCCACAGTGACCAAAATAaTCAGCAGCAGGTCATGGA
CAATAGAGCCCAAAGTGAAACCTACCACAACCCCAAAGAGGAAGACGGTTTCCACCACCA
CAACAaCAACAATAGCAGCAGCAGCACAACCAGAGACTACCAGAGAGgTGACcAAAaGGA
GGACCACTTCAGACGTGAAAAa
>contig00317  length=295   numreads=6
TAAGCAGGAGCTgCtCcGGTTtGGCGAAAGAGGAGATGCGCAAGCAGGAGCTGAGGCAGA
GAGTCAGGGTGTCTGACAACGAGGTCATGGAGGGATTCCGACGTATCATGGCAGCCAGGC
AGAAGAAACGCACTCCGACCAAGAAGGAAAaGGACCAGGCCTGGAAAGCACTGAAGGAGA
GGGAAAGCATCCTCAAGTTACTGGATGGGTAgTGGAAGAAACAGTTTGTGTCTGGTTTTT
AtCCAGATAAAAACaCTGTAAGAAAGAaGATTGACACAGTCAGCTGTTACATGGT
>contig00318  length=259   numreads=10
cTGAATCACCCCTTTAAaGAAGTGTGGCACTCTCTGAAAaCACTGCTGAGTGGCCCACTC
AAaGTACTGAGGATAATCTTCAAAtATTTTTTTCACCCAGTCCTGTTTTGCCTCTAATAT
CTTTTTGTTGCCGTCGCAGTACATAGCCAGACTTCCATCAACTTCTAGAGATCCTACAAA
CTCTGATAAGTTTGGGACTCCAGTGGATCCAGTTAGAAAAAACGTCAGAGAGTGTTTCAC
TGCAGGACAAACAAAGTTT
>contig00319  length=1458   numreads=56
cACGGTGGCTACAGAGGGGGACATTTAATAGACTCCGTGTCTTCTTtGGGTTTTTATtCC
GGGAATTGACATGGCAAAAGGGAAGAAAAATGTGCtgAGAACCGAGGACACTGTTGAACT
TAAAGTCGGCTCACGGAAAGAGACAAaGgAAAACAAACCAGCAATTAACAAGGACTGCGT
AGGTAAAGCGCAGTCAAACTTCCCGAGTGTACGGAGTCCAAGCAAACCTAGATCCCCTCT
GAGCGACAGTTCAAGCATGTTGATTCAGGAAGGAAACGAATCTGATGCAAATAATCCTGA
CGTGTCAAAGCTAAAAAAAGACCTACCTAATGAAGCAAAATCTGAGAGTTATGAATCCAA
AGAGCAGAAACCTGAAACAGCTGCTCCCTGTCATGGGATGAGAGAACAAGCTGCTGAACA
ACTTGAACAAAAAGAGTCCGTGATGCACtCGCATGCCAAGTCTGCAGCAGACGCCAAAGT
TTCAGCATCCAAgagtCGGAGTAGAACCGgtCGCAGACTCGGAGCAAAAAGGGCAGAGAA
TAAAGCTCCCCAAAACAGAAAGGTCACTGACTATTTCCCCATCCGACGAAGTAACAGAAA
AACAAAAGCAGAGTTAAAGAATGAAGAACACAGACACATTGATGACGTGATAAGGAATGA
CATTGAAGAAGGAATGCAGATCAAACACATAGAAGGAAAAGGAAGAGGAGTATTTGCTGT
CAAGGGTTTCAAGAAGGGAGAGTTTGTCGTGGAGTACCATGGAGACCTACTGGAACTGGC
AGAGGCTAAAATAAGGGAGGCCCAGTACGCTCAGGATCCCCAAACAGGCTGTTACATGTA
CTATTTCCAGTATCAATCTAAAACATACTGTGTGGACGCTACAAAGGAAACAAGCCGTCT
TGGAAGACTTATCAACCACAGTAAAACTGGAAACTGCCAGACTAGGCTTCACCCCATCGA
TGGCACCCcTCATCTGATCCTGGTGGCTTCCCGAGACAtCAAAGCGGAGGAAGAGCTGCT
GTACGACTACGGTGATCGGAGTAAAGCcTCAGTCTtGGCTCACCCTTGGCTTAAATACTG
AATCCCACACGTGTTCATATTTCAGATTAATTGGTGCTTTTttCCCCCcccTTTCcTTTT
TTTtAAGTATAAAAGATGTTTTtGTTTTAAATGGAGGCTAAAGCTTCAACTCATGAAGTG
TATTTTTGCTACAGTTTTTATGACGCTTTTATGTATTTTTTTAAAAACCTAACTGTAGCA
GATTGATGCGAGCTTGAAAAGTATTTCTCCTGGATAAGAAAGAAGTGTTTCAAATTGTCC
ATGGAGTTTCCTTTTGTAATGAATATATTGACAATTCAATTTCACTCTTGTAAATTATTG
CCTGTGCTGTAAATTGAGGAATAAAACACTGTTAAGTTTTCaTtCcAAAAAAAAAAAAAa
aCTGAGCGGGCTGGCAAG
>contig00320  length=470   numreads=10
tCCACACTCTGACATCGCTCTCAAACGCTGCCTTTAaTACAGCAGACAGCTGGGTTCAAA
GCAAAAaGAACgAaTCAGACAGAGATCCATACGGGCAGCGTCTCTGGCAGCAGCAACAGC
TACGAGGTTTAATGGACGCCTCGAGATCTAAAGCCCCTCTGAAATCTGCTTTCTGCCCCG
AAGACCCGCAGAAGATTCAGAATATTCTTCCTTTAGCCAGAATCAGATGAACAGAAACAT
ACATTCAGTTCCTTCTAGAGCTGCAACAACTGTTAAATTAATCACCAACTATTCTGATAA
TCGTTTCATCGTTTTTAAAGAAAAAAATGTCAAAATTCTCTGATTTCAGCTTCTTAAAGG
TGAATATTTATTATATTTTATATATTATTATTATTATTATTATtAtaTTAACAGTAAACT
GAATGTCTTTGGGTtGTGGACAAaGCGAGATGAGgATGTCACTTTGGATG
>contig00321  length=1632   numreads=52
tGTCGCGGGACGTGTACACACAGCAGAAAATGGAAATCCtCACGGCCTTGAGAAAACTTG
GAGAGAAGCTCACTtCGGAGGATGAGACTTTTCTCACTGAAAACGCCACAGCTACTCTGA
GCCAGTTTGAAAAAGTGACTGCAAACTTAGGATCTGAAGACAAAATTATGGCTTTAGCTA
GTTCTGGTGTGAAAACCAAGACATAGTAATTCTACGAAATGTTCATTTTAACTCTGTCTA
CCAAGAAAaCAATGTACCAATTGATCATTGATTTTGTAAATAATCAGTGCACTTCTAGGT
GTTACTGTaGaTGCTAACACTTTTTAACAGTATTGTTTTATATCCTGCGACTTTTGTAAA
TGTCTTTTATTTGtCCAGATAGGTGTAaTAGTGTATTATTGGTACGAGCGTGGGATTTGT
TGAATaTGAAGATGTACATGAATGTGAAGGATAGTCGAGGCAGTTCAAGAGAAATAGTCT
GCTGTGATTCGTTTCTCATTGGGTTGCTGTCTGTTTTTAGGATCTTGATTTCCTGTATGA
GTGCTTCAAATGATGCTGCCAAATGTAATTTTATTTTAACTAAACTGTGCTGTGTACAGG
GATTTGGACAAAATAACAGAAGTACTGCCAGAAAGaGAaCTTTGAAATAACTAAATTACA
CTACAGAGGCCCTAACACTAGTAGGTCAATTTGTATGCAGTACACATACAGTATGACTTG
ACAATGTGCATCAGGGTGTCAGTTCAAACATATCAGACAATCACCTCTTTTAGTGTATTT
TCAAAGCAATGTACATCAAATTTCCTATTTCAGATTTtAATCTTTGTCTTAATAAAACAT
ATGCTTTTtaaaTTGGCCTCTTAAAGTCAGTGTTTGTAAGAGGACTGCCATTTTGAAAGT
GAATTCATCCTGTGCAACTCCAGTATTAAGATGCATGACGAGTTGAAAAGCACCAATCTG
GACGGAGTCGTTGACCAGTTTGCTTGCAATGTGACTAGAAATCTTCTGAATGGATTAGAT
GCCATCTGCTAAACGTTGcGgagggtcttgagatggtttcagcagccatcTCATGAGAGT
GAGTCAGTTtGATTAATAGTCTGTTGGACGTTTaacaaccaaggaacatgaggtcatttt
acagtgccaGATGCATTCTGCACTGTtGTtCATGTCCTCGCTCGGCTGAaCGATAAAAAA
aaTAAATGAACAGGATGAAATAAAAACACTTTCCAATCTCTTCAAATGCCAGACGTAAGA
GTGATTGAGCTGTTTTAAAGAATGTAATCGATGGCTGTTtGAAGGATAGAGTACATTCAG
CATTTTAAATACACATTGAGGACTATACTTTGTCTGGttctggatatttatGTTGTTTCT
ATtATTTTGTCCACACTCTTTATTTATTGATTATCAAGCATTTCAAACTAACTGCTTTAG
CAGACAGCTGTTATTATAAATTTGCAGTAActGAGTTCAATATtGCCTTAGTATTtCAtt
ttCATGTTTAGTTGAGAAGATGTAGAATTTAATGTCACAATGTTTACACCATTGATCATA
ATTGATATTCAGCTTTGAGTGTTTGTTTCTCTGTAAATAAATCAATGATCaTTGTTTTaa
aaaaaaaaAAAA
>contig00322  length=2452   numreads=125
CTTTTTTtCTAAAATTCAGCCTTTAATTTCAATGTCTTTAAAACATTTACATATGAATGA
CATTAGTATGTATGTGTGTGTATGTGCAAAATGTACATTTTTTTATGTGACCTGTATGAT
GTTGAGTTCAGCCCCTGTATCATGATATTACTTTCTTTCAGTACAACAAAACCTTGTGCA
TTGGTAATTGAACATTAAAAAAAGAATGCAGACTTAGTAAGTGCTCTGGTGACTTGTGAA
ACAAAGGGCTCTGTGTGTGTCCAAACCTTACTATCACCAAGACCACAGTACACCCCTTTT
TGCCTTGAAATTATGTGTAAGCAGCCTTtCATGCGGCAGTGAATAACCGTCCACCCATAC
TGACATGTCCAGGCTTCATTCATCATCACTGAAATTAGTCTCCTCCTTTCCTTCCAAATG
ACAAAAATCTTAAGTGGTTGCCTCCACTGGTGTTCTTCACAGTCACATCCCcACTTTCAG
TTTGGCAGAGCACATTGCTTCCCCAATCTTGTTGCTGGCCCTGCACACATAAACTCCAGA
GTCAGAAGGCTCCAAATCAGCCACAACCAGAGAACAGAGCCCGTCTTCATGTTGTGCCAT
GTTCACTCTGCGAGATTCAGACACCGGCTTGTCATTCTGAAGCCACTTCACCTCCGGCTT
TGGGTAACCATTGACAAGGCATGTTAGCTGAGCTGTTGCTCCTTTGGGAAGGGTGGTGTC
CTTCAGGGCCTGCTGGAAGCGAGGTTCACTCTGAAGCTGTTTATCCAACGACTGGATGGC
CTCCTCTGCCTCTTGGCTCCAGCCTGGCTCCTCTGAGGAGCTGCCAGGAGAGTCTGGCCT
GTTAGAGAGGTTAGCCATCCGCTGTAGGGCCAAAACAGCCTTGCCAGTTTTcTTCCACTT
GCGCTTGGCCAAAAaGCGTTTCATCTTCCCCTTATTGAGGGACTTAGTGGGTCTGCGGGT
CATAGGGGTAAAAGAGACCATCCAGGGGTGGGCGAGGGCCCCGGCACATGACAATCTGCA
TCTCCGGTCTTTTTTCAGCAGGGAGCTGATAAAGTCTTTAGCTTGATCAGAGATGTCCTC
AAAACTCTCCTGGTCAAACTCATAGCAGGCAGTAGTCACAAGAGCAAGAGTCTCAGCATC
GCTGTTCCCCTGGAAGGGAGATTCTCCACTGAGCAAAATGAAGCAGATGACTCCAATGCT
CCACATGTCCGTCTCCAGGCCCACAGGCTCATAGTTGATCACCTCAGGGGCCACAAACTC
CGGCGTACCATGCATCACCATGAGAGGTTTATGCTCcTCCAGTTtACTAGCCAAGCCAAA
GTCAATGATCTTGATCCGTGTACCAGTTGTATCCACACAGACGATGTTCTCTGGTTTGAG
GTCCAGGTGGACGATATTCTGTTTGTGGACGTACTGCATGGCCTCCAGGATCTGCTGCAT
GTAGCGGGCACTGGTGGGCTCTGTGTGCTCAAAGTTGTCATCCACGATGCGTTCAAAAAG
CTCCCCACCTGCAATaTaCTCCATGACCATGACCATCTCTGAGCGTGTGTCGTAGGCAGC
CAGACACTGGACCAGTTTTGGGTGGTGAAGACAGTTCATTAGCTCGATCTCTTTACGAGC
TGCGTCCcTCTCcTTGgAGGTTCGGgCGCGgTAGAACTTACCcGCACACACcTGACCcgT
CTCTTTGTGGGACAACcGgAACACTtGGCcAAaCTTCCcAACTCCCAGCTTCTCATGCAC
ACTGTAGTGGTCCTTGACCTTGTGCTTGGTGTCAATGGTCACCGTGATGTACGACTCAGG
CGCtttCttCttttCctttGCAGTTGCCATCTTGATACACTCAGACTCGTGGCTTGGTTC
GCCGACCCCTGCTGAGTTGTAGGCTCTGACACGGAAGCAGTACTGCCCCTGAGGCTCGAG
ACCTGAGCGGACGTGGTAGGATGTGTTTTTACAACGGCTTATTACTTCAGTCCAGCTACC
AGGCTCGTCCAGGCCCTCTTGTCTGACCTCCACGATGTAGCCCAACACGGCTGTGCCTCC
GTCATAGCTGGGACCCGTCCAGGACAGGACCAGGGACTGACGGGACAGCTGGGAAACAAC
GGGTTGGGATGCTGGTGGGTCaGgTCGGTCTATGACACTGAGGGAGACTGTATGCTGGGC
AGAGCCTTTTCTGTTTCGTACTATGACTGTGTACGAGCCTGTGTCGGCTGGACAGGCCTG
AGAGACCTCCACATCGCTCTGTGTCTCACTGCTCCTGACAGACATCCTCGGCCCTCCTAC
TACTACCTTGTCTTTGTTGTAAATCCAACAGCATGCGACAGGAACAGAGCTGCTCCTGAA
CTCACAGTGTaGCCGGGCCTGCTCTCCTACACGAACCTCCACCTTCTCTGGTGGGTCTAG
AAACTCAACAGGaGGTCCTTTGCTAGTGGAGACTTTTGTTTGACGGTCTGTG
>contig00323  length=1112   numreads=48
cGATAAGAAATGGAGGCTGGAGAGGAGAGCGTGGACGTGGAGGGGgCGgCGGCAGCAGCA
GCAGAACCAGGCTTTTCTGGATACCGACAGACTTCCACAAAACCGGTTTGGGCTTCGCTA
GAGGAAGCGGCACAAATGAAAACAGAAGGGAATGCTTTGTACAGGGAGAAGAACATTCGC
TCGGCCATTGGGCGTTATCATCGCGCCCTGCTGGTCCTCAGGGGCCTCGACTCTGATGTG
ATGACGTCAGTGAAAGGTTTTGGACCTGAGACACCTCCCCTCACACCTGAACAGGAGGCT
GCACTGAGAAACACACAAGTGGACTGCTACAACAACTTAGCTGCCTGTTTGCTGCAGAAA
CAGAGTGTTGACTATGCTCGTGTGCGGGAGTACAGCCTGCGGGTGCTGCGGTGGCGACCA
GGCGACGTCAAAGCACTGTACAGGgCAGGAGTAGCCACTCTGGAGATGGGAGATGCACAG
ACCGCcAAACAGTATCTCAGCCAGGCCTGCAGAGAGCAGCCTAATGATGCCAATGTGAGG
AAGCAACtGCAGAGGgCCGaGGAGAAACtGAATCGGGAGTTGCAAAAaGAGAGGGCCATG
TACCGAGGCATGTTTTCCTCcAACCTGAAGAGCAGCTCCGGAGAAGAGATTAACCAAACC
AACGGAGCTGGCGAGGGAGTTTAAAACCTGTCAGCTCAGCCAGCCAAGTAAAGCcTCAAC
CTGAGAGAGACTGTTCAATCTCATCTGATCACAAAACCAACTGCAGAATGTTCACACACC
TTCAATCTCTCGTTATGTTACTGTGTCTCCTTTTAGgTGTTAATGAAGGGAGCATAGTAC
AGTAAGGACTGTACATCATACTGAATGCTGGAATGTGGTCAGTCGGAAAAGATGTCGCTG
CTGAAAATAGAAAGGAGAGGACAGAAAAATGCGTTTCCTAGCAACACGGAAACAAAGCTC
AAAAAGAGCAAGAGTTTGGATCCGCTGAAAACTAAAGTGAGACTCTTAATGCACTACTCC
AAGTTCCCATTATGCCTTTATGGTTGCAGTTGTCTGGTCAGTGCTGTGAATGTTGATTTT
GAGAGTTTTCGAATAAAATATTTTTtATAAaT
>contig00324  length=302   numreads=7
tTTTttTgACGgTTTAGCATTTGATtACCTCTGTTtAATGAAAAaCAaCCTATATTTATt
AGCTTTGTACACTCTAATGTAAAGAAATATACATGCGTTTTCTtCCATGAAACCACACGA
GCCAAATAAAAGTCTCAAATTTACTTAAATAAAACAaCTCAGGACGCTCTCAGTTAAAGT
tCTTTTCtCTGAGCTGAAaTCAGTCGTCGCTCTGGCTTCAGAtGGTTTTCAGTCTCTTCG
TCTCCACCTGGTGCGTCGACGCCTCCTCCTGGTCTCTTTTGGCAACTCGGCcGGCGTCGG
Tc
>contig00325  length=870   numreads=34
AaCCCcTTGAGCACAGAGAACAGAGCCGGGTTGCCCTTCAGtGGCGAtAtCAAGACAGCC
TTCACACCAGGAGTAACAGTACGTGAGAGGAAACTACACCCTGTGGACCATGGCGGCAAG
AATTCTGCCCGTAGTGAAACTGGCCACCAAGGTGACCATTGCAGGAGGAGCTGTCTACGT
TGCCTATGACTCCGGTCTGTTGGGGAGCAGTGAGCAGGGCTCAGAGGCTCTGGGGAAGGC
CAAGGCTGTAATCCCCCCCGCcGTAGAGGAATGGATGAAGTACTTTGGCATGGAGGCTCA
ACTTCCAACCATGCCTAAGATTGAATTCTCCCCTCTTCAGTCGTGGAACTCTGGAGTGCG
GTGGACAATTTCATCTCTTTCAGAGGCTCCAACAAAAGCAAGTGATTACACAAATCAGGG
ATTGCAGTACCTGAAAGACCTCACCAAGTGAACAGGAACTCTCTGGTCAACCTTAAATTT
ATAAATCTTTTGAGTTTTGCACTTGAATGACATTACCTCTTCAAAAGTTGTAGCCCctGA
CAAGAAAGAAAAAACACCCAACATGAAAGAAAAATGTGTGTTGAAATTCAGCTACAAGGA
GTGTAGTCTCCTGAATGGGTACTGTGGTCCTCTAAATGATAGTGGCATTGGTTGGGAGTC
GTATTGTACATAATGCTAGGAAGCAATATGTGTTTTAAAAGAAATTGTTCTTTGGTTTTG
TGTGTACCATCAAACCTAATTTTGCTCAGAACTGTCTAATATACAATATTTTACTTCCCT
TTGTGCTCAAACCATCCAAATATTATGAAGAGAATGTCTGATGTGTGTGTATATATGCAG
TTTCACCATTtGTGACTAAATACATCGATC
>contig00326  length=724   numreads=42
aaaaaaaCTGTGATATAACCTtGTTTAATATtGTTTTATCTCCAAGCTCCCAAAGCACAT
GTTCATTTAAATACAGTCAAACACAACACACGGCAGCCAACAATGCCGTAATGGACAGAA
GAGCTGACGGGAGGAAGTGGATAATGGTTTGGTGCAGATCTGCTTCACGAGAACTTCCTG
TGGGGTCACGCTGGCGTCAACCTCTGTAGTGAACTATAGAACAGGCTATTCATAAACGTC
CTTCTTGTCTGCGATATATTGTACAATTTCCTCAGGACTCATCAACTTCTCTGCTTCTGC
GTCAGGGATCTCAAAGCCAAACTCATCCTCCATGGCCATGATGATCTCCACCTGGTCCAA
GCTGTCCAGACCCAGGTCTTTCATGAAGTGAGAGGATGTCTGCAGCTTCTCGGGGTTGAT
CTTGTCGTAGAGCTTGAGGACATACATGACACGATCTCTGATGACCTCTAGGGTGAAGGG
GGGCAAGTCTCCATACTGTCGGCAAAACACGCCCACTGAGGGGACCCGACTCTGTCCGAG
CCACCGCGTCCTCCGGCTGTCCGCGGCGGAGGAGAGGGGTCGGTGGATGGCTACTGCCGG
GGCGGCAGCGGCTCTCACCGCAGGGTTACCGGAGCAGAGCCTCAGCGAGGGCCGGGCGAG
CGAGCGGACACACTGCTGCAGGACACGAGCCGCCATGACGGAGAAAAGTGACTGGCTCCC
AGCg
>contig00327  length=305   numreads=19
tCCGAAGAGGAGGACTTCcTTTGCTtCCTTTGCTGCGTCGCTTTTCTCTGTTTGAACCAG
CGGAGCCGATAATCGTTAAAAAGAAGAAGATGCCTCAGAAACAGAAGTCCAAGTCCTGGG
TGGACCTGAAaCAAGCTGGAAATGAAAGTTTCAAGACGGGCCAGTACGGAGAGGCCACCA
ACATGTACAGCCAGGCAATCAAAGAGCTGGAGAAGGGTAAAAAGAACCcGGAGGATTTGG
GCATTTTGTACTCGAACCGTGCAGCAAGCTACCTGAAAGATGGCAACTGTGCAGAATGTG
TCAAA
>contig00328  length=578   numreads=8
tGAAACAGGAGCTCGACAAAGTAGTGCAACACTAGCAGGACAAGACCCAGACGGTTCAGA
TTCAGAATGTAGGCACCTGCAATGTGGACCAGGTACAGGAAGATGTACACAAGTTGGCGT
GGAATATCCTCCTTCTTTGTCTTTTGGAAATACAGTTCTGGGAGAGCGTGTAACCAGTAG
CCCAGCTGACAAATGAAGTAGAATTTCATCTGGAATGGCATCAGTGTATGGGGATAACCc
TCCCACAGGGTGACTGGATTGGACAGGAAGTTTTCAGACAGCAGGATGCTCACGCCCCAG
CCGAAGGaGAaTAAgtaaaaagcgctgagttggcctgactcattgaaTTTGCTGTGCTTC
GTTTTGGAGAaGTGTTTCTTCCGGTTGATTTTATCCAGCACATACTCCTGgATAATGGCA
TGCATGATGATGGCAACCAGCATGTAGAAGAAGACAGTGGCCAGGTCCTTGATGCCATGG
TGGAAGTGGTTCACAGCCGTCTCCTCTGGGCCATTTGTTGATATGGTGACATTGTACTGG
ACAGTTATGAACAACACTGCAAACTTTGAGgTGACCTc
>contig00329  length=105   numreads=11
GTCTCATATGTTTTCAGCTCTTTGCCTGTTTTCCTATTTAAAAAAACATTGATGTAAAAA
aTaTTGCATTATTTGAATAAATAAGATCCGCTGTTTAAAAAAAAA
>contig00330  length=328   numreads=4
aaaaTGATTTTtAAAaCTAAGGCtATATATGCCCTACAGGgAaTATATTAAAAaTCCCAT
ATGCACACAGTAaCATATATGTGTAAAAaTAAGgCAACTTTGtATTGTGgTTGGATGATt
AGAAAGGCTAGCCATTCTTTACaaTGTTTTCATTAAATATTAATGTtCACACAGCTTGTA
TCCCCTGAAAACCAAACTGCTAACACGGATGCTCAAGGGCCAACAGTGACACGGAGCAGC
CCCCAGTATtCACTGATTTACTGGGCAGCTTCCACTGTGAATGTGAAAGGTCAAATGAAC
TGAATATTAAGGTGCATCTGTATTAGTC
>contig00331  length=342   numreads=5
ccGTTGCATCAAATCTTAGCGGCGTGCCTGAGAGaTAAACTCCTTCCTGATGTTtGCCAG
GAATGCTGGTAAGTTATTGGTCTCCtgAaGCcGgCTttccAaGACcGgCAAACACTCGAG
CACGGGGTCACTCGACACAATCTGGTATGATCCATCTTCTTTAATCCCCATTGTGACGAC
GTAGGCGCTGTCCTGATCCGAAGGGTTGATATTCCGGAAAACAAaCTGCAACTTTTCACC
GTTGGCCGATTGCGTTTTGCCGAGAATTGTTCGTATCTCCATCCCCAAATGATCCTGAAA
GACCAGTCTGGCTTTCTGCAGATTCCTCAGTCTGTCTTTGtt
>contig00332  length=644   numreads=58
tttGCGCCCTGTTGAAGTCGTTTAACTCAGCTCGCCATTTTTTTTTCAAACATGTCTGAC
CAGCTTTGTAAACTTTTCGTCGGTGGGTTGAATGTGGACACCGACGACGATGGCCTGCGC
AAGCATTTCGAGCAGTACGGTACGCTGACCGACTGCGTTGTCGTGGTGAACAAGCAGCTG
CAGCGGTCCCGCTGCTTCGGCTTTGTAACCTACTCCACACCGGAGGAGGCCGACGCTGCA
ATGGCGGCTAGGCCTCACACCGTCGACGGCAACGCGGTCGAGGTGAAGCGGGCTGTGGCG
AGAGAAGACGCCAACAAACCAGAGGCCCTCGCAAAGGTGAAGAAGATCTTCGTTGGAGGC
CTGAAGGACGACATCGAAGAGGACCATCTCACCGATTACTTTTCCCAGTACGGTCAAATC
GAGAAGGCCGAAGTCATCTCCGAGAAGGAGACCGGAAAGAAGAGGGGGTTCGGCTTTGTT
TACTTCACCGATCACGACGCAGCCGACAAGGCGGTCGTGGTGAAGTTCCACACCGTCAAT
GGACACAAAGTGGAAGTGAAGAAAGCCCTGACCAAGCAGGAGATGCAGGCGGCCAACAGG
AGCGGCATGCCGCCGAGAGGCAGACCAGGTAGAGGCATGAGGGG
>contig00333  length=689   numreads=13
tttttttttttgGACTTTAATTCAGTTTATTGTGAAAaTGgAACATCAGCAGGTTtCGTC
TGTTTGTCCTGCTCGTACTGCTCCACTCCTCCTCTGGTTAAACGTTTAGAAAACTAACAC
TAACAGCACTTACAGTTCTTACTGAGCCTCCGTCTGGATCCGCTGCAGGGGCCATTTCTT
TTAAACATTAAAAAGGTGATTTGTTTTTGAAAAAGCGCCGCCGTCATAAAGCGTCGTAGT
CGTCGTCGTCCTCGTGCTTCCTCTTCAGCGACTCCCCGGCGGAGTTCTGCGACACCATGT
TGGTGGTGATGAGGATGTTCTTGGAGCCGATCAGAGACGGGTTGATGAGGACGTTGGAGA
CGGCGGGCGTGGACGGCGTGGTGGTTTtGGTGGTGGCCGTCTGAGAGGGCGGGGGGATCT
GCACGGTGAACCTCTGACCCGTCAGAGACACCGGAGCTCCGACTTTAGTGGTGACGGATT
GGACTGACGGAGTTCCGAGGGTCGGCGTGCTCGGCCTGCTGGAGACGGCGCCGACGCTGA
GGCGAGGCACCGATATCCTGCCGGCAGACGACGTCACCTTCTTCTGTACGGACTTGAGTC
TGTAGTTGGgCGCCGTCAGACAGTAGCGGTCCGGAGGAAGACGGGGGCCGGTGTACGGTT
TGATCAGCGGCAGAGGAGCCTGGTTCTTC
>contig00334  length=259   numreads=6
TTTGAATTAAACACTGGATTAATATGTTATGAAGCCCAACTCTATCTACATGCAGCAAAT
CTGAGCAATAAGGGGGgAAaCCAGTGGAGAAGAGAATGTAAAaGTTGAAAGGAAAAAaGA
CGTGTCACGGCACGATTTAATCAAACTGAATGTAGTCCAAGTTTAGTGTCATCCAGGGAG
CAATGGGAGGATGTGAGCATGCTTCCTTTGTATTATTAAGATAAATAATATGTTACATCC
TGTTAACAATAGATTTGTT
>contig00335  length=354   numreads=7
CGAtCAGGTGGCAGGCgTTAAGAATAACTaTACAGAAATAGCCAATCTTCTcACTGTCAT
ATGgAGGTATTaGTATtAAACTGAGAGTTTTACATCCAGTTAAAAGCTCCTAGTAGTAGG
TTTAACTGAAGATgTGTATGTACCATCACTCAAAGGCATTCAATTGAACCACGTGTGCAT
GCAAACACACTCAGAGGTATATCATTATATGGGGACTGCTGTCACACACAGATTGATAAG
TTCAGACGACAAAAaGACTTAAAGATTTAAACAAAGAGAGGAAaCAGCTGCGCTAAGTCT
AAATGTGGTGATAAACTGGCTAAGTGTCCAACAAAGATTAGAAACAAaTAATTG
>contig00336  length=280   numreads=8
tGAAGGCTGATGACGTTCTGTGTGTGTGCGTGTGTGTTCCcGTGTGGATCAACAAGCTTA
TTCTCAATAATGAGATCACAATTAACCCTGTGCCAACATCCTCCTGTACGCTGAAATATG
ACTAAAAATAAACCCCCTCCTCTGGGCAAGGAAACTCCTTCTGACCAGCTGATTCACTAA
GCCCTCCTtGTGGATGGTTGTTTGGATGGATATGGAAATGACTAATGTCTTACTTTGTAA
TGTAAATGATTTATAATAAaGACTTCAACCcctaaaaaaa
>contig00337  length=314   numreads=5
cGGACAGTCGCGAGAGTCACAGggTttCACGCGctGCAGCGCTGAACACGAATCTATCCG
GATTATTCTGCCCTTCAAACTCGGATATCGTTCACAAATTCGTCGCTGTGCAACAATGTT
GAGTGGTTTCAGCAGCTCGGAAGCGCGGACAGGTCCTCAGTGACTGCAGTCGGCCCCCCc
ACcACCCTCCTGCACCAACCATTGAAGTGAGTCCAGGAGTGTGATCCGGCTCCTCCCTGT
CCCTCACGCTACCTTCAAAGCGTCTCCaaCaaCACACACTTTTTGCTGCCaaggatacag
aaggaggaaggaag
>contig00338  length=882   numreads=13
ACTTCCCAGAGCCTCCCTACCCAGACCAGATTGtCTGTCCCCAAGGCGGAGGGGTGGAGG
GAAGTGTCTCCCTCTTCTCAATCATGTCAAAGGTCCGCcTGGAGGCCTGCATGTGGGGAG
CAGGCACTGCCATCGGAGAGCTGCCTCCATATTTCATGGCCAGAGCAGCTCGTCAGTCAG
GAGCTGATCCAGACGATGAAGATTATGAaGAGTTTGAGGAGATGCTGGAGcaggccgagg
gcgctcaggattttgtcacaagagcaaaactgggagtGCAGCAtATGgtGcAGAAaGTGG
GATTCTTtGGgATCTTGGcttgcgcctctattcctaatcctctgttcgacctggctggaa
taaCTTGCGGTCATTTCcTGGTTCCCTtCtGGACCTTCTTTGGAGCAACTCTAATTGGGA
AAGCCATCATCAaGATGCATAtaCAGAAACTATTTGTTATCATTACcTTcAGCAAGCACA
TAGTGgaaGCAAATGGTGTCACTCATTGGgtCTGTGCCCAAAgtgggaccatcactccag
aagcccttcagtcagtacctggaagCACAAAGGAaCAAGCTGCACCATGCTGGGGgAAGT
GCACcAGCGGATGAGAaCTGGCTGTCGTGGGTGTTTGAGAaGGTGGTGCTGGTCATGGTC
TGCTACTTTGTCACTTCCATCGTCAACTCCATGGCTCAGAGCTACGCCAAGCGCCTGCAG
CAGCAGAGGCACTCGGAGGAGAAGACCAaGTGATGAAGAGACAAAACCAACCATCCAAGA
GACTGTGTTTCTGCTGCTGCTGAGAGCCCTTCACTCAGCCCCAGCCACTCTCAACTTAAC
AACAAACCTCACCCCCcATCCATTCTCAGAGgCTGAACGCTC
>contig00339  length=597   numreads=9
cGaTCtCATCAGTGCAGAGGTGCAGTCTGtCTTCTcAGATGGAGCCCTATCACTtCACAC
CcGTAGTTtAAAGTATGGAAAATTGGGCCAAGGAGTGCTGGTGCAGCTTTCTCCTTCTCT
CATCAAGAGGCAGAAAaCACATTTCCACAACCTGCCATGCGGTGCATCTATCATCCTCGG
GAATAACGGCTTTGTGTGGTTGTATCCCACACCGGAACAGCAGGAGGAAGAGGCTGGGGg
CTTTTACACCAGCCTGGAGCCTGTCAGTCTGTCAGATCGAGAGGTGATCTCACGGTTGAG
AAATTGCCTGCTGGCTTTGGCTGCACACAaGgTCcTTTTGTATGACACCAGTGTTCTcta
ttgctatgaagtttcagttcatcaccaggtcaaggacatcttgaaaccagaagtgatggA
GGAGATTGTAATGTTGACGCAACaGAaGCTGTTGGAACAGGAAGGTtAAAGAGCATAAAT
CCTAACCGGGACCTTGTACACAAAACCAAGATCGCATCAAGCAGCTACGTCAGGGACCAC
CTACTCGAGGGTCgAaCGGGCCTTTTATTACAGCGCCCcTCCTTTtGtGACAGTCtg
>contig00340  length=801   numreads=17
AGAGCGTTTCCGTTtAAAtCCAGCGTGAGAAGTGATTCAGACACAaGCTGGgAAgACTGC
AAAGAgCTCAAATaCcGcTGCACCTGgTCcgCGCTGGCGCCGTTGCTGTCGTACAaTAAA
GCCGGTTTCAGTCCCAGATCAACAGCCGAGACCTGAGCAGCCAGGTCCAGACTCTGAGGG
ACAGACAGAGATTTTCTACCAGCGGACAGACATTTACGAGCTGCAGCAaCAAAGAGCTCC
TGAGTGGACATAGCTGCAGAAATCACACGACACGCGATTTAAATAGAAAACTGTACCAAG
ACAACACACTTCAGTGACTAGACGTGTAATGAGAGTTTAAAAATGAAATAAAGCTATTAT
ATGGGTCAACAACAAGAACAGAACAGCTGAATGAATGTAATTATTTCTCTTCAGGCCACC
TACTGACACGAAACAAGTTATTCTACAGAAATGTGAAGATAATTCAGGTCGACAAGATGA
CTCATTTTCAAAGTGTAACAGGTCATAAATGTTTTATGACCCATAATTCATGTCCCTTGT
TTCTTCTTTGTTGGTCCAAGACACCATCATCCTGGCGGTGTTGGTGGCCGTATTTTCACC
AGGTTATGTCACAGGCTGAGGAGACATCAGGTCAAAATCTGAGAGATTTCTTGCAACCCA
AACACCAGCTGCAAACAAGCCCAGGTTGACCAGAAGATTCCTTCTGAAGTCGTTTCTGTC
TGTCGCAAACCGaCAGGCTGAACTGATCCACTCCACcACCCCGGAGGAAGAGCCCTTTTT
GCCGTCTGCTCCGCTCATCTT
>contig00341  length=809   numreads=31
TTTTTAGATTAGGCAATGCCCCATTATTACTGCATGCAGCCTATTGTaTTATAACCCACG
TTTAAGCTGATTTAAATTATTTTAACAGGTACTCTGATATGGCACCATCACTCCTTTACC
ATTATAAGATCCCACcAGTGCATAGCTGTACATTTGTTTACATAATCTGACTCATCTGTG
ATTATTGATCGAGCTTCTTAAAGCGACGTTTTCCATTCCTGACTGAGATGTTTTTATGTA
CAAGAAGAATGCCAGCCTGCTGGGTCAAGATAAACGACGGTAGGTGATGTGCAAGTGCTG
CATCAGTGCCTGGCTGTCTGTTGCCATGGAAACTGTCTGCTCCAGCCTCCCATCTGGTCG
CAGCTGAAACACTCTTGAAATCTGCTGTACATGCGGCTCCCTGGCGAAAGAGATTCTGGC
CACAGCCTGGCTCTGCAGGTTCAGTTGTTGCCCTGTCAGCTCTCCCTCCTCAATCTCCAC
CAGACCTGAGTTCTGTGCGATGATGAATGCCACTCTGTTGGTTCCCGGCTGCATTCGAAT
GAAGCCACACTCCCTGTGCATCGGCTTCTTGGTCTCTGCGTGGAAGGCATTGAACATAAA
GTTGATGACTGGTTGTCCCACATGGCTGAAGGTCAGTGTCTCTGAGTAGTGGAAAGGTTT
TATGGTAGGAAAACAgCCCTCCCCAGGTTCATCTGACTCCCAGGTACCCAGAAGCCAGTC
TAGAGGGAGGAGGACTGGGTTCAACTCCACTGTGTGaTTTACAGGACACGCCATTAATCA
ATCAAACTGCAGCCAACTGAGCATTAATa
>contig00342  length=245   numreads=21
CTTATAAACAAACAAGTTAGCGTTACTCACCAAAAACGCATTGTTTATCCCTGAGGTCTA
ACAGACATGTGGAGTTCATGCCCTCCCTCATAGAAGATTTAACAGAATTTTAAATCCTGC
ATTATTACATACTTTACTAGTATATAGTCTGCCTTCCTGATTTTGTTGGCACATTAGCAG
GAATGTGCACTGCGTCACCTGAGATAAATAAAACAGGACCCACTCGGAGAGAAACAGAAA
GAGGC
>contig00343  length=1451   numreads=77
cGGAATACGACCTCACCACCAAAATTGCCCACTTTTTAGACCGTCATCTCGTTTTTCCTC
TACTGGAGTTCCTGTCTGTAAAAGAGATCTACAATGAGCAGGAGCTGCTTAATGGAAAAC
TGGACCTCCTCAGTGACACAAACATGGTGGACTTCGCCATGGATGTGCACAGAAGCCTTT
TTCCTGAAAAGGAAATTCCCCACACTCTGAGGGAAAAGAGGACCGAGGTTGTGGCCCAGC
TAAAGCAGCTGCAGTCAGAGACAGAGCCCATTGTGAAAATGTTTGAGGACCCGGAGACAA
CCAGGCAGATGCAGTCCACCAGGGATGGACGAATGCTCTTTGACTATTTGGCAGAAAAAC
ATAACTTTCGTCAGGAGTACTTGGACACGCTGTACAGATATGCCAAGTTCCAGTACGAGT
GTGGAAACTACTCTGGCGCTGCAGAATACCTCTACTTCTTCCGTGTCTTGGTCCCATCTA
CAGACAGGAATGCCCTGAACTCTCTGTGGGGCAAACTGGCCTCTGAGATCCTGATGCAGA
ACTGGGAGGCAGCCATGGAGGACCTCACCCGCCTGAGAGAGACTATCGATAACAACTCGG
TCACCTCCCCCcTCCAGTCTCTCCAGCAGAGGACATGGCTTATTCACTGGTCTCTCTTTG
TCTTCTTCAACCACCCCAAGGGCAGAGACAaTATCATTGAGCTCTTTCTGTATCAGCCAC
AATACCTCAATGCTATCCAGACCATGTGCCCACACATCTTGCGTTACCTAACCACAGCGG
TCATTACAAACAAGGATGTCCGCAAGCGTCGCCAGGTTCTGAAGGATTTGGTGAAGGTCA
TACAGCAGGAGTCTTACACCTACAAAGATCCAATTACAGAGTTTGTGGAGTGCCTGTACG
TGAACTTTGACTTTGACAGTGCTCAGAAGAAACTGAGGgAGTGTGAGTCGGTTCTTGTGA
ATGACTTCTTCCTGGTTGCTTGCCTGGAGGACTTCATTGAGAATGCCCGCCTCTTCATCT
TTGAGACCTTCTGCAGAATTCACCAGTGCATCAGCATCAGCATGCTGGCAGACAAACTGA
ACATGTCGCCTGAGGAAGCCGAGAGATGGATCGTCAACCTTATCCGCAACGCTAGGCTGG
ATGCAAAGATAGACTCCAAACTGGGCCATGTGGTCATGGGGAACAACGCCATATCACCTT
ACCAGCAGGTGATTGAGAAGACCAAGAGCCTCTCGTTCCGCAGCCAAATGTTGGCCATGA
ACATtGAGAAAAAGCAGGCCCAGAGCACCAAGAACGAGACACCAAACTGGGCAGGTCAGG
AAACCGGATTTTAGCGGCACAAGCAAGATGGATCCATCCTACCCGTGTTACATATTTTTT
TCCACACTTGTCTCAAGGAGCACAGTACTGCTTTGCACTTGGTTCAAGTCATCACCAATT
CAATAAAGTGA
>contig00344  length=571   numreads=8
tCTGGTGTATAGTTCTCAGTTAGCTCCAGCAACTTGAaGGCAATCTTCTGCCCcACCTGT
GGAGGGGCAGCTAGCAGGGGCATAGAGCTGTAGTCcTGTTTGGGAGCACTTTCTGCTCCG
TTCTGgAGgACCACTGACATGTTGgTTATTgAATCAGTCTGGTAGGACGGCTCcATGGCT
CcATTATAGCTGAACTCAAAGCTGCCATTGTgCCCTCTGGCgCCCCcTCTACCGTCGCCC
CTTCCCCTCTCTCCAGGGCcACCACGAATGGGTTGTGCCCGGCCTCGGCCTCTCCAAGAC
GACTGACTACTACCCCTGCCCAGCTGCTGCATCGGCCGCCGGATGACCAGCTCGATCTCC
TCCTCGCTGCTTGAGGTACAAGGCTCCGCCGGTTTGCCACGAGGAGGCGCCGTTGCGCTC
GCAGCCTGTTTCTGTGCACAGTTTGTGGACTGCAGGGCGGGAGGAGCCTGCTGACATTTT
GAGTTTTCACTTATTCTCCCTTTAGGGGTTGTGGAGGTTAACGCTTTGCTTTTTGGCGGG
CTTTTCACACGggTGGCTTCATCGgAGGAAG
>contig00345  length=243   numreads=4
GGAACATCTTCTGTACTCTGTCCTGGAGGAGCTGGTGAACACTGGACGTCTTAAAGGAAG
CGTGGTTGGAGGTCGGCAGGACAAAGCTGTGTACATCCCAGATATTTACGCTAAAACACA
GAACACCTGGGTGGACTCTTTCCTCCAGCAGAACGGATATTTAGAGTTCGATGCGTTGGT
CAGATTGGGGATCCCTGACCCCTCcAGCTACATTAAGAAGCGCTTCAaGtCcAaCAAGCT
GCT
>contig00346  length=1162   numreads=28
cTGTACACACTGAATaTAGTCTTCATCATCAACATAATCAATAGCGCAGAGGACGTTTAA
TGACACAATACCCAACAATTCCGCTTGAACAACAGATATAAAAaGTAAAGGATGACAACA
GAGGGATTTCCATGGATGAAAGTTGAGGAGGAGAAATCTTTATTCCTTGGCTCAGATGAA
TCTTTATTCCTTGCTTGCTTGGGCTTTCAGCTTCTCTGTGTAAAACCTAAAGGACTCAGG
GGGCTCAGTGAAGGGCACCGTCTCTCCTGCATTGCGGTAAAGTAAaGCCAGCCGTTTGAG
TGACAGCTCGTCTAAGGCTACCCCcTCCTCCTGAATCTGCTCATACACAGCCTTGGCCGA
agaGaaGTCCTTATccagagcATGACATTTAATCAGGTATCGGTACTGCACTTCCTTCTC
AACGTCTGGAAACAGGCTCAACGCGGTCTTGGTCTTGTCCAACtGTCCAGGAGTCTGAGT
CTGACGATTCAAGTAGGACAACAGCGCCTCCTTCTGTTCAGCCAAGCCGGACAAGCGAGC
CAGCATGAACTTGGCGTCCTCGACTTTGTCCATATCCAGCAGCTGGTAGAAGAGgTCTAC
AGCTGGTTTGtAGCAGTCAAACTGGTTGgCTAGCCGCTCTGCCATAGCACTCAACTTGTC
TAAGGCTTTGTCATtGTTTTCTTCCAACACTTTTCTGAAGACAAAGCTTGTACCGGCGTT
TTGGTtGTCTGGATTAGTgAAGACTTCcTCCAaCAAcTCCACTGCTGACTCcAcATTGCC
ATTCctGATGTGTGCCAGGGCTGTgTtGTTGACAAaCAACATCTTAGCTAGACTGCTGTC
ATTtAACAATGACTGCAATTCCTGGACACCCGCCACATCGCCCTGGTTTCCATAGGCCTG
AAGCAGTCTGGTGaTGGCAAGCTGCGAGGGCGACTGTTTCATCTCCAGCATAGACTTCAG
TTTCTCAAAGGCCTCTTTAGCCCTGCCTTGCTTGCTGTATGTGACGATGAGCAAATTGTT
GGCCATTTCTTTCACGATGAAGCCTGGCACATTAGACATAGCAATGTCTATGACTGTCAG
GGCCTCCTCCAAGAATCCCTTGGCCAACAGGGAACGGATCACGTGGTCGTAAGAGACAGC
TTTTAAtGACACATTTTTTTCa
>contig00347  length=986   numreads=45
CCTGAGACGAGAGGACGTGTTCATAaCATCCAAGCTGTGGAACACCCGACATCACCCAGA
GGACGTGGAGCCGGCCCTCCTGAAGACCCTGAAGGACCtGAAGCTGGAGTACCTGGACCT
CTACCTCATCCACTGGCCCTACGCCTTCCAACAAGGGGACGATCCTTTCCCCAAAAaGGA
GGATGGCACCCTGCTGTATGACGACATAGACTACAAGCTGACCTGGGCTGCCATGGAGAA
GTTGGTGGAGAAGGGCCTCGTCAGATCCATCGGCCTGTCCAACTTCAGCAGTCGGCAGAT
TGACGACGTCCTGTCAGTGGCCAGCATCAAACCCACTGTTCTACAGGTAGAGGGCCACCC
CTACCTGGCCCAGGTAGAGCTGCTGGCCCACTGTCGGGACCGGGGCCTGGTGATGACGGC
CTACAGCCCTCTGGGCTCTCCTGACCGGGCCTGGAAACATCCAGATGAACCTGTTCTGCT
TCAGGAGCCTGTGAtCGCCgCCCTCGCAGAGAAATATAAAAAGTCTCCAGCTCAGATTAT
CCTGAGGTGGCAGACCCAACGAGGAGTGGTAACAATCCCCAAGAGTGTGACAGAGTCCCG
CATCAAAGaGAACATTCAGGTGTTTGACTTTACCCTTGAAGCAGAGGAAATGAAAAGCAT
TACAGCGCTGAACAAAGGCTGGCGCtACATTGTACCAATGATAGAGGTGGAAGGAAAGCG
CGTTCCCAGGGATGCAGGACATCCTCActACCcTTtCAacgACCCcTACTGACGCCTCAC
aCTACGACCTGAATCTGTGCCTTCAAcAaCCCCAcGTCACTAaTAAaTGTtCcTGGATCC
TGACATCAGTTTGTCTTTAGATCTTGTCAAATCCTgCACTTATCATtAGAACATTtCAAC
TtACTGTTGGTGATGAAGACTGGACATATCTGGTAtGACTATACATACtGTACGTCTTAT
TTTTTAAatAAACATTTTGTtACTtc
>contig00348  length=1109   numreads=19
GGATCAGATGAACAGGGGCTTCCAGCGTGTCTATGAAGAGCTCCCTGAAATCAACCTTGA
TGTACCACATGCCCACTCTATAATGGAGACCTTTGTGGACCTCTGCTATCAGGAGTCTGT
CATCACCAAACaGCTGAGGGATGCCTGTCCCTCCAGAGGGCGGAAGCGTTTTGtAAGCGA
AGGAGATGGAGGAGTGATCAAGACCTAATCCACAAGAGGAAGAGCAGGAAGAGGAGGGGT
GTCTACAGGTTGTTGCACCCGTGTTGCCGCTCCAGCATGTTTCCCCTGAAACCGGGCATG
CTGGCAGTGTAAAGTTTCCTTGTTCCTCTCTTAATGATGTTGTCATTAAACAAACCAGCG
TTGACGTTCGGTGAAAGTAGACTGAAGtgtggcccggccattcagttccccttcatcttg
ttactcacTGTTTTGACATTTTTttGTAAGAATATTCTTTATTTGTGGGGTTGATGTGCT
CCTCTTGCCTCAGTCTTTGTACCTGTTTTtCAAGAaTAaTTCAAGTAAGAGCGACAgaaa
aatGAGTGGACAAGCTGGGGAGTGTGGGAAATGAaTTGGGGTGTTTTTGGTTCTTGCTTT
GCTTGCTTTGTTGCCATGTCTGTTTTTCTGTTTTCATGAAAAAAaTATAAATGGAAAAAA
aGCACTTAAAAGACATAGCATACTTCAGTGAGCACTTAATAATTTagCTCAACAGCAAGG
ATCTAAACCTTATTTTCTGCCACAGATTATTTGAAATAATTTTCAAAGACAACATGCTTT
ATTAGCCCCTTGTTCAAGTGGTTCTATTGATCCTTTACGAACaGTGTTTTTtGTtGtCTT
GGTCTCTGAGGCCAAATGTTCACTTTGTAAAGCACGGCAGTCAAAGCAAGTGTTTTGGCT
CtgTTTGGGTGTTTATTTGAAACATGCATTAGGGCCAAATATACTTTGGGAGCCCTTTTT
GAAAAATAAAACTAAATTGAGGTTAATGTGTGTGTATtAAAAAAAaCAaCAaaaaaaTTt
AAATACATGAAAAAaTTAAACAGCAATATTTtGAGCACTCTGACTTTGCTTGCAATtAAT
GGATCTACAGCTCATGTGATCAGCAATgg
>contig00349  length=2042   numreads=107
GCCTtGCCAGCCCCTGCCGCTCtCGGGGCCTCTGTCTCGGGTGTAGATGGCAGCCGTCGC
CCTGAAGCTGTCCGCTCGCTGGAGCTTTGTTACAGTCAGAAGTTGGGTCAGATTGTCCTC
CAGTCTGAAGTTCCACAACACAGCCTCCCCCAGGATGGGTGTGACAGTGGAGCAATTTGA
ACAGGCCAAAGGTAAACTGTCGACTCTGAAGAACGACCCGGGCAACGAGGTCAAACTGAA
GATCTACGCTCTCTTCAAACAGGCCaCTCAGGGTCCCTGTAACACTCCCAGACCAGGCCT
GCTGGACTTTGTGAACAAGGTGAAATGGGATGCGTGGAAGTCTCTGGGCTCCATACCTCA
GGATGAAGCCAGGCAGCAGTACTGCGACCTGATTGGCTCCCTGGTGGCGGCGGAAGGTGG
AaGCTCCGCCCAGGTGGCCGCAGaggCTGCTGGGAGCGCCGCGACGTACCAGACGCTGCT
GGTCACCACggaggatgacatcaccaccatcaaactgaaccgACCGGCCAAGAAGAACGC
CATCACCACCGAGATGTACAATGAGATTATTGCAGCACTGGAGCAGGCAGCGAAAGACGA
CTCCGTCCTCACAGTGTTTACTGGTGCTGGAGATTTCTACTGCAGCGGAAACGACCTCAC
CAACTTCACCAAGATCCCCGAGGGAGGGGTGGAGGCCATGGCCAAACAGGGCGGCGAGCT
GCTCAGGAAGTACGTCAAGGCCTACATTGACTTCCCCAAGCCGCTGGTTGCCGTGGTGAA
CGGACCAGCTGTAGGAGTCTCAGTCACAGTGCTGGGACTGTTtGACCTGGTCTACGCTAC
AGaGaGGGCCACCTTCCACACTCCGTTCAGTCAGCTGGGTCAGAGCGCTGAAGGCTGCTC
CTCCTACACCTTCCCCAAAATGATGGGCAACGCCAAGGCCAGTGAGATGCTGCTGTTCAA
TAAGAAGCTGACGGCGGTTCAGGCCTGCGAGCTCGGCCTGGTCACCGAGGTTTTCCCCGA
CAGCAGCTTCCAGTCGGAGGTTTGGACCCGACTGAAGGCCTACGCCAAGCTGCCTCCCAA
CTCTCTGGCTCTCTCTAAGCAGCTGATCCGGTCGATGGAGAAGGAGCGTCTCCACGCGGT
GAACGATGCGGAGGTGGAGCGTCTGGTGGAGCGCTGGATGTCGGACGAGTGTTTCAACGC
CGTCATGAGCTTCTTCCAGGCTAAAGCCAAACTCTGAGTGTGTGGTTGTCTTGTTGGGGG
GCCTTTTCTGTATGAAGATCGCAGGTCGAGTGGGGACCACAGACGGGTCCTGATAGAGTT
AGGGGAGAGTTAAGGGTAGAGGTATCTGCACTGTGTGTGTTTCTGACGATGATAAATAGT
CTTTCATTGTAAACTGTGGTAGAAGCAGAAACATCGACATATTCCAACATAATTCTTCTA
CATGTTTTTtATTTGCTCTGAGAAATTGAGCTGATTAGCTCTTCGCCACTGAAGTCAGCG
AAAGAACGAATGGGTTCTTTGATTTTTAAGTGACTTTGTTGCGTTGGCTGATTTTCTCAC
GTTAAGATCAATTCAGGATTAGAGTTCCACACAGGAGACGCCGCCTGGTCCGCTGATTAT
CCACAGCTGCTGCGTTTACGTCCTGCAGCTCGTCGGTGTTTAACCAGTGACTCTGTTAAC
TGGAGGCTTTATTCAGCTGAAAGGGTTAACAGAGGGAGAGTGGAGCTGAGCGGGAACTGA
GATTAAACTTCGTCCCTCACAAACTAATTAGTGAAAACAATAATAGATGGTAATATCGCA
CTGTTGAGCCTCCCTAAATCTCCACAGGTTGAAATCCCTTCACAACAACAGCTCTACTTT
CACGGTTGGTTTTTATTTTGTAGCTGGAACAAATCTCTTCTTCAAGTTTGTCCGTCTGTA
GACTTGAATCATGATCTAACGTGTGTAACATGAAGAACTCACTGTGTATTTGAACTGTTA
AAGTGCCTTAAACACTCTGTAACATCAGGTTCAAACCCGTGCAATAAAAGTCAGAATTGG
TA
>contig00350  length=278   numreads=7
ccACTTGGAGAACCAGTGCTCGGGGCCGTGCTCCTGGATCTCCGCTTCTCGCTCCTCcTT
CCGCTCCTCCATAGCTAGCGAGCCTTCGAGCTAGTCTTCGTTTGAAATGTTGGGCTTGTT
TTTCGGTGTCCGTGCGGTTTTTTAAAGTCTGAATTTTAGATGAGAAATACGTTACACGAC
CCCCcTCCCGACAAGCTAATAGTGAAAAGAAAAAAAAAAAAACAAttaacctaaagttaa
aaagaaaaagtaaCGCaTtGTGAaCATTTtAAATtCCg
>contig00351  length=1099   numreads=76
GCAAGCCCcGCCTTCTCCAGAGTAGCATAATAGCCGTGTGGCTGTCACCGTGAACAaGAC
ACTTCAACACAAAGGAAGCTAAAATGATCAACTGGAAGGCTTTGGACAACGTTCCCATCC
TCCTCTACATCCTGGCCCTAAAGACACTGCTGCTGTGTTTGGCGTTCGCCGGGGTTAAGA
TCTACCAGAGTAAGAAAGTAGAGGCGGCCCTGAAGAAGGAGCAGGCAGAGAAGAGGAGGT
TAGCCCAGCAGACCCAGGCGCTTCTCGACAACTTGAAGGAAGACTGAGCAGAGGAGAGAC
ACTGCTGCACACGGCTACTGCGGCTACTGGGAGGCTTCACACTTAAAGGAAACATGGTAC
CTGAGCAACAAGCCACTCTCTCCAAACATGAGCCAGTCGCCAGACTGTCAGCCACAGGAG
GACGTTCCTGTGCTTCAGGAAGTTGTTTGTAGTTCAAGTACCAGGACTGCTCACCACATC
AGTTTTATATATTTATATCTTGTGTAACTGTTTGAACCAGGTTTTAAGATAAGATGAAAT
CACAGCAGGAACCACGTGGAGAGCTGAGTGACTGGTTTGTCTTATGAGCAGTGATGACCT
CAGTGAAAGaCCCACAGCAGGCTCAGCACCAGCTCTCCAAACATCTGCCTCGTTTTTAAC
TCACATCTGCACTTCAGCTCAGGCTGTCATCACTGAGTGCAACACTTGAGTAAACTTCAC
TTTGTGCACCGGAATAGTAGgAAGATCCAAGCTTGGCTCATGTCTATAAATACAGCATGC
TATTCATTAATCATGTAATATTCCTTGTAAATTGTGACAATTTTTTTGTAATATTATATT
GAATAGTTTGTTCCCCATGCTACAGTGTTTACTGTCTACTTTTGACCTAAATGCCACTCA
AATGCAGTTTTTGCTACCGAAAtGATAATCTGCCACACAATGTGAAGTGAATATTCCTAG
ACTGGAGGAAATATCCATGGGCAAGTACAATGTAAATTTCTAGCCAAATCATACCagTCT
ATTTTATGTATTTATTTATTGGTGAATAATAAATATTCCATTTGGATTTtAAAAAAAAAA
AAAAaCTGAGCGGGCTGGc
>contig00352  length=296   numreads=6
CGCACACACACATACTGACACATACTGACACATGCACGCACACACACACCCCGATCTGTC
GCAAATTCTTGCAAAAAAAaCATCCACACATGTTTATTGTTCCTCCTCTTTCTAAGGTCA
AGTCTCTTGGTTAAGTCTGTCTGTCCACAGTCAGCAGTGAGGGCCAACTGGCTGTGAGGC
TGGGGGCTCGTAGAAGGGGACGTTGACTGAAATGACGTGTTCTCCGGGGGcaggattcag
tcatctgtgcatccgtccaaCaCGCTCTTGCtGAGAGCTAGATCCcAGTAGTGTTC
>contig00353  length=525   numreads=22
TGTGcGTGtGtGTGTGTGTGtgTGCGCCTGCATCAGTGTTCATCTCTTTGGTGGTAGGCT
ATTTTGTCAGAGatcgtgttatctgttattgaatacaatctGACAgATTGCACTGTGTGA
TGTAAATCACTCACCCAaGGCTTTATGTGATGATGAGAAATGGTGTCACGCTTTGTTATG
ACTTAACTTTTGTGATGAAATCCCAACGTACACTGATAATAATCCCTGTTTCAGTCAAGC
AGTTAATACAAAACAACAACCCATCAATGAATGAATTGCACTACGGTTGTGCTAACATAT
TTAGAGTAAACCTGGAAGGATTCCTGGGTAATGTTACAGCATTGTTATGaGACATATTGT
AGTTATTACAGGTACATTTCACaGAaTTTAAAGTTTCCAAATCCAtATTTTTTTTTtGTT
CTTTtGGGGgAaGgAGCCAATCTTTGACTCACCTGTAGCTATATTTCTCTGTAACATTAC
AGTCACAGCCTTAAaTAAACAACAAAATGtAAaAAAAAAAAAaac
>contig00354  length=1272   numreads=31
ggTGAGTtGGTTTCGGGgTtGGTGTGTTTTTCCCGGGGAGCTCGCCGCGGTTAGTTAACA
CTAGCTACTTAAATTAAACGTTAATTAGTTCACCGACAAACGTGTTTCTCCACAAAATGA
TCGGACAGAAAACTATTCACTCGTTTTTTACGCCTGTGTCGAAAAAGAGGATTTCTAAGG
ATTTAAATGAAGCCGAGGAGGATGCAAAAGACCCgAAGAAGCAGAAGTCCTCGGCGCCGG
AGGGAGATGGTCCGCCGCAGCCGGGCAGCCCTCCTCTGTCCCtGGATCAACTGGAGAGGA
TCGCCCGCAACAAGAGAGCCGCGCTGGAGAGACTCGCTGCGGCACAAACGCCTCCAGGGT
TCGGGGAGAGCTGGAGAAACGGACTGTCGGCGGAGTTTGGGAAGCCCTACTTTAAACAGT
TGATGAGTTTCGTtGCCGATGAGAGGAAACGCCACACCGTGTATCCACCTGCTGAGCATG
TGTTCACCTGGACGCAGATGTGTGACATCCGGGATGTCAAAGTGGTGATTCTTGGCCAGG
ATCCGTATCACGGTCCCAACCAAGCTCACGGGTTGTGCTTCAGTGTCAAAAGACCAGTGC
CTCCTCCACCCAGTTTGGAGAACATGTACAAAGAACTGGTCTCGGACATTGACGGCTTTC
AGCACCCAGGACACGGAGACCTGACTGGATGGACCAAACAAGGTGTGTTGTTGCTCAACG
CCGTGTTGACCGTGCGAGCGCACCAGGCAAACTCCCACAAAGaCAAAGGCTGGGAGACGT
TCACCGACGCCGTGGTGCAGTGGCTCAGCAACAACCTGGAAGGCCTCGTCTTCATGCTGT
GGGGAGCGTATGCCCAGAaGAAAGGAGCCGCCATTAACAGAAAACGCCACCACGTCCTGC
AGGCTGTGCATCCCTCTCCGCTGTCCGCCCATCGAGGGTTTTTtGGGTGCAAGCATTTCt
CAAAGGCCAacGAGCTGCTTCAGAAaTCTGgAAAGTCTCCCATAAACTGGAAGGCACTTT
AAGTTttGTGTGCTGGTTACCTACAGACCCACCCATAAGCTCTtCTCCGTTTCCTGTTCT
AGCATCCTGAATGTGCAGAGATtCTTTATGAAaGAGGTCGTGTCGGCTTCACGCTGTACA
CTGCTGACAGTTGTGATACATATCTTtATCATCTGCACTCATTTtcAaCACtgTAAatAT
gtttgtgTTttaTTTTTTTTTtAacGTTTTTTttaCCTTTTTGTTATCGAACATTTGgTt
ctATTAaaGTgg
>contig00355  length=484   numreads=14
GGTGGAGTCAGCACAGGACTGACAGAGCAACTCATGAGACAGACCTTCTCTCCCTTTGgA
CAAATCATGGAAATCAGAGTTTTCCCAGACAAAGGCTATTCATTTGTGAGGTTTAACTCC
CATGAGTCAGCAGCCCATGCCATTGTGTCAGTGAATGGCACcTCAATAGAGGGCCACATA
GTCAAATGCTACTGGGGTAAAGAGACCCCGGACATGATGAACCCGATGCAGCAGATGCCT
CTGCCCCAGCAGAACAAGATGAGCTTCCCTGCAGCCCAGCCCTATGGCCAGTGGGGCCAG
TGGTACGGCAATGGGCCCCAGATCAGCCAGTACGTCCCAAATGGGTGGCAGGTCCCCACC
TACGGCGTCTACGGCCAGGCTTGGAACCAGCAGGGCTTCAAGTAAGTAGCACGGTGTGCA
CAGGGCtCCCcTTCACCGCCCTCTtCTACTCCAGCACCACCAGAGTACCCCTtCAAGACC
AGGG
>contig00356  length=595   numreads=14
tCCCTCACcaCCCAGGATCCCCAAGCAGGACTCTGGCCACTGGTGGTCCAGTTtCTtCTT
TGGgAaGCAGCCAGGGATGACCCCACTGACTGAGGAGGCACAGCAGAAGgCGGGGGTCCC
GGGCGCGGTGACAAaCGGTCAGATCACCTGCGTTGCGAGGGAGATGGTGATGCAACGGCA
GGTGAGCGAGAGCAGCGAAGCAGGAACCCCcACCTCCTCCTGATCCCGCGGCCTCTCTGA
CCAACGCTAGgTGACGGGAGGATGTCCCGTTTACAACCTTATtAGTTTTTTTTAAtATTA
TTCATCGTAGTGTAGGCTGCCTTACctGTTTTtGTTTtGgTAaCCTtGtGTTTTTTTttA
TTTTTTTATtGACAACAAaGAAAAAAAAaTGAaTAAAAaAAAaCAaCCAaAAAAAAaCAa
GACGATGATGCAACTGATAAGCTCCTTtGTTTTTTTtAACATTTGTACTGTTCTGTGTTT
GTAaTACTGTGGTGCATACACCTCCACATGCCTTTGTtGAACATTTTTCaCTTTtGTCAC
CCTGTGATTGCAAaTGCAATAAAGTAGACTcTTGCAGCCTaaaaaaaaaaaaaaa
>contig00357  length=523   numreads=9
gCCTTGtGGAGCTCCAGCCTCTGACTGGAGTGAAGCACCAGATGAGGGTCCACATGGCAC
TTGGTCTCACGTGCCCCATTCTTGGTGATCACAAATATTCCAACTGGAGCAAACTGGCAC
CTCAGAAATTACCAGAACGTATGCTGGGAAAGCTTGGACTGGAACAGAGCAAGGTCCGTC
ACCTTCCTCTTCATTTGTTCGCTCGAGAGCTGACGCTGCTAGGAACCAGTGAAGTTGACC
TCAGGGTGTCCAGCccACTGCCTAAATACTTTGTGCAAACaCtGAATCGACTGCAATTAA
CTCTTCCTGATAAAAAGGATAATAAATAATCACCTCTGTGCTTTTCTGTTCAATTCTTTG
TAATCCAGCTTTTGTCTGAAGGATTTCAGACTGCTGGGGGGGGgTtgTATCATATGTACC
ATTTAAGTtAAGTGGgAAaTTAAATGATATCGAGCTGGgTtGTtGtGGGTTTgTTTGTGa
GGTtgtGTAAaTGTATCAACcAcAAATGAGACTGtGTGTAAAA
>contig00358  length=894   numreads=25
GCCTTGCCAGCCCGcTCAGTTTTTTTTTTTTTTtgtCATGTAAAAAAAATGCTTTATTGT
CAGAATGAAGTGCAGCATCAGAGTTTAACTGGAAAACTGGGGAACAGTCTCAGCTGGTGC
TCACCATGTGCTGCCCGTCTCTGGTCTGCAAGTGTGCCAATGTCCTGAAGATGTTTGCCC
TGATCTTCGTCAAGGGCCTGTGTTAGTGCCTGGTACCATGCTGGGTCACGGGTCTGGATA
TTCTGTaGTATGGCTTTGAAGATCTGGTACTcGTCCACTAAGTTGTCTTCATCATCTACA
GCTGTAGTGTAGccctcaagtgccgtctcctcggcgtcgTCCTCCTCCCAGTCTtCATCA
TCTCCGTCCTCTCCCGCCTGCTTCGCCAACATCTCCAGGTACTCCTGGCCCTCCTCGTCA
ATGTCGTCCTCGTCGCTGCCCAGCTCAGCTACGTTGTCATCCTCGTCTTCCCCATCTTCG
TCGTCGTCATCTTCATCATTCTCATGCTCTGCTCGACAGGCGTACGCCCTCTTGAGGCCA
TTGAACAGTAGGATGGCTGCTGGAAGAAGCTGGCCGGCCACCTGGTTGACAGCCTGAGGC
CTGTGCTCGAGATCAATGAGAGCACAAAGTCCAAGAATGCACATCTTCCTATCGTGGAGG
CCAAGGAAACAGTCGACATCTTTGAGCCACTGGGTTATGAAGTGGTTAGTGATAGGCTCA
GTGTTGTTTGGAAAGCGTAGATTCTCCAAAGTGTTGAGGAGAAGAGGGGGGCTGTAGTAA
AGTGCAGCAATGGCCACCTGCAGACACATAGTCCTCAGCTCGCTGGTCTTCACCTCCCGC
GTCAAACGCTCCAATGCAGCAGCCACAAACAAGGGTACAACCTGGTCAATGCCA
>contig00359  length=781   numreads=41
CTTGCCAGCCCGCtCAGTTTTTTTTTTTTTTTTCACTAGTGCATTGTTTTGGTTTATTTA
AGCATGAGTGGTTAAAGAAAGGCTCCAGGATTTGAACGAGGATCTTTGAGGTTTCTGTAT
TTGTGGGCGAGCCAAACTCCAAGGATCTCTGTAAAACTGAAGAAGAGTCCGATACCACCC
ACAAACTGCAGCACCTCTCCAGCATACTGCTGGATAATGTCTGAGCAAGTGTTACAAGAC
GGCGAAgAGgTGTTGTGAAAGCAGCTAGCAGCACAGGTGCCATTGTAGTTAACaTAATGG
AAGCCACAACAGTCAAGTGTTTTCTCTACGTCCTTTTGAGTTTCTTCAGATTTGTTCCAT
CCAACCTCCAGCAGATGGTTCTGTTGGTCTTTATTGAGGGCCAGACAAGCACAGGACACA
GAAAACTGCACGACAAACACTAGGAACAGGATCATCATGTAGAAGAAGAGCAGGACCTGG
TGGTGCTTCAGAGCGCCACACAGCCCCACAAAGGCAACCACGAACAGGAATGTGCCCACG
CCGATGACCCCCGCCACCACTCTGATGCTGGAGACCAGGCCGAACCATTTCCCCCAGGCC
GCCACTCCAATCAGCAGCAGGCTCACCAAAACATAAAGTATATTGAGAGCGCTGAGTGCG
TTCTTGGTGCAAACGAATCCGCCGCAAACCATCTCTGCTCGCCGGGACAGTCCTTAGAAT
CAAATATATTTCTATTTCTTCAGCCTGTTGGGAGAACCTGTGTCAGTTCTGAGATGTGGC
T
>contig00360  length=819   numreads=20
AGtACAAAGACACTTTAATGTAAAAATCACAGATGCTTACAGTTCAACATAATATGGTCA
TAATGCTGAGTGGACTTCAGTGTGTTCATACTGCGGGCCACATTCAGTCTTTTGAGTTTA
ACTTTAaGTTTTCAATACAGTTTCCTCAATAATTAGACAAATCTTGCTACAGTTATGTTT
TAACTACTTGTAATATTTACTTGTATATAAATAAATTGATAAATTTGAGGCAACACAATG
AACCATCAGGGAACTATcactgtcattcatttATTATAAATTCACTCTATTaTTTAATCT
ACGCAGTTACGCTGGCTCATTGAaaaaCACATAGAAAAGAATGATGTTATTTATAAAGTC
TCAGTTCATTTGTAGTTGCTCTGATACAAAATCCACGCTTTAACAAACCCACAACACAGC
TTAGGTACGCCAATCATATACAGAAGCCTCCCGATGTCACAACTCTTCCTGCCGGTTCAA
CTGGTGAACTGGAAGAACTGGTTAGCTTGTACGTTAGCCTGTACGTTAGCCTGTTTTGTA
CGTCAGACCAGTCCAACTAGCCAATATCAAACATTTTTCAGTAGTCTGTTGGGTTGGGTT
GTGATAGTAAGACTGAAATGCTATCAGGACTCAGCTTCTGATTTATGACAACCCCGGTCc
AATCAGGACCAGAAAGACGTtGTTGTTGTTGTTGTTGAAGGCTTATCCTAAGGTGCTGAG
TTTTACTTAGTTGCTGTGGACCAGAGTGACAAAGAGgAACAGCGAGCAGAGAGAGATGGC
ACCGGTCAGCACAGCTTtCACCAACAGCACTGTCCAACt
>contig00361  length=434   numreads=27
GTAAGACTGCAGCTTTCTTGCTGCCAGTGCTAAGTCAGATCTACACCGATGGGCCAGGAG
ATGCCCTGCAGGCGGCCAAGAACAGTGGACAGGAGAATGGAAGGTATGGCCGTCGTAAGC
AATACCCAATCTCTCTTGTCCTGGCTCCCACTAGAGAACTGGCTTTGCAGATCTATGATG
AAGCGAGGAAGTTCGCCTATCGCTCACGTGTACGTCCCTGCGTGGTGTATGGCGGTGCTG
ATATTGGCCAGCAGATCAGGGAATTGGAGAGAGGTTGTCACCTGCTGGTGGCCACACCTG
GACGCCTGGTTGATATGATGGAgAGGGGCAAGATTGGTCTGGACTACTGCAACTACTTGG
TCCTGGATGAGGCTGACCGCATGTTGGACAtGGGTTTTGAGCCACAGATAAGACGCATTG
TAGAGCAAGATACg
>contig00362  length=568   numreads=222
TCACTGGCcAaGAGGAAACAATGGAGAAAGCTTCTGTTATTAAAGATATGAAAAGCTTTG
AGTGTTCATCCCCATCAGAGCTTGACAGGAAGTTTTTTGAGGAACAGAGTTTGCTGTCTG
CTTTGTCGCTGGAACAACTTTCCACATCAAGGGCTTCAAATGACACAGTAGCTGATGGGT
CTGACACCAGGCTGTCCATCCTGGCTTCACTGTGCCTGTCGTCGGACCCCATTTCTCCCC
TTCAGGCCTTTTCAATGAGCAGCTTGAACACTCAGGAGCCTGACAATTGTCACCTGACCG
TGCCTTTACAGGGGAAGTCCTCCACTCCCCACATGCTCCTTCAAAAGCAGAAAAAGGCTG
CTTGTTTTGACCAGTTGTACAGTGATCTCGCTGGCTCTCAAATGTCATGGGATGTGTCTT
TGATTAAACCGGAGAGTAACAGCCCCAAACCCTGCATGGAGTTGAGCCCACTGGAGCAAA
CCTGGAGTCCAAAACCCCAGTTTACACTAGAGTCTACACAACAGTCACTAGCTGAAGTTT
CTCCCTGATGTGGCCTAGAATGTCTCTA
>contig00363  length=245   numreads=9
aGCcAACATGGGGCGCGTCAGGACCAAGACCGTCAAGAAGGCCGCCAGGGTCATCATTGA
GAAATACTACACGCGCCTGGGCAGCGACTTCCACACCAACAAGAGGGTGTGCGAGGAGAT
CGCCATTATCCCCAGCAAGCCTCTGCGCAACAAAATCGCAGGGTATGTGACACACCTGAT
GAAACGTATCCAGCGCGGTCCAGTCAGAGGAATCTCCATCAAGCTGCAGGAGGAGGAGAG
AGAGA
>contig00364  length=534   numreads=13
gTCTCCTCTGCATCGTGTTTCTCCTTCTCCTCAGCTGtATTTGAATCTGTCTttGCTGTG
GTCACATCAGGCTTTGGTGTGTCCTCTTTTACTACTTCCTGGACATTGTACTTCCTGTAC
AGTGTATAGTCTTTTACCACACTGAGGCAACACACGGCCTTGATGACCTCCACAATGATT
GTCAGATCTGGGTTGGTCAAATCAACCTTGTTCTTAGGGTTAAGCTTCCCCACTAGACCT
GCGACTGATTTGATGATTTCATCCCTCTTGTTGTGGCTGCTGTTGCGGgCCTTGAAGgCG
ATCtggtaggtagcgcagtttggagttttgaaccagggctccaggaaagtggtcaggtac
ttcaccatgtcatcctggaaggccttgcATGTTCCAGTTACCGGCAGCATCCGAAGTATC
ACGCGTGACTTTTtCTTCTTGGTGGTGTGGAGATCAGACAAGATGTGATGGACcAGCTTG
TCAGATtCCAGATTGTGAGTTTTGATGAAGATGACATTGTTTGCGCCACTATCC
>contig00365  length=559   numreads=14
gAAAACATTCAGTTTATTTCATAATTCaTCTCaGTTaCATTAATCACAGCTGTATATGGA
AAATACAGTCATTTATCTGGTGAATAAAGACTTGAATGAATCTACTGAAACGGCTTTAAA
ATACAAATGTAATATGTTTTTTTtCAATGTCTTAATAACATTCAGACCTTCTGGATGTCG
AGTCCATTTCCAAACACTGTGGTGAGAGCTGGTGTACAACTGGTGATCCAGTTGATGGAA
TGCATTGCACCAATATGATCTTCTAACCAGCGCAGCACATGAAATGATTTTGCACCTCAT
TTGTTAGTATCAAGACAGCCTGACCTTTCCATAATCACAGAATTAAGGGGCCTGAATCTA
CCTtCAGATACTGCTCAGCATCAACGCCTTtGGAATCACATCTGAacTGTCTGTTtCCAt
ttctgctgaactgatCTGTAaTTAAACGCCCTTTGATTTCAGATCATCCTTCAGGCATCC
AGATGCTTGGTAAGACGGCGTACTTTCTCTTTCTTGTTCcTGTTCCcGTGTTTTTtCCAC
GGTTTTCCcACCACCGACt
>contig00366  length=272   numreads=11
GACTCTCCCACCTAATCGTCGATCCCATCATTACTGGCTGGCAGGACGCTCTCTGACACA
ACGTTCAAaCATTTAAaGGTTTtCTGAAGAAGTTGAAGAAAGACGTTTGAGGTGGAAaCA
AaGATGTACAGGATACGGGGCTCTCAGAGAAaGATGAATGTGGAGGGATGAGCAAAGGGG
CTCTTAGGCAGCATTGTGTGCCAGGGTACTCTTGACTCTTAACTTCTTGGACTAAACACT
TGACAATTGCCTTTAAAATAAATGTGTTTCtt
>contig00367  length=1503   numreads=77
tttttttttttttggCTTTTTCCatttttattCATATTtCAGAGAATGTTTTCGGTCCAT
ACGTTGAGGATAATAATGTTACAACCAACTTGTTtATTTGTAAAATACCACAGCGTAATT
TACAAGTTGGTAATAAACAGTGACGGCAACAGAAGAGAGAACATCCGATAGAAAGAGAAA
CAAATACAAAACGGTTGTGAAGAGGTGGTTTCCCTCTGCGGGGCCGAGAGCTTTAGGTGA
GGATGTCGTGGGCCTGCTGCTCCACCAGCATCGCCATGTTCTTCACGTCGCCGCACCAGA
AGTCCAAACGCTCCTTCATACCTTTGATCTGCTGCAGGTCCAGCACTCTGGGCTGCACCC
AGGTCATCTGCACCTTCTGGTCCACCTCATCAATGTTCCCTTTGATCAGACCCACGGACA
GAGCCTTCATCACCAGCAGCTCCACCTCGTTAACGGGGATCTTGGCACTCTGAGCGATCT
CGGTGAAGGTGAGCTGTCTGTGGTTCGCAGGACGAGTGAAAGTCATCTCCATCACGCACA
GCAGCTGGATCTTCTGCATCAGTTTAGCTTCATGTGTGGCAAGATCAGGCTGTTGGCCCC
AGGCAGACTTGAaGCCCTGGAACTTCTCCACATTGCCTCCATTGAAGGCGTATAGTGTAT
CAATGAGCCACTGTTTGTCCGTGTTCCTCAGGGTCTCCAGCACAGGATGCATCAGCAGCT
CTCCGAAGTTGTAAACTCCTTCTCCCAGGAGTCCCGCCAGTCCCAGTGTGAACGCCCTCT
CCTGCTTCTCCGTCTCTGGAAGGTCTTTAATGTCCACACATCCGAGGTAGCGCAGGGCGT
CCTTGTAGTAGGAGGCGTGGTTCCCGATGATGCGGTAGTATTTGCTCGAGAGGTCGTAGA
AGCGGCCGTGGACCGACGTCACCCCGGGCAAGTTATTCAACATCTCCTCGACCTCCTCGA
TGAGTTTCTTCGTGGCAGGAAGATCGTTGATCTCCAGTTTCAGACTGCCGATAGACGTCT
TGCaGAGAATGATGGCCTCGTCGTTGCTTTTCACCTTTTCCCTGGTcTTCTCCAGGAAGG
TGATGGCATCTTTCGGATCTtGCATCTGTCTGGCGACGTACAGAATGATCtCCATGAGGG
ACAGCGGgTTGATTCTGTGTTCAAAGTCACTGATGAAaTTGTCGTAGAGCTGTATGAGGC
CGTCTCCTGTTTTGAAGAAAGGATCTTTAACAAAGTCTGTCAGCTTCAGAGTCAGCTGAT
GCCACAATCTTTTGTTGTAAAACTCCTCCAAAGTGTGCCACTCAGCCGCCATCTCCGGCG
TGGAGCTGGTGCTCTGCTGCTGCTTGAGGTACCCAGTAACATCTTTCATTGTGGCGACGA
GTTAAAAGATGAATTTAAATCTTAAAGTGAGTTTATTCTCTTTGAGCTAACGTCAGGTAG
CCTGTCGGGTGGTGCGTCTACTGCGCCTGCGCTGCTGCTGCTGCTGGACGCAAAGGATTG
Tgg
>contig00368  length=945   numreads=54
ttACAATAttttgCAAGCTCTTTATTATTTATTAATTCAAAGTAAATCATTTACATTTTA
AACACATGTTAAAGAGTCATTATCACAGGTAGTACATGTCAAGATCAGAAACAGATAAGG
TAGATGTTAATTTCTCTGTTCATTGGTAAAAGTGCCACTTTTCCCCTTCATGGGTCAAAC
CCATTAGTATTACTTTTACCTTTAGTTTCTTTCCATCTCAGATGAtaTACTCATACAAAC
AAGTAAAAATGACAGAAAGCACACAAACTTCATCTGAGAGTCACAGCTTTTGGCTATAGA
CAAAAAGTTAGATAATTGGGATCCTCACTGCTGTTTGTTAGAATCCCATTATGTGCCCAG
TCCGTTTCCAAGGAACCTGCTCctATTGTGTGTAAATCTGCAATGTGtCcTCaTTGTATA
GTAATGTCAGCATCaTCAGAGATGATCTGGATTTTGCCAGCATCCATGTGTCTGGCAAAG
TCTCCAATCTGCAGCAGCTGGGGCAAAACAACCTGACACACCCCGCTTACTGGGAAACCC
ACTGGGCTGGACTGAGGAGGAGGAGGAGGAAGGGGAGGACTTTTGGTGTCcACCCCAAAG
CTCAAGCGCTGAACTGAAtGTTtGtATTTtGCAACAGCTGCTGCTAGGAGCTCCTGGGAA
ACTGAGAGAGATTGCTCCCGAGCCAGCGCTTGATCAGCAAGGAGATCCAGAAGAGAATGA
GTCGGAGTAGATGTGGCATTGACCAGAAGCACGTCTGACTCTGCAGGTATAGAGGAACCA
CCATCTACTGCCACCCcGTCCCCTGCTGCTGCtATCActgctgCTGCTGCTGCTGCTGCT
TTACCCTCCACCcTTTTCAATACAGCAACTTCCTTCTTCACAGCAACCAGTGACATAGAA
TTGGAGATATTCGAGGCAGAAATAAAGACACAGTCTTCGTCTTGT
>contig00369  length=214   numreads=12
ACCTTAAGACCTTGTTGGACAATGAAGTGAAACCgCTTTGGCCAAAAGGGTGGATGCAGT
CTAGGGTGCTCTTAAGGGAgAGCAGGAACATTTTAAGCCTCTTTACATCTTtACCAGTAA
AGAAGGCCAGGCCTGAGAAGAAGCAGAAGCCATCTATTAGtGGTCCTGCATCAGATGCCT
GCAGCATTCTCCAGCCATCTCCaCCaCAGAACGG
>contig00370  length=285   numreads=4
TtATCCCACACGTAACACCCGAATCAGTGTTTGATTTAAAATAATAAAAAGTAACGTCAC
CTCCTGTTTTCATTAtttttCTCGAGCTCAAGATTTCCATCGTCCTTtGAACGTTGATTC
AAATCTGCGTCACGCTTCAAAAAACGCACCGACAGCCCGTCTGAGAATTTCTGAAGTTAA
AATGATTTGAGTCTGGCAGAGACAATATGTTGCTTCAACCACATGCACATACCTAATATC
CATACACACTTCCAATGTCACCATCAGAATACAGACAACCTTCTT
>contig00371  length=707   numreads=20
ggCTGGCACTCAGGCGGTTTTTGGCATCCCGAACAAGAAGTTTGGAAATTAGGTCTTTGG
CACTTGAGGAGATGTGAGCCCAGTCTTTCTCTGGAAACTCGTATTTCCCTTCCTGGATAC
TCTCAAACAAAGTGTTCTGGCAGGTGTGGCAGGGTTCCCCTAACTCCCAGCCGCAGTCAC
CGCCACAGCGGCCGACGAAGGGCGGGTAGCCGCTCAGCATGATGTAGAGGATGACTCCAA
GGCTCCACAGGTCACAGCGCTTGTCGTAAATCGTGGCCTCCTCACTGAAGGCCTCGACCA
CCTCGGGTGCCATGTACTCTGCCGAGCCACAAGGAGTGAGGAGCTCGGGGGTGGAGATGG
GGgAGCTGTCGCTGTTCAGCTTGATCCCACTGCCCAAGTCGAAGTCGCAGATCTTGACCG
GGGAAATCTTGTCTGCACTCTTACAgggATGTTTTCAGGTTTCAGGTCTCTATGTGCCAt
tCCCTTGTTATGCAGGAAATCCAAaGCGCTGGCGATGTCCTGCACGACAACGCTGGCTtC
CTGCTCACTGAAGTGGcGTCTCTTGTGGATGTGAGCCAAGATGGACCCTCCTCTGAGCTT
TTCAAACACCAGGTAGAACTTGTCTTCCTCTTCAAAGAACTCGACCAGCTCCAGGATGTT
ACTGTGGCCCTGACACTGGTAGAGCATCTCAACCTCACGGAAGACAC
>contig00372  length=696   numreads=19
gtGTTACTGCCGTGTTTGAGAAGGAGACCGGGTTCTCTGtGGTTCTCTGGGTTCTCTGGG
TtCTCTGCAGCACACAGACGTGTTGTACGTGATGTGTGTTGCAGTGACCGACTGCAGCTT
TaaggTGACGTTGTGGttttactgcagggagttgaaaccgttgattggtgatgattttGA
GACTTTTAGGATTCGGACCGGAAGgATTCGGCTCcATGGAGATTCTTTACGTTGATGGAT
CGgTCCGgTCCGgTCcGgTCcAgctgctggcgtccgtctgtctgtcctctctATTCcTTt
ATCcGGTTTGGTTGCTGCTTCTGTCACTCTGTCCTCATCTCTTCCTCCTCTTCTGTTCTC
TCGTCTtATTTTGGCGGTGTCCGGGGGTGGTTTTAATGtGtCGGTGAACTTCCTGTGCTG
CTGCTGTGTGACGGCGTTTTGAGTCCAGCTCTCGGTTCCCGTTCTTATTATTAAAGTGTA
ATGTCACTAAATAAAAAAaGCCTTGTATATGTTTGTATTAGTTAACTAATGAACGCTAAT
CATCTTCCTCGTTCTCCTCATCCTcactaactgtagcctgtgttcagatgtttggggTCA
TtCCGGCGgAGCTTCAGTCTGTCTGCCTTAaCGTCGATCAGTCGCcTCCGTTTGaaTTCA
TTGTAAAGTTTCTTTTTTAAAGTGCACTgtAcTCga
>contig00373  length=275   numreads=6
gCTCAGTTTTTTTTttttttTaCCAtATACACAAAATTTTATTATAAATAAAAGgATAAG
AACCCAGCCCAAAGTCTCTCTTGGAAATCCCCAGTCTCTGGATACCCTACTCCCGGACCA
GGCCGAGGTGGCAGGCTCAAACTCTCGGAATCGGTAGACGAGGCCCTCAGTCACTCCAGA
GAACATACCAGGTTCCCTTCATCCAGTAGCTCAATCCTCTCCACTTGTCGTTGGACTCGC
CTACAATCAAGCCaTGCCTCCCTGGCGACGCCttt
>contig00374  length=213   numreads=37
ATCATCTGAAAACCATGAAGAATCACTATCATAATTATTATTATGATCATAATCATTTTG
AGTATAAAGTTCCTCATTTTGAGTTGCGGGTGTTGGTGATGTTGCTTTATCATTTGAATC
GTTTGAACATTCTTTAACTAATGGTATAAAATCTAAACAACTATCATTTCGATTATCATC
ATCTGAAATCTCCATATTACTTGTATTCGAATC
>contig00375  length=711   numreads=55
cAaCTACACATCAGAGAGTAGTGTCCAGTGTCCAGTGTCCAGTGCTCTGACAATGTCCCG
CGTTCTGAACGGTATCGTGGCGGTGTGTCCCGACCTGGGTATCGGGATGAATGGAAACCT
GCCCTGGCACCCCGTTAGACTCGGTAACGAATTCAAACACTTCCGAACGATGACAGCGAC
TCCGTCTGTGTCAGGCAAGCAGAATGTGGTGATCATGGGCAGGAAGACATGGTTTTCCAT
CCCAGAGAAGAACAGGCCTCTGAACAACAGGATCAACATCGTCCTCaGCAGGgAGTGCAA
AGTGCCCCCTGCAGGAGCACACCACCTGGCAGCAGACTTCAaCTCGGCACTGAGGCTGGT
TGAGACGGAGCTGGCAGACCAGGCTGACCAGGTCTGGGTTATAGGAGGCAGCTCTCTTtA
CAAGGAGTTGATGgAGAGCCCGGGGACCAGGAGACTATTCGTTACACGAATCCTGAAGCA
GTTTGAGTGCGACACGTTCCTCCCTGAAATCTGTCCGGACAAATATCGCTTGCTGCCAGA
GTTTCCAGGAGTGTCACAAGAGCTGCAGGAGGAGAATGGTATCCAATACAGATTTGAAGT
CTATGAGAGCACAGAGCAGTGAAGAGGAATTCAAAAAGAAAATTGTAAATGTGCACCAGA
ACCATGTAAATGCTGGACTTAGTGATTTTTTTtAAAGTtATTTGTACAGTT
>contig00376  length=269   numreads=4
tttAAAACTCTATTATCGTTGTGTGTgACAGAGTAGAGACAGACCTGTATGtGTTTTtGG
gTCACATCCCAGATTTTTGCATTTATggcctatactgtgtgtaaaggtttaataaatata
taataaattgttttttaataattaataGGTTtAtGTTTACACCTCTAAtGTTTAaTGTTg
TAGATTATTTTCAGCTGTTTGTGTTTAGTTttACATTtCAtGCCTTTTATTGTTTcTCtG
TTTTTATtGAGACTGCATTACCCAGTAtt
>contig00377  length=268   numreads=4
tACAAAGATACAGCCAGGAGGCTGTTCGCTTAGCCTAGCTTAGAATAAAGGAAGACTGGA
AATGGGGAAACAGCACCTGACTGTCTGAAGGCAACAAAATCCACCAACCAGAACCTCTAA
AGCGCACTAATTAAAACCGTATATGTCATTTGTTTAATCCATAGTTTGTAAAAATGACAA
ATTGAGGTTTTACGAGGGGTTGTGTGCCAGATTATCTCTTGGCCACGCTTaCGcAaCCTC
CTGTAAaTACAaCAAaTAGTCGATTTTG
>contig00378  length=229   numreads=2
GAGAAAaCAaCAGAaCATTtCCTTCCACAaCAAaGTTATGTATGACTTAACACTTCCTTC
TCTTTAAGGACAAATTATAGTACAGGgTATTGTGTTCTGAGAGAAACCCTTTGgCTTTGA
CACTTTAAATCAAaCTTATTGAATCATCAGCCACTCTGCTAAATACAATACCATTTCTTT
TGTATtCtGAACAGTTTAACaTTTTTAAAAACAcAAAAATCAAGTTTGt
>contig00379  length=120   numreads=8
aGACTGGCAAAAATTGCCACAGCTGACTATATTTCAAGTCATCCAGGCGGGGTATTGGGT
TAAGTTTTCAACCAGCAAtAATCACGTCTCAGTAGATCTTCATAGACTATGAAATTGCCt
>contig00380  length=778   numreads=18
ggTGGACTTGTTTTTGCgTGGGGGAAACTGTGTAAAAACTCTACGTAGTTCCAAAAACAG
CAACAGGCGAGTGGTTTTCTTGGCCTGAGAGTTCACGTGTTGATTTAATTTTCAAAACTC
CTAAATTAAACTTTCACTTAGCAGTGAGACCCGAGTGGAGCTGAGGCAGGGTTGGATTTT
AAACTGAACTACTTgAGGTGCAACTCCAAAAaCAAaGTGTAGAGGAATACTGAAAATACA
TGTTACATGTTGATTGAGGCTGGCTGGCTGGGTAGCGTGTGGGGGGGGGAaGGGTCTGAC
ACCTAATGACTGCTGTGTGCTTTAGTTGCTTCTACTATAGTTATTTTGTTGGGGTTGggg
gATTTTAAATTATATGATTGTATACAATTTTGAACCGTTTGTTTTTTCTTGGAGCATTTC
CTGTAACATGCAACTGTTTGGATGATGCCTTTCAAATGAATCTCTCTTACCTTTTTCTAT
CCCCGTACAAGGTAAAAGCTGGAGTCCAAGTAAAGTAGCTTCACATCTAGCACACGGCTG
CTGCATCACAAGTGTTGCATGTTACCGATTATGCTCCAGTTTTGTATTAAAAACAATCTT
TGGTGAGCTCAGGCAGGTGAACTGCTCTGTACACAGTCTCTTCCTTTTTGTGATTACAAC
AAAATCTGGTAAATGGATCTGTACAAATGTAGAATGGTTTGTCTGTGGAAAATGCCCCAG
GTTTCATAATAAAGCCAATATTCTGTACAATTAAAAAAAAAAAAAAaaCTGAGCGGgC
>contig00381  length=3206   numreads=304
gAAAaaCACGTGACGAGTCAGCTGACCTTGTGTGCCGTCCACAAGACCGACTCACACCAT
AACAAGCTGTGAACTGCAGACAGGCGAGCACTCAGACGGAACGGCTCGTCGACCTTGCTT
CACTACACTTTGtGGAAGTTGAAGCGGGACTGTCTTGAAGCCCCTGACCCGCCTGTGTTC
ACCGCACCCGGAAGACGACGACGACGACCACCCTCCGGGCTGCATCTTTACAGAGGCTGC
CATTAAACAGTCCTCGGAGGACACCTGCTGCCAGCACAATGAGGCTCCCCTCCCTGCTGC
CCTCCGTCGGGCTGATAACCTGCACTCTGGTTCTGATGTGGCCGCTGTTAGGGTCCTGCC
ACCCAGCACAGACCCCAGAGCAGCCCAAGCTGGTGTTCATGGAGCATTTCAATCGTCCAG
GGGTCGGATTCAACTGGAGAAAtCtCACCTGTCCCCTCTGCAAAGCTTTGTTCACCATCC
TCGATATCGCCCTTCTGAGTGATACAAATGAAGAGCGAGTGGCGCGTGCAGTAGGTGAGG
CGTGTATTCGTCTCCATCTGGCTGATGAGCAGGTGTGTCGAGAAATAACGGAGTTGTTCA
GGGATGACTTCATCCGGGCTCTGCAGCAGTCCGTGCTGTGGCCCACTGAAGCGTGTGCCC
TGCTGGTGGGCGCTTCCTGCGGCAAATTTGACATCTACGCTGCCTGGAACAtCACGTTGC
CGAAGGTCCCTAAGCCCCCTGTTACACCACCCTCTCCTCCCAAACCCGGTTCTCCGCAGA
GCAGGGTCCTGTTCCTAACAGATATCCACTGGGACCAGGAGTATGAAGCCGGCAGCGCCG
CCGACTGCAAGGACCCTTTGTGTTGTCGCAACGACTCGAGCTCTCCCATTTGGAGGCGGC
GGCAGGCTGGGTACTGGGGAACCTACAGTAAGTGTGACCTGCCTCTCCGGACAGTGGAGA
ACCTCCTGGAAAATGCAGCCAAAGCTGGACCATGGGaCTGGGTCTACTGGACCGGAGACA
TACCAGCGCACAATGTTTGGTCTCAGACCAGGAAACAACAGCTGTCAGAGCTTACAGTAA
TCTCCAGGCTCATTCACAAACACCTGGGACCCAATGTGACAGTTTACCCTGCTGTGGGGA
ACCACGAGAGTACGCCAGTGAACAGCTTCCCACCCCCCTTTGTTCATGGCAACCGATCCT
GCGCCTGGCTGTACGATACAATGGCAGAGGAATGGGCACCATGGTTACCAGAACAAGCTT
TGAAGACTTTGAGATATGGAGGATTCTACACAATGGAAATTCAGCCTGGCCTAAGGGTGG
TCTCCCTCAACATGAACTTCTGTGCTCGAGAAAACTTCTGGCTGATGGTGAACTCTACCG
ACCCTGCTAACCAGCTGCAGTGGCTGGTCCATATTCTTCAGGCCAGCGAGGACAAGGGAG
AGAAGGTACATATCATTGGTCACATCCCACCTGGCCTATGTCTTGGCAGCTGGAGCTGGA
ACTACTATCACATTGTCAACAGATATGAAaGTACAATTACTGGACAGTTTTTTGGCCATA
CACATCTGGATGAGTtCCAAATGTTTTATGATGAGGCAACCATGACCCATCCACTGGGAG
TGGCCTTCATTGCACCCAGTGTTACTACTTACGTTAATCTTAACCCAGGTTACCGTGTCT
ACTATGTGGATGGGAATTACCAAGGCAGCTCTCGGCTGGTGCTCGACCACGAAACCTACG
TGCTCAATCTCACAGAGGCCAACCACAGTCCAGGAGGGCCAAGTAAGCCAGAACAGAACC
CCAAATGGACACTGTTATACCGTGCTACCAAGGCGTAtGGTGTGACCAGTCTGTTCCCTT
CTGACTGTGACGGGCTGATACGGACCTTTATCAATGATGACCGGGTCTTCCAGAAGTTCT
GGTACTTCAGACATAAGGGACACGTGTCGGAGCCCTGCAAGGAGACGTGCAAAACTGCAG
TGCTCTGCTTTCTGCGAAGCGGGCGGTATGACGAGCTGGAGCAGTGCGACCTCCTCAATG
GTTTTGGAGGTAACTTGGCCCGGGCGGCCAGAAAAACCCTTTGTTGACCTGAAGTGTGGA
CTGAGTTTCTGGGTGTAGGGGTGTGGGACAGGAGAAAAGCAATATGACCAAATCTGAAAA
TGAGCCGAAAAGTGTATTTTTCCTGTTGCTGGTGGGTCAGCAGGTATCGTATTTGTTTAA
CAGGAAGTCACTTGAGCTATTGTTCGCTACTTGGACAGTCTATGTAGATTGTGTAAGCCT
GCGTTAAGGCTGAAGAGTTCTCAGTTATGCCTTGTGTTATCATGTAATGTTTTACGAAGA
CATCTGATTGTGACTTGCAACACACGTTGGGTTTGTCAAAACTGCTGTTTTGCAATGACA
GTTGTGAAAAGACTGCTCGACATTGAaAGATGTCTTTGCAGTTTGTCGTACGGAGTGCCT
TTTATCAGGGAGAATTATGTTAAACGTATTCATCCTTAACAGCAGTGTTACAACTTTTAA
AGCTGCTTCAGTGCTGTTTTACTGCAGAATAGCTTGCACCCAATATCAAACTTCTATTGT
CTGTCCTTTTGACCTGTCCCACAATGCAGTGAGAATATAACATTTGCTGGGATTTACAAA
TTCTAAAATGATTCAACAGGTCATTTACTTTATTGAATCTGGTGGATTAATGGACCTCAC
CATCACTTCTCAGGTTGGAGCTTTGTTGAGTTGCTACACGGCACACAGGATCTTAACTCA
ATAGTCTCAACAGCCTCGTCAGCTCCATTGTGGGTTATAGGTCAGTTTGTAAAATATCTG
CTTTAATGCACTGCATCATCTGCCTCACCAAGTAGGTCTTCAATCCTGAAGAGTATTTCT
AACTGAGGATTTCTTTGTGTCTGCACTTTAATTCTTTCTTTGCTAGTTAAGTTTAGCTTT
AATAGAGAACATGTTTGATAGACCCAAAGTGTGAGTAACATGGGAAGGTTTTCAGATCTT
GGTCTATGCAACCTGCGGCGTAACATTCGCATGACAATTAATGCAACTTGTAAAATGAAA
AAATAATTTAGAGATTGTATAAGTTATGGATAaaTAAaaTAAAaaTCTGatATTTATGTC
CACTTGttGTTTGCTGTGAGTGAAAAATATTAAATGAATATTGATCTTaGAAAAAAAAAA
AAAAAAACTGAGCGGGCTGGCAAGGC
>contig00382  length=252   numreads=4
cTTCGgTGGgTGACcACTGCAGATCTTCAACaGACTTGCTGTGGGAGCTGAAAGGTCGTT
GGTCAATCTGCCATGAAGTCCCTCCCTCTCGGGGCTCCCACACATGGATGTTCTTTTTGC
AGTCTCCACTGACAAGACGAccaggtactgtaggtgaccaatcaaTCGCAAaGCCTTCAG
TCAtGtGACCTGAGAAGCTGAAGAGAGCCGTGGCTTCCTTCTGCTGCTTGACGAAAGTTG
CCATAGCGGCAG
>contig00383  length=416   numreads=6
gTCCAGgTGGCCGCCcTTCTCCAGCTCCTCAGAAACCTTGTCATAGATATCCGCGTGGTA
CTCAGCCCAGCCGTACCCTCGGACTATGTCCACCTCCGAGTCGTCTCCCTCCTCTCTGCT
GTGAACTCGGATGAGGACGTACTtGAAGACGCCGGACGGGTCGATGTCTGCCCGCGGTAt
GTTGGCCATCAGCGCCGCAGCCTtGGTCTGTGTGCaCATCTCCAAAGCCCTCAGCGAGCA
CACTAGCACACAAGCTAACACACAGACTGCCTGATTTTCtCAGCAGACTCCGtGTCtGTC
TGCGCAGaCAGCTGTACAGCTCAGCAGGCCGTCGTTAGgTTGATATGAACcTTAATAAAG
CAACATTGACTCGTTACAACAGAGAACAGCTCATCCACCGTCGCgACTCTTCCGCC
>contig00384  length=497   numreads=7
TTCCCGTGGTCCTCAGAGTGACGGGACATCAAGTCCAGGTGGTAGATGAGAGGCTCCCTC
TCTACTGGCTCCAaGAACTCCTCCCcTtGTCcATGTCCTCGTCTGgCTGGTTGgCAGTGG
TTTGACGCTTGGTAGCAGAACCGTGGCTGGATTTGGCTTTCTTAGcTTTGGgTGATtCTA
CTGCAGCAGTAACAGTTGACAGAGCAGAGGATGatgaggatgaagatagtgaccgTAACA
CTGCACCTCCGCCAGGtCCCCcGAGGCGCTGACCGCCTCcAGaGAAAGGAATGAAGGGAa
CCGAGGGAGCGGCGgAAGAGGAGGAGGAAGAAGATGGGTGAGAATTCAGTCCTGATGGCC
CTGGTTTCTCACCATCCTCcTCTGGCAGTCCTCTCTCCACGGGAGAAGACTTCGGCCGAA
CTGCATCcTCGGAgTTTGGAACCTCTtCCTGTTGAACAGGAAGTGTGCTTGCGGCAGAGG
CAGGAGGAGGCGCAGCG
>contig00385  length=248   numreads=6
gTTtCAAGTGTtGTTtGATTTCTCTGagAAGGTCTGCATCAACACTGTAGCGCTCTTCTG
ATCTAACAGCTCCAAAGTGATTCTGCATCCGGATTTGGGACATTAATTCgTTCAACCGAC
CCTTGAACTGTGTGGGGGCATTGAGTTCAGACTGAATGGTGTCCAGCTGCACCCGGAGAT
GCTCCTCATCTACTTGGaTTGCATAACCACTTTTtCTCTGAAtCTCCTGTTTGATCAGCA
CCTGCAGc
>contig00386  length=1078   numreads=264
cccAGATGCGATGAGGACCTAGATTTTTCAGGACCTCTGAAAAATCCGAACCCATCCTTG
TGAACGGCGCCACCGAACCTCGCCAAAATGACCGAGCAGATGACCGTGAGGGGGACCCTG
AAGGGCCACAGTGGATGGGTCACCCAGATCGCCACAACGCCCCAATATCCCGACATGATC
CTGTCTGCGTCCCGAGACAAGTCTATCATCATGTGGAAGCTGACCCGTGATGAGACCAAC
TATGGCATCCCCCAGCGCTCCCTGAAGGGTCACTCTCACTTTGTAAGTGATGTTGTGATC
TCCTCAGATGGACAGTTCGCCCTGTCAGGAGCCTGGGACGGGACCCTCCGCCTGTGGGAC
CTCACCACTGGTGCCACCACCCGGCAATTTGTTGGGCACACTAAGGATGTTTTGAGCGTG
GCCTTTTCTGCTGATAACCGCCAGATTGTGTCTGGCTCCCGGGACAAGACCATCAAGCTC
TGGAACACTCTGGGAGTCTGCAAGTACACCATCCAGGATGAGGGCCATTCTGAGTGGGTG
TCCTGCGTGCGCTTCTCCCCTAACAGCAGCAACCCCATCATTGTCTCCTGCGGCTGGGAC
AAGATGGTCAAGGTGTGGAACCTGGCCAACTGCAAACTGAAGACCAACCACATCGGCCAC
ACTGGCTTCCTGAACACAGTGACCGTCTCTCCTGATGGCTCCCTGTGTGCATCTGGTGGA
AGGGACGGCCAGGCCATGCTGTGGGATCTGAATGAGGGCAAGCACCTCTACACCCTGGAC
AGTGGTGACACCATCAATGCTCTGTGCTTCAGCCCCAACCGTTACTGGCTGTGTGCTGCC
ACTGGCCCCAGCATCAAGATCTGGGACCTGGAGGGCAAGATCATTGTGGATGAGCTGAGA
CAGGAAGTGATCAGCACAAACAGCAAAGCTGAACCCCCACAGTGTACTTCCCTGGCCTGG
TCTGCTGATGGACAGACCCTGTTTGCTGGCTACACTGACAACCTGATCAGAGTGTGGCAG
GTCACCATTGGAACCCGATAAGAGCGTTTCGTTGAAGCAACTTTGAATAAAAAGACTG
>contig00387  length=377   numreads=5
aCTGgTGgTTCAGTGGAACAGGATTCACCTGCAGGACAACATCAGTCTGGGAACTTTCAC
TTTCCAGGCTGTTCTGCACAGTGACGGaCGCATCGTATTTGTATACAAAGAGATTCCtgt
agacatcaacgacatcagcactgagaatcaccctgtcaaagttggtctgtcggatgcttt
tgtggtgattcacGAAATCGAGCAGATCCCGAATGTTCGGAGGAGAACCATTTATGAGTA
TCACAAAGTCGACATGCTCAAGTCCAAAATCTCCAATTCTACAGCTGTGGAGATGTTACC
TCTCCCTACATGTCTCCAGTTCTCCAGCTGTGGACCATGTGTCACTGCTCAGATTGGCTT
TAACTGTAGCTGGTGCa
>contig00388  length=2355   numreads=76
TTTttttaaCAAATACAAGTTTAATATCAACATCAGGTGAACAACAGCAGAAACAGCAAA
TGTTTAATGGATTTTAACCTCTTTAAGTAAATTGCTGCTACGCTCACATCACCTCAAACC
TCACAGAGCAGAAAATCTAAAGTCTGAAACAAGAACTCCTGTTTCTTCAACAACAGACAC
AAACATGTACATTTTATTTACAATCAGCCCCAACTGAAGGCGGATAAACCCGAGAGGACG
AGCAGCGCGGAGAGAACACGAGTCAGATTATTTCAGATATTTTAGATTCTTActCAATAT
TCTTCTTCTTGGTCATTTTTTTTTAACAAACGTTTGCTTTtATTTtGGAGTCAACCTCTt
CATTtCATCAGTGGAGACGCAGCGTTACGTTAGGCCcGAACATGAATTGATTTCTGAATA
AACATCAGTTACTTTCACTCAACCAGATATCCAACCATCCGGTGCCATCGTGACCATTTT
GTGAAGGATCTTCCCTCAAGTACATCCGACTCAATTCTTTCAACAcTtAAagCTCCAACA
AAAaCATGTTTGTGGAGTTTCACTGCACGTTTCCCCCcTCGCTCTCTCGCTCTCTCTTTT
ACtGCCTGCTTCCTCCAGCGGAaCAATTTCATACATGTTGAACAGAATCCTCCCAGGCAT
CAGTTTACAGCTAAATGTAACTACGTCTCCCGCTGGAGTCCAACGTGATGAAAACCACAA
GCACTTTTTTTACCCAATGACCCATTTTGGGCCCTGAAATAGAGTTCATGAAGCACTGTT
ATAGGGAGGAGGAGGAGGAGGAGCAATGGGTACTGAGGCTCTTAGAACTGCTGCAGGATC
AGTTTCTTCTTCCCGTCGTGGCTGAACTTGTTGGAGCGGAAGAGGTCGCTGTCGTAGAAC
GCCGTCAGGTTGTGGATGTTGATCTGCcTCGCCTTATCCTGCAGCTCTTTCTCcGGTaCC
TCGaTGGTGTCGTTCTGgACTCcGTATCggttcctctggtagctgacctgctcggccacc
agctgcttgagaatGAAGAGCAGCAGCTCGTTGTTGTCCCTGCGGAAGGCcAGGTAGCGA
GCAAACGTCTTCCtCATGCTCCTCATGACGCTGAACTTCTGTGTGTCGATGAAGCTCTCC
AACATGACCCTGATGGCCATGTTGACGTCGTCCTCCACGACGTAGTCCCTCAGGTGCAGC
TTGGCGTGAGCCTCCGCCAACCGGATCATGGACTCGATGTGACGGACCGTGATGGGGATG
CTGCCTGTGGCCATCGACTCTTtGCGGAGgTCACTGTAGATATGAGCCACCTTGTCCTGG
TCCATCTGGTtCAgTTTGGGgTGAACCCTCTCtttggcgtagatgatGTACTTCCTCAGG
AGGTCCTGGGGAATCGGGGGAACGTCAGTCGTGTtGGCCAGAACCACTTCCTCTAAGGCC
ACGCCCCCTTCcTTGTTGCTAGGGTGATGTTTGATGTGGGAGCTAACCACGAaGCGcGCC
AACATCTCATCCTGCACGGGgTCGATGGTGTCTCGGACGACGCACAGCACGTCGAAACGG
GaCaCGaTGGGCTCCGTCAGGTCCACGTTCTCGGCAAAGGTCAGGGAGGGGTCGTACCTG
CCGCCGATGGGgTTAGAAGCAGCGATGACGGTGCATCGGGCCTGCAGCGAGGTGACGATG
CCGGCTTTGGAGATGGAGATACTCTGCTGCTCCATGGCCTCGTGGATACTCGTCCTGTCT
GCGTCGTTCATCTTATCGAACTCGTCGATCAGACAGACCCCGCGGTCGGCCAGCACCAGC
GCTCCGGCCTCCAGCGTCCACTCGCGGgTGACCGGgTGTCTCTGgACGTAaGCGgTCAAA
CCGACGGCAGAGGCGCCCTGACCGGTGGTGAACACGGCGCGGCTCGCCACCTTCTCCACG
TACTTGAGGAACTGGGACTTGGCGGTtCCCGGGTCTCCACACAGCAGGGCGTTGATGTCT
CCACGCACCTTGTGTTTCCCGCCTGGATTTTTGGGCTCTCCTCCGAACAGCGCCAGGGCC
AGGGCTCTCTTGATGTCCTCGTGACCGTAGATGGACGgCGCTATGCTGGCGAAGACCCTC
TCTCCGATGCGCTCGTCCTTGGACAGGGCGACGATGGCCTTGATGTCTTCGTCaGTCAGC
TCGGCCACGGCGACGCCCTCGTCTCTGCGGGTGATGTGGTTGGCCAGGATCACCGTGGCA
AACACCGGGAAGCCGTTGGCCATGTTCAGAGAGCCGTCGTAGTTGTTGTGGTAGATGCCC
GTCAGTTCGATCTCGTCTCCGGGCTTGCAGCTGTCCACCAGGTCAGCCAGCAGGATGGAG
TCTTTGGAGCGCggg
>contig00389  length=678   numreads=32
cACAATGTCTTCCAACAATATGGCAGACCCGAGGAGACAGAATAAGATTTTAAGGTACAA
GCCGCCCAGCACAGAGAGCAACCCCACACTGGAGGACCCCACCCCTGaCTACATGAACCT
GCTCGGCATGATCTTCAGCATGTGTGGACTGATGCTCAAGCTGAAGTGGTGTGCCTGGAT
CGCAGTCTACTGCTCTTTCATCAGCTTTGCAAACTCCAGAAGCTCAgAGgACACCAAACA
GATGATGAGCAGCTTCATGCTGTCCATCTCAGCAGTTGTGATGTCTTACCTCCAGAACCC
ACAGCCAATGTCGCCGCCATGGTAACCAAGGGCCAATCAATCACTGAAGAGCACGGAAGT
AAATTGTGGATGCTGGAGTTGGTGACCAAACAGCTGATTGGCCCCcTTGGCCATCACAGA
GGAAAAACAGAGGCAGAAAGGAAGATAATGTGATAGAAAGAGAAGAAGAGAGAGAAAACA
GATGACCAGGAAGGGTggacagcaaGGgCCCTACGTCAAGATGGACAGATCAAATGGTCT
TTGACTGCTTTCTCATGTTTTTCTCTTTGTAACCTTTTCTAAGTTTGTGGATTAAATCTT
CAAAATTTTACTGTTTGGCTGATCTGTTGCAGGATTTCATAAATAAAGTTGTACGGTTTT
aaaaaaaaaaaaaaaaaa
>contig00390  length=313   numreads=9
GTGTTGTGGGgTCTGTGATCATTAAAGATGGATTCATTCCACCTGTCAGCCATCTTAAGA
TGCATCTCTACAAACACTACTTGATCAATAAGGGTTGAGTTGGTGGTGGTTGAGAACAGG
AATAAGGACCGTTTCACCTTTCACTAGGGTGCTAGGTGTGTAATAGCTAGCGGTCGTGCC
CCCCTCCCCCCCCCAAAGTGTGTCTGTCCATTCACTGACCTGTCAAACTCATTCATGCAC
CTGTCTGTCTTTGtGtAaCTGCATGCCATATTTGGTTTATTCTCAGTAACGTTAAGCACC
GTGTTTTTCTCTT
>contig00391  length=723   numreads=55
ttGTTTTTTTTTTTTTgAaTATAAACCAAAAGTTTATTTCTACCAATTTGCCCAAGACAC
TAGAGGAATGAGTTTCCAGTGAAAGAGGGAGTACCCTCGTACATTAACAGGCTTGCGTTC
AGTTGAATAACACTAGTAAAGCCACTTAAAATTGCAAACATGATGGGGgAAGAATCTCCT
TAAAAGCCAAAAGaaaGAAAAAAAaaTGCTGGTTGTCTTCGTCTACTAGACCATCTGCAA
ACATTCAATTGACACGCTTACAATGAACCCTTTGATTAGTTTAAATCCCTTATTTAGCCT
CACCCCACATCTGAAGCCATGCAACTTTGCATCCAACACTCaGCACGGGaGAAAaTAACT
AAAGAtCTaGAAACaCCAAAaGGAAAAAaaGCAAAATTGTTTTTATTTGTGAGCTTTAAA
AGCTCTTGCTCCTGCTCATCTGTAAATCCAGTAGACATGTAAAAATACAACCATACAATA
CATTAGATTCAAAAAGGTACCAAAAaGTACAGTAAAAATAACACTTCCATTACTGGAAAT
GTAAATGGACACAAAACAATATAAAATAAAAAGTGGAAAAGTGACATTTGCTTCCCCAGT
TCCTCACTTGATCTGTACAAATGGAGCATGAGTCCAAATTTCTGCCAACTCCAAAGGAAA
AGCCAGAGCCCATGTTCGCTGTGGTCAGACCATGGATCTCTTTTTCTTATTTACTTTAGA
CCt
>contig00392  length=1741   numreads=57
CTTTGCAATATTTTATTATTTTCTAAACAATTTCAGTTCATAAGAAAGATCAGGAAGTGC
TTTGAGCCGTTTGTGATTTTCTTCTTTGGGGGATGAAATTTCATCAGTGCGTGTTGAGCC
CTGATGTGTTGCAGTAAAAGTAATCCTTTGTTGCCACTGGTAGCGGTTCTTCTGGCTCTA
GTCGACAACCAGCGTGTTCCTCACCACGGGGAACAACTCGAAGAAACCCTTGAAGAGGGT
GGTGCTCTGCAGGACGCTGGAGGTGCAGCACATCTCCCTGATGGAGTGCATGGAGAGCTG
CGGAGCTCCAATGTCCACCACGGGGACGCCGAGGCGGGCGGCCAAGATGGGTCCGATGGT
GGTTCCACACGGgCTGTCGTTACGGACCATCACATCCTGCAGAGGCACCCCGACcTTGCT
GGCGACCTCTCTGACAaCGGAAGCTGTGACGGCCGTAGTGGCGTAGCGCTGGTTGCTGTT
GAACTTGATCACTGGGCCCTTGTGGAAAGCTGGTCGATGGTTCTCCTCATGCTTCTCCTG
GTAGTTGGGGTGCACGGCGTGTGCCATGTCGGCGCTGATCATGAAGGAGCGCGGCGCAGC
CTGTTGAAaGGCGGTGAGGTTGGAGGCGGAAGCGGCgaGGCGGCTGAGGATGAGCTCTGT
CAGGTTGGACTGAGCTCCCTGAGCACTCTCTGATCCCACCTCTTCGTTGTCGTACAGGGT
GACCATGCGGACGTTGGGATCTTTGGCCAGAGAGTCTCCTGAGCAGGACTGCATCAGCCC
CTGCAGGGCGCAGTAGCAGCTGTGGAGGTTGTCCAGACGAGGAGAGTAAATGAACTCTTC
GTACACGCCTCCCAACGCTGCAGGCTGAGTGTCaGTCAGACAGAGCTCAAAGTCCAGCAG
GGCTTCGGGCTCGACTCCCAGCTCCGAACACAGCACCTTCACCAGCGCCGGGTGGTGTTT
CTCTGCCGTGCTGGTGGCACAGGTGGGATCTCCGGAGGATGtGGAGCCCGTCTGCAGCTC
CTCCTGGACGGCGGTGGCGATGaTGGGCACGAGGTGGTTCTCCTTGTTGGGGCCAAaGGA
GTCGTTGATGTCCCTcTGCAGGTGGATGGCCAGGTGAGGGATCCtGAGCAGAGGTCTGGA
CACATGAACCAGCCGGTGAACCAGTTTACTGTCGCTCTTGACCATAACGCGGCCGGCGAT
GGTCAGATCACGGTCGAACCAAGTGTTCCAGATGCCGCCGCCGTAGCACTCCACGCCGAC
CTGCAGACaGCCCTGCTTcgtcctcttagacctcggCTTCACTCTGAGgCAGGGGCtGTC
TGtGTGCGCTCCGATcattgagaacccgttccccggcaggtagtgtccgcccacagcgaa
ggcgatgaggctggagaagttcctggtcacaaagtacttagcagacggcttgatgTCCcA
CTGCTCCGTCtCCTTCAGCTCGATGAAGCcGgCcTCCAGCAGACGCCGTTTACATTCCTc
AACCACGTGATACGGAGACACTCCTCTGTTGACAAACTGCAGgAaCTCTTTGGCCGCCGA
CTGAACGACCTCTGTGGAGGTTTtCATCATTAAAGACTGTCCGATAAATGACGCACCGCT
GCTTAgCTAGCCGTTGCTCGGGCgTGCTTGTTCTtCTTCGCTCCCcTTcGTCTGCCGGCc
AAaGTCAAACaGTGAGGGAgCAACACCTGCGCACACAGCCGCCTTAACACTCACCTGTAT
g
>contig00393  length=261   numreads=5
tttttttttttttttGtCCTTTTtGGATTtCTTTTCTACCAGCTCCTCCTGGTCCTCTTT
TACTACATCGTCCACCTCCTGTCTCTGTTTCTTCTTCTTCTTCTTTTTCAGAACAACTTC
AGATTCTACAGTCTGATCCTCCGTTGGCCCATGTCCATTTGGTAGCTCAGTTTCCTTATT
GTGTTTTTtAAGCTTCTTCTTCTTCTTGGATGGCGGCAGCTCCTCGCAGTTCTGTTCCAC
ACCAGAGGTGGAGCTACAGtt
>contig00394  length=248   numreads=4
GCAGgTtCTTTGgTTCAAAGTTGGGTCGGGGtACGGCCTCCTCCGTTCGGACCCAGTTGC
GAGCaCGTCGCTGGGATGAGCAGCGGCTGTGCGTGGAGTTTTCATTCACGGTGTCTGTGT
GAaGCTCTGCGTGGATGGGGCTCGCACTGGGTGTCAGTTTGTGGCAGGAACCATTTGAGT
GGATGCTGGAGGGCGTCTGTACTAACTTACAGGAGAACCAATCGCCcAGATTTGAgTGAg
TGGGTGTg
>contig00395  length=447   numreads=16
AAAAATACTAGAGTCAACAGGTCTATGATATGGCGTTTGACAATACATTGGCAATCTGAC
CTTCTTTtGTTACATTTGTGCAGCACTTtGTGGATTGTCTTCTTCTGTCACTATGGTGCC
TTTAATTTGAAGTTTTTGCCGATTCAGACACAGTGCCGTtCACcAacATACcGGTAgTCT
GTTTCCcTAAaCCcTTTTTTtttttttACCcTTttACATGTTaTAAAAAGACAAATCACT
ACATCAATGGTTCTCAGCTATGTGCCAGTGAGACCCAAGAGTATCAGGTTTTCATTCCAA
CGAACCACTTCAGTTGGTtaGTTTCCAATTCTCTGGCTGAATATGTGCAAATCAGTGAAA
ATCAGCTGTTGAGAGaGaGTGGCTGAATTTAAACAAAAaCAAAAaCGGCAccatagtgac
agaagaagacaatccacaaagtgctgc
>contig00396  length=361   numreads=8
AAGtGGTTTTACTCTTGTGATCATGTATAAAGAAAGAAATGATAAAaTCTTGTAACAACC
TTCAACAAATTTTAGAATATATACACGCAAACCTAAGTTGTCACTTTTCAACACGTTTTT
GCTCAATCATCCATTCCCaGCATGAGTGTGTATGTACTGTGAGGTCCACTGAAAGGTAGA
AGTTAAGGGACATTTATGAGGAGCTGAGGCCAGAATCGGACTCAGTGCTGCCAGCATGGG
AGTTGGAGGCAATGCAGGGAGCCATGGAGCAGGGGATGGAGTAGCAGGAACAGGTGGAGC
TCATCTCCTCTGTAATAACCTCCTGCAGGGTgTGTTGCTCCTCTACTTTGAaGATGTTtG
G
>contig00397  length=501   numreads=7
gggAAGgAAATGCAGAGATATTACTGGAACTGCTTAAACACGGCGCAGAGGTCAACTCCC
GcTCCAAaGTCTTGCTCTGGACTTCCAgtgcaagggtgtccagcgggccGCTGTACCTGG
CTGCtGTTTACGGACACaTGGAGTGTTTCAAACTGCTGCTCCTCTACGGCgCAGACCCAG
ACTACAaCTGCACAGATGCAAAGCTGCTGAGTTCTATCAAGCAGCCCAAAACTGTGCTGG
AGATGTGCCTCAGGCACGGCTGtGGGGTGgAGTACATCCAGCTtCtGATCGACTTCGGtg
CAAACGTcTACCTCCCTAcGCTGATCATCGAGAaGTCcACCAAGCAGAACGAGGCcGTGG
AgCTGCTTCTGGAGGAAAGAGGAAATCCAAAGGCCTTGACTTCACAGTGCCGCcTCGCTG
TCCGAAGATACCTCAAAAAGATCAACAaGATCcACTGTATCGACCAGCTGGAAaTGCcAa
CAAGTCtAATCAaCTTCCTGc
>contig00398  length=245   numreads=9
gCTGACATAGCTCTGTGAAGCTGAAAGTGACCCGTGTAATGTGCTCGGGGGGTAATCTCT
ACTAAAACAGGTATCTCTCGTCGTTCTGTCTGCGCTCGGATAGACGGGACACATCCACCA
TGAGCACCATGTTTGCAGACACGATTCTGATCGTGTTCATCTCTGTGTGTACAGCGCTGT
TAGCCGAGGGGATTACCTGGGTTTTAGTGTACCGGACTGAAAAGTACAAGAGGCTAAAGG
CTGAA
>contig00399  length=271   numreads=4
GAATCCACCAGTCGGTCCGAGTCCCTtCCAGCAGACAGAcTGGAAAGAGCTGTCAAGGAG
CGAAATCATCCAGTCGTACCTTAGCCAGCAAAGCAATGTGCTGACAACATCAGGCGCCCA
CACTCCTGGTGCACACTTTTTCATGACAgAGTTCTtGAAAAAAGaGgAACACCAAAGGAA
agATGCCAAGGAAACACACACGTTGGCTCGAGAACTCCCAGCCAGGGATTTACCGGGGGT
TAACAGAGACGTCAACAATGAAGACCtgaat
>contig00400  length=2134   numreads=75
AAGATGACAGAGGTAGAgGCTGAGGGTCAGTCAACCTCAGAGCTGATCGGCCAGTTTGGT
GTAGGTTTCTACTCGGCTTTCCTTGTTGCCGACAAAGTCATCGTGACATCCAAACACAAC
AATGGCACTCAGCACATCTGGGAGTCTGACTCTAACCAGTTCTCAGTCATTGAGGACCCC
CGTGGGGACACGCTGGGCAGAGGAACCACCATCACACTGGTCCTGAAAGAGGAGGCCTCA
GACTATCTGGAGCTGGAGACCATCAAGAaCCTCGTCAaGAAGTACTCtcagttcatcaat
ttccccATTTATGTTtGGGCCAGCAAGACTGAGACAGTTGAAGAGCCCATTGAGGAAGAT
GCTGAGGCAGCAGAGGAACCAGAGAAAGAGGCTGCTGAAGAGGAGGCTGAAGTaGAGGAA
GAGGAGgAGgACAAAGAAAAGCCAAAGACAAaaaaaGgTtGAGAAGACTGTGTGGGACTG
GGAACTGATGAATGATATCAAGCCCATCTGGCAGAGACCAGCTAAGGAAGTTGAGGAGGA
TGAGTACAAGGCCTTCTACAAGACGTTCTCTAAGGACACCGACGATCCTCTGGCCCACAT
CCACTTCATGGCTGAGGGTGAGGTTACCTTTAAGTCCATCCTGTTCGTGCCCACTTCAGC
TCCCCGTGGCCTGTTTGATGAGTATGGCTCCAAAAAGAATGACTACATCAAGCTGTTTGT
GAGGAGAGTTTTCATCACAGACGACTTCAATGACATGATGCCCAAGTACCTGAACTTCGT
CAAGGGAGTGGTTGACTCCGATGACCTTCCCCTGAATGTGTCCAGAGAGACTCTGCAGCA
ACACAAACTGCTAAAGGTTATCCGCAAGAAGCTGGTGCGTAAGACTTTGGACATGATCAA
GAAGATCGCAGAGGAACAGTACAACGATAAGTTCTGGAAGGAGTTTGGAACCAACATCAA
GCTGGGAGTCATTGAGGATCACTCCAACAGGACCCGTCTGGCCAAACTGCTGCGCTTCCA
GACCTCCAACAGCGAAACAAAAGTGGCCAGCCTGGAGGAGTATGTGGAGCGCATGAAGGA
GAAGCAGGACAAGATCTACTTCATGGCTGGTACCAGCAGGAAGGAGGCTGAGTCTTCTCC
CTTCGTGGAGAGGCTGCTGAAGAAGGGCTACGAAGTGATCTACCtGACAGAGCCCGTGGA
TGAGTACTGCATCCAGGCACTGCCCGAGTTCGATGGAAAGCGCTTCCAGAACGTGGCAAA
GGAGGgTGtCAAATTTGACGAGAGTGACAAGGCCAAGGAGAAGAGGgAGgCCCTGGAGAA
GGAGTATGAACCACTCACCACTTGGCTGAAGGACAAGCCCCTGAAGGACATGATCGAGAA
GGCCGTCCTCTCTCAGAGGCTAACCAACTcACCCTGCGCTTTGGTTGCCAGTCAGTACGG
CTGGTCAGGAAaCATGGAGAGGATCATGAAGGCACAGGCTTACCAGACaGGAAAAGACAT
TTCCaCAAATTATTATGCAAGCCAgAaGAAAAcaTtAGAAATcAaCCCCAAACATCCTCT
TATCAAGCAGATGCTTAACAGAGTCAATACTGACGCCGAGGACCAGACTGCATCaGaTCT
AGCTGTGGTTCTCTTTGAGACGGCAACGCTGCGCTCAGGCTACCAGCTGGCTGACACAAA
GGCTTATGGACAAAGGATAGAGCGCATGCTCCGACTCAGCATGAATGTAGACCTGAACGA
ACAGATTGAGGAAGAGCCTGAGGAGGAGCCTGAGGAGgAgCCAGAAGAGCCAGCAGAAGA
CGACTCTGAGGATAAAGAGGAAATTGTAGATGAGGATGACGATGAAGAAACGACAAAAAC
AGATAAAGATGAACTGTGAAGCACTGAATGGAAGAGCATGTAACAATGGAGCTGGACATG
GATTTGAGTCTTGTTGCAGCGACACTGTGGTCAACGTTTCCTGGGTGGGGTCCCTGGGTt
GGGGTTTTTTAAGGCGAGCATtGTTTTtGGTTTTTTTTTTTtATtACATtCCTCATGACT
GTAAATTTGTTAATATTTAACTGACCTGTTTATGGAAaGATGCGATCCTGTCTCTTGATC
GAATAAATGTTTCCTGggggggaaaaaaaaaagg
>contig00401  length=934   numreads=48
gTTTCCGGCAGCATTGATCGGTGAGGAGATGGATATCCGACCAAACCACACGATCTACAT
CAACAACATCAATGACAAAGTGAAGAAAGAAGAGTTGAAGCGCTCGCTCTACGCGCTCTT
CTCTCAGTTCGGCCAGGTCATCGAAATCGTGGCCATGAAGACGGCGAAGATGAGGGGACA
GTCCTtCGTCGTGTTCAAaGAGCTCGCCGCCGCCACCAACGCGCTGCGGCAGCTGCAGGG
CTTCCCCTTCTACAACAAGCCCATGAGGATACAGTACGCAAAGACCGACTCCGAGGTCAT
CGCCAAGGTGAAAGGCACGTACGGAGACAAGGAGAAGAAGAAGGAGAAGAAGAAGAAGGC
TCTGGAGCCGGCATCGAGCCTGACGAAGAAACCAGCAGTGGGATCAGCAGTACCTGTGCA
CTCGCCGGCAGTACAGGTGCCGGACAACCCACCGAACTACATCCTGTTCCTCAACAACCT
CCCTGAAGAGACGAACGAGATGATGCTCTCCATGTTGTTCAACCAGTTTCCTGGTTTCAA
AGAGGTGCGACTCGTCCcGGGGAAACACGACATCTCCTTCGTGGAGTTCGAGAGCGACAC
GCAGGCGGGCGTGGCTAAAGACGCGCTGCAGGGCTTCAGAATCACGGCGACCTGCGCCAT
GAAGATCACGTACGCCAAGAAGTAGTCCTCGGGTTTGATCTCTGGACACAAAGAGACTCT
GAGTGGGAGAGGGACGGTCCCTGGATTTCCGTTGTGTTCCCAGATTCTTTCTGATTTTTG
TAAATCCTACTGAGCTTTTTCTGAATTTCATTTTTATTTTTTTTTACTTTtCTTTGgtGA
ATTCtGTCATTCACGGGGTAGAGTGaGGAAAAaGTCTCTGGCCTGCATCTTGTTTTGTAA
AATAAAAGGCTTTTACAtAAAAAAAAAAaaaact
>contig00402  length=287   numreads=4
ATGGGAGgTGGTGACCGTGGTggCtACAAAAaTTACGGTGGCTCTCGAGACTACGgCTCA
aGGGATGAACCAGCTGGTGGTGAGCAGGACAACTCTGACAACAACACCATTTTTGTCCAG
GGACTGGGAGAAGATGCCACGGTTCAGGAAGTTGGTGACTTCTTCAAGCAAATTGGTATC
ATCAAGGTAAACAaGAAGACCGGCCTGCTAATGATCAACATCTACTCTGATAAGGCCACC
GGTCGACCAAAGGGAGAAGCTACAGTGTCATTTGATGACCCGCCTTc
>contig00403  length=235   numreads=14
ccGCCGTAGCACAGCTGTACAAAGATCGAGTATGTCAGCAGCAGGGCCTCTCTCTCTGGG
TGCCCTTCCAGAACGCAGCCACAGCTGTCACTAACTTGTACAAAGAGAGCATCGAGGCCC
GCCAACGGAGCTATGACCTGGGCATCCATTTAGGCTACCAGCGCAGGAATAAGGATGTGA
TCGCGTGGGTTAAGAAGCGCAGAAGAACCATCAGACGCGAAGACCTTATCAGCTT
>contig00404  length=1095   numreads=36
aCACttttttAaCATGTCCTTAATTtATTTTAAATTAATGACAAATACATAAATTACAAT
AATCTAAAAACAGAAGAAAAAAAGaCAACAACTCCCTAGTAAGTCCAGTGGTTTCCCTTC
CTTCCTGCGCCCTGATGCGgCGGTGGCGGCGTGCTGCTCTGATGATTCAGTCCTGTGCAG
CGCGGACAGCAGAGATGAGTCGGGCCCCCgTTtctCCGCTCGGACGCTCCCTCATCTTGG
GCAGATGTTGTGGTCAGTGACGAGTTTCTCCATCCTCTTTATCTTGCGTTTGTTCTTGGG
CATCGGTTTGTCGTACATGCCGTTCTTCAGTAGATGCTCTTTGCTGTGATGGACCTGGGC
GCCGTGCTGTAGCTGGAAGGAGCACAGGGCCTTCAGGGGCCTCAGCAGAACCtCTTGGAT
GTCGTCATTCTGCTCCAGGATGGAGAGGGCGACAGCAGCACATTCCAGCGTGGACAGACA
GATGTTGGAGGGTTGCGTGCGGATCACATACTGACTGGACAGAGTCCTGTTGAGCTGGAC
CTGTTTCGGAAGGTGGAACAGGCTGTTTTTGAGGAACATGTTCTTGGCCTGGCTCCAGGT
GCCGTCTATGATGATCACATTATGTTTCACACTGCCCACTTCCTGGTATTGCACTAACTC
CTCCAGGTTTTGGGATTTGGGGCCCGGGTACAGGATCAGCGTTCTGCTGTCCCGACATAC
GgCAGCCAGCTCCGGGTGCTTCTCCTCGTTGAATCTCCTTCCAACTATGACGTTGCATTT
TCCTGATGGCAAACAAGCAGCAAGTAGAGGAACTGTGCGCAGTACTCTGCTCTCCTCTGC
AGGATGCTGCACTACGTACAGACAGGTGGACACCTCCAGGGGTTGTGGTGGGAGAAAAGG
ACAGAGACACACCTTCTGAGGGCGACGGCACCGTAAACACGTCGGTCTTCTCTCCCCGAC
CTCGACCGGGAGGGCAGCCAGGTCGCCGAAAGCGTCGACTAATCCGTCTTCCACGGAGGG
GCCGTCGCGGgTGTCTGCACCGTTTtCCtCGGTAGTGACCGGCGAGCAAAAACCGGGGaC
ATTGTCCATCGCGCg
>contig00405  length=283   numreads=9
GCAAGATGGCCAACATGGACGTGGAGGATTTTATCCAACAAAACAGAGCTTtGGCGgAGC
AGGTGGAGAcGTATCGAGGTTACTGGGAGAGTGAGAAACACTGGGAGCCcAGGAGAGAGT
TCATCCTGCGGAACATTAACGACTTCCAGCTCCAGCAGCTCGACCAGCTGCTCTCCCTGT
CCATGGTCTGGGCTAACAACGTCTTCCTCGGCTGTCGGTACAGCACAGAGCTCCTGGACA
AAGTGAaGGAAaTGGCTgAAGgCATCGAGgTGgaGGAcGCAcc
>contig00406  length=245   numreads=9
aTGGAATTCCCATGACTGTGCACTCAGCTGGTGTGTAGCCCCAAGGCTCATAGTAAGAGG
GGAAGACGCCGAGGTGGCAGCCTCTTACAAACTCTTCATAATCCATTGGAAGTAGAGGAG
AGGTGGATGAAAGGAACTCTGGATGAAAGATTATCTTGACACGGTCCGCAGAGCTGTTGA
AAAGGCCAATACGGCGGACACAGTTAAGGATGGGGTCGCTGCTGTCCTCCAGCATGTTAT
GGGTG
>contig00407  length=339   numreads=7
ACAGACTCAGACCCCcACCCCACCGTCAGAGTAAAAGCCCTTTACGCTGTGTCGTGTCTG
GTTCGAGAGCAGGAGGCAGGACTTCAGGCATTTTtGTCCCACGATGGTTTCTCGGTGCTG
ATGCGAGGCATGCAGTCGGAGAACGAGAAGCTCAGAACCAAGTCGGCaTTCCTTCTTCTC
AGCCTGCTCACCTCACATCCCGAACAGAAAGACACAGTTGTTTCCATGGGTATGGTACAG
CAGCTGGTATCTGTTCTCCGCACACCGCACTCACCTTTCCATGAACATGTGCTCGGTGCC
cTTTGCTGTTTGGTGGAGGACTGTCCACAGGGTCTCaaa
>contig00408  length=377   numreads=5
aGCAGTCCAGCCCTGATGAACTGTCCCCTTGTATCCGTGTCCAACTTAAACCTTAACcTG
ACTTACACTGGTCCCGTTCAACcTAAAaGAACTGTCTTCCCCTTGGGAACTtttGGAGTC
TCAAAtGTGTCTGTTCATCATTAGGTTCACTGGATGGGACTCCTCGACTTCAACtCcAAT
TAAGTCACTTGATGTGTTTCTGAGCTCAGTTGATTTTTTCACTAGGACATTTTAAACTAT
TTAAAAAAGAAATGACATTAAATGAATTTGCAAATATTAAAAAAAATAaCTTATCTACAG
TTTGTCAAaTTTAGTGTTCGATGATGAGCGTATTTTTTACTAAAAGgCTTTGAATGGGTA
TGtATTTTtGtGACAAT
>contig00409  length=1079   numreads=198
cGAGGAGCTGGAAGCGTTGGAGACCATGCTGCTGCTCGCTGTGCTGCtGTttGTTCAGCT
CCCTGAAGTCGACTCCAGTCCGATACGGGAGGCCGAAGGAGCGCCTCTGGAGAACCAGTT
TAGCAGGGTGGTGCAGTATATGAACTCAAACCCAGAGACTTTAGAAGAGCTGATGACtGA
TAACTACGCATTGCTGGAAGGAGACATTGTGCTGTCAAGTGACAGGAACGCAGTACAGAA
CATATGGCCAACGCCGGAGATACCGTACACCATCAGCTGGGAGTTGGTGAGTCGGACGGG
GGACATCCTCTCTGCTATGGCAATGGTATCCCAACACACCTGTGTGTCCTTCCACAAGCG
AACCTCTGAGACCAACTACCTGCTCTTCGAACCGAGCAACGGCTGTGCGTCTTATGTGGG
CTTAATCAGCGGCGAGCAACCCATATTTGTTGCGCCCCAGTGCATCGTGGGTAACATCGC
CCACGAGATTCTTCACGCTCTGGGTTTCTACCATGAACACACGAGGATGGACCGCGACCA
GTACGTCACAGTCCTCCCCCAGAATATTATGACGGGGATGGAGAGAAACTTCAAAATGCA
ATATGGCCAAACCTTTGACCTTCATTATGACATTGGCTCTATAATGCACTACGGAAGTGG
GTTTTTTTCAGCCAACGGTCTTCCCACCATTTTATCCAAGAGTGACATGAAGGACATGGG
ACAGaGAAAAAAAATGACCGCGACGGACATTGAGAAAGTTCGACGTCTCTACAACTGTGG
TGGAACAAAAAAGGAGCTGAAGACTGAAATCAGTGGTGTCGAGGAGGAAGATGAAGTGCT
AGACTTGATCCACAATGTGGTGTCTGAACTCAAGCCCATTATCGAAGGCTCTGTTTCTAC
CAACAAACCAGAGGAAGATCACAGACCTGCTACTGCCCCCCCACCTGCCTCACTGCAGCA
CCTGGATTCTGCCACTAGAGGGCAGAATAACACCAACTGAGAAAACTGATTATGAATAAA
ACTAGTATATTCACaTAGTaaCTGATGTTTACAGTGAACTAACATGCAGAAAATAAATA
>contig00410  length=185   numreads=11
TGTCGGATGTGGAGCAGAGCTGTGTGGTGCTCAGTAACGTTATTCTCTCAGTGGAGGGAT
AGCGTTATTCATTTATTGGATCAGTGATtAAATTTTTTTTCATTtGTTTTTAGGAAGTTG
TTTTGGATTAACGTTTGACCTCATTTCCGCTGAAATAAATaGTTTAAAAGTACAAAAAAA
AAAAa
>contig00411  length=965   numreads=23
AATCCATCATGAAGAGTGTGCTGACTCTGtCGACAGTGTATTACtGGCTACcTAAGAGCC
AAGGTATCAGTCTGCGCCGACAGGTCAGAgaCGCCACGGTCGAGGTTCTGgAGGGAGTCG
CACAGCTGGTGgAGGTCATACTGAGCTCACCGCTACAGAGTCTGACCCAGGAACAGCTGA
CATCAACAGGAAGTGTGTGGTCagCCTGCGACCAGTTTGCCcAGTTGCCACAAGATAATA
AGGGAGCGGTGCTGGTGGTTCTGTCCGCTCAGATTGGAGTTGTGAAaGaCGCCAtAgAag
AAATTGAACAGGCGTTATCCGAGGCCCACGACCCATTCAGTGACGTCCTCGATGACGACC
AGGAAGGGGAGGAGCCTCGTGGCAACCAGGACACTTATTGGTCGGAGAAAGACCGGTGCA
TAATCGGTCCGTGCCAGGGGCTGATGAAAGCCTCTGCAGCGTGCCTGAGGAAGCTGACGT
CGGCCGTCAAaGCCAACGGTGACGTTACCACAGCTCAGAACGTGGCTCAGCTCGACGACC
TGGCCGACATCACCAAGGAAATCAGCCCTGGTGTTGATGATCTGGCTCTCTGTCTCTACC
CGCCCATGGACTACAGCGGAGTAGAGACCAATGTGTCTAAAGTGGCTGCACTGTTAAGGA
AGGTTCTGGAGATCATCAGGTCCAGTCATGTGTGCGGGGAgTCCCAgctgaCCTGGGTTC
AGTTCTTAGAGGGAGCCGTCGATCACAACCTGCAAAAAGCCAAAGACCTTATACAGCAGG
ACAGCTAGTGTGTGTGTGAGTGTGTGTGGTTTTATGTGCCAGTGTGTGAAATGAATGCCT
AGAGTGGTGTGtGAGTGTGAGAGATTGAGTACATTGTTTGTGTTTACAAGCACATGCATG
TACAACATATTAGAAATAAAGGGagCGACTCGTGTCCTCGCATAAAAAcAAAAAAAAAAA
AAAAa
>contig00412  length=619   numreads=115
TCTGAGTCCAAGATGGGAGTTGACATCAGGCATAACAAGGACCGCAAGGTGCACAGGAAA
GAACCTAAGAGCCAGGATATCTATCTGAGGCTCCTGGTCAAGTTGTACAGGTTCCTGGCC
CGTCGCTCCAATGCTCCCTTCAACAAGGTTGTCCTGAGGAGGCTCTTCATGAGCAGGACC
AACAGGCCTCCCATCTCCGTCTCCCGTCTGATCCGTAAGATGAAGATGCCGGGCCGTGAG
AACAGAACCGCTGTTGTTGTTGGAACAGTCACTGATGATGTCAGGATTCAGGATATCCCC
AAGCTCAAGATCTGCGCTCTGAAGGTTACTGATGGTGCCCGCCGCAGGATCCTGAAGGCA
GGAGGTCAGGTGATGACCTTTGACCAGCTGGCTTTGGCTTCTCCCAAAGGACAGGGCACC
GTGCTGCTGTCAGGACCCCGCAAAGGCAGAGAGGTGTACAGGCACTTTGGAAAGGCCACT
GGAACTCCTCACAGCCACACCAAGCCCTACATCCGCTCCAAGGGCAGGAAATTCGAGAGG
GCTCGTGGACGCAGATCCAGCCGTGGCTACAAGAACTAGTCTTTGTTTTCCATGCAATCt
GATACAAATAAAAGATCGA
>contig00413  length=272   numreads=6
gTGGaGGTGAaGGGTAACTGGCGAGGACCATCGTAGGCAaTCGCATCATGACACTCGCTC
ACGGCcAAaCTAAAGCGCAGATCAGGaCAAGCCAAGCTGCAGAGATCAACGCCATCCTTA
TTTCCTCACTCCAGACATTTCTGTTCTCACTTCCACACCATGCTAGAAGTGCCATGTCCT
CTTTTATGCTTTCACCAGATGTTTGTAGTATGATTTGCACCTTTTGTAGtATTTTTTTTT
tttttttttgCtACTTtaGtAAGTGTCgAgTa
>contig00414  length=822   numreads=32
gttAAATGAGTGCcATTATCTCAGTACAGGTGgAGTGATTTGCCTCATTTCGACACAGAG
ACAGGTACATTtACTTAGAAAAaCTGCAGAaTTTTTATGTCGTTTCACATAAAACAAGAT
GTAATGGATCAGTACCCAACTGAAATGTGACGGTGAGAACATTACCACAGTTCCTTTAAG
TGATTGTGAGAGAAaTTTGAAAGTATTTTCCACTGGAGCTTTCAAATCTtAGTTTTTCAT
GATGTAAATGTTTTTCTCTCTGTGTGACCGACTGCAGATACAATGTTAAGACTTTTGGGC
AAGTTTATGCTGTCAGTTTAAATTGCTGCATGTTAATTTGCATATAGTTGAATCTTCATC
TGCATTAAAACAGAaTTTAAATGATTTTGTGTGTCTTCATAGATAACTTTTACACTCAGT
TATTTACCAGTTAGCATTTTGCATTTAGAAGCACTACATAAACACTTAATAAATGGTATA
TACAGCATGCAATTTTCAGTACAAAAGGATATTTTAAAGTGTTATTAATATACAGTATTT
GtCAACAGTTATAACTTACTATGTCCTATGAATGCATATTCTATATCTGCTGTGTTGTAT
TATAAaCCATTtATTAAATATTCATGTATCTCTTCTAAATACTAAATAAGGAGGTTAAAG
TGTAGAAGATATTTTATTCACATTACTGATCTGAAAATGTATGGTTTTGTCAAATGCTGA
TACTCTGTTTGTACATTTAGATGTTGTACACAATAGAATATGTATGTCATGCTGTTTTGA
AAAGTGAAGTTTGTTAATGGTAATGTAATTTTGCAAatGAGG
>contig00415  length=1614   numreads=44
aaCAaTACCAGACATGGCTCCCAGgAAAaGgACcACcAAACAGCGGAAAAaCAACCCAAA
GACGGCCAAGCTCGAAGCTTTCCTGGAGGATTTCGACAGCGAGGTGAAGACCAGAGTTGG
ACAACTGAAAGAGAAGATCAACCAGCTGCTGAAAGATGTTGACAACAGCTACAACATGGC
TCTTATCAAGCTCCCCAaGGCTGTCAGGCAAACGACCTGGTTGGAaCATTGCAAGTCTGA
GAAaCCAAAGTCCCCAGAAGTGGATAATACAAAGAGAGAAGAGGAAGCTGCTATtGTTGA
CAGCGTTGTGGCTGAGGACCACGCAGTCCTTCTGAAATCAGTCAAGAAAACGTCaaagAA
AAAaGGTGGAGCCAAATCCAGTTCAGAGGATGAAAACACCCCGAGCACGACGAGGAAGGG
CAAAGCAACAAGAAAACCTCCGACTACATCAAAAAGGGCAAAGGCGCTGTCAGTCAGCAA
GCAGAACACCTCCATCAGACGATCGACCAGGAAGCCATTGGTCACTCCTGCCAGGAGTAT
GCTGGATTCTTCTTTGATGATGGGCTCTACCCCCcTtGTCACCCCACGCTTCGACCCAAG
GCTTCCTAAGACCCCCGCTGTGAGAGTTCCCCGCCACAAAGAGAGGGTCTACAGCATTTC
AGTCAACGGCTCTCCCATTGCAGCAGGAAATGAGGACATTGTCATCAACGTCCCCATCGG
CAACGGAGAGAGCGTTCAGCTATTGGCCAGTCAGATGGACTCAGTGGATCTGTCACTCCT
GGATGAAACTGCTCTGAAGAGCATTCGGCTGCTGAAGAATCGCCTCACAAACCTGTGTGG
GATATCCGAGTGACCTGACcGCCTGCTTTTGACTGCTTTTGTACATTACATTCGAAATTT
TATCTTATCTTTTATCCTTGAAATATTctcTTCCcGTGGCGTGGTATGATGTTTTTTTtG
TACTAATAGGTGAGATTTTAAAAGCTTCACAGGTTCTTGAGAAAACCATGTTTTGTCAGT
ATTTCTGTTATTGGATGTTGTTTTCTTTTGACCTAATTCACTCACTGGAATTCATCCAGT
TAATGAAAGCTGTCAAATGTATAAATGTGGGTTAAAATGTGTTATTTTACCACTTCTGTT
TTCCTTATATACTTTTGTAAGATAGTCTAGTTTAACTGCCTTACTTAATTCATCTTTCAT
TTTCGTGTGGGTATTTTCTGCTGCTTTCATAGCATTAGGCTTAATCCCTGGGGGAATTCT
GCCTAATGTCTGTCTCATTTTAGTGCTATTCCAGTCTTTTATTCCTGGCCAGACAGACTT
GTAGCGTCTGGATTTTAGTTGCCCTATAAATCTTGTAAGGCTTCTAAGATCATTTAAAAT
GAACAGGTCTGTACTCTGCAAATATGTTTTACTGTTCATTCTTTGTTCTGTAAGTACACT
CTAATCCAACATTTTTTTTtGtGTTTCATTTTGTCATTGTTGAATCAGAGTCCCTCCATC
TTTGTATAAATCATCTTACAGTTACATTATTAGTGCAAATaCAAACGTGTACATAGATCA
CTCTTTGTCTACaGAACTGATAAAGGGTTTTGACCACaagtaaaaaaaaaaaaa
>contig00416  length=1023   numreads=31
gAGCAGGACACACTCAGCAGGGCACCAACATGCTGTcAGTACGTGTTGCAGCGGCTCTTG
CCCGCAGTCTACCACGACGGGCTGGATTTGTATCCAAGAATGTAGCTGCAGCATGTGTAG
GAGCCAAGAACCTACACACAGCCCGGCCATGGCTGCAGAAAACAGGCACAGCCGAGGTGT
CGTCCATtCTGGAGGAAAaGATCTTGGGAgCTGACACCAGTGCCGACTTGGAGGAGACTG
GTCGTGTGCTGTCCATCGGTGATGGTATTGCCAGAGTGTACGGTCTGAGGAACGTGCAGG
CTGAGGAGATGGTGGAGTTCTCCTCTGGTCTGAAGGGCATGTCTCTGAACTTGGAGCCCG
ACAATGTTGGTGTTGTGGTGTTTGGTAACGACAAGCTGATCAAGGAAGGCGACATAGTCA
AGAGAACAGGGGCTATTGTAGATGTGCCTGTTGGTCAGGAGCTCCTGGGCCGTGTCGTAG
ATGCTCTGGGAAATGCTATTGATGGAAAGGGTCCGCTTGGCtCCAGCACCCGCAGGCGTG
TGGGTCTCAAGGCCCCAGGTATCATCCCCCGTATCTCTGTGAGGGAGCCAATGCAGACTG
GCATCAAAGCCGTGGACAGTTTGGTCCCCATCGGTCGTGGACAGCGTGAGCTCATCATTG
GAGACAGGCAGACTGGCAAAACCGCAATTGCCATTGACACGATTATCAACCAGAAGCGTT
TCAATGAGGGAACCGACGAGAAGAAGAAGCTGTATTGCATCTACGTCGCTATCGGCCAGA
AGAGATCCACTGTGGCTCAGCTGGTGAAGAGGCTGACCGATGCCGACGCCATGAAGTACA
CCATTGTGGTGTCTGCtACTGCCTCTGATGCCGCTCCGCTGCAGTACCTGGCTCCCTACT
CTGGCTGCTCCATGGGAGAGTACTTCAGAGACAACGGCAAGCACGCCCTGATCATCTACG
ACGATCTGTCCAAGCAGGCTGTCGCCTACcGTCAGATGTCCCTGCTGCTCCGTcGTcccc
ccc
>contig00417  length=453   numreads=11
tCTCCAGCtCTTTGAGgAaCTCATCCAGGCTGTCTGCTTCGCCGCCCTTTCTCCTCTTCC
TCAGCTCGTCTGGCACCAGAGGTGTCAGGCAGCGTGTGAACATCTTGAGAAGCCTGGCAT
TCCAGAGGGGTTGAGCAGGCAGAGAGAAAAGCTTCTCCACTCCTCCAGTCTCCTTCCACA
TCATAAGCTTCTTAGTGGGAGGGgCgAGGTCCAGAGTGGTGACAATGTCCGAGTAGTCAG
ACAGCTGGGCCCTGATGGTCTTACTGTCCAGCTCCTTCACACTGTCCACAATCAGCTTCC
TCTTGCGCTTTGCCTTGGTCTCTTTTACAGtGATGTCAATGGGCTCCAGGgCAAaGGCCT
CCTCCTCATTGTGAACCAGAGTGGTCTGTTCTGTCTGGTCAGCCATTGCTGGCAGTGGCT
CTGCTGGaCCGGAGTCTGGgCTGTCTGGACCCg
>contig00418  length=579   numreads=12
gTTTTTTTTTTTTTTcAaGgTtATTTTTTTTATTTttGgCTTTGACATGAGGGTCATGCT
GAAATGTTTTAAACATTGTGCTTCACCTCAAGACATCTCAAAATTTGTAAAAATCAATCA
CGTCAACAAATACAAAAAAAaCCTTCCTAGACTCAATCATCTCTTGCTAACACAGACACA
CATAACCCGACCTGTTTAATAAAATAAACGTATTCTAACATTTCTCAATGTGCTTGCATA
ACACATATACAaCCAAATGCATATATGTATCTGCCTGTACACATGTACAGATGCTTAACC
GTGATTGTAATAACTGGGATTGACACACTCGTGCTGTACGCCCCAGAACACTTCTGAGGG
AAAAGAGGAAAAGAAAACTGAAATGAAGAATTGAAAAAGACAGGTTACAAAaTTACACAG
CTATTATATGCATTTTAATGTGCTTATAAGGGATATCTTTTCCAGTTTTTAAACAGTATG
AACAGTATGTATGACTGTAGGATGGTGGaGGaGGCTGAACAAAAGCCTAATTTTtGGGTT
tATTGGCCAAACAAGGTAAAATAGTGCAGCAGTGCTGaa
>contig00419  length=609   numreads=13
gggCGCCAGGAGTTTTTGGCTCAGACAGACTCACGAGACTCTTGCGCACGTTCAATACTG
AACTAAaGTTAaTAATGTGACTATTTAACGGCATTATAGCGTAACATATAGCGGTAGGTG
TGCTTTAGAGCGGCTTCAAATCAGTTAGCGCCAAAACAAGCTGAGGGCTCGAGACCTCGC
TGTGTTTGAGTGACAGGTCGCTGTTCTTCACTCCCGTTGTCCGGTAAGCGGCTCTTAACG
TTAGATACGGCAGTAGCCGCTGTGGTCGCTTGTTATTGCTCTTCCTCATGTGTCAGGTGG
ACGAAGACTACCGTGATGAGCTGGAGCGCGCGCACGTGCCCAGTGTCTCCAAGAAaTGTG
TCAAATGCAAaGaGGCAACTGCAGCTGTGGTCATCAGGGTCGGAGATACATACTGCAGGG
GCTGTTTCAAGGAGTACTTCATtCATAAaTtCAGAGCCATGCTGGGCAAAAACAGGATAa
TTTtCCCTGGAGAGAAGGTGCTGCTGGCGGTATCTGGAGGTCCTTCTTCCTGCTCAATgC
TCAGTCAAGTCCAAGAGgTTTACCTGTTTGTTTTAATGTAGTCGCAaTAAAaGCTtCTTT
tAaCAGaag
>contig00420  length=886   numreads=31
gCCTCAGGCTGAGAGGAGTTTGTGCTCCGTCTGTTCAGGGGGGggAGgCAGTGTGTTTTG
GAGGCAGTTTAGGAGGACGAGGAGGCGCTCACAGCTTCTTGAGTCGGCTGTACATGTCTC
TCTTGCTGCGCTCCCCGGCCCAGGTGCGACTCTTGAGGCGGAACTTCCTCAGGTCCTCCT
TGAAGTCCTCGTGGTGCATGGGCCGgTAGGACTCAGGTTCACATTGGGACTGGAAATGGG
GGAAGAAGTCTTTGTATCCGCCCTTGAGGATGTAGAGCTCGGGGTAGTGGAGTTTGGGAT
ACTCGTTCATGGCGCGGTCTCTCTCCCTGACGAACCGGCACATGCGGGGGCCGCGCTCCG
ACGAGAACTCGCAGTGGAAGATTATGACGACGCGTTTGTCCTGGCAGGATGGGATGATGG
GCGTTTTGAGGAGGAAGTCCTCCACCTGGTCCTCCTGGTGCAAGTTCAGGGCTCCCTTGA
TGTGTCCTCCCTCAAATTCGTAGGGGTAGCGGCAGTCGATGACAATGACTtGCTCGACTA
gaTGATTAAACTGGTTGGAGACAGCTGCCACCATCGTCTCTGAGGTAATGTACTTGAGGT
CTTGATGTTTGCCATCCACTGTGGGGAGTACAAAAGGCTTGGTGAAATCTCCTATTAGCT
CGTTAGAGCCGTCCTCTCCGTCCAGCAGCTTCTCAATGTCCGTCTGGCAGCAGGACTTGG
ACCTCTGGAGCAGAGAGAAGCCCATTCTCGGGGATTCAGGGTTTTGTTCCAGGGTGGTGA
CTTGTGTTCCTGCCAGACTGCGTCGCCTTTTCACCCTCACTGGCGTGTTTTCGTCTCTGG
GGCAGtCGGGACGTTtGACAGAGGGACGGGACACCGGACTGGGCAt
>contig00421  length=1790   numreads=58
aCCGTCAGGCCTGTCTGTGGTCTCCAGGAGTTTCTGGACGATGATTTCGAAGGATGAGGA
CAGACAGTAGGTGCTGGGCTCCTCCTGGTCCTCGGCTGCGTCTGTGGCTTCGTAAGCTGC
TTCAGCCAGCGAGGAGAAAGCCCAGCAGACGTTGGAGGCCACTCTGGGCTCGGCCCCcAG
GCCcTCGATCAGACACTGCAGCAGGGGGgcAGGTAGACCTCGTTGATGGCAGCTTCAGGC
AGCAGCTCGCAGATCCTCCCCACCGTCCACGCTGTGGTGTCTCTCACCACCACGCTGGGG
TCCTTCATCAGCTCGATCAGAGTCGGCATCGCCTGTATGACGAGGGGTTTGAGCTGGTTG
AGTTCaGGTCCTtCCAGGATTGATCcGAAGGCCATGACGGAGGCGtCTCTGTAGCGCCAG
TCGGGGTGTTTGATGTGTtCTTTGATgAAGGGCAGAACGTGAGGAACCACGTCGTCCTCG
CAGCAGGTAGCCAGCAGCATCAGACACACGCCCGCCGCCTTACAGGGGTTCCAGTCATCG
TCATCATCGTTCTCGTCCTGTTTGGTGAGGGTCTGGGTCAGGATGGGGACCAGGTACTGC
AAAGCCCCTTTGGCaTAGAACTTACTCGTGTGCTCCGGGGGgCGCCCCTGCTCCGAGGCC
TCTGAGGCCTCGATGGCCAGGTCCATCTCCTCGTCACACACGTTGGACCAGAACTCAATA
CCCTGTAAGGCCACCTCATCGATGTCGCTCTTCATCGCTTCGATGGTGATCGCGAACAGA
GCGGGACCCATGTACGTCTCCATGTACTGATAATACAGAGACATGATCTTcACCAGGTTC
TGTAAGGCCGCCACACGCACTCTGGTGTCGGGACACTGTGTAGCTTCACAGACGACCTGC
ATGATGAAGTGTCTCTCCGTCTCCTTGTCGAAGTTGGCTTTGGTGAACTCCAGGGAGTTG
AGCAGAGCGTTGGTCGCTGCCAGTTTGACGTTGTTACTGGGCTCCTCCTTCCTCATGCCC
TGGATGATGGCTGTCAGGATCTGGTTGGCGTTTTCCTGCAGCTGCTCTGGGTCGATGTCC
TGGCAGATGTATCCGATGGCCTCCAGCGTGGACTCCTTCATGTGCTCGGTGCTGgAGGGG
TCTGTGACGTTGGCCACCAGCTGCGGGATCAGCTCGGGCCACTGGTTAACTGGGATCTCT
GCGCAGGCGATCCCGGCGACGCACTGCGACGCCGAGCTGGGCCGGTACGTCTCCGTGCCC
AGAGTCTGTAAAACGTAGTTCTTGATCTCGCGGCGAGCGTTGGCGTCGATGGCCAGCCAT
CTCTGCTGGTACTGCGTCTTTACGTCGGGGTCTTTGGACGTCAGAGAGTTCTTCACCTGC
AGACCGGCAGCAACTCGAGCTACCTGAGTGTTCCCCGGGTTCGCCAACACCTTAGACAGC
TCCACCAGGAACGTGGGCAGGTTCTCTATCGCAGCCTGCTCCAGAAACTTCTGTGCCGCC
TCCAGTTCATTCCGATCTGGAGACACGGTTTTCTCGAGGATAGTGATGAGCTCCATTCCG
CCGCTCTCTCTTCAGCTCGGCTCTCTCGGTTGCCGCGCTCAGCGGATTATTTCTCCTCAG
TTCTGTCGGTACCGGCCGCAGGGCGGGATCAGTCGCTGATCACAATGGCGGGAGTTCCCC
CGGTGCTCGCTCGGGTCTTTCTCACTCGGATGTTGCGGGAAATCTTACCGACCGTGGCGC
AGAGTAACGTCAGGGAGCTTCAGCGCCGCCCGTTCGCATCCTGTGTTACC
>contig00422  length=465   numreads=14
CCGCAgAGGTGCCACCGCTTCcAGTCCtCAGCCTACcGCAGCAACCAGTGGCGCTACAGA
GGGCGCTGCGACAGCATCCAGTTCGCAGTGGACCGCCGGATCTTCATAGCTGGACTCGGT
CTGTATGGGTCGAGCGGCGGCAAGGCTGAGTACAGCGTGAAGATTGAACTGAAGAAGCAG
GGAACCATTCTTGCCCAGAACCTTACAAAGTTCCTGTCAGACGGATCAAGCAGCACTTtC
CCtGTGTGGTTTGAACACCCAGTCCAGGTAGAACAGGACACCTTCTACACAGTCAGTGCC
GTCCTGGACGGAAACGAGCTCAGTTACTTTGGTCAGGAGGGGATGACCGAGGTGCAGTGT
GGGAAAGTGACCTTCCAGTTTCAGTGCTCGTCGgACAGTACcAaCGGGaCCGGtGTGCAG
GGAGGgCAGATCCcTGAACTGGTCTTTtACtGCTGAACCAGAACt
>contig00423  length=476   numreads=9
aTCcTAaCCAGGgAaTGGgTCAgttCCtttAACCgtCGGGGgTCCCCAGGgACCAGgCGG
ACCCGGTGTTGCGGGAGGTGGACCAGGTGGCGCAGGCGGACCCACCCCTTTTAACCAGAA
CCAGTTGCACCAAcTCAGGGCTCAGATTATGGCCTACAAGATGCTGGCACGCAGTCAGCC
CTTACCAGATCACCTGCAGATGGCCGTGCAGGGGAAGAGGCCCATGCCAGGGATGCAGCA
ACAGCCGATGCCTAACATGCCACCTGCTGCTGGACCTGGAGGTGGGCCTGGGGCTGGTCC
GGGACCCGCTCAGgCCAACTtACAACAGACCAaCATGGCATGGTAGGTCCCAATATGGCG
CcTCCTGgACcTGCAGGAGTTCCCCcAGGTATGCAAGGCCAGCCTACCAACGGACCCCCT
AAATCATGGCCTGAAGGACCAATGGTGAaTGCTGCTGCCCcATCCAaCACTCCTCa
>contig00424  length=1238   numreads=47
gggAGCAGATAGGATCCAGCTTCGTGCAGCACTACTACCAAATGTTTGACTCTGACCGAT
CACAACTCGGATCCATATATATCGATGCGTCATGCCTTACGTGGGAAGGACAGCAGTtCC
AGGGAAAAAGAGCAATTGTCGAGAAACTCACTAGTCTCCCCTTCACAAAAATAGCGCATA
GTATAACAGCGCAGGACCACCAGCCGACTCCAGACAGCTGCATCTTGAGTATGGTTGTAG
GACAGCTAAAAGCAGATGATGACCCCATCATGGGTTTCCATCAGAGTTTCATCCTGAAGA
ACATTAACGATGCATGGGTGTGCACCAATGACATGTTCAGGCTGGCCATTCACAACTTTG
GTTAACCCCACTCCAAGCTCTGGTGGGCAGGGGCGGCCATAGTGAAGGGCACTGTGTGAT
GAAGTATGGAGGGGGGGGCAGGGAGGAGTTGAGGATGGAGAGAAGAGAGAACACTCATCC
CTCCCTCCTGCTGTCTCATTTACGCCTGTTTTGACAAACAGGCAAACACCGGATTCTAGA
TGTCAATCACTGAACCTCATCCAGGTGGGTTTTCAGACCACCCCAGCCAGTAGAACTGCA
ACATGTTtCTTTGCTGCGAGCCGGCcGACCAATCAGATGCCCCTGTCTGCCACTCCGCTG
ATCTGCATGACGCTGGGAGCCCCCCATTACAATATCTACACTCAAGCCACCAGAAAGACA
AACAGCTGACCGACGCCATTAACTCATGCTCTTCTCTGCTCTCCACCCTTCTTTACTTAA
TTCTATCCCTTTGTGCTCTACTGTTGACTCCACTGCTGTCAACTCAGTTCTGTTAGCACT
GTTGTTGACTGGTTTGTAGATCCATGTTCAGGTTCAGAGTCGGCTTCTTCAGCTCCGACT
TTTTGTGTTGTAAGTTGTTTTtAGATGAACACCCGTGTGTTGCCTTAGTGTGTTTAACTA
AGTTTTATCTTCCTTTACATAATTGTTTACTTTGCCATGATTCACTCTCTCATGCCAGgT
TTTGCTCTCGCAAACCAAAGAGTCATGGAGGACATAAaGTTTGACCCTGCTGTGTGATTG
GCTCTGATCATTCATATTCTCTCTCTCTCTCTCTATCGCTCTTTCTGTCTCTCTCAATCT
CTGTCTTTCTCTCTCACACACAAGTCTGGCAGTTACCATGGACTACAGCCACGATAGACA
ATAAAACCTGGtACttttttCGTaaaaaaaaaaaaaaa
>contig00425  length=463   numreads=8
CCTTGCCAGCCCGCTCAGTTTTTTTTTTTTTTTTtGAAGCtGTAACATCCAATGTATTGA
CATTTTtAGTTAAATGTAAAaTAAAAaTAAAaCAAAAaCTGAAAACAGGgAGTACATTTA
CATACATACATTAATCATAATCATACATACACATTAATACATATATGGTCAACTTTATTA
GCTCAAAAAAAaCAAAaGAATAGTCATCGTACTGATCTTCTGAATGAGTGGTAGACAAAC
AAACTGAGAAAGAACCACCTTAAACACAGCTATATATGCTGCTTCCATTGGAACCGTGAT
CACTGCTGGTGGGCATCATGTTGTTAACTTACAATCTAACTGAGGATGAAACAAATAGGT
GTGTAAAGCCCACTTGACAGTAGCTGCTTGTGTCGTCTCTTGAGTCCCTTGAGTCCATAC
CATGCTCCCAaCTAGTCAGgTAGGGCTGCAGTGACAACTTtAc
>contig00426  length=376   numreads=10
aaTGACAAGAgCCAGTTCTGTCTTCTCTCCACCcGCCGGAGATCTCAACTCTCAAATGTA
TTTATATGCAACATATTTTAAGAAGTCTGTGGGAGTAACGTCCCTTTCAGGTCCACAGCA
TCTTGAGTAGCAGAGGGGTTCTCCCGAAGCTACACTGTGTTTGCACCACACTCATTTTAT
TCTGTCGTAAAGGAAAGAACCTTGTCCGCCGCCCCTGACCCCCAGTGAGAAAATTATACT
TTCTTCATTTATTGATAAGAAAATGTTAAATTGAATTAATTTACTTAATTTTGATGTTAT
GTATCCATCTGAAGCAAATAAAACCTTTAAACTGAGTGGTAGCTGCCAATAATACACATT
CAAATAAAATGATATa
>contig00427  length=624   numreads=8
AAACAGCGCATGGGAGCCATGGGGGACCGGCcAGCCAGACCCTCCcTGATAGAGCAGGTC
CTGAACCAGAAAaGACTGTCGCTGCTCAGGAGTCCAGAGGTGATCAGCTTCCTACAGCAG
CAGCAGCAGCTCCTGGCcACACAGGGACGCAGCCAGGCACAGCAGCAGTTCCAGGGCTGC
TGACGTCGGCTGGTCGATGTGTTTGTGATAAATAAGAGAACACTGAAGAAACACCGGCAC
ACTAAATGGATAGTAACCGTACACTGTAAACATgaatttccccagccagacagccatcct
gagaaagaataacatcacaatcgagggatgtTTTAATGAGACTGGTGGACTGAACTAAGT
TGAACTCATCTAAATCCCTCAAAAGgTGtGAATTTCTTAAGTAGCAGACTGATCATGTAG
TCAAACAATGTCCGGTGCTGATTAGgAATTACAATTTCATGAATAcAAACCAACATGTAT
TTtAaTGTATTTAAGTTTACTTATTGTGAATTTACTTTGTAGTTACTCTGTCAAATCCCA
TTCTTTCTGTGTCGTCTTCCTTCATGTGGCAATaTTAaTGAAGGTACTGGATtATGATTg
ACaTTAAAGTCATTaCAGTTGTgt
>contig00428  length=420   numreads=46
cGAGCTCTCTGCACCAGTCAAGATGGCGGACAGAGCAGTTTCCATAGCTGAAAAGCGACT
GAGGGACGTGAAACTGGCTGAGCTGGGAAGCTGGCTTGGAAGTCGAGACTTCACCCCCAA
TGGCATCATCTCGTCCATCCGCAGGGGCCACGACGCATACTACAACAAGTACATTAATGT
GAAGAAGGGAGGCATCGGTGGTGTAGCTATGGTTCTGGCTGGCTACGTGGTCCTCAGCTA
CGTGTGGGGATTCGACCACATCAAACATGATCGCTGGAGGAAGTATCACTAAGGCCCTTC
AGCAGTCATCAGACCTTCAGGGGTTGAACTTGAATATCTTTGTTCCCCCTACTCTTTCTA
CTCTCAGCTCTCTGTGTCGAATATTGTCTGTCGTGACCAATAAAAATTAAGATTTATTGA
>contig00429  length=142   numreads=2
TATATtCTTTTtATGTTtCTACCTGTGGTGCTTTCAGATTTGTCGCAAAGACAACTGTAT
TGAAGTGTGTATGACCAATGTATATGTGCAGCATTACACTGGAGTTTGAATATCTGAATC
AAAGATTTGCAATAAATGgTGc
>contig00430  length=437   numreads=49
GTGGCGgTACTGTCCCCGGTGTGaGCAGCAAaCCGAGGtAAAAAAaGgAAGGACACCGGA
TCTTCATAGGAAACACTGTTGAGCAGCAGCACGATCAGCTCTCTGGTTGAACATGGGTCG
CCACTTCGGAGACTTGGCCAGGGTCAGGCACATAATCACGTACAGCCTGTCCCCCTTTGA
GCAGAAGGCTTTCCCCAACTACTTCTCCAAGGGAATCCCCAATGTGTGGAGACGGTTCAC
AACGTCTTTCTTCAAAGTTGCCCCCCCAATGACCGTCATGTACGTGACATACACCTGGGG
CAACAGTGTCCATGAACAGGGCAAGAGGAAGAACCTGGCTGACTTTGaGAATGATGAATA
AACTCCTGCCACCTTTCTGAAaGCTGCCCTCTGTTATtAATTCCAACTCTGTACGTTTCA
CCAATAAACAATATTTa
>contig00431  length=1585   numreads=59
gTTTTTTTTTTttttttgttcTTAAGATTTTTCTTTATTGTTTAATCATATTACTGATGA
ACAAagTATCAATAAGTGCCACATAGTTATATGTATTTATTATACAGTTTTTCTGTCTTT
CAGGTGAAGAAGGTGTGGACAGGAGCGGGACAGGACGGCATGAAAATCCAGTTGGCAAAT
AAAGGTTACCTAAATATAACCCAGTTCTAAAGTGTGTGGTTATGAATACTGAAAAAGACA
GAAATGTGGACACCATAATATGATCTAAGTATATTGTTATTATTaTTaTAAAaTtaGGCC
AaGCAAAGGGATTGCTTAACTTTTAACTCTAACATTGCTGAAGATGTATTTAAGAATGAC
TAAGAGCCAAACTCTCAAGTAACACTACTGAAGGTCAATTCTCATTGTTATCTGCAGTTT
TCTTAGGAACCTATCTCAATGCTACAACAGTTTAGTTATAAGTGAACAATTCAATTATCT
TCATAAATTCTCTTTCCATTCCTGTCCCTATATGTAGCGACACGGGGCCGATTTGGGTAT
GTGCaGTAGCTTCTTGTTCCCCTCTCTCTGGTGGCCCGGCAGATGCACCTACGACTCCCC
CTTCAGCACTGAAACCAGGTCTCCACTCTCCTTCAGCTCCTTGAGTATGTCCAAACCTCC
AATCAGCTCTCCTTTCACGTAGAGCTGGGGGtAGGtCGGCCAGTTAGAATATGTCTTGAG
CCCCTGACGGACCTCTTCATCCTGCAGGATATCAAAGGTGTCGTAATGCACCCCGGTACC
ATTCAAGATCTCCAGTGTCTGCCTGCTGAAGCCACATCTCGCAGCCTCCTTGTTGCCCTT
CATGAACAGCATGACTGGGCTCTGGTTGATGATGGTCTTCAGACGGTGCTCCAAGGTGAC
AGCCTTCGGGCAGGTGTTCTCCAGCTCCCCAGACTCAGCCAGCTCCTTCACGATGTCCAG
TCCTCCCACCAGCTCTCCGTTCACGTACAGCTGAGGGTAGGTGGGCCAGTTGGAGTAGGT
CTTCAGCTCCTGTCGgACCTCCTCGTCGGATAGGATGTCAAAGCTGCTGAACTGGATGTT
GTGCTCcTTCAGCAAGGCCACTATCTGCCGGCTGAAGCCACAGCGGGGCTCCTGCGAGGA
CCCCTTCATGAAGAGCATACAGGGGGCCGCGTTGATCAGCTTCTTCAGCCGCTGGTTCAG
GTCTGTCGCGGGGCTCGGCGCAGCTCCACCCGGACTCCCGGTGACTGCCAAGCGCTGTAC
CTTCTTGGTCAGCTCCGGAGCATGCGCCCCGTCCAGGCGGTCCACCTTCTCGCCACCCTT
GAAGAAGAGAAAAGTGGGCACGGAGGCGATTTCATACCTCTCCGACACCTCCGGCACCGC
TTCCGCCTCAAGCTTCACAAACGTGGTGTGCGTGTGCTCCTTGGACAGCTCGGCCATCAC
GTCGTTCATCTGAGCGCACTGAGGAGCCCACGCCGCCTGGAAATGCACCACGGTCAGGCA
TTTtCCAGCTTTGGCTAAGAAGTCTTCAAACTGCTGTTGACTTGTCGCCTCCACGAGATT
CGCCATTTTTTtCTTTACCCCTCcT
>contig00432  length=366   numreads=7
CATCTTtATtATGGTATTAATTCTTCACCTTTTGAAAAAAaTaTTTACAGTACACCGTAA
TGATCGGCAAATATATGATGtGCACAGAGCATTtATATAACTGACTcTTACATAAaGAAA
CATTtGAgTAaCAAAAaGAaCAAaTaCAtATtCAGTACAGCTTGTGCcTGAAAGTGACTG
AGAAAATCATAGCAGCaGTTAAAGGTtCCTCCAGAGCTCTAAATGCAGTTAgATGTTAAt
AATGTCATATTATATGGaGCAAAACATTAaGGAAGGTATGACAaTTTCAAaCtGTGTGGT
ACTtATCTTtATGTAACACATTAACTGGCACAGTCTAAAGCCTGAaTGTCATTATCAaTG
TCATaa
>contig00433  length=279   numreads=3
CATTTATTAATAGAAACACAGTTTGTTTTACATTAACAGGAACAAATCCCACCCAATCAA
AAAGCTACACTGAGCAGAAATGTGGATAGAACATCAGAACGTAAAATGTGTTTCCAGTAA
TCTCCAAAACCATTTATTAAAATAACTATTACACTATTACAAAATAAGCTGAAAATTACA
CGCAATGCAAAAAAGAACAAGCTATTCTGGTCTATTGAATTGTTACAAAAAATACAACAA
CCTTTGTAGTTTAAAACTACAAGATTTTACTAGTTTCAC
>contig00434  length=360   numreads=36
AAAGTTGTTCTTCATGGGGCCAAAGTTGGAGGCCTGGGGGTCGTAGTGGCCCATGTTGTT
GTAGTTATTGCCGCCACCACCACCTCCGCCGCCGCAGTTACCATAACCGTTGCTGTCATA
ACCGTTTCCTCCGTAGCCACCGCCTCCTCCGCCGCCACCACCACCACCCTGGTTGTAACC
TTGGTTATATCCCCGGTtGCCACCATTATTATATCCACCGGGACcTCCAGGACCACCTCC
ATATCCACCATCACCTCCACCTCCATTGCAaTTGTAAGGACcATCTCCATATCTaCCCCT
GCCACCCTGATTGAAGCCCCTGTCGTAGTCGTACGGCCTTCCACCACCACCGCTGCTGCG
>contig00435  length=632   numreads=46
CAGATCACCTCTCTCTCCGGTCCAGTTTCAAGGAGTCTTCAAGGATTTAGCAAACAAAGA
TGGCGAAAGATGTCCCACGCGAGCCGGAGCAGCTTCGCAAGCTGTTCATTGGAGGTTTGA
GCTTCGAGACGACAGATGAAAGCCTGCGGGCTCATTTTGAACAATGGGGCAGCCTTACAG
ATTGCGTGGTGATGAGGGATCCCAACAGCAAGAGATCCAGGGGTTTCGGTTTTGTTACAT
ACTCATCAGTACAGGAGGTTGATGCTGCAATGTCTGCACGCCCCcATAAGGTTGATGGAA
GAGTTGTTGAACCTAAACGAGCCGTTTCCCGGGAGGACTCAAACCGACCAGGTGCCCACG
TAACGGTGAAAAAGATCTTTGTTGGAGGAATTAAGGAAGATACAGAGGAGTCACACCTGC
GAGATTACTTCCAGCAGTTTGGCAAAATTGAGGTCATTGACATCATGACAGATCGCAATA
CTGGaaagaaaaGGGGCTTTGCCTTCGTGACCTTTGATGACCACGATGCAGTCGACAGGA
TCGTCATCCAGAAATACCACACAATCAACTCCCACAACTGTGAAGTAAGGAAGGCCCTCA
CAAGACAGGAAATGCAGACTGCAGGAATGGGT
>contig00436  length=584   numreads=12
tGGCGACTGGCTGCATGTGAAAGGGTCGGAGAGGGAGCCGGCTTTATGATCGGAGAACAT
GTACAAAACGCCATGCAGCAGACTGTCAGGTTTGGTTGGTGTAAGCGTGAAACAGAAATT
AGTTCAAAGCGTTCCTCGATGTAACCAAACTGCTCGCAGCCTTATTCAGCTACACAGAAG
AGATCATCTTAACTTCCTGAAACGCCAGTATGTAGCGAAGAACAACAGCGAGCTCTACCA
ACGTGccATCCCCAAACAGGCTCCTGTCCTGACCATtGTGGATGAGAGAGATGACAGCGT
TGAAAGACAaGTGCAGAGAATATCAACTATTGATCCTGTGGTCACAGATACTGTTTCACA
GCCAGAGGATGTCACCAGTCGGGCACAGCCGGAAATATCCACCTTAAAGCCCTCTACAGA
AGATGCAGCAGTACAGAACGATTCTGTTTCcAGTACGGTTTTGACTTCAGATGAGCCTCC
CCATGTCCACGTGGAGACCGATGAGGCAAAGGAGGCCCGTCTAGACAAACAGTGGAAGCA
GCTGAAGCTCGAAGTGGCTGACTTGCCAGATGTCTACGCCAGAC
>contig00437  length=2109   numreads=67
aaaaaaaaaGTGCAGTCAAAaTGATCCCcAAACACCCATGATTAAAATCCCCAAAGaCTT
CAtttcatcaacTtAATACATCTCAAAATTACAGAGTTAATGTGCAGCAaGTAAAGCGCT
ATGTTAAGTCATGCCACAAAGCAGAGGAGGGTTGTGGGTCGGGGGAGGAAGGGGGgAGAG
AGGGTGAGTAAAGGAGGGAAAGGCCAGCCATTTAGGTCGTACGGGGCATCGTGAGTCAAA
GCCACAACACAAGAAAAAGCGGCATCGTCGTCGTGGTGGTCGTCCGAGCCTCTCAGATCG
CATCAATGTCAATGTCGTCCTCTTCCTTTTCAGGCGTGTCTGGTTTCACAGTCTCCACTT
TGAGCTCGCGGGCaGAGGACGAGTACACCACCTCTACGTTCTCATCATCTTCCTCCTCCT
CCTCTTCGCTGCCCTCACTCTCCTCCTCCGCcTCCTTCAGCCATTtGACAAAaGGCGCAG
CCTTGGCATGGATCTCTTTGgCAAGTTCCTTAGAGACGTACTTCTTAGAaaCCTTCTCTG
CCCAGGCGAATATGACGTCTTCCTCCAGCAggtctgcatcGTACaGGTCTTTGAGGATGA
TGGGAACTCGAGACAGCAGCTGgaCCTgATGCAGCTTCACGACaCACTCAAaTCCTCCCA
ACAGATACTTCTGGGCCTTCTTGTTGTTGTGGCAGAATCGCAGGAAGTGGCGTTTGTACT
TCTTGATCTGGTCGCGGATGTTCTCGTTGAAGAGCAGCTCACTGAGGATCAGGGGGCCCA
TGGCCTTCACATCCAGACGCTCCGCCtCCGCCAAGATCTCCTTATCGGCTCCGTCGATGG
TTCCACTCTCCTTCTTATGTTTCACAAAGTTGTAGAAAAGGTTGACCCTCTCCTCCAGGG
GTTTCTCCAGGTCTTCGCTGAGCGTCAGGTTCTTGGCATGGTCGCTGaTCTCCTCCATTC
GTCGCCTCTGCGCCTCCTCTGTTGTCTCCTCTGCCCAGTCCTCATCATCGTCGTCTCCAT
CCACAGCCTCAGGAGCATCAATGTTGTCGTGGTTTCCTGCCTCTCCGCTGCCGGACCCGT
TCTCCTTGTCCTTCTTGCGGTTCTTCTTCTCCTTCTCTTTCTTTACAGATGCAGATCCAC
TATCAGTGCTCTCTGGTGGGTTTTTGAGGATGAACGTGCAGAGCTTGTGTCTGGTGTCTA
GCATGCCGCGGTATCCACAGGCCTTACAGGAATTGCCAATAGTTTGTTTCTTGGGATTGA
CATGCAGATCAGTTTCAGGGTTGTCACACTCGGGACACAGCACAAATTTTCTGATGAACC
CATCAAGCATGTCcTGCAACTTGTTCGCCTCGtGGGATCCGTTGACGATGTAACGGTCGT
TTTTGGTATCAAACTGGgTCTGAGCACCGAGTTCACAaCCAAAAAACTTGGTCGGGTATG
TTGGAGGCCTGTtCAGTGCCTTTGCAACATCAACCATGTTGACAATGACCGTCTTGATTC
CATTCCCTTTGCCTTCAACCTTGGCAATCAGACGGGGCATCTTGTAGCGGTAGAACTGGT
CTGACACGCTGCGGTTGACGTTGACAGACATTTTGGCTGGATGTTAGCACTATCAGTAAG
ATAAAAGGATCTTGGTTGGGGATTTTTCGGGATCTTCTGTCTGGAAAAGAGGGGATGACA
TAAACGACTGCAAGCGCGCTCGGTCTCTGACATGAAaaaCGCTGTGCCGCTGTGGCCGCA
AGCTCcTtGCTTGAAGgCTAGATTTCCACcACACAGGTTCcAACGGCTGCGCAACAGCTC
GTTTTCGCAAAACAAAGACATAAACACAaCGCTGATCGTCCAAGAGCCGCAGTGAACGGT
GGTCGATAGCCGGTGCTGGTGTTGTATTGACTGCAGCAGGGTGGTTCTGGTTCTGTTCGG
CTCTCAAAGAGGCACAGTTAAACACCGTGAAGCGTCCAAACAGTGCAGGTGCCAGGCTCA
GGAGACGGAGCTGAAAATGGGGaGGGGAGGGGGgCTAATGTCTGGAAACGTCCTCGGGGT
TTGGGGACCTCTCGAAGGTTCTGCGAGCTGAAACCGCGAATCACGTCTCTTTTACGGACC
CGCGTCGAG
>contig00438  length=362   numreads=8
tGACTCcTCCTTTTGGTGAGCAACATGATGTTTTCATTCAGAGCATCCCAGTCTTTGGCC
TCATAaCACATCTGGACCACAGCCACAAGGATTctggaggtagaCACCATGTCTGATGCC
GTTCTGGTTTGTTTCTCCAATGACAACAAGCTCTCAATTGCCTCCTGCAGCTTGCCCTCT
TTAGCCATTTTCTCGCACTCAGGAAGACGCTGGTCCACAGTGGAAGTGTAGTCGACCTCC
ATCTTCACAATCTTCCCATCGGATCGTTCTGCTCGCTCATCAGACATCTCTGCGGTGTTA
CAGGTGGAGATAATGTACAGTACTTTATGTGTCCGGCGACCAAAcTCAGCCTGCTGCTAT
TC
>contig00439  length=1477   numreads=20
tCCTTGaCAAaGCCATGGTGTTATTCAGGTTTATGCAGGAGAAGGATGTGTTTGAAAGGT
ACTACAAGCAGCATTTGGgCCGCAGGCtgctcagcaacaagagtgtctcagacgactcag
agaagaacatgatctctaagctcaagacagaatgtggctgtcagTTTACCTCAAAACTGG
AAGGgATGTTCAGAGATATGAGCATCTCCAaCACTACCATGGATGAGTTCAGGCAACACA
TACAGACTACGTCGGCATCTCTAAGTGGTGTGGACCTCACAGTAAGAGTCCTCACTACTG
GCTACTGGCCTACACAGTCGGCAACACCTAAATGCaCCATCCCCCCAGCTCCCAGACACG
CCTTtGAaGTCTTtAGAaGGTTTTACCTCGCTAAGCACAGTGGTAGACAGCTCACACTGC
AACACCACatGGgCGGGGCAGACCTAAATGCAaCTTTCTACGGAACtATTAAAAaGgAGG
ATGGTtcAGAAGTAGGTGTGGgAGGTGCTCAGGTAACAGGTTCTAACACCCGGAAGCACA
TACTGCAGGTCTCCACcTTCcAGATGACCATCCTCATGCTCTTCAATAACAGAGAGAAGT
GCACTTTTGAGGAGATCCAGCAGGAAACAGATATTCCTGAGAGGGAGTTAGTGCGAGCGC
TGCAGTCTTTGGCCTGTGGGAAGCCGACACAGAGAGTtCTCACCAAGGAaCCAAAGTCCA
AGGAGATTGAGAGCGGCCACGTGTTTACAGTCAATGATCAGTTTACTTCTAAACTGCACA
GAGTCAAAATACAGACAGTTGCTGCTAAACAAGGGGAaTCAGACCCCGAAAGGAAAGAGA
CGCGGCAGAAAGTGGATGATGACAGGAAGCATGAGATTGAGGCAGCCATTGTCCGAATCA
TGAAGTCAAGGAAGAAGATGCAGCACAACGTCCTGGTGGCAGAGGTAACTCAGCAGCTCC
GGGCACGTTTTCTTCCCAGCCcTGTGGTAATCAAAAAGCGTATAGAAGGACTAATAGAAA
GAGAATACTtGGCGAGAACCCAGAAGACCGTAAAGTGTACACCTACGTTGCGTAGAAgat
gaactgtggatgacgagaggaagagactggacgaggaggatggaattgtttgttttcttt
ggactgttgttacgcatggactggaagtttcttttaaagacaaaTGCTGGGAACCTGATT
CATCGTCCCTTACAAAAACACAGTAAACACACGTAAATGGGGAATAAAATGTTGCCGCAG
AAAAAaTAATCCATCAAAACTTgtAGATGATTTTTAAATCAGGCCCAGTCTTCCTATTCC
CTGTGAGTTTTAACATGGATGGATCCAGCTTCAAGCTTTTCACTGTTTTACCCTTGTAGA
GATCAAACTTGCAAaGAATCCCTTGGGAAAAATGTGAATGCACCACAttATTTTTTtGTT
TCAATACTGTaTAAAAaTAATAAAAttattaaaacaa
>contig00440  length=501   numreads=7
aaaaGAATCAATGCCTCATGTGGATTCTGTACTTCAGACCCTTCACTTTGCATAGTTTAA
aTGAAaTtATGACAATGATGTAaCCTCTTTCTTTATTGCAGCTCACTTCAAtgcattttt
atttattggattcagaTATTACTGGGGtAtATTTAaaGCTCCATCTTTAAGTGTGTTTtG
CCCATCTAACAGTGTTTTCCTGATAAGATATTGATGTGTTTTTtAACGCTACCTGGATTA
AGTGTGCTGTGATTGCCATTTGTGACCTCAGTGGTTTCCCTTtACTCGAAAGGCATGAat
ACACCCTAATGcACTCCTCGCCTCTGATAGACGGAGGTTAATCTGGTTTAAAATGCACAA
AaTGTTTTGTAGGTTtAAGAAaTaCTGTGACATTTAGCaacgcagCCCTGGATTTTtCAG
ATCCTTACATTGGTGTCTCTCACCAAGGGATTggTCCTTGTTCTCCCAGGATCTGAaCAA
TCCAACAGGGGAACTATTTCt
>contig00441  length=1716   numreads=44
GcTGaCTTTAGTTTtATTCACAGAATGATGTGTAGATACAGACTGACTGTGAACCTGTGA
AGCTTTGGCGAGCTCTAGTGGGTGCCGCTCTACATTCTTTGATATGTtCCGTGTTAAGAA
ACAACATATtGTTTGTTGTTTACTGCAGCGACTGTATGAGAATGTGAATGTAGACACAGA
GACAGCAGCTCTTCCTTTATATGTTTATCTCTGTGCAGCAGGACACAGTAACAGGAAACA
ATAAATAAATGGACCTTTAGCATTACTGTTAAAAACATATCAAGTATCAAAGGGGGCCGA
TATTAGCTGTTCATATTCAACTGATGATGATGTAAAAACACTCATTCAAACTTGGTCGTG
TTACATTTGTGCGTATGTTTACTGTGAATGTTTCATTATGTCAACCAATCAGGTAGCTGC
TACAGAAGCCCCGCCCCCCTCGCTACACCTCCACGTTGTTAAAGCAAAAACAAACACAAA
TACAGCAGCAAGAAAACCAGATACTGCAGCTCAGCCTCCCCCACTGTCTCCCCTGGGGGG
AGTGGAAGGGAGGAGGCaGaGGGaGGaGGAGGCGTGGCTCTGTGCCCGTGGAGGTCCAGG
CTCCTGCAGCCTCAGTCCAGGTCCTGGATGCGACGGCAGATATCGGCTGTAAACTCtGAA
CACTTGGAGTTTCCTCCCAGGTCCTTCGTCAGCACCTTCTTGTCTCTGATGGTGTCGAAG
CACGCTGTCTGGATCTTGTTGCCATAGTCATGGAGACCCATGTGACGCAGCATCATGACC
GCACTGAGCAGTAGGGCGGTGGGATTCGCCAAGTCCATGCCGGCGATGTCGGGCGCGGTG
CCGTGAACCGATTCAAAAATGGCGACTCCATTGGCGCCGATGTTCCCGCTGGGAGTGACC
CCGAGTCCTCCGATCAGACCGGCACACAGATCGCTCAGAATGTCTCCGTACAGGTTGGGC
ATGACCAGCACGTCAAACTGGGTCGGATCCTGGACCATATTGAGACAGACTGTGTCCAGG
TACATCTCAGTGAACTTGATGTCTTTGTAGTTTTCAGCCACCTCACGACATTTtCTCAGA
AACAGACCGTCTGACATTCGCATGATGTTAGCTTTGTGGACGgCCGTCACGCTGTTTCTT
TGGTTGTTTCTGgCGTATTCGAAGGCGTACTCAGCGATCCGtCtGCtGGCatCCTCAGTG
ATTAGTTTAATGCTCTGAACGACGCCTTCCACAATCACGTGTTCGATGCCGCTGTACTCG
CCCTCCGTGTTCTCCCGgaTGGTGACCAGGTTGACGTCGGTGTACGGCGTCTTGTAGCCC
TCGATGGAGATGCAGGGTCTCACGTTAGCGTAAAGGTCGAAGGTCTTCCTCAGCAGCAGG
TTCATGgAGGGGTGgCCGGCGGCGATGGGGGTCTTCAGGGgTCcTTtCAGTCCGaTCTTG
CtCTtGTCCATCGACTCtttggcGTCCGGGGGGATCATCCATCGGCCGCcAGGTCCCTTT
ATCGCCGTCACGTTCCTCTCCTCCCACCTGATCGGAGCCTTCGCTGCCTCAAAGATCTTC
ATCACAGCGGAGGAGATCTCTGGGCCGATGCCGTCGCCAGGAATCAGTGTGACCGTCTGC
ATCCCTCTGGAAAAGGAAGCTGAAGACAGAGCGGGTCTCTTCACCGCCCCCCCCACCACC
TGGGACAACATTGACCTCCACGCGCTGCCAGCTGCC
>contig00442  length=1370   numreads=24
cGGCAGCAGCTGCAGACTACTCGTCAaGAACTGTCAcACGCCcTCTaCCAGCACGATGCc
GCCTGCAGAGTCATCGcTCGACTCACCAAAGAGGTCaCCGCTGCGAGaGAaGCTCTGgCC
ACACTcAAaCCCcAaGCTGGATtGGTtGCCCcTcAGGCAGTtCCcACcTCTCAGCCGGCT
GCAGCAGGTGCTGgTGgAGAGCCTATGGAGATTAGTGAaCAGgTgggaatgaccccagag
ATCATCCAGAAGCTCCAaGACAAaGCTACCATCCTCACTACAGAAAGAAaGAAGAGAGgA
AAAACTGTCCcAGAGGAGCTGGTTAGAGCTGAGGATCTCAGCAAATACCGCCAGGTGgCC
TCGCATGCTGGTCTTCATAGTGCTAGTGTCCCTGGTATTCTGGCTCTGGATCTGTGTCCC
TCAGACACCAACAAAGTTCTCACCGGTGGAGCTGATAAGAACGTGGTGGTGTTTGACAAG
AACGAGGAGCAGATTGTGGCGACGCTTAAGGGTCACACCAAGAAGGTCACCTCGGTCATT
TACCATCCATCCCAGTCTGTGGTCTTCTCTGCATCTCCAGACAACACCATCCGTGTGTGG
TCCGTCGCCGGGGGCAACTGTGTCCAGGTGGTACGTGCCCACGAGGGAGGCGTCACTGGA
CTCTCCCTACATGCTACTGGGGACTACCTGCTCAGCTCCTCTGAGGATCAGTACTGGGCC
TTTTCTGACATCCAGACTGGTAGAGTCCTCACCAAAGTCACTGATGAAAGTGCTGGCTGC
GCTCTCACCTGTGCTCAGTTCCACCCTGATGGTCTtATTTTtGGCACCGGGACGGCTGAT
TCCCAAATCAAGATCTGGGATCTGAAGGAGCGCACCAACGTGGCCAACTTCCCAGGCCAC
TCTGGTCCCGTCACCTCCATTGCTTTCTCTGAGAACGGATACTATCTGGCCACAGGTGCC
CAGGATAGCTCTCTGAAACTGTGGGATTTGAGGAAACTGAAGAACTTCAAGACCATCACC
CTGGACAACAACTATgAGGTGaaGTCCCTCgtgttttgaccagagcggtacctacctcgc
tgtaggaggatccGATATCCGTGTCTACATCTGCAAGCAGTGGTCTGAGGTCCTTAACTt
CACAGACCATTCAGGATTGGTGACTGGAGTGGCCTTTGGAGAGAACGCGCAGTTCCTGAC
TTCTGCAGGAATGgACAGAAGTCTCAAATTTTACAGTTTGTAGAAGAGGAATAAACTTCA
GGCTGAAGGGAGGACAACTGAGAGGAGTATAGAATGGTCTCTATGACTGAGCAGTCACTC
TCCTGGACACTGaCTTGgCATAGACTTACATTTTTtAGGAAAAAAAAAAa
>contig00443  length=385   numreads=5
gAGCACAGAGAAGATACAATGGAGAACGGCCTGTCCAGACTTCTCGTTGGACTATCCGTA
CAAATCAGtcGAAGTGATGGTCGAGTGCATCTGGCGACGGTGAAATCCGTTGATGCCGTC
AAGTCCACGGTTATGGTGGAGTGGGCTGAGAGGAACAACTGTCGAGGAAAGGAGGTTGAG
GTGAGTGAGTTATGCACACTCAATCCAGAGCTTTTGGACCATATAAACGCTGTCCCCATC
AAAGCTGCTGATCCACCCCTTCCTGCTccagacaagaagtatgagggtcgactgcgctcc
tccAGGATTCCTGCCCcTCCCTCCTCCTCTGCTCCAGCAGTCACCAATGCTGAAGAGTCA
GTTGCCAATCGCTCTCAGGTCAGGc
>contig00444  length=135   numreads=4
tttttttttttttACAGGTAGgTAAGTGGATTtaTTTTTTAAACCtCCACACAGAGCCAA
GCAATCAGGCCATTTTACAGACAGTGGTATAGATTTTCTCATCCAACTCTTGGTAACAAA
TGGAATATGTATTAC
>contig00445  length=147   numreads=7
GTGCTCCCTTTCCTTGTGGCTGGTCTGCTTTACCCTGAAGGCTCATCAAGGGATGCTATG
CATGCTGACATCAGTTGATCCTTTACTTCACAGATACTATAGTAGATCCTCAGGATGGTG
GTTTGCaccacctagaatgcacatcct
>contig00446  length=123   numreads=2
CTTGGAAAAGCTGAGGAATAGTCCAGCTCCCTCAACAAGATAACCAGTAATATCCTTGGA
ATTAGGAaCTCAGTCatgaccatcaagctactggggctgagctgtactgtgcatacagag
ctg
>contig00447  length=261   numreads=3
GAACCCAATCCACATTATTAACGTGTCCATAAAAaCAGCAGACACAGAAGATGACGATAC
CTTGGTTACAGCcTTCACTGCCTTTGCCCAGTCAAaGAAAACTGTCCTCTTTGAGTATGG
AATCAGGAGAATCACGTTTTtGATTGCACAGAAGAGAGAATTTCCCAAGTTCTTCACTTT
CAGAGCTCGAGATGGGTTCCAGGAGGATCGTATTTACCGTAATCTAGAGCCAGCTTTAGC
GTTTCaGCTGGAGCTCAACCg
>contig00448  length=270   numreads=3
tCTACGGAAaGAGCTGGGGTTACGTGGTCCTGAGGTGGGGGAGAGATGAACTTCTCAAGA
GGAGAGAAATCACACAGGAAAAGCCCTTGGAGTACATCCCGGTAGATTCCTGCCAACACT
GTCCCGTTGTTTGCCTCTGTGGCCATGGTCAGCATGCGCTCGACGTGCCATAAAGGTTCA
AATAGGTAGAACATGTTCTCCCCGTGCTGGTTGAAAAaaTTCACCCACAAaCGAaGAACC
TGTCCGTGTGgTGgCcAAGAGTAATATGTG
>contig00449  length=671   numreads=7
cATCACcTCCTTTgAGATCTCCATGATcGAcaGAAaGTTCCTACAGCACTACCAGTGGAa
GTACCTGATCGTGGACGAaGGGCACAGGAtCAAAAaCCTCAACTGCCGGCTGGTGCGGGA
GCTGAaGATGCTGCCCACTGACAaCAAGCTGCTGCTGACTGGcACGCCGCTGCAGAACAA
CCTGGCTGAGCTCTGGTCCctCcTCAACTtCCTCCTgCcAGaggtctttgatgacctcaa
gagctttgagtcgtggtttgacatcgacaccctcggcgaggctgagaacgtggtggctgc
tgagcgcgagcagaacatcttgagcatgttgcaCCAGATTCTGACTCCGTTCCTGCTGAG
GAGGCTGAAGTCAGATGTGACGCTGGAGGTTCCTCCTAAGAAGGAgatcatcgtttatgc
TCCtCTGACAGCCAAaCAGGAGtCCTTTtACACTGCTGTGGTCAaCAAAACCATCGgCAA
GATGCTGGGCCaGGaaaGGTGGAGGCTCCTGTAGATTTGACATCAAGTGGCAGGCCGAAG
CGTCGCAGTCGAAAGGTGGTGGACTACGGAGAAACCGATACAGAGACCCCGCGTGACCTG
GAGAAATATCTGGAGAGGGTCCGTAAGGAGCTTGAGCAGAgCGCCCCtCCAGTGCTGGAT
GTCCAGAGccc
>contig00450  length=1301   numreads=44
aGCTTTTAAGTTTTATTAGAGTTCCCCCTCACTGTACAAGGCTaGAAAAAGTTCACAGCA
ACAGCACACAAACATACAAAATAGTTAGCAAATTGAGTTGTGTAGGTTtGTTTTTttttC
tCcTTttttCAGCTTtttCtttCttGttAAATACATCTGAATtCTAACCCTGGTACGATG
CCCAACCATAGCAAAAAATTGATTTCAAGTCAAATGTATACAATCTTATTTACACAAGGA
ACATTTGATCAAAGTGCATTGAAGAGGGTCCTGACTGACCGCCACGTCTTTGAGGGATGA
TGGGTAAATATATACAATGTTTACAAACGCTATAACCATGgTGATCCTTACACTGCTTCT
ATAATAATAATAATAATAATAATAATAATAATAATgaTAATAATAATAATAATAATAATA
ATAATAATAATAATAATAATAATAATAATAATAAaCAaCtGACaagaaaaaactagcttg
taagAATGCAtACCAAGGAGgTACcATTGcAaaagaaaaaaaaaaaaaaaaaaaacacaa
TAAAaGAAAaCTTaCATCTTAGATATTACTGCCCAAACCATGATAGTTCATAAATATTCA
CACATCTGAGCCTGTTGGATCAGAGGAGGCAAGAAACAACGACTGGACCAAGTTCCCCCC
ATGAAGGCCTCACTACTAGCTGACCCCTCCCCACTCTGAATACGGTCAAAAAGGAGTCCC
GCGCTGtCTCTAACACTTTGGATGCTGACAGGTCCGACCCAGTTTTAAATCCAGTCCAAT
AGAGTCAATCTGTTTGGCGTGAGAAACCGCATCCTCAGTTTGAACACAGAAAGCCCTGTT
AGAGAGAGGAAATTCACTGCGTTTATCTGTTCTGAAAAGGtGGCGCCgTGCCGGGTGATG
TCGATGTTGAGGTCTTCTTCTGTGGTCTTCAGGTAGACGGGATTGTCAAAGTTCATGCTC
TTCTGGTTCTTCAGCTGCCAGTTTCTCCACATCAGGTATCCGCCCGCTGCcGCCATCGCC
AGCAGCAAGACAGGCAGTATGGCCCAGGCAGCAGCAGACCCTCTGGCTGTGGAGTCCACC
TGGATCGACGTGCTCACGTTGGCTTCGGGTCTGCAGCGTAAGCCGTCAGCAGCCAGCTCC
TGTCCCTCAGGACACACACAGGTGTACTTGGGGGAGTGTTTGTTGATTTGCGGCGCAGGC
AGACACATGTAGCTACAGCCTCCGTTTACACCTTTCTCTGCGCACCAGTTAGTACCCGAC
AGCTGGATCAGCTCGTGgTaCACTATGATGTCCTGGGGGTc
>contig00451  length=389   numreads=102
gCCCAGCCCCGAGCCcAGCCCcAGCCCcAGCAGCCcGCCTACCcGGTCTGgCCCcGGCCC
cAGCcGCAGCAGCCcGCCTACCCTGGCCAGCCCCAGCCCCAGCCCCAGCCCCAGCCCCAG
CCCCCcGCCTACCCGGCCAGGCCCCAGCCCCAGCCCCAACCCCAGCAGCCCGGCTATGAT
GTGACCCAAAGCAAAGCTGGCATGTGGGACTTTGTTTCCCAAGGAGGTGTTCCAAGAGGC
CCTAGACCATATCCAATGGCATCTACATACCACCCCAGGTGGCAGCATGAACTGCTACCT
GTGTACAATGGACGTCGACCATAGTAGGTCCTTGGCCCCTTCCTGGAAGCAGTCTGTCTT
GGCATCAACTTTGAAATTGAATAAAGTAC
>contig00452  length=1088   numreads=17
ctACTCAGCCcTCcAGCAACCCCACTCTTAGGAAAAATCAAAaGATGCAAACTGAAGCAA
ACAACTCACAGATTAGTCCTCATCCATCTCCCcAAGACAGTAATTCACCTGGCAGCACCC
AAATCAGACACCCAGCATCCTCTGAAGGGTCTGCAGCAAGAGTAGGTCCAAAAGCTGGAG
GGAGGACCTCTGGCACCaGTAaCTCTTGCCCCCcTACcAaGACCTTTTCTGATTGCCTAC
TGGAGGCTTGTGACCCGGATGTGCCAACTAGAGCATTtGCCcTGAGGGTCCTGACCCAGA
TGGTGAAAAaGGAAAACCCAGAGGCTGTCCAAGCCCAGGAGAAAGTCCTCGTGCTTTTCT
TAGAAAATTTGGAGCATGAAGACTCATTCATCTACCTGTCAGCCATTCAAGGTCTGTCTG
CATTGGCTGATTCCTACCCCGAAAGGATTCTGGAAAGGCTTCTAAAAGACTTCCAGCATG
GTCCATCGCTCCCTACATCCAACAAGGAGCACTCCCTGGAAACCCGGCTCAAAGTGGGAG
AAGTCCTGATGAGGGCGAGCAGGGCTATGGGGGAACTGGCGCcTCACCTCGgCcGTCcTC
TGGTGGCCGTCTTCCTGCAAGGAACCAGAGACCCAGACCAGAGTGTCCGGGCCAGCAGCC
TGTCCAACCTGGGGGAGCTCTGTCAGAGACTGGATtATGCCCTTGGACCATTGACTCAAG
AGCTGAGCTCCTGTCTGACTGCTCTGATAAAGACGGAGAAGGAGGCAGAGGTGAGGAGAG
CTGCTGTCCACGTTATCACACTGCTGCTCCGAGGCCTCAGCGACAAaTCTACCCAGgTTC
TCAGCGAtGTTTTGTtGGACCTGTACCGAGCTCTAAAGTGGGTGGTCGGCTCAGATCCGG
ATGACGTCACGGTGCTCCATGCCCAGCTGGCTCTGGAAGAGCTTGCTGACATAATGAAGA
GGTTAATCTTCCCTGAGCAGAAGCTGGAGAAGAAGATAGTTGTCCTGCCATAGAGCTCAA
ATTATATTtCTGTGTGgTCTTAATAAaCTtCATTTTTATGTGCTCTGCTTATAGACAGaT
aaaaaaaa
>contig00453  length=1526   numreads=128
GTTGTGCTGTTAGCTCCGTGTGCAGTCAGCGGTTACTTTCAAACGCTGCCATGTCGTCGT
CTTTTTTTATAAAGACGAAACAAAACCCCAAGTTTGTGAAAAAaGGGAAAAACACAGAAG
CGCCGAAACGAAAGGCTGATGGGGACTCGGGTGGAAAGAGCAAAGTACGAGCGAAGAAAG
CCACCTCCAAATACAACGAGGAGATTTCCAGCGACTCCGACACAGAGAGTCCTGTGGTGT
CCAAGAAAAGGCAGTCCAAGGAAGAGAaTGAGAATGAGTATGAGGAAACGCCGCAGGAGA
AGAAACTTAGATTAGCTAAAGTTTACCTCGACCAGCTAAAGGAAGAAGAGGAAAAGAAAG
CAGAAGATGATTCATTTGAGACTGATCTGATTGCTGGAAGACTTCAAGAAGAAGTGCTTG
AACAAAAAGGAAAGCTTCAGCGATTTATTGCCAAAGATCTCATGCCGCCAGACGCTTCAG
AGATCAGAGTGTTAAGAGGACACAAACTTCCAATCACCTGTCTGGTCATCACCTCTGATG
ACAAGTACATCTTTTCTGCTGCCAAAGACTGCTCCATCATTAAATGGGATGTTGAGAGTG
GGAAGAAACTGCACACAATACCCGGTGGAAGGAAAGGCACAGAGGACCGCCATGTTGGAC
ATACAGCCCACATCCTGTGTATATCAGTATCGTCAGATGGGAAATACTTGGCAACTGGAG
ACATGAACAAACTGATCATGATCTGGGAGGGAGAAACATGTAAACATCTATATAAATTCA
CAGGACACAAAGGCCCCGTGTCGGGTCTTTCATTCAGGAAGGGGACTCATGATCTGTACA
GCGCCTCTCATGATCGCTCCATAAAGGTGTGGAATGTGGACGAGAATGCATATGTGGAAA
CTCTCTTTGGGCATCAGGACGCCATCACAGGACTGGACAGCCTGAGCCGTGAGCGCTGTG
TGACCGCAGGAGGAAGGGACCGATCAGTGAGGGTGTGGAAGATAGCCGAGGAATCTCAGC
TGGTGTTCCACGGCCACGAGGGTTCCATTGATTGTATCCAGCTCATAAACGAGGAGCATA
TGATAACAGGAGCTGATGATGGCTCCGTGTCTCTTTGGAGTGTCAACAAGAAGAAGCCTC
TCAGCACAGTGAAGCAGGCGCACGGTTGCCATGGCGATGCAGGGCTGGAGCAGCCTCATT
GGGTGTCTTCGGTAGCGGCGCTTCAGAACTCTGATACCGTCGCCTCAGGTTCACACAACT
CACAagTGCAGCTGTGGAAGTGTGGCCAGTATTACCGTGGGCTGGAGCCTCTATTCAGCA
TACCAGTATGCGGGTTTGTCAACAGTCTGAAGTTTTCGAGCTCCGGTCAGTTTATGGTGG
CAGGAGTCGGACAGGAGCACAGGCTGGGCCGATGGTGGAGAATAAAAGAGGCCAAGAATG
GGATCTATGTTATTCCTCTTAAAAGGAAACCTCCTAATCCAGAGGAAGCCAAGATAACCG
AATAGTGGACTGTTAAGTGTCTTTTA
>contig00454  length=1108   numreads=27
gAGgAaTCATAACTTtAGGATGgCAGATTCAGgCTCAGGTGACCCcAGTGCTCAACGTGT
GCCGGCCCCTGGAGGGAGCAGTGCGGGgATGCTGATGGGCCGTCGACCATCGTCcGCCAT
CTCTCCAGGCCGTCTCCCGTCAATGCGATCTAGAGACCTCACCCTGGGGGgagtgaagaa
gAAAACCTTtACACCcAACATCATTGGgCGAAAAGCCAAAGAGGAAaCAAAAGTTGACAG
CGGGCAGAGGAGAGACAagAGGGATGGAGATCgaggTCGAGGTCCGAGAGATaGAGGCAG
GGGCCGAGGTCGCCCAGAGgTCATCCAGTCCCACTCTATCTTTGAACAGGGGCCCGcGGA
GATGATGATGAAAAAAaGAaCTGGCTATGAAAATGAAAGAGATGCTCCGAGCGTGGGACC
CTCACCCATCATCaaaaTaTTAAAAAGGAGAAGCGaGAGACGGAGGAAGAGACCAAAGAG
ATTCTGCGCAGTCTGGAGAGAGACAATTTTATAGACGATCCCTTCCTGAGGAGTGAGCAG
AGGAGCTGCCCTGTCCAGCTCCCCcTCGCTGTATCAGGATGGGGGTTCAAGGAGGAATTT
ACTACTGCtGCTGTTAAAATAGAAAAaGtGGAGGATGGTGAACCCATGGAATCCACAGTT
GAAGTGAAACAGGAGCCGGAGGAAACCGAAaTAAAGCAGTCGGAGGTAGCCTTCAAGCCT
CCTCCTCTCCCTGAGCCCGAGGTTCTGCCCGACCTGCTGCATAAATGGAGTCTGAGCAAA
GGGGAGGAGCTGTTCTTCATGCAGCTGCCCGACTCGCTGCCCGGCCAGCCCCCCACCCAA
GAGCACCGGCCGGTGAAAACAGAGGTGCAGTCAGAGGaCGGACAGTCTGTGCTGCTGAAA
ACAGAGTCTCAGCAGGAGGAAGAAGCTGAAGACAACTGCTGCAATCTGAAAGACCTGCGG
GAGGGTCTTGTAGGAAAGATGCTGGTGAGGAAGTCTGGCAAGGTACAGCTCATACTGGGA
CATGTgaCACTAGATGTGTCTCTAGGAACCTCGTGCTCTTTCCTACAGGAGCTGGTCTCT
ATTGGTACGGAGGGAAGAACGGGAGACt
>contig00455  length=1442   numreads=52
TGTCAAcGCTACAGaGAACTGCATCTCTGCTGTTGGgAAGGTCATGAGGTTTCGGCCAGA
GTGCGTAAACGTTAACGAGATCCTCCCCCATTGGCTCAGCTGGCTACCGCTCAACGAGGA
CAAAGAGGAGGCCGTCCACACATTTGACTTCCTGTGTGACCTCATTGAAAGCAACAACCC
CATTGTCCTCGGACCAGACAACTCCAACCTTCCCAAAATCTTCCTAATCATCGCAGACGG
AGTTGCAAACGAATCGGTGAAGACTGTAGACGCGTGCAGCAAACGTCTGGCGAATGTCAT
CCGTCAAGTACAGGTGTCAGCAGGATTATGGACGCAGTGTGTATCCACACTGAACGAGAC
GCAGCAGAAAGCCATACAGGACCTACTGAATACTGCCTGAGCCTCAATCCCCGGTCACCT
CCCCGCTCTTTAAAAAGCCCATGAAGAAAAGTtGAGCTCCTGGATCTCCTCCATACACTC
CCTCTTCCTCCTGCTCTGATCTGTAGTGTGTATGGACGCCGGCTTCACCCCcACCACCCC
CcACCCTATTATTATACAACTCCACCTACATTCAGCCGACTGGGGGGgAGCAGGTTGGAT
ATTTATGACTATGGAGGACATTGGCCATCCACCTCAAAGACTTTCACCCTGTATCCAAGG
ACGTGGCAACAAGAGTAAAGTGTCAGTCATCCCCATCTTATCGCCGTTACACGTCTTCTA
TCTGGACGTTTTGTTTCCAACCATTCCCTGATGTTTGACTTCGTGCCCAGAGGGACTCAT
TCTCCACGTCGCCCAACAAACTCATTGGACAGTCAGGCTCAGAGGGGCCATAGTGGGGgA
AATGGGGACAGGACTTTCTAGTGGACTGAGAATTGAATGAGATGGAAATGCACACTGGGC
GATCACTGCCTGTCTCCTGTGAaTTtATTTTTtATTTTtATTTtATTTCTTTtCACGTTC
GGtGTTCCCAGTGTTATCTGGGGGGGAAACGGCCTCTGTCTGCCGCAGCTCAGAGGGTGT
GTTTCAAAAGTAACGGCATGTTAAGTGGCTAACTCTAGAAAATATAAATAGTTAGGAAAT
TTACATCATCGTTTTCTGGGaGaGTTGACATTGATTTAAGCAGCTTTTCCTCCATAGCCT
TCCAGATAGCTGTTGACCGGAAATGAGTCTGAAGGTAAAATGTTGGCTGAACGGTTCTCA
GCCCTTAAGGTAGCAGTGTAAGGGGCTCTCGGAAAAGCAGAGCAATAATCTGTAGTTGGT
CACAGACGCATAGCGAATGACAAGTTGGAGGAATGAACGGTTGAGGAAAGTGAATTGTAG
AGTATCTGTAAAATGCGTACTACCATACTCTTAACTTTATGGTTTGACCCTTTGCAGTCC
TGCAGGTATGTGATGGAATTCCAGAAaCTaCCAaCAaTAAAaTTCCATTTGAGAATTCTG
AG
>contig00456  length=131   numreads=13
GTCAAGCTGCGGCTGAAGAGGAGCAGCTGGACGAGGCGAGTGTTTCTCCCCTGGCTGAAA
GGAAaGgCAGTGGCCGAAAAGCGAAGAAAAaCAaGGCTCAGAAAAACTTCAGCAACATTt
ATGAATTGAtt
>contig00457  length=640   numreads=23
GTGGTGACCTTGGTTGGTTGATCATCATGGCGGCTATCGTCAGGTTGAGTTCTGTGTGTC
GCAGAGGAGTCAAACCTCTGTTCTACCAAAGCACTTTGCTGGCCAGGCCGCTGGTTGTAC
CACACAAATACCAGGAGCAGCCCTACCTGCTGACAGCCAAGATCCATGCATCCCAGGCTC
TGCACGCGGGCTCTGGCTCTAAAGCTGCCTCTCTGCACTGGACAGCAGAGCGAGTTGTGA
GCATCCTGCTGCTGGCCATGGGGCCCGTAGCCTATTTGAACCCCAGTCCTATGGTGGACT
ACTCCCTGGCTGCTGCCCTGACCCTGCACGGACACTGGGGTATCGGGCAGGTGTTAACAG
ACTACGTTCACGGTGACACAAAGATCAAGATTGCCAATGCAGGTCTCTTCCTCCTGTCCA
CGGTGACCTTCGCTGGTCTTTGCTACTTCAACTACAACGACGTGGGCATCTGCAAAGCCA
TCGCCCTGCTCTGGAGCAAATGAATAAAACTGGACTGGGAAACTTGGGAGGACCTAGACA
CTGGGACGCGAGCGATCTTGTCCTGGCTGATTGTAAAAATTCAAGCTGTTCTATGTAAAT
TCTTATAAATATATCATTTTGACaaaaaTaaaaaaaaaaa
>contig00458  length=270   numreads=4
CTTTTTGgTAGATGCTTGTTCaTTtCTTCTGGAGCGGGCTGCGACTGTAGgCcTGTTCAG
AAAACCAGGCTCTCTTCCTCGCATTAAGACCcTCAGGGCCAAACTCAATAGTGGAGAGGG
gTGTCTGTCCTCAGCCCTCCCCTATGATGTGGCAACTCTGATCAAaCAGTtCTGCAGGGA
GCTGCCAGAGCCTTtGTTTCCCACTGAGCTCCATGCAGCTCTGCTCAAAGCCCAGgCGCT
tGCCCACCCTGCAGGACAAGACTTCAGccc
>contig00459  length=186   numreads=28
aaGTACACGTAGTCCACCAAACCTAATTTATAGACCCAATGTTTTGTCAAAGCAGTCTTC
CTTAGGCTTTTAAGCATGTGCATATGTAGGATATACAGCAGTATAGTAATATACAGCATA
CACTGTATTGTATATCACTGAGTTTTGCTTATGTGTGAAGTCTTGAGGGTGAACAACAAA
ACATTT
>contig00460  length=444   numreads=5
CGGGTAACCTGGACGTCCAGTTCACTTGCCCCTTCtGTAATCATGAGAAATCCTGCGATG
TCAAAATGGAGCGAACCCGCAACACAGGGATTATTTCGTGCAGTGTTTGCTTGGAGGAGT
TCCAGACTCCTATAACCTATCTGTCCGAACCAGTGGATGTTTACAGTGATTGGATCGATG
CCTGTGAaGCAGCCAATCAATAGTCATGTTTTCCTGTGACTCACCTTTTCTCTAACCTCA
CTCACTTACATTTCGCCCCTTTGATCGGtCCCCTGAAttAGGTCCTGTTCAGCTAGCACA
aTGTAGCAAAACATTAaCAAaCGTTAGAAGCGTTATAGGTTTTTACCGTACGTATGTGAC
ACGCTTAGTCTGACTTTaCTaCAGTGTGgCTTGCTGAGCATGACACGCTCCTCTGGCTGG
ACCAGAGGGTCAGTATGTtGTTTg
>contig00461  length=483   numreads=8
AGAGcTCCCCATTCACCCGAGAAATCACAGCATTGTCAGCCAGGCCCTGGCTGATATCAC
AaGCcAGCTGGTATGGTGTGGTGAGCCAAGCCTTGCCCGCCACCTTCCGTCCGTCTGGTA
GCTCCACAGTAATGGGCTTGCTGTCTGCAGCTTtCTTTTCCTGCAGAGCATCACTCTCCC
TCTTCAGCTGCTCATAGAGGCTGAGGCGcTCTGCGATGTATCCAGGCAAGggCTTCAGCT
CTTTCACACCCCACCTCCTTGTCCCTTATCCTGCTTCTTCTCCTTCTTGTTGTTCTTGTC
ACCAGATTTGGTATCCGTGGTTTCcGCCTTGGTGTCTGCTCGGCTGTTCGTCTGCTGCAC
TTTGCTGCTGTTTGTTTCCGGAGCTTTGCCTCtCTTCACtCcTtCTTGCCTCTTGCCCTC
CAGCTCCAGCTCTGCCCGCAGACCCcGCCGGAGGTGCAGCAGTCGGTACCTGAGCTTCTC
Gtt
>contig00462  length=1072   numreads=37
ggTGTGAAGAGAGGCATCACAAAATCCATGCAGGAGGTGCACATCTTGAAGAACGTGAAG
CTAATAGACAGTCCAGGAGTCATTGcgTCACCGTCCAACCCACCAGCCTCTTTGGCTCTG
AGGAGCCTGCAGGTGGAGGAGGGCCGGGAGAGTGTGCTGGAGGCTGTCAGGACCCTGCTC
AAACAGTGCGACAAGACCCAGATCATGCTTCAGTATAATGTCCCTGACTTCAGTAACTCT
CTGGAGTTTTTAACCTTGTTCGCCAAAAAGCGTGGATATCTGCAGAAGGGTGGAATCCCT
AACACCGAACAGGCAGCTGCAGCGTTCCTTGCCGATTGGACAGGAGCCAAGCTGAGCTAC
CACTGTAAAGCACAGGAGAACCACAGCCTCCCTGCGTACATGTCTGATACTGTGGTCGCA
GAGATGCAGAACGGGTGGGATCTAAACCAACTGATAAGAGGCAATGAGGAAACCCTGAAC
GGTGTCAAATTTCCAAACCAGGCCAGCAGTATAACCTTTATCTCTAAAGGTCCGACTGCA
GGCCTGCTGAGCGTTAGCGACATCTCTGAAGAAAAACCTGGTGCTGCAGCCACAGAGACG
GAAGCAGAGCACAACGACGAGAATAATGAGCCTGAACAAACTGCTGAGGACACAAATGAA
ACAGGAGAACTGGAGAAACCACAGAGGGCAGCACTCAaAAAAAAaCCAGGCCATGTGCAG
TTCCAGTCTGTCCCCATTGACATCAGCCTCTCTGCAGGTGACGCCTATGACTTCAACACA
GATTTTAAATGAGCTTTGCCTTCAGTTTCTGAtCCGGTGCCTGTGCTCACGTGGACATGC
GGGATTGTTGATTCAGAATCACAGTTTGAACGGCACTGCTCACCAGTTAACTGGTTTCAG
ACTaGTTGTTGGTGTTCTTGCTGTTACTTCAAACTTTGAATTTAGAAGACCGTGGGGCAG
TTTCCAGACAAAGGACTAAGCTTTATCCTAGACTACATTTTTCAGTTGATGACTCAATTG
AATTGTGTATGTAGGATGAATCCCTGCCCGGGAAATGGACTTTATTAAGTGG
>contig00463  length=163   numreads=10
tttttttttttGgCTGTAGAGGGTTTATTACATTTATAGtGAATtGTCTATATACAGCAT
TTTGCATAAACacaCAATATTACAAATGACCTCTAGACACTTAAAAGAGGGGATCTTTCA
CTGGCAACATCTGGAGGAGAAGTCAGTGGATATATATACACAC
>contig00464  length=877   numreads=30
ggACAGATGTTATCAAaTGTACACGCCTTTCATTGAGAGCAGAATGACTGGCAGACGAGA
CACCCGGAGCTGTCTCAGTGCTTTTAAATACATTGACAGAGTTTAGCGGTAGGGCTCATG
gAAGAaGTtAGTGGACAAACACAGAGATGAGAGTAAAaCTGCGTGAGGGggggCGTGAAA
TCAAATAACGTCTTAGATGAACACAGAAGTCGTGACAGATCTACATTTGTAACAATGGCC
TAAACAAAGCAGCCTTAGATCATCAATCATAATGCAATTGATCACCTCTACAAAGACAAT
ATGTTTGTGTAGGTTAAAGCACTGTTGTAGCTAATAAATGATTCACTTGAATAGTAGATT
TCAGAACGATGTTGCATTCGGCCCGTATTCCTAGACTATCTTTAAAGgtCTTCTGGTAGC
AGTGTCTTATAAATGTCATGCTtGTTTTGCATGCACAATAATCAGGAGGAGTGAATTGTC
TCACTCACACAATTGTTTTGTTCCTAACAACTTGCAGGCCTGTATTAGTTCATTCCACAT
AACAGACCACACGGCTGGAGCACAGATGTCTCAGCTCCTGATTTATTGTTGCCTTTTAAA
ATATGATTTGGTGAACACTGTATTTGagaCATGTTGTAAAACATTGATTTCCAGGTGAAA
TGTGCTGATGTTACTGACTCTAAGTTCTACATATACGCTCATGTTTGAGTTGTGAGTAGT
TTTATCAAATACTTGAAAGTaGTTtGAACTAatCAAAAgTTCAAAtACCTtCcTTTTttC
CaGCTTAaCTACAAaGCAACTGAACATGCTGTGttCTTTTTTCCAAATGAAAATtCACTC
TCAGCCTAACAGATGTGACTATTCAAaGTGTATAtAA
>contig00465  length=1964   numreads=106
GAAACTCATTTATCAGTGCCtGCAGAATAACCACAGTTAGCCAATCAGAATTAACAAaTC
AAAGGCCATTTACAACCATTGTAGCTTTATTAAGTGTCCAAAAAAAAAAaCATATCACTT
ACAGTTCCTCTTGAGCGTGAACCAAGGGGAGAGGGAGAACAgTAAACAGGCAAAGTGCAC
GGCCTACACTAGAGCAACAGCCATGAAGAGCTCCTTATGTATAAATACAGACGTTGAACC
TATTTGGACCAATCACAGCCTCTTAACCCTCCAGAGATCCTGATTGCACGGCCTCCTGGT
ACGACTGCCCGCCCTCCTTCTGCTCTGGGAACAGTTTGATGAGGTCGTCAATGCGGAGGA
TAGTGATGGCGGCCTCTGTGGCAAACTTAAGGCTCTTTGTTTTAACCATGGTGGGCTCGT
ACACGCCAGCCTGACGGTTGTCTCTAGGCTTGCCGTTCACCAGGTCCAGACCAATCCACT
TGAGATTCTTGCGTTCAGGATTAACCTGAGCCTCATTGTGGAAGGCCCGAAGCTTGGCCA
CCAGATCAGTGGAGTCCTGTGCTGCATTCACTGCCAGCGTCTTGGGGATGACGAGGAGAG
ACCGaGCAAACTCAGCGATAGCCAGCTGCTCTCGGGAACCCATGCTGGTAGCATAATTCT
CAAGGTAGATTGACAGAGCTGCCTCCACAGCGCCTCCTCCTGGAACTACAGACTTTGACT
CCAGCACCCTCTTGACCACACAGAGGGCGTCATGCACTGAACGCTCCATCTCGTCACACA
TGAAGTCGTTGGCCCCGCGCAAAATGATGGATGCTGATGTGCGTGCTTTGGTATTCTTGA
CCAGGATGAGCTCATCGTCACAGAGGCGTTCCTGCACAACCTCTTCAGCTTGACCAAGCA
TAGTGGCCTCGAAAGTCTCCTCTCCCTCCAGATTGGTCAGAGACGGGCAGATGGTGGCTC
CTGTTGCTTTGGCGATGCGTTTGAGGTCCTTCTTCAGAACCCTTCTCACtGCCATGGCTC
CTACATCCACAAAGTACTTAAGACACATATCATCAATCCCACCGgTGGTCAGGATAACGT
TGGCCCCTGCTGCCAAAATCTTTTGGATCCTCTCCTTTGTGATATCAGATTCCCTTTGTC
TGATCAGGTCGAGCTTCTCTGGGTCGTTGATGATGACTTGGACTCCCATCTTCATCTTGG
TCTTCTGCAGGCTGAAGTCCAGACAAGCAACCTTGGCATTGACAACACGTTTTACCATAC
CTTGGGAGCCAACTGTGCAGTTCAGGGCATATCCATTAACCAAGAAGCTCTCCTTCTGGC
TGCGGCCGTGGGCTTTCAGTACATTGACAGAGTTGaTGGGATATTTGGCAACTCCCTTGC
CATCCACAAACTTCACAGCCAAGGCAGCATCCACCACAATGTTAGCAAAGAAGTCTGCAT
CAACTCCAATGATTTTGGAAGACATGGATGTCTTAGCTGCATTGATTAAACACTCTCTGC
CGAGGTCATCTGTCCCAATAGTGAGATTCTCATTAATGTAGCGAACTGCCTCCTTGCAAG
CCAGACGATATCCGCTGATGACAGAGGTTGGGTGAATCTTCTGCTTCACCAGCTCATCTG
CACTCTTGAGAAATTCTGCGGCAAGAATAACCACAGACGTGGTCCCATCTCCGACTTCCT
TGTCCTGCAGGTCAGCCAGTTCACACAGGACCTTGGCAGCTGGGTGCTCCACTTCCAGCA
GCTTCAGGATGGTTGCTCCGTCGTTGGTGATGGTCACGTCCCCGATGTCGTCCACCAGCA
TCTTGTCGAGGCCGACGGGTCCGAGGGAGCTCTTGACGATGTTGGCGATGGATGATGCGG
CCAAGACATTTTGACTGCGAACAGACTCGCCAGTTGTTCTGTGGCCGAGCACATTTAACG
GACCCTCCAGCAGCGACATTTTGGACCAGAaCACAACCACGAAg
>contig00466  length=851   numreads=12
tCGGCAAACATGGCGCCGGCCAAAAAACGCAACGTGAGTTCGGCGAAAACAaGCCAACAA
AGTGTAAAAACAGCTAAAATCGACTTAAATGGCAAAGTCGAGAGTATACTTGAGAGTAGA
AAACAAGCCAACGACGTTTTTGACGTCCTCGAGGTCCTTCAGTCAGAAAAaGAGAAGGAT
GTTGACAGTGCTGCCGGTGCGTGCGGCAAATTGTTCTGCACCTTGTTGGAGAGGAAGGAG
CTCTTCATCGGTAAACTACCTGGAGAGGAGGAGGAAGCgttggggggggggcgacagtgt
ctgaagagaagtaccgcatgttcatgagacaccgttacaacagctgtgtggagatgctgc
ttgagcacctcacccatgaacttcatggagtcAaGGAGAGTGCCCTCTGCTGCCTtATGA
aGTTTGCtGCAGCAGAAGgACAGCATCCCCtCGAGGACTTGGACTGGAGTGAACACTACA
GCTTTCCAAGAGAACTCATCCTGGCAGTGGTGGAAAGGCTGCTTTCCAAAACTACAGACA
ATTCACTGCTCATCTCCAGATTCCAGGAGTTCCTTGAGATGGAGGATGTACGCTATTACG
TCATGAGCTCTGTCCGGgaggAATGTGGGCAAAGTCATGGACAAAAGCAAAGGGGCAGTG
ATGCCTGTATATCAGACCAATGTGTTCACCCTCGTGTCCAACATCAGTGTGCCCAGCCAG
GAGTCAGAGCTCACCAACTTCATGGTCAAACAGGAAGCCAAGCATGAGGACTGGAAAGCT
GCTAAACTGAATGAACACAAGCGTGTCTTTGAGAAGATGTGGCTGGGCTTTCTCAaGTAC
AAGTTGCCAAg
>contig00467  length=543   numreads=13
ATGTGTGCCATCCTGGAGAATTACCAAACTGAAGAAGGCATCGTTATTCCAGAGAAGCTC
AGGGACTTCATGCCTCcTGGTTTGACAGAGATCATTAAGTTCGTCAAGCCCGCTCCTATC
GACCAGGAGATtGTCTAAGAAAGCAAAGAAACAGCAGGGAGGAGGGGGgAaGAAGAAGAA
GCAGGAAGGAGGAGACcAGAACcTGCCcAACGCCATGGAGACCATGTCCGTCAACGACTC
ATAGACTCCAGCACACGACGGCAGCGTCTCTtCACCAACCACACAGATAGAAAGTGATGG
AATAGAGCCTCATAAGTAaTGATGAACTAAAATGGTTAGAAAATGGGGAAATCTGTCAAG
TAGGCACTTAATGTAATCCATAGCTGATAAAGAAGGCTGGcTCCATCTCATCTGTGTCTG
TCTGAATGGTTGGTGTCATTCATCTCAGCTGTTCCTCTCCTCACTCAaTGAAAaGGGATC
TCTCTCTCTCTGCACTCATCTACAGtCCACTtCAGAGTCCAcTGACcGCCTGTCTGTCct
ttt
>contig00468  length=785   numreads=20
cACTGCTGTGAGAgATGCCACcAAAGACAAGGGCCAGAGTCGGTAAAAGaGCAGCTGATT
CAGGgAAAgACGATGATGgTGAAACAGCtGTCGgTAAAaGGAaGgCGACGGGAAAGaCGA
AGGAGAGCTCAGAGTCAGCTGGTTCTCcAGAGTACcGCCACTGGCTGATGAAGTCTGAGC
CCGAGAGCCGCTTTGAGAACGGGATCGACATGAAgTTCGGgATCGAGGATCTGAAGGCTT
TGCCTAATCAGACTGACTGCTGGGATGGCGTCCGCAATTATCAGGCGCGCAATTTTATGA
GGCaGaTGAAaGTCGGGCAGTTGGCTTTCTTTTACCaCAGCAACTGCAAGGAACCGGgCA
TAGCAGgAGTCATGAAAATTGTGAAGGAAGCCTATGTGGACCACACTCAGTTTGATAAGA
AGGATGTCCATTTCGATGCAAaCaGTAAACcAGACAACCCcAAGTGgAGCATGGTAGATG
TTCAGTATCAAAGAATGACGAAGCGTTTTCTTCCTCTGTCCGAGCTGAAAAAGTACCACC
TGCAGCATCGCGCCGCAGGAGGGCCTCTAAaGGACATGGCGCTTTTCACAAGAGCCAGAC
TCTCTGTGCAACCCCTAACCACTGAGGAGTTTGACTTTGTCCTGAGTTtGGAGGAtGAAG
AGCCTCTGTGAGGATTTGGACCAACTGATGCTTTCTGACACTGTAAAATCATGAAGCAGC
AGCTTACtGGTTTTTTttATCTTGTTtATAAaTGTTATTAAATGTGTTTTGCTCaaaaaa
aaaaa
>contig00469  length=687   numreads=9
cAAaGAACATAaCAAGATTAGTAATTCATAATCAAtCAAaTAGAGGCAaGAaGTTGATGC
cTAAATAGcagttttacagtgtgaaggccagttggacgtcagctccctgttgatatagta
gtaaagccAGGCCACAAAGGGGAACGCTGTGATGGCAACAGCTGTGGAGACTCTGAGCAT
CCCGACTGGAGACCTTCCAGAGTGGCGACACATGAGAAGCCAAACAACTGTCAACATGAg
ACcAGAAAATTCCcTgCCcTCCTCCTGCTGGAaGATCtctgtgactccctctgtgtgaag
cctccaacccaacatggaaaCAACAGCACAGGAAACCATCACATGCAGATCAGcAACCcg
cctccagaccAaaGTCTCTGTCACATAGGGTCCAGGCTtACTGACGCACACAGCAGGCGG
GgACACcGTAACCCACCATCcACACGCCTGcGTCcGGGTCATTGATCTGCACGTAGGTCG
CCAGAGAGAAGAATGAAGCCATGAGCAGGTTGCAGACTCTCCAGCTCGCAGGGAGCACAG
AGGACCTGCTGTCTCTGCAAACTGCACCCATTGTTGTTTGAGCCGCTCGCCTCCCCGCCc
GGGCCGCCGGCACGTAAAGGACGAGGTTAAGAGACAGTGTCATTAAACTGGGAGGgTTTG
TTTGATATTTACTGACTTCTGCATGCa
>contig00470  length=718   numreads=16
ccTCAAaCCAGcGGgCGTGGCGGATGGCagCAAGGGCGCTCTGCAGCACCTTGATGTCCA
AGTGCAGCTCAGGGTCCAGTTTACGCAGGTTGGGGGGgACGgTGGTGATGAGGATCTTGA
CTGTAGCATCGGCTGAACTGATCTCGAAGCCTGTCTCGTTGGTCAGCATGGACAGCACTT
CAGTAGGGTCCTGTGTGCGAAGGGTCTCCACTACTTTGTTGCCAAGAGCAGCGACTGCCT
CCAGTGTCGGGAGGATCTTGAGGATTACAACCAGGTCAGCAACGTTGTGTCCTGTTGTCA
tGGtGCCcTTCTTGTAAGAGCCCACCTGACGCACCTCTTCAATTTGCACTTCAAAaGTTG
CCAGGCGCAACAATCAGGTTGTCAATGACATtGTTGATCTTTGTGACCAGGGACAGGATG
gAGGACTGCTCTGCGGGCgTGGGGCTCAGGTCCtGGTTtCtCTtCAGCAGACACTCGCTG
AAAGCTGTCTCATCGGATGCAGGCTTCACTCGGGGGAAGGCCATCTCACACACATAAAAA
TCAAACGGGATGTGTGGGACAAATGGACGGTACCCCTGGACcaGTCCTCCACGGGACCCG
AAGCGGCCTCCCCGACCCCTGCCGCGGTCCCCTCTCATTGCGTACGACGTTTTGATTGTT
TAAAGTGAAAATGCTAGGAGAAGTGTTCACCGTAGACCGGCTGCTAATGCAGTGCTGc
>contig00471  length=996   numreads=34
GCCTTGCcaGCCcGCTCAGTTTTTTTTTtttTAAaGTTTGATCCAAAGTGGAAGTTTTAA
TGATGTCAGAAAAACAAATGGTACAAAGTATTACTTCTGAAAACGTATTAGTAATACCCG
TTGCCACACATTAACACTCACACACATTTAGTACTGGATCATGTTAGGCACAAAGTGGGT
GGAAGGTGTACAGTGTGTTGGACCAACAACTTCTGTTAGTACCTTTGATTTAATCCACCA
CCAAGCCCCTGTCTTTACAGTCCTCTCATGCTTCCTCCCTTGCAAAAATAGCCTTCGAAT
CTCTTTTTATACAAACGCAGCATGGCCAAGACAACTTTTACTTTTATCGGTCAACCATAT
TGCCTCTACTGAGTCTTTGTCAGTTCAGTGATATACTATAGTAAGGAGGGAAGCATTAGA
AGCTGTTCCAGACATGGCTGGCATAGTTTAATATTCTAATGCCCTTCTCTCACTTTGCTT
GGATAAGACACCCTTTCTGGTGTCCGGTCCCGGGACGATCCTTGTCACTGCAGAAGTAGC
TTGGCGGGGCTGAAGTGACCCAGGTTCTCACAGGACTTGATCCATCGCTGGACGTTAGTG
GGAGCAGAGGAGGCCGAGCCACTTTGTAGCACGCAACAGTAGCAGGCGATGTCGGCCAGG
GAGAGGTCCGGCCCGGCCAGCCAGGGGTTGCGGCCCAGAGCGGAGTTGAGTGCCCGCAGG
ACGACGGACCGCTCCTtGGCACTGCCCTCTGCCAGCTGGAAGAAAGCCGTGTCCACCCAG
CTGTCCACCAGTGTGGCGAGAGCAGGGTCGCTGGGGTAGGGAGCCAGCAGCTTGAAGAGG
AAGCGCGCCACGTTGGCCTCGCCCTCAATGGGGCACATGTTCTGGACACTGAACTTCATC
TGCAGTTTGGGGACATCTTTCCATATGAGGGTGAAGCCCAGCTGGAACATGTGGCGGGCG
TAGCTGTCCGCATGGCGTGGACCGAGGCAGGACAgg
>contig00472  length=714   numreads=14
aTTACtGTTATtATTGGCGGCTCCTATGGTGCAGGAAACTATGGCATGTGTGGCAGAGCC
TACAGCCCTCGATTCTTGTACATGTGGCCAAATTCCCGAATCTCTGTAATGGGCGGTGAG
CAGGCAGCCACTGTCCTGGCCACTATCACCAAGGATCAGAGGGCACGTGAGGGAAAGGAG
TTCACAGCAGAGCAAGAGGCTGCCATGAAGGAACCGATAGTGCGGCGGTTTGAAGAGGAA
GGCAGTCCATACTTCTCCAGTGCTAGACTGTGGGATGACGGGATTATTGATCCAGCTGAT
ACTCGTATGGTTTTGGGACTTAGCCTCaGTGCAGCACTGAATGCACCGACGAagaagaca
cgTTTTGGAGTGTTCAGGATGTAATGCTCATTTAGCATTGTAGGTGTGGAGACCTTCCTG
TCAGAGTTGTACGTATACTGTACTTAATTAGTCCTTGTAGATTTGTTTGTGAGTTGCCAC
CAGATTAAGAGCAACAAACACAGAAAAaaaagaagaaaaaTCACACAACCTTGGATCCAT
ATGAGTGGATGGTGTACTGGTGTTGTGGGACaTTTCCACTAATAAGCTGTGCCTTAACTG
TTACTACTCCAGTGTAAATGTAAACTGTTTCCTTCCTCTCTTTCCCCTCTCTGATGTATT
GGGTTTCTTAATCAAATACTGTAAATGGTGAATTTATAAaGATGTaGaaaacat
>contig00473  length=584   numreads=6
ACTATTtCCAGCGGCAAGTgAAAGCACCATTACGACTGGCTGCGTGAGGCGTGTTTGGCC
GGGCAaGGACACACAGTGCTGTAATGACATTTGTGCCTGTCAAGGTAGAGACCCTGCTGC
TGTAGCCAGGAATCATCTAGAGTCTTAAGGTCTCAAAGATACAGTCTGTGTGTCTTTGCG
GTGTCCTCCGTGTCGTGGGTGATGGTCAGCTGGTGACTGGGGTTTCCCGGCCCcTGTGGT
CAATGGCTGTGAGCAGAGGGGGTGTTGCCTTTTGGGTGGGTTGTGTCCGAAGCCATGGCA
GAAGGCAACCCATCAAAAACCAGAGCTGGAGTCTCAGTCAGGCGGTTGACTGGCggtgga
tccgtcagacacgccccctgagcagtgcatcatgggccctggcaccccccaacagCCTGA
GATATCAGAATGTTAAGCAACCAGTGCTGTCCCACCCGTTCCACCATGCCAGCCAGCCTC
ACAGAGGAGGTTACCAAGAGGAGGACTGGGAGGAGTCTCTCAGTGTGTGTGTGCTGGTGC
GACAGGACGAATCAGATGGCCTCCACACCCTGCTGGAGATTCCT
>contig00474  length=453   numreads=8
aCTGGTCATCTGCTTTAGCTGGTTCACGATCCACAGCGTCGAAGAaGTCCTtGTACTTGA
GATTCCTGGAGCTCTTTTCAGTGGTTTTCTtCTGCTTTTtGGtAGAAAGTATTTGCTCTA
GGTCGAGATCATGTCCTCGTCAGAGGGCAGGTCCTGAAAATAGTCTAGGGCATCTTCATC
CTCCTCCTTTCCCTCTCGCTTGTCCATATCATCAAGAAACGACTCCATCTCTGACAGTTT
GAAGAACTTATCATCAACCTCCGAGGGAACCACCTTTGTTTTGGAGCCTTTCCTtCCGAT
CTCCTTCTTCTGTTTCTCTCGCTTCTCCAGAGCGtccacgtcaaagtctaaatcagagtc
ctcatccgtgtaatcctctgccttcgcagccattttcttAGACtGTCCTGgTGgTTGCTC
cTCATcTTCTTccTCATCAAcGCTTtCACCATc
>contig00475  length=443   numreads=8
gTCAGAGTACAGCGTCACCAACACCATGGCAACGGGGCTGCGTACGCCACGcACCcccAC
TGTCCAGGACAGGATCCTGCAGGAAGCCCAGAACCTGATGGCTCTGACCAACATCGACAC
CCCTCTGAAGGGAGGCCTCAACACTCCGCTGCACGAGAGCGACTTCAGCGGCGTGACACC
TCAGCGCCAGCAAAtACAAACACCCAACACtGTTCTCAGCACGCCATTCAGGACCCCTGG
ACAAGGTCAGGGGTCAGAGGGCATGACTCCACAAGCAGGAGGAGTGATGACCCCACGCGG
GCCAGTTACTCCAGGGTTGACCCCCGGCCGCACGCCGCTGAGAGACAAACTGAATATTAA
CAGCGAGGAGCAATTGGCTGACCCTGCATACGCCAAACATATGCAAAGAGAAAGCCTGCA
GCAGCTGAGgCAGGgCCTGATGt
>contig00476  length=1720   numreads=40
CTCcGACGAGGAACAGGCGATTAAaCTTGAAAAGCTAGCTACCCAGCAGCAGCAGCATCC
ACCACCCGAAGCCTCTCGGCAACATTTCCCATCACTGGCAACCAGCAATGCAGGAGACAT
GACGATAAAGCCGACAGCCTCGTCCTTCTGTCAGTGAATGAACAAGTATCCCCTCTGTGT
TGATCGTTCATCTTGGTGAAATGAATTTCTTGCGCAATCGTCTTGTTGTTCTGGGCCTGG
TGTTGTTGGCtACGTTACTGCTGTACCTGCTGCTGCCATCCATTCGCCAGGGCAGCATGG
AGCCGTCTCTTGAAGCTCAAAGAATGGGACTGATGGCCACCCTTCCTCCGCCGCTGCCAA
CCATCAATGTCTCCATTCGCACTGGACAGCTACCCGGGGACCCTCCGCTGTTCTTCAGAG
AAGCTTTACCTGTTGATGGAGCTGGACGTCAGATATtGCCAAGGCTGCAAGTGGTCCTTC
TGCATGGCCAGGCCTTCACATCCAAAACCTGGGAAGAACTCGgTACAaTGGCACTGCTGG
CAACTAaTGgATaTCAAGCcTTGgCGATGGACCTGCCAGGgTATGGAAAATCTCCGGACT
CAGAGGCTCTGAAGACCGACCAGAATCGAGTGGACCTCCTTTCAAGGTTCATGGAGTCTT
TAGGTGTAAGAGCAGCTGTGCTTTTGAGCCCcTCCatgagtggacattactccatcccat
tcctcatgaagaacaacgctCAGCTCATGGCTTCATCCCCATAGCGCCAGTGGGTACCcG
AAGTTACACTCCACAGCAGTACCAaaGATGTCCAGACTCCCACtctgaTTGTGTTTGGAG
CCcTGgACACAAATCTGGGTGCCCAGTCCCACAAGAACCTCATTCAACTTCCACATCACT
CTGTGCTAAAGTTAGAAGGAGCTCGCCATGCCTGCTACATGGACAAACCCAGAGAATTTC
ACCAAGGATTGATCGACTTCCTCAGCAAACTGAAGTGAGATGTGTGGAGGAGGAAGAGGA
GGGAGAAAATGGaaaCAaaaGAAAgAAgAGgAAAAAATAGACAGAGTAACACTAGTCCTC
TGATAAGAGGTTTAGTATGGCGACAATTTTGCCAGAAGGCACTAAGATCAGCATTATTCA
TAtATCATTATCACCTGAAGCAAAGAACTTTGGCATGGGAGTAGGTTTTAATACCTGGAA
AATGGcATGTAAAATATTGTAGTGAGGGTTAaCAaTACAGTATTTCAGATGTTtCCATtA
CAGAAGTACTATTTTTTCAATTTCCCATAGTGTCACCCAAAAATATGAGAGCTtGTTTTa
aaaatagcttcagacttgtgtagtggtgtttcatgtgTTTCATGTCTCTCTTTGCATGTA
AAAaCATGgAATGTGTTTGCTTCACTGTTACCATTTGTAGGTGACATGTAGGTTACTGTA
AATATGCAAATGTAGCAGCTGCCTCTGTTTAAATAGCTCCTGTCACTTCACATTTGACCA
ACAGATTTGTATATTAAGATCTAATTACCATTCCAGCTTCCAAGAAAACACATGCTGTTC
TAAAAAGAGTTGATGCATACTGTAATGTAAATGTATAAAAGAATATGgACCATTtAAAAT
GATAAAAAAAAGTGCTCACACTGATGagATGTAaTATATTTGCAATAaGTTTGgACAATC
ATtCAAAAAACAAACTTAAAGATAtATGcaTaGCTTaaaa
>contig00477  length=487   numreads=117
cccttttCcGCTGTAGTAAGTAAACGTGCCTAAGGTGCTCGGTTCTTCACCCGAAGCTAA
GGCCCTCAATCCGGCGACTAGCACCGTCAAATTTAGGCATCCAACGCTACAAATATAAAA
TCTAACATCTACAATGGCCTCCGTGTCCGAGCTCGCCTGCATTTACTCTGCTCTCATCCT
CCACGACGATGAAGTCACCGTCACCGAGGATAAGCTGAATGCTCTGATCAAGGCTGCCGG
CGTCACCGTGGAGCCCTTCTGGCCAAGTCTGTTTGCCAAGGCTCTTACCAGCGTTGACAT
CGGCAGCCTGATCTGCAACGTTGGCGCCGGAGGTGGAGCACCAGCTGGAGCCCCTGCCGC
cGCCGCCGCCGCTGCTGGAGACGCCCCAGCCAAGGAGGAGGAGAAGAAAGAAGAGAAGAA
GGAAGAGTCTGAGGAGTCTGATGATGACATGGGCTTCGGTCTCTTCGACTAAAAGTTGTT
TTTTAAG
>contig00478  length=800   numreads=14
CGCcAGGTTCTGTCAAGTGTGACGTGCGAAATAAaGCCAGAGGATGATATCCATGTTCTG
CAGCAGTCAGGGTGCAACTATTTTtctaTTTTGCTATCCTTAGAGCCTCAACAGCCGTGA
GGCCATGTGTAAaGTGTCCTGTTGgCGGCCCTAGCGCCTTAGTGTCCATTAGTCTCAGTC
TGTCATTTCTGCACTGACAGAGGTCCCTCaGCaGTTTGAGGATGGgACCcTAaTTTTAAA
TGGGAgTTtATTTCATGGGGAACaGAAGCCtcGTCACTGCCGTCcACTGTGAcTCAGCTG
TCATTATGACGAGGGCAGGTTGCTgaGAGCTGCTTCATTCTGTCTGAGTTTGGCCTTCAT
TCGAGCGATCATCTCCTCCTGCGCCAGCTCCTCAAAGTCGTGCTGCAGTGAAGTGGAAGC
TGCACCCTGGGACTCTCTCCTGGTCCAGCTCTGGCCACTACTTTGCTCTACAATGCTGTC
AGGTTCCCCGCAGTCAGCTTGTAGATTGCTGTCTATGTTTTGATTGGTGCTCTCTTCGTC
GCCCAGGTCTTGTATCTCACcGCCGTCGTCGGCCACCTTCCCCTGCTCCGCCTCGGGCTG
AAACCAAGCTGACTCCGGGACTGCTGCTTCCGCTGCAGTGTTGGATGAGGATACGTCCCT
TCCCTTGTGCGTAACATGCTTTCTGTTTTCACTCTGtgttactttaggggtggtgTGTTT
CTTCTTGGgATTTAGCAGCTCCTGATCTGTGGTGGAGGCTGTTTTTCTAaGAACcACCTT
tGgCTgTTTtGGGAGGTTtg
>contig00479  length=1215   numreads=26
GTGAGTACTTCTTGCCTGCTAGTTAGTTAACTTACTAGCTGAAGAAAAATCATGCTGCGT
CGAGAGGTGAGGCAGAGACGAGAGTACCTGTACAGGAAGGCTCAAGAGGACAGGCTCCGA
ACcATTGAGGAGAAGAAACAGAAGCTGAAGGGTGCACTTGATGAAAATCGTCTTCTGCCA
ACCGAGGTACGCAAAGAAGCTTTGCAGCTACAGAAACTACTGGAGTATGACGATGAAGGA
GCAGAAGGTGTCAGCTCACACATGGATGATGAGTATAAATGGGCTGGAGTTGAAGATCCT
AAGCTCATGGTCACCACATCCAGAGACCCCAGCTCCAGACTCAAAATGTTTGCCAAGGAG
GTGAAATTGATGTTCCCTGGAGCCCAGCGCATGAACAGAGGAAATCATGAGATTGCTGCC
CTTGTGCGAGCCTGCAAAGCCAATAACGTCACAGACCTTGTCATCGTGCATGAAACAAGA
GGACAGCCAGATGGCCTGGTGGTGTGCCATTTGCCATTTGGACCAACAGCTTATTTCACT
CTTTACAACGTGGTAATGAGGCACGATGTTCCAGACATAGGCACCATGTCCGAGGCCTAC
CCCCACCTCATTTTTCACAACTTCACGTCGCGGCTCGGCAAGAGGGTAtCcAATATCCTC
AAGTATCTTTTtCCAGTGCCGAAGGAGGACAGTAGGCGTGTAATCACATTCGCCAACCAA
GAGGACTTCATCACTTTCAGACATCACACCTACAAGAAAACAGACCACAAGAACATTGAG
CTGACAGAAGtAGGACCCAGGTTTGAAATGAGATTGTACATGATCAAACTGGGCACCCTG
GAGAATGAGAGCACTGCAGACGTTGAGTGGCGTCACCATGCATATACACATACTGCGAAG
AAAAGGAGGTTCCTCAGTGTGCAATAGGAACTGATGAAGATGAACTTAAAATATGGAGTT
TCTAAAATGACTGGGgAGGTTTTGTTCGAGAAATGTAATCAATTCAAGTCAAGGGTTTCC
CATTGTCAACAATTATGGTCACATTTACAGTAAATGGGTAATAAAACTGCATCATACCCA
TCATGAGTGACTATTTTTCAAGTAAAAGAGAACCTTTTTTGATAAACCTATTGTAGGACT
CCACACATACTTAAGGGTATTATAACTGTTGTGCTGTTTTGTAATAAAATGCATTTCTAA
TGaaaaaaaaaaaaa
>contig00480  length=324   numreads=6
gAAGGTTTCATCCTTTGGCTCCTCTTCATCCTCCAGGTTGATCATAACGAAGTTGTGTGC
GAGTTCAGAGATTTCCTTTGACTCAGCAAAtttgggcttcagtgCTTTGCAGGCTCCACA
CCAGCTCTTATGgATGATGAGCATGATTGGCAGTCCGCTTGCcTCTGcTTCCTTTTtGCC
ATCATCCAGCGTCCTCcAGTGGATGTTATCACcAAACCCcTTCCcGCTGgCGGCCTCGAC
AACCTCCCGAAAaCACGtCAAAGAGAaTAAAACTTGGAAaGTAGAAAATAAAGCGATGTt
AACTAGAGACTTTtGCATTTtGGC
>contig00481  length=527   numreads=12
GCACGCTGCAGCAtCCTGGACTATCGCGGCAACATATTGTATGATAAaTACGTCCAACCG
TCCCAGCCCGTCACAGACTACAGGACTCGCTGGAGTGgCATCCGAAGgCATCACCTGCAC
AGCGCCATGCCCTTCGCTCAGGCCAGGgAGGAGATCCTCCGTGTACTTGAGGGCAAAGTA
GTCGTCGGTCACGCCATCTACAACGACttCGAGGTGTTGGACATGCTCCAtCCAGGTCAC
ATGGTGAGGGACACCAGTACAACGCGCCTCCTCAGCCGATTGGCCGGTTTCCCCCGCGAA
CGCTGCGCTTCCCTCAAAATCTTGGCCAGTAAGCTGCTGAACAGGAGAATCCAGGTGGGG
AGGAGAGGTCACTGTtCGGtGGAGGACGCTCAGGCCGCCCTCGACCTCTACAAGCTGGTG
gAGGGCGAATGGGAGCAGGAGCTGCAGAACAAGCTGAGGGACGACAACGCTCCACAAGAG
CCCAGCTTCGCCTCCTCAAACCaTTACATGCAGGACgAGTACTGGcc
>contig00482  length=728   numreads=43
tttttttttttAaGCGTCACCCTCTATTTTATTTACAGATGACTGGCATTTTAGCAGCTC
ttttAAAATCAAGATTTTTATATACTACTACATTTACAGCAACAACAAAGTATTAAAAAT
CTCATTCACTCCCTCTTGATTTGATAAGCTTAAGTTAGCCATATATTAACGTCACTCAAT
AAGGATAATGGATGCACAATAAAAGGGTGCCCCATTGTACATACAATCTTAGTGAAAGAA
AAAACTTTTTTCAAATCAAACATACAAGCTTGTTGTTTCTCTGATGTCCAGGTCTGGACA
GTCCTCTAGTGTAACAGTTGCAGTTTCAGGACTCCCACCAAGCAGGACATGAACAACAGC
AGGGCTGAGTCCCAACAGGCAAGAAAGGAGTGGCCTACCATTCTCCCCGCCACCATGAAC
ATATCACTTTCCACAAGAAAGTGAGAGGCTGAGGGGACTAAaTGGCCAGGCTCTCCTTCA
AAAAGCCGTGTAATATTTGAGTTTGCAAAATTGATGCAAAACCCTGACTTCAGTTTTTCC
ATGCATGTTGAGAGAAAGAAGCGAGTTACACCCTGTCCAaTAGCAGTATCTCCTTCAAGT
TTGCAATTCAGAGGCCGTCCCCATTCCACATTAGTTCGCTTGTAGAAGGAGATTAGGGCC
ATGTCCTGTTCAGCAGGGCTTTTTCTGATGTCCATGCTGAGAAGTAAGGGGCTCTCCGTT
TCATGACT
>contig00483  length=258   numreads=31
aGAGGCAGACGGAGAGACCATCACTTCAAATGGAAATGACCAGGTCCTTTCCAGGTCTTT
TTACCAAGGGCAGAGGGAAGAGGCGCTTTCCTGCAGCAAATCTTGTTCCTGCCAAGAGAC
TTAAACCACTTGATGTGGCTTTCTATTTGTTGCCAAAGCAGTGTGAAAAACCCCcAAAAG
AGCAGGAGCAAATAGTCCATATGCATGCAGGATTGGGCCGTAGGACTGCTCATCTAGATG
AAAGCACAACACATGAAG
>contig00484  length=1490   numreads=61
GCCTCAGCcACCTCTCCcTtCGTtCcTTTCTCATTCAAGATGGCGGGCGACGAGTCTGGT
ACAACGCTTGGTCAGCCTCATCTGGCGAGACAAGACCTCAGTTCTCTGGATGTGTCCACC
TTGACGCCTCTCTCTCCAGAGATCATCAGCAGACAGGCCACCATCAACATCGGCACCATC
GGTCATGTGGCCCACGGAAAGTCCACAGTAGTGAAGGCCATCTCTGGTGTTCACACCGTC
AGGTTTAAGAACGAGCTGGAGAGGAACATCACCATCAAACTAGGATATGCCAACgctaag
gtctataagctggacgaccccagctgtcccaggccagAGTGCTACAGGTCGTGTGGCAGC
AGCACTCCGGATGAGTTCCCCTCAGACATCGCCGGCACCAAGGGCAACTTCAAACTGGTC
AGACACGTGTCATTCGTCGACTGTCCCGGTCACGACATCTTGATGGCAACCATGTTGAAC
GGAGCCGCCGTGATGGATGCAGCCCTCCTGCTCATCGCGGGTAACGAGTCGTGTCCTCAG
CCCCAGAcgTCCGAGCACCTGGCTGCCATCGAGATCATGAAGCTGAAGCACATCCTCATC
CTGCAGAACAAGATCGACCTGGTGAAGGAGAGCCAGGCCAAAGAGCAGTACGAGCAGATT
CTCGCCTTCGTACAGGGCACAGTGGCCGAGGGCGCTCCCATCATTCCCATCTCGGCACAG
CTGAAGTACAACATCGAGGTGGTTTGTGAGTACATCGTCAAAAaGaTCCCAGTGCCCATC
AGaGACTTCATCTCcGAGCCCAGACTCATCGTCATCAGATCTTTTgacgtgaaCAAACCC
GGCTGTGAAGtcGATGACTTGAAAGGAGGTGTGGCCGGAGGAAGTATCCTGAAAGGCGTG
CTCAAGGTGGGTCAAGAGATCGAGGTGCGGCCAGGCATCGTGTCCAAAGACCAGGAGGGA
AAGCTCATGTGCAAACCCATCTTCTCCAAGATCGTGTCTCTGTTTGCCGAGCACAACGAC
CTGCAGTACGCCGCGCCCGGAGGCCTCATCGGTGTGGGCACCAAGATCGACCCGACGCTG
TGCCGGGCGGATCGTATGGTCGGTCAGGTGCTGGGCGCCGTCGGAGCGCTGCCAGAGATC
TTCACCGAGTTGGAGATCTCCTACTTCCTGCTGAGGAGGCTGCTGGGAGTCCGCACAGAG
GGAGACAAGAAGGCTGCCAAGGTCCAGAAGCTGTCTAAGAACGAGGTGCTGATGGTGAAC
ATCGGCTCGTTGTCGACGGGCGGACGCGTCAGCGCCGTCAAGGCCGATCTGGCCAAGATC
GTCCTCACCAACCCGGTGTGCACAGAGGTCGGAGAGAAGATCGCTCTGAGTCGACGTGTG
GAGAAACATTGGCGTCTGATTGGATGGGGGCAGATCAGGAGGGGCgTGACCATCACACCC
ACAGTGGACGACGACTGAGGAGAGAGAGAGAGAGAGAGAGAGAGAGAGAG
>contig00485  length=239   numreads=3
cTTCGGATCCTCAAACGTGATCTCAAACATCTTGGAGAAGTTCTGACCAAGATGGTGGgA
TGTAGCGCCCTGAATGGCTCGGCCGCTGGCAGAGATGAATGCCTCCACAGTAGTGGTGTA
aTCTCCTCCTGCAAaCTTCTCcTTCTCTGTCTTCCTCCCCTTCACAaCAGGGATCGCCAT
tAGCTCTTCATACACCcTGGCGTACAGATCcaGGaTCtGaaGCACCTccTCAACTGCcT
>contig00486  length=303   numreads=5
cTCCcTGAGGGAGGAGAGgaGgAAGCTGGgaGGgTAGCATGgTGGGTAGAGGATGAAAGG
GAGCCAGGCCTGGGATGTTGAGGGGTGGgAGGGATGCCAGAGAGGGGACTGTGGTTCCTA
TTGGTGGTTGTCCTGCTAGAGACACAGCACTGAGATCTGGGAGTGGCAGGTTGAGGTTGG
GTAAGTTAGGGAGTGGAGGTAAGCCACCTGGGAGGGGCATCAGACCTGGTAGCGTGGTGG
TGGGGTTGAAGCTGGTGGCAGCAGgATTAaGTGGAGTgAGGGGGCTGAGGGAGGGGCTGG
Tgg
>contig00487  length=658   numreads=12
cgTTGGgCTGGAAATCCACCGTCTCAaCCACTACGAaGTCATGCCAGTCGATTTGGGCAT
ATGCCACGCGTTCTTTCTCTCTTtCCTCCTCCTCCTtCTTtCTTTCACGCTCCTGGAACT
TTGCCCACTCAACACGGTACCTCACCTGGTCCATAACCTCTCTTGGATTCTCAGCCTCTT
TCTTCAGCTTGGTCAGTAGGCCTTTGGGAGGGATCAGAATCTTAGTGTACTGCTCGACCA
GTTTGGTGAAGTAGTTGAAAAGGCTGTGCTGTGGCCGCAAAAaGTCAAACTGGTAGTTTC
TCTGTTCCTTCTGCaTGAGCTGAGTGAGAAaCTGGCGGCCATTGCGAGCAACAAACTGGG
CAGTGAGCTTGACAACGTCCAGATCAAATGCTGAGATTGATGGAGGATCCGCAATGAACT
CAAACTCAGGAGGTGGTTCTTTGGGGACAACTGTCTCTTGAATCACCTGCACTTTTTGAG
GAAGCTGGGCcTGCTgcatggcctgctgcatgaccttaggcactgctgcagacggctcct
gcgctttgccctccttaaaactcattgactttgtgacggtagtaggcatggtaggggtca
ttagggttgaggaaattaaactttggaTtGTTGATCTCATTCTGACGGATTCTTGCtt
>contig00488  length=774   numreads=22
TgggtaGgAaGgTTgAGGATGATTATAACAGgAGCAGCTCCTACCTCGCCcAGCGTCCtc
GGGATtCCTtAGAgCAGCtCtGGGATGCCAGGTGTACGAGGCGTACGGCCAGACAGAGTG
CACAGCTGGCTGCACcTTCACAaCACCTGgaGACTGGACTCCAGGTCAcGTCGGAGCCCC
GCTGCCATGTAACCTCATCAAACTGGTGGATGTACCTGAGAAGAACTACTTTGCCTCTAA
GGGGGAGGGAGAGGTTTGTGTGAAGGGACCAAATGTGTTTAAGGGCTACCTCAAAGACCC
GGAGAGGACAGCAGAGACGTTGGACACAGACGGCTGGCTTCACACTGGAGACATCGGCAA
ATGGTTACCTAACGGCACTCTGAAGATCATTGACAGGAAGAAACACATCTTCAAGTTGGC
GCAGGGCGAGTACATCTCCCCTGAGAAGATCGAGAATATCTACATTAGGAGTCAACCTGT
GGCACAGCTTTATGTTCATGGAGACAGCCTGCAGTCTTGTTtGGTgggaattGTggttCc
TGACCCTGAAGTCATGCCTGGATGGGCCAAGAAAAAAGGAATTTTAGGCACCTTCAAGGA
TCTCTGTAAAAACACTGAaTTAAAGAAGGCAATCCTTGAAGATTTGGTGCATCTGGGCAA
GGCCAGTGGTCTCCACTCATTTGAGCAGGTGAAGAACATCTACATCCACAACGAAATGTT
CTCCATTGAAAACGGCCTCCTGACGCCGACACTAAAGGCCAAGAGgACCGGGCT
>contig00489  length=414   numreads=8
ttGCTGGGAaGTGCCCGGACGGCCGGTCCTGCCACCCTGTTGGCAAACTCTACGATATCA
TCTTTTGTCCTTGGCCCCTTGTAATTATAGGCAAGAtCACCCTTTAACAGTTTTATtGTG
GGGTAACCACGGACACCGAACTCTGACGCCATTCCAGAGTAAGCAGTGGCATCCAtCTTT
CCCACGCGGACCGGCGACCCAGAGCTCTTCAGCTCAGCTCCCACATCATGCCATACCGGC
TCtAGTTTTTTACAGTAGCCGCACCACGGTGCGTAGAAATCAACCAGCCAGACGTCGTTC
ACTCTTGTGTCTTTGAATGTGTCATCCAGGTCTTCAACAAATGCGAGCACCGCCGAACTC
AGGAAAGCCGCTACAACTCCATAAAACAGGGAAGCTTTCACTTGTGCcATCGCt
>contig00490  length=253   numreads=7
ccACTTTTtCACACCACGTtGAGTTTAGTGACAATGAGCACGCGAACAGACTGATCAAAG
CCCGAACACACACACAGGCCTTGCTTGTCGGGGCTCCAGTCCAGGCTGGCGATTGGCTGA
GTGGACAGAGTGACGTTCTGTAAGAGGTTGACAGAGCCAGCTACGCCCACATCCACGTCA
TCTGAGTCCTtCTTGCTCCTCTGAGCGGGgTACTCATaTTtCCATAGATGTAaGTTGCCT
GCTCCTCCCGCAG
>contig00491  length=1086   numreads=49
TGTATGTCCTCGTTTTTATTAAAACATTGAAAATATTACATTAAAATGTAAAAGGATTCA
CAATGATTCAATCAACTGAAGATTCTGGAAAACTCAAGAAAGGCTGAAGATGACACGGCC
TGCTATCTGACACaTAAAAaCTACACACACTTTAGGGAGATTAAGAACAGCATAATGAAA
ACTGTGTCTCAGCATGTCTCTTTTCCAGCTGGAACAATGTCCACCATTGTCTGCTTATGC
TCTCAAGGTGGTTTCCGCCTGTTAACCTGGGCAGTCTGTCCAGGTCTTTCCTGGTAATTC
AATAGTCAAACAGGGAGCACATTCTCTCGTACAGGGCTCTTAATCTGCTTCCACTTGAGT
TTTTGCTTGTTTCCAGTGTTACGTGATCCAATGTTTTATGATCAATCAGCCACAATGTCA
CTATCAAGGAGCATTAGAACCAGAACCCAGTCCTGGCAGTCAGTGTCCACCCCCCCTGCA
GGAGGCACAGGGCGTTATTTCCTCCCCATTATGAAGCTCGGAGCCTCGGCATCATCATCA
GCCTCTCTTTCCTCCTCCTTTCCCTCCTCCTCCTCCTCACTGCTGTCCGAGCTCTTGTCG
GACTCTTCCTCGTTTTtGTTTTTGGCCTCTACCTTTGCCTtCTTTGCCATCAGCTTCTTC
TTCCTCAGCTTCTCCCGCTTCTTCCTGCGCTTCGCGGTTCtCTCCTCGGCTGCCCGTTTG
TTTTGCTCCACCTTGTCCAGGTAGTCCAGGTCCtCGTTCTGCTTCTCCGACATCTTGTCc
AGgAAGTCCTGCCTCTGGTACTCTCTGCGTCGGAGGTGTCTGTAAACaTGgAACTCCCCG
CTGCcGgCCCcGgCGcTGgAGCCCATCACATCCCGGACGAACTCCGgCGGAGCCcGCGGg
TtCcACTCcTTGGGCCGGTCCGGGATGGGAGCGGGTTTATCCGGGTTCCGCATCAACcTC
TCCAGCTTCAGACGCTGTTCCTCCGCCGGGGTTTTGgCGATAATCAGAGGCTGAGTGTCT
TTTCCTCCAGGTTTCCCTGGCTTGTTATTCTTCTGCATGTGCGCCGCCATCTTTCAGACC
GTCGtt
>contig00492  length=275   numreads=4
CACATACAAATTAAATttCAACACACAGCAtCTAGTAGCTATTGCcTTCATaCATGCTGC
TTTGACGTTTTAGtGTTTGTTtCTGCaTTATGGAAATTACTtAAAATGACaGGGAAAACC
ACACAGGGCTtCAGCTCTTTGTTGTCAGAGTAAATGATTGTTtCTTCTTGCCCTGTCTGC
TCTTAATTTAGAGTTGAAAAaTGTTAGCAGCGTCATAAAACTGTACAaGCTTTCaTAAAA
TCTGTTATtAAATTGgACAtATTtgCcaaaaaaaa
>contig00493  length=967   numreads=44
GCGTGGCCTCGTGGTTCAAACTGTCCATCACACGTCCAGATACAGACGGAAACGTGGTCT
CATTCCGACCTCAAGCTCAAACTTCTACCTGCTAATGAAAACGCCCTCAGGTATTTCTTA
GTCCCAACAGGCGCGATTACATTCTCACACTGAATGTTTTTCGGTGTCGCGAGTCTGAAA
CAAACTCCAAaCTGAAGTGGTGTCGTCGCGGCGTTTCATTGCAGTATCGtCTTTTTAACA
ACTCTCCCTTCTTTGTTAAGGGCGAAGTTGTAATTCTTTGGATTGTCCAGAGCCTCTTCG
ATACGCTGATCCAAGTTCTCCAAGGTGATGAAGTTCTTtGCTTCCTCCTGCAACTGTAAT
ATCTCTCTCTCTttttCtttGATGTATTCCTGCTGTTCTTGTTCCTGCTTGATGGCAGCT
TCTAACTGCTTGCGCTCAGCTTCCTCCTTTTCCtttCTGGACCCTCAATATCCTGAGTTT
GAGCAGGCGGAGGTTCTCCCGGTCGTTCCAGTCCATGAGGGCGCGATGCTCCTCCACCTC
CTGCCTCGCTCGCTCCTCCGCCAGGGAGCCCGTCTCCTCTTCGTACTTCCTCTGAAGCAC
TTCCTCCTTAAaCTCCAGACGAAGCGCGCTCATTAACAGCTGGTACTCCGAGTATCTCTC
CTTGAGGACGACCATCTCCACCGGGTCGACCGAGGAAGGCACTTTGATTCGCCCCACTTT
GGACTTGGCCACcGGGTCGGTGCGGGACTTTCTTCCGCGGACAGCCTCGACGAGCACGCC
GCTCCTGGGTGCGAGGAGCCGGGCAGCCTGGACGCTCCTCCCGCCGAGTACCTGGAACAT
GTCGGTGCAGGTGCAGGTTGTTAGTCGGTGAGTGAAACGGTGAATTGCGGCGTTTTTGCG
TCTGAAAGCTGCGTTAAGAAGTTAACATTGAGACATAAATGTTATCCACATCGGGCGGCG
GACATGc
>contig00494  length=275   numreads=16
gAAaaaaaaTACAACAGAAGGAAGTCTTTAAAAaCTATATGCAAAGGgAaTTTAAAAaCA
TAATAAATAAATAAAATACCAATATCATGATGATGGTGTAATTACAACTGAGAAGGTTTt
GTTTTTtAAAACCAAAGCAGAGGAGAAAACAGTGAGTTTATAGTACTtGGTTttGCATTA
AGTTCAATAAGGGACCTCTTGGtaaaaagtagggggaggggttacattaggtgctgatga
aGATCCTCcATGTCAGTTGGCTGCGAGTCCAGTaG
>contig00495  length=466   numreads=27
TATTCAGAATATGTTGAGCAATCGGTCAACATATTCACTCATGTCATGCtAAATGACATG
AGTGAaCACGTTACTTGTAACGCAAGTGGAGCTCTAGTGAAAACtgTGTGTAAGATCAGG
CTCTGCATCTGAAAATGTCTCTCAGTACAGGGCAGCAAATATCATCTCAAATGTGGACTG
TAAAATTTGGTGATATTTGGCCCTTGAAATGTGTAGATTTTAGTTATTGCTTTTTTtttA
TATACAAAGTAAACCCAGCAGGCACTGTTCATGTTCACATTTTTCCTAATTTGTTTGTCA
CCTTCCCCCTTTTTGAGTTTTTGTCAACTGTGTTTTATTTAAGCTTACAGTCTATTTGTG
AGCACAGTCAAAACCAGTATTTGATGGCAGATATGTACAGCAGTATAAACTTATCAGTAG
GATGTAAAGCAGGCCAGCTTTATAATTCTTGTAcAATACTATCAAT
>contig00496  length=455   numreads=16
tCcTCAGCTACtCcAGAGCAACTTTAAGATGTTCGCCTGGTTTTGTATTTtCGTCTGTGC
CTCGGCtGGTTGCGTTGTAGCCGTACACGAGTACACGATGCCCGGTCAGCCCCACGAAGT
CCCCGTAAACAGCACCGGGGTTaTGCGGGCAGCACTGTTCGCTATGGTTGAATACAACAG
GGACAACGCGGAGGACTTGTTTGCCTACAAAATTGTGAACATAACCTCGGCCAAAATCCA
GGTGGTCGCGGGAATAAACTACATCCTGGAAGTGAAGCTTGGTCGTACAATGTGCAAGAC
CagCGACACTACTGACACTGAGCCATGTGTCTACCACTCTGAACCCAAGGAACTAAGGTG
CCACTTCGTCGTTACAGAAATTCCTTGGGAAGATTCAAGTGTACTTACTCAAAATAAGTG
TAACAATCATGGGTCTGATTGCTAGTGTTGTCAaG
>contig00497  length=720   numreads=15
GCACCCAGACCGCCTTCCTGgAGGCTCAAGTAGCAACGTTCACACGGCACAGGGCCCGCC
TGGCTGTGGTTCGAGAGCAGAAaGAGAAGGCCAGACTGGACATGCTGGATGAGGATTGTC
CAGACTGCCCTGATGCCGAGCTGTACTCTGAAGCCAGCAGTGTGATGACCGGCTCCAAAT
ACTCCCACAGTAACTCCCGCATCTCCTCGAGATCATCAAAGAACCGCcGCAAAGCAGAgC
GGAagAAGCTGAGTCTGAaGGaaGgAAGCCCGATGGAGGACAGAGCGCTGATGTACGCTC
TGGGCGAGATCATCACcACcGTGGACAAGATGAGGGAGGAAGTGCACAACCTGCTGAAGG
CCctggtgctcttccagtttgacaaaCAGGCGGAGAAGCTGCAGCTGGCCTACGAGGAGG
CTCTGCAGACGATGGaGGCGGCGGTTCCTGAGGTGTGGCCCGAAGGCCTGCAGAACAGTC
AAGCTCCGCTCACGGGgCCAAACTCGACTGCAAACAGCATCATGGCTTcTTtCCAGCAGC
AGCAGAGACCTGCAGCCTCACAGCAAGCTGCCGAGGTCCTGGCGCCACCCAAGATGAGAA
ACGGGGTCAAGTGGAAGCTCACTGTTCTAACGTGAACTAGTTTAGTTTTtAGTTTTTtAA
CTGTAAAGTAAAAATGGTAATTATGTAACAAATAAAGATTCAATTAATGTctcctcaaag
>contig00498  length=424   numreads=7
GGTTTtCCTGCTAAAACCTGTTGATGCAatGTTTtCATGTAAAAATGTTACCAGTCTTTT
TTTtGTTTTtGTTTTTTTttCTCTCCTACGTGTGTCAGTTGATGGCCTGTGTATGGCCAT
GATTGTTTGCTCCTTTTTACACAGTCAACATGGGTCCATATGCGTAGCTGCACTAGAATG
CTTGTATGTTTTCTTCTGATTGCATTCAGATTGGTCAATGTGTGTAAATGTTCATTTtAA
AAAGTGGTGTTTATGTGGTTCTTGAGGCGACTCGTTTCATCGCTGCTACTTTAAGCAGCG
TGATGGGCATAGGTCAGTGTGTTCACTTTGGGAAAAGGAGTTCTTGCCACAGTCGATGTG
AAACTCCAAAAACAaTAAATCGATGGGTGCCTTTTGTTtGTAAACCAAAAAAaGGAaTAA
aCtg
>contig00499  length=1705   numreads=61
AaaaTGGACCACCACTGCCCCTGGGTgAATAACTGTGTTGgATTCTCAAACTACAAGTAC
TTTGTCTTGTtCTTGGCCTACGCCTCACTCTACTGTGCGGTCATTTGTGCCACAGTCATC
CAGTATTTCATCAAATTCTGGACCAAACAACTGCCTGACACGCATGCCAAATtCCACATC
TTGTTTCTATTTTTtGTGGCGGCCCTGTTCTTTATCAGCATCGTGTCACTTCTCAGTTAC
CAtCTGTGGCTTGTGGGAAAGAACAGGACCACTATAGAGGCCTTCAGGGCTCCTGTCTTC
ACAAACGGTCCAGACAAGAGCGGGTTTTCTCTAGGCTTTAGCCGAAATGTAGCTGAGGTG
TTTGGAGACCAAGCAAAGTACTGGATATTTCCTGTTTTCTCAAGTCTGGGAGATGGACAT
TCCTATGTTACCAGATTGGTGCACATAGATCCTGAACAAGCAAACAGTGTCCTCCAGCAA
AATGGCAAAGTCCCTGCTGATGGGGAGACCAACCCTTGTGTGCTTGGTAACAACATACAA
CACACAGTGGACGACAGCAAAGGGAAAaTTGACGGAGGCCAGACGGTCTCTGtGACAATG
GAGAGCGAGCcGTAGCAGATCACAGGCACATGAGCAAAGGGCTCGTCAACTATGATGCCT
TAAACCAGGAGCATCAGCACCTCTACAGGAGCCGTCCTCCACCCTCATCCTTCATCTAGC
GTGCTTTTAAACCAGCACCCCAACAaTaCTGTTATCATGTCATTAGACTGtACAGCGACC
TCGTAGATTGCACCAGTCTGAAGCACAGGAGATtCACAGCTTTTGtCTTTGTTtCGAGCC
AAAGACGTTCAAATGTTATTGCATCTGTAAaaaCTCTGGgACTGCTTTCCGCCCCACAAT
GAGCCAATGTATGTCTGCATGGTCTGTGTTTATCTACACTGGTTACTCACATTATACATT
TCAAATAGAGAATCATCCTTTATCAGTATTAATCAAGCATTAATAACTAAGCCTGGTCAT
GTTTGACGTAGAGCAGTGGGAATCACTTAAGTGATCACTAAAATGGTGAGACATTTCAAC
ACTGTCAACAGTGTGCACAATATCTCCAAGCACAGTGCAATTATTtGGTCTAATTTAGTT
TACATGATGAAAATATTGAAAGGTCTTTCTGTTTACACTTTTAATATATTTATTTTTTAC
ATTTCAGATTTTATACTATGGTCAAACATACCGTTGATATAAGCTTAAAATGTAAGGACC
AAATCCAGTTTAACTACAGTTTAAAATGGTTTAATCTCATTTTAAATAATTATTTAGAAC
ACATAACCAGTTTCTCATATAATGCCGTTAGTATCAATGAGATTGCCAGTTATCATTGCA
CTATAAACATTTGTAATTTATTTGCTTTCAAGCTTTTATAAATTAATTGCATTGTTTTTC
AGTATGTTGATTTTATCGTTATGGCTTATTTGTTTTATTTATTTAGTTATTTTTATAGAC
GTCATATTTGTCCTCTTCATTGAGTCCATGAACTGTTTTCACTTTCCTGCTCAATCCTTT
GCTACCGTATGTGTTTGTTTTAAAATTAATCTTGAGTGTTAATGCCAAGGAATCAAATCT
GTATTGTTTGATTTCTTTTTCTAGTTTGATGAGATTTATGTGAAAGTTGGAATGTAAGAG
CACAAAATGAAACCACAaTAAAACG
>contig00500  length=295   numreads=5
ggTGTTTTACGCAGAGTTTGTGGTTTTGTTtGTGATGCTGTTGCCCTCCAAGAATCTGAC
GTACAGcATTGTGAaCGgCACCCTgTtCAACACTCTGGCCTtCCTTGCCCTTGCCTCACA
CcTCAGGGCCATGTGCACCGACCCCGGGGCGgTGCCAAAAGGGAACGCTACTAAGGAATA
CATAGAAaGCCTTCAGTTGAAACCAGGGCAGGTGGTCTACAAATGTCCCAAGTGCTGCAG
CATCAAGCCTGACCGTGCACACCACTGCAGTGTTTGCAAaCGCTGCATACGgAAG
>contig00501  length=1552   numreads=44
CAAACAAACaCAAaCAAACaCAAACACAAAcacggaCACGGACACGGACACGGACGGTCT
CAAGCTTCAATCAGCAGTTTTCTGTGGGAACATGGAGGAGGGCAGCGTCATCAAGCTGCC
GCCGACGGAGGAGAAAGCAGCGGGAAAGAAAAGGACTCGAGCCCCGAAGTGTAACCCCGA
GCAGGAGGCTAAAGTACGGAGGACCAACGTGCAGAGGCTGTCGGTGCTGGGGGCGgAGGA
CACCTCGGTGAAGCTGCTGGAGGAGCTGGTGTTCGGAGCCGAGGACGAGCTGGTGGAGAG
ACTCGTGGAGGAGGATGAGGAGCCGTCCGGAGCTCTGCTGGCGGAGGACGAGGACGAAGA
GTCGGCTGAGTCAGAGGACGAAGCTCGCCCGGCGCTCCGGCCGACCCGAGCGGCCGCCTG
GGTGGACGAGGATGACGAGCTGGAGGAAGAGGTGGACATGAAGCATCGTTACCGTAGAGA
CCTGATCAGAGGAGAGGCGGAGTCGACCATGACCAAACAGAAACTACAACAGAGGATGAG
AGAGCAGTTTCAGAGGTCGATGGGAGGAGCTCCGTCGTGGGCAGAGAGCAAGaagaagaa
gaaaaaGCTGAGGATGAGGAAGaTGAaGAtGAAGCGGATGAtGATGAAGATGACGACCTG
CTGAGGAGGACAGGGAACTTCGTGGCGTCCTCAGACAGTCTGCCCAGCGGCGTCCTGAGG
ATGAAGAAATGTCTTCACGCCAACGCCGCCCGTCcATCAGAGGACCGACTGACCACcGTC
cAGTTCCACCCGTCCGCTCAGGTCGTCATGACCGCTGGCCTcGACCAATCGGTGTCTCTG
TTCCAGGtGGACGGGAAGACGAACCCGAAGATCCAGAGCATCCACCTGGAGCGGTTCCCG
GTCCACaGAGCTCAGTTCAgCCGGGACGGGGAGACGGTGATCGCCACAAGCCTGAaGAaC
AAAaTGTtCTACCTGTACGaCATGATGgAGGgCCGAGTCACACCTgTCCACTCGgTCAGa
GgTCTGAaTGAAgCCAGGGtgAAGGAGTTCTCTGTGTGTCcTGAaGGAGgCGCTcTGCTG
CTCACAGGAACCAGCGGATACCTGCACcTCcTCACGCTCAAGACGAAGGAGGTGGTTCGC
AGTTTGAaGaTAaaCGGTGATGTCAGCGGCGTCGCTTTCTCTCGTGACGGCAGTAAAGTC
TTCGCCAACTCAGAGGACGGGGAGGTGTATGTGTGGGACATGCGCAGCAGTCGCTGTGTG
AACAGGTTCACAGACGAAGGCTGTGTGAAGGGAACGTCCATCGCCGCCTCGCCCAACGGA
CGCTACCTGGCCTGCGGCTCTCAGTCGGGCGTGGTCAACGTCTACTCCCAGGAGGCGTGT
CTTAATTCAGCCAATCCCAGGCCTCTGAAAGCAGTGATGAACCTGCTGACCTCAGCGACC
TCTCTGACCTTTAACCCCTCATCTGAGATCCTGGCCATCGCTTCCCGGGCCGAGGACGAG
GCCGTACGGCTGGTCCAtCTCTCCAGTCTCTCCGTGTTCTCCAACTTTCCCG
>contig00502  length=1246   numreads=50
ACTCCCCTGACAAACACCGCAGCCtGCCAGCTCTCAGCGCAGCATTAGGTGGAGAGGAGA
GGACAGAGCAGCACCTGGTGTGGACGCTGGCCGGATGGTTAAATCTAACCTACAGACGAT
TTTGAATAGTCATTGTTTTGTTAGAGAAAAAGAGAGAAACTTATCCGAGATGCCTGTTAT
TGAGCAATCCAGTAATAAACCTGAAAGTGAAAGTATCTCCAATCCCAGGAGGTGCTCCCG
CTGTTGCAGTAACCCGTGTCCGGGGCCTCTGTGGTGCTCCTGATGCCCCTCTCCCACCCC
TGAAGATCCCAGGTGGGCGAGGGAATGACCAGCGGGATCGCAATCTTTCAGCTAAGCTAT
TCTATTCTGATGCTCAGTTGCTAGTTCTTGAGGAGCCTCCCCCTGCCAACGGCAGAGTAC
GGTtCTTGGTCTTTGAGCCCCGTCGCTCTGAAGGCAAGCACTGTGTCTGGAGGGCAGCGC
TGAAAGGAGGGAACCTTTATGTTGAAATACCTCCTGGAGCTTTGCCCGAGGGCAGCAAAG
ACAGTTTtGCCCTTCTGCTGGAATTTGCAGAAGAGCAGCTGCAGGGCGATCACGTGTTCA
TCTGTTTTCACAAGAGCCGTGACGATAGAGCATCCCTGCTGCGTACGTTCAGTTTCCTGG
GCTTTGAGATTGTGAGACCGGGTCATCCCCTCGTCCCCTCCCGACCTGACGCTTTCTTCA
TGGCTTACAGCATCGAGCGAGACTCCTCTGATGATGATTAAATGACGCTGAGCAGTTACA
AATGTTTGTTGTTCTTATTTCAATCCATACCCACACAGTTAtCATTTTTtGGAAATGAAT
ATATTATCCAAGTTAAGTATGGTTGAGGTTTCCTGTCAGAAGTTCCTTTTGTGTTTGTTT
CACCTTTACCTACCATGTGCTGTGTTTCAATGATATTTGCACTAGGGTAAGATGTTAATA
TACCAGGAATGTAAAGCCCACATAATATCCGGGCAATGTTTCCTCGCCACTGTATTACTT
TCCATGATGTGTAGTGCTGACTTCCTATTCACCCTGACGATCATCTCTACAGTGTAATAT
TTATGATCAATTCAAATTCATCTTACTCGTGTACGTAGGTATGTTTCATAGTAATTATCA
TTTGATTTTCCTGTTTtATtGATTTTTGGAATGTGTGCATGATTTTTAATTTGTTGCTTT
GATTCACTTGATAGAAATCTGCATGTTGTAACTGTACTAAATAAAA
>contig00503  length=960   numreads=31
TCAGCTAGTTTTAGTTCATTAGAGCTGAGAGAAGATGTCCACTGACTGCCAGAAGACCAC
TGCCAAGGCCATCCCGTcGACCAGGAGGGTGACCATCAACGACGCGACGCACATGCCCCA
CGACTACTCcTCTACCCCGGGAGGGACCCTgTTCAGCACTACCCcGGGTGGTACCAGGAT
CATCTACGACCGAAAGTTCCTGCTGGAGTGTCGCAGCTCTCCAGTGGCCAAGACTCCTCC
GCGAGGTCTGCCCAAGATTCCCGGGGTGACCAGTCCTCCCTCCGGAGACACCAACGAGAA
GGCCCGtAATGGAGAACTACTGAACAACAACAACATCCCTGCACCTGAAAGCAGCAACAC
TGGTGATGACGCACAGTTTGAAATGGACATCTAGGTTGTCCTGGAACAAGTATTAAAGTC
AGACTTACCAACAAGATGCTGTGAAGAGAAGCTCAGGAGCACCTTCTCTTTTCCCATCAT
CCATACCATGAGGATGGAGGTTCGCCTTCAGTGTCTCCAGTGTCTTAGTGTTTTTAAAGT
CTGTCTTTATCAATCTCATTTGCTTGTTTTGTCCAGAACAAATCTGTAATGAAACTTTTT
TCTGTCTGCCTCAAGGCTTAAACCTGATTTATGTGTGACAAAGTGTGCCTTCCTGTAGTG
GCTACAAGTTTAAAATCAACACTGAGTACTTAACACCAACAAAGCCTCATTCATAAGAAC
AGAGATAATTGAAATGaGCTGAATTTATAACcATtCcAGAAGgATTTGTCACTCGATGTG
CTTTCATTTCGACACGTCCTGACACCTCTCTTCAGATATTGCTTTGAAATGTTCAAGATA
CTGTATAATTTGTTTTTCCCGAAGTGTCATACAGAGAaTGTAAAAaCAaTTTTTTtGATC
AAATTTTTTGGAACAGATTTTCACACAGTTTGTaTGGTGACAAAGCATTAAAGCAATTCT
>contig00504  length=589   numreads=13
CGAGAGCCAACGGGCTGCGCTCCTGTGTTATCGTCATCCGGATCCTAAGGGACCTGTGTG
CCCGCGTCCCCACGTGGGCCCCGCTTCGTGGCTGGCCACTGGAGCTGATCTGTGAGAAAG
CCATTGGCACAGGGAACCGGCCCATGGGGGCAGGaGAaGCTCTGCGGAGAGTTTTAGAGT
GTCTGGCTTCAGGAATCCTCATGGCAGATGGTGCTGGTaTCTCTGATCCATGTGAAAAGG
AGGCCACAGATGCTATTGGTCACTtGGACCACCAGCAGAGAGAAGATATCACAGCAAGTG
CACAACATGCCTTAAGGCTGTCAGCTTTCGGACAGCTTCACAAAGTGCTCGGAATGGACC
CCCTTCCCTCTAAAATGCCCAAGAAACCTCGTAGTGAGACTCCCATTGATTACACAGTGC
AAATCCCACCTAGTACGGCGTACGCCCCACCAATGAAAAGGCCCATTGAAGAAGAGGAGG
GAACAGATGACAAGAGTCCAAATAAGAAAAAGAAGAAGCTCCAGAAGAAaTCTCCAGAGG
AGAAGGCTGAGCCTCCCCAGGCTATGAACGCTCTGATGAGGCTCAATCa
>contig00505  length=214   numreads=5
CCGGCAGCGGCCCTCTCAATCTCCTCGCGAACCAAAGGGGAGGTCAGGTGTATGGTGAGG
GTGAGAGGGGGCTCCTtGGTGTTCTTGATAACAATACTGGCCTCGCGGATGTTCTGGGAC
ACcACaTATTTTTCTtCTGTTGCCTTTAGCtGTGTAACAAGGTTTTCAGACACTTtCTtC
AACAGATTGaTGgTTGgCTtGTCCTtACAGAGGa
>contig00506  length=477   numreads=17
tGGCCCACATGCTGAGGAACCATCAGATGAGTGAACACCAGCTcccctacagccccaacc
atcgcttcaggtgcagatactgtgatgagaCTTTtCcTGGCATCAGCGAGCTGAAATACC
ATCAGAGAGTTGACCATGAGAAACCCTATCAGTGTCAGGAATGTGGCAAGTGTTTCCTGT
CTGAAAAATGCCTGGCcAACCACGAGCTGCGCCACAACGATGACCGACCAGAGAGCTGTC
TCGTGTGTGGCCGCGGCTTCAGAAACCGCTACGACTTGAAGCAGCACATGCGCACTCACa
CAGGAGAGCGGCCTTACCAGTGCACTCACTGTTCACAGTGTTTCTCCACAGCAGgAGGAC
TGAGGAGTCACACCAGGGTACACACCGGCGAGAAGCCACATGTTTGCCCAGATTGTGGCA
AGGCTTTCTCCCAGATGGGTGCAATGCGCACCCACaGGCTCACCCACACAGGAGaaa
>contig00507  length=1013   numreads=53
GttCTTTAAGCAGGCGGTTTTTTTGGGGCAAACTACCGAGTTAAGATTTGAATGCTTGTA
TTaTTTATCTGTCAACAGCATTTATACCGAGATGTCGGACGATTTGGTGAAACAGTTAAA
CAGCTACAAAGCCCAGCTACAGCAAGTAGAAGTTGCCCTATCTACCGATCAAGACAATGA
AGACCTCCTTAAACTCCAGAAAGACTTGCAGGAAGTCATTGATTTGACGAAAGACCTCCT
GACCTCCCAGCCCGCTGACAGTGCGTCCACTACCAATGGCTCGGACACAGCCCCCCCGAA
GCTCGGCTGGAAAGTGGGGGACAGGTGTATGGCTGTGTGGAATCAGGATGGACAGGTGTA
TGAGGCTGAGATTGAGGAGTTAGACCGAGAGAATGGCACTGCAGCTGTCACcTtCTCCGG
ATACGGGAACGCTGAAGTGATTCCTCTGCAGAACCTCAAACCGGCAGAGGAGGGGAAACG
TTCTGATGAGGACGGGAATGGAAAGCCaaaaaaTCAAGGAAAGAGCAGATAGCGGAGCAG
CGAGAGTATAAGAAGAAGAAAGCCCAGAAGAAGGTTCTGAGGATGAAGGAATTGGAGCAA
GAGAGGGAGGAGCAAAAGTCAAAGTGGCAACAGTTCAACAACAAAGCCTACTCAAAGAAC
AAGAAAGGACAGGTAAAGAGGAGCATATTCGCATCTCCAGAAAGCGTAAACGGGAAGGTG
GGAGTGGGAACATGCGGTATTGCGGACAAACCTATGACTCAGTATCATGACACGTCAAAA
TACAACGTCAGACATCTAATGCCACAGTGACTTGATATATTGTGTATATAATAATCCACT
GTACACTAGCTGTATCGGTGCTTTCCATTGTGTTTATACATGATTTAAGTTTCTAAAGTA
AAGAAAGCTTTGAAAGGaaTTGCTTGCACACCATTGTCTGATATATTGATGTAGTTTTCT
TATATATTATGTAGGTACAACAACAaCAAAAAAAAaTCGAAaTGAaGGGAttt
>contig00508  length=663   numreads=54
gTTCTtCCGCCTGTTGGCAGACTCGCAGCAGCTGCAGCTTGTGAaGGGGCAGTAAAAAAA
AAaGTAAAAGAAGGAGTAATCATGCCGATGTTCGTGGTGAACACCAATGTGGCCAAAGGC
GATGTGCCGGCGGCTCTGCTGTCCGAGGCCACGGAGGAGCTGGCCAAAGCTATGGGCAAA
CCTGTGCAGTACATTGCTGTGCACATCAACCCCGACCAAATGATGATGTTTGGAGGAAAG
GGAGACCCCTGCGCACTCTGCTCCCTCCACAGTATTGGCAAGATCAGCGGTGCTCACAaC
AAGCAGTACTCTAAACTCCTGTGTGGACTGCTCAACAAACACCTGGGCaTCTCTCCGGAC
AGGATTTATATTAACTTTGTAGACATGGATGCAGCCAACGTGGCCTGGAACAACACTACC
TTTGGCTGAGAGGGAGTGCAACAGACTGAAATAGAAGATCATTCCAGTATTTTCCTACAC
GTGTAAAACCGACAAAATGAATAAGCAAAGACACCTAGTAATCCACTGGTCAATCCACTG
TATGACTATTAAAAGCACTTAGCTGGACCCTTTAGCTTTGCACTAATCCTTTTAAATTTA
AATGCAATAAAGGAAACCCTGTAGACCaaAAAAAAAAAAAAAAaCTGAGCGGGCTGGCAA
GgC
>contig00509  length=265   numreads=8
CAAAGAGGCAGACATTTTGGGGGATATCAGCTGAGTGCGTCTCCCCATTTTAATCTCTTT
GGAAAGACTTGTTTTACATCATCATTGCCAGTTGGTGATTTAATTTGGTGACCAAACAGA
TAGTGACACATctgactgagtgttgtgctgtagTTAATAAaCGCAGTTGTTTGTGCACAA
AGTGATATTCTTACATGTTGAGCTGCTCTGCACTGTTTTCCTGTCTTTGCcGTTCTTGCC
ATGTTAAACAaCCTCTTTtAACaaa
>contig00510  length=559   numreads=15
ttAAAAaCcTTtATTGATTTtATCTAAAACAGAAACTGAAAACTCGTCAATCAAAAAaCT
CCTTAGTGATGAaGATGTTGTGATGAAGAGGAGTGATGAaGAGGAGTGATGAAGAGGAGT
GATGAAGAGGAGTGATGAAGAGGAGTGATGAAGATGTTGTGATGAAGAGgAGTGATGAAG
AgGTGATGAAGAGGAGTGATGAAGATGTTGTGATGAAGGAGCCTGTTTGAACTTTCGGTC
GTTACTGTTAATAAACTGCAGTCGTCTTCATCAGCCAATCAGAGAGCAGCTCGTGGTTCC
TCGTGGCGTCCGTCAGCTGCTCTGGGTTCAGTCTCTTTAATCAATAGTGTCCATTGATCG
ATTGATCGATCAGTTTGAGTCTCTGCTCAGACTTTGTCTCCGGTCTTACTGTTGAGTCCC
AGAGCCTGAACCACGTCCAGACTGAGTCCGCTCTTCAGAGTCCTCCTCAGTGATTTCCTG
TtCAGCCGAGACCGTTTGCGGgTCTtGGGgCTGGACGGTCTGTCTGAAGGATTCTGGGTG
ACGGATTtGACCAGTCGAT
>contig00511  length=960   numreads=52
aCACGATCAGATATGGACCGGCTGCTGAGGCTCGGAGGTGGAATGCCAGGACTTGGCCAG
GGCCCCCCGACAGATGCACCTGCTGTGGACACAGCTGAACAGGTGTACATCTCCTCTCTG
GCCCTGCTCAAGATGCTGAAGCACGGCCGTGCTGGTGTACCAATGGAGGTCATGGGATTG
ATGCTGGGAGAATTTGTTGACGACTACACAGTGCGAGTGATTGATGTGTTCGCCATGCCG
CAGTCAGGAACCGGTGTGAGTGTTGAAGCAGTGGACCCTGTGTTCCAGGCTAAGATGTTG
GACATGCTGAAGCAGACCGGCAGACCAGAGATGGTGGTAGGGTGGTACCACAGTCACCCT
GGTTTTGGCTGTTGGCTGTCTGGTGTGGACATCAACACACAGCAGAGCTTCGAGGCCCTG
TCAGAGCGTGCTGTCGCAGTGGTGGTGGATCCCATTCAGAGCGTCAAAGGAAAGGTTGTT
ATTGATGCCTTCAGATTGATCAACGCTAACATGATGGTGTTGGGTCATGAACCAAGACAA
ACCACATCCAACCTGGGTCATCTGAACAAGCCCTCAATCCAGGCTCTGATTCATGGACTT
AACAGACACTACTACTCCATCACCATCAATTACAGGAAAAATGAGCTGGAGCAAAAGATG
CTGTTGAACCTGCATAAGAAGAGCTGGATGGAGGGTCTGACCCTGCAGGACTACAGTGAG
CACTGCAAGCTCAATGAGACCaTTGTCAAGGAAATGCTGGAGCTGGCTATCAAGAACGTT
GGAAAACAGGATCCCAAGAGGCACTTGGAAGAGCACGTAGATGTTTTAATGACATCCAAC
ATTGTTCAGTGCCTAGCTGCCATGTTGGATACTGTAGTTTTCCAGTGATGGCCCTGTGTG
TATAACTGTTAATATTACAACTCTTGTTTTCTTTTATATAAAATAAATGTATGTATGAAA
>contig00512  length=126   numreads=11
aTTCTGGCTGATTCATtGTGGACAGATATTAGCTGCTGTGTTTGACTGCAGGAGCTCAGA
AACAGGCCTTTTTtCTGAACATACGAATTATCTGACAGCACGaGGGTAGACTCACAGCTT
TAACAC
>contig00513  length=252   numreads=2
ATTGTTCATATAATTAAATTTAAGCAATTACACACAAAAAGAAAATCGACCACAAGAATT
CATCATAAAATGCTGCAAATATTTAGTCACAATTTCAGTTACTTTAACACAAATGACAGT
AAAATATACTCTGTATTGATGTCTTTACATGCTTAAAAATATTTtGgTGTAGTTTTtCTT
TACATCACACAAGCATTGAAGgTTTCTTAAaCAAATTATTCTAGTATTCTAAAGTTGCTT
TtAAAAAAGGTG
>contig00514  length=1224   numreads=26
GACATTTATTCAAATAAACAATACAGTTTATAATTTGCTAAGATAAAATAATAAGTTTGA
ACACATAAGAAGCATGTGGGAGAGAATTCCCCAAAGATCTGAAACTGGATTAAAGGATGT
GTTTTAATGAAAGCTGACACTTTGGTGTCAACTTCTGACTTGCATCAGTGCCTGTATATT
CATGTCCCcTCCAGTCAAtCTTGTGAAGACTGCCATATTGCAGAGACATGAACGAGCATT
TACAAGCAGAGAGCTTGACGACCGGAGCAACCATCaCAATTGAACAATGCAAAACcTGGA
GGGGCACTGaCaTTTCCATGTCGAATCCTCAACCCATGTGCGAAAAATACAGTCTTTAAT
GCAAAAGCATAACAGCGTTATAAAACAGTCCTACAACCTTTAGAAGTTTGCCCTATATTC
CTCATCTGCCTAAGGATCACGTCCATCTGTGTAGCTTGGTTTAAAGCTAAATGTTCAGTC
TCACTGCAAGGTAATAGATCTCTGTAAGAGGCATGGCTACTATCAGCCCTATGCCACCCA
AGTATGTCCTGCAAGAGTGATGCAAATGCGTGAACCtGTTTGACAGTGATCCAGCcAAAT
TAGCAACACTACAAAGCTGTGCTGTCAGTACATTCTATtACCCTCATTCAATCCCCAaGG
TGCAAGCTGAGCTTtAAGAGGgCTATCTCAAGCCACGTCGGgAAgAGAGAAAAAAAGAAA
AaGAGTGAATGTCACTCAGTTTGGCTCTTGCAAaTAATTAGTAATGTTCTTAAATGTTAA
aCACCTCTAAAAACAACTAAGAGGGTACGGCAAAAGGTTAGAATAGAGGGACACAGGGCC
GGAGCATTCTACCTTACCTTTGAATTGTAAAACCTTTTCTGCTCTTGGTTATCTgACTGG
GCTGTGCACTTTCACTGAGTCCTGTATCTGATCACTTGGCAACTAAGAAAAATGATTTCT
ATCAGTCCCCATTTAGAGTTACTGTTAAGgTGTAACTTGTGCACTGCTCTGAAGAGACTG
GGAATGATAGGGCAAATGCCTTATTGCCAAAGACCTCCcAAACATTATGGAGGGAGTAAA
CAGACTCAACCTACGTGGCAAAAGTACACCCCTTTAGCATATTGGTAAaGAATAAATATT
TCAAAATGTCAAAaTTATGCAAACACGTGCCACTCTTGCTCTTTAACTTCCATGCATATG
GACTATTTACAAATTGAAAAATAc
>contig00515  length=393   numreads=7
gATTTGCttGCTGCcACTGCTGCTGCTGGAGGATGAGgAACTTGAGgAGgACTtGGAGTC
CTGTTTACTTAAGCTCAGTTTTGGCACAGACCCTTTGGATACCTCTATATCTTTTTGTAA
CAAACGGTAAGATGAGTCACTTCCTCTTGAAaGGGaCTCATCTAGTAAAGCTTTGAGTTT
CTCGGCAGAGTCTTTACTCTTGGAGTGCAAGTAGCTCAATCCCTTTAAGAAGATGGGATC
CAACTCCAGACTTACAGGTCCAGCCATGGCTTAAACTCACACTCTGCCTCGGTTTGGTTT
TGGTGAGGAATGAACGGTCGGAACAACACTTCCTACAGAAGAATAAGAAGCAGACAACCG
GGACGGACGCTTtCCCTTCGTCTTACAAaCTTg
>contig00516  length=329   numreads=5
gACCCTGCCCGGGAGATAAAGACACAGTTCCGAGTTTGTCGCTTCATAATGGAGACAGGA
GTGAAGCTGGGAATGCGCTCAGTACCCGTGGCCACAGCGTGTGTGTTGTACCACCGTTTC
TTTGAGCGTGTCAGCATGCGAGCGTATGAACCCTACTTGGTGGCCATGAGCTGTGTGTAC
CTGGCTGGAAAGGTGGAGGAGCAGCACATCAGGAcccgggacatcctcaacGTAAGCCAC
AGGTATTTCAACAGTGGCAGTGCTCCTCTAGAATGTGACAAGGAGTTCTGGGACCTGAGG
GACAGTGTGGTGCAGTGTGAGCTCCTCAt
>contig00517  length=450   numreads=7
gATAAGAAAAGCAAAAGCAAGAAAACCAAAGCCACCCAATGAGCAACAGACTCTTTAACA
TAACCATGGGTACCTAAACTGGCCTGTACTATGTGAGGGAATGGGAACGGCCTCCTCTCG
GTCTGtCGCCCCACCTGGCTCACTCCCCATTCACCCGAGGCCTCAGAATCACTGTTCATC
CACCTGGTGACTGCTTTTATATTATGCCATTGTTTGCATGGTAATATCTCATCTTTGCCT
GGTCAGTGCCATCCGGTGATCTGGAACAGAAAACCTGAGGACTTCTCGTAAACTCACACA
GGACGAAGCAAGTCAACTTTATTGAATCTCCACCATTTCTGCTTCGGAGCCAAGTCATCA
ACAGCTGTGGCACCCCTGGAGCTAAATCcACGGAGCCCAaTGATTATCTGCCTTTCAGAC
TATTTAATTGTTAGAGTCCCTATTTATGtt
>contig00518  length=1211   numreads=19
cccACCTCGGTGaCAACGGGCAATACGGCCTtCTTGtCTTGCCATGACAGTGACGGCTCA
CCTCcGCCCCAATACAAGTGGTaCAAAAaTGGCGTCCTTTTGCCCCCTGAACCTTCCAAG
ATTGCTGGCTTCCAAAATGCCACCTACAGACTGAATACaaacaatggcgacctggagttt
cccGCCGTAACCAAGATGGACTCAGCTCAGTACTACTGTGAGTCTTTCAACGAAGCCGGT
CCTCCTCAGCGCTGTAAaGCTATGcaaatggaagtccgtgacatcaacactggaggaata
gttgctggcgtaatcattgttctgttgcttctggtcctactgggagtcggcatttggtac
gcccacaagaaaggatacctgcccaagaagagtgaaagcaaAccaaAGTCCAACGTGGTC
TACCAGCCCCCATCATTAAACGgTGGTGACGATGAAGATGGGGATTTCAAACAGAAGTCA
TCATTCGTGgTATAGTCTGTAATAAaCACCAGGTCACACCAGGACAACACCTCTGTTTTA
AATGTCTCAGCGTGGGGTTTTCcTCAAGGTTTTAGTGACGCCTTtCTGTTGATGTGCTCC
AAAGTTGCAGCTTTTAAGAGACCAGTGTGATTGTTTGAGTTGACCGGAACACTTTACCCT
CTCAGATTCATCCACTTGTGGGTTTGAaGTATCAAGGTTTTGGGAaTAATTTACTACCGA
CTGGCTTTCTTTTTACCGTAATGTTGCTCCCAGTGACCCATTTGTAGCCTGAGACATTTT
CCCACTTATGTTTGGAGTGTATGTTTCTGTGCGTTTCTGATtGTTTTtGtGGTTCCAATT
AACAGAACTATTTTTTGTTGTTTAAATGATGCATCTGTATGTAAACATGTGAAATGGTAG
AGTAGACATCaTGTCCTCTGCAACCGCAGTGTCTTGACTATTTTTACCATCTTATTTTTA
TTTTACTGACCATCACCTTAATGTCCTCCAGTCAGACTATCTTACCGTCAATGTCTCTGA
GCTGAAATGTTGACAGCTCTAATATCAAAGCAAAATCATAGCTGAGTGTCTGTGTGATGT
TTTATCTTTTtGAACAAACTACAAAACTGTAATGTACAATATtCCTTTTCTATTAAAGTT
TATTAAGTGTatctttcTTgtaaatAAcaaaacagtttttacatctttaaTTtagataca
attaaatcttc
>contig00519  length=161   numreads=2
ttttACACCATTGTCCAGGTtCTTTtCTCCTCCAGCAGGCGGCGCTATTGtACTGTtAAT
AGAaGgTAaCCTGAAGGATCTAACCTCAGCCACTTCTCTTTCACTGTGTATTGgTCTTAG
GAGAGAATTATGTGATAGTGTAAAGCAACTATGGACTGAAT
>contig00520  length=736   numreads=29
ggCGCGCGTGGATGTAGAAaCAGGCCCGAACCGAGCGAGTCCACGCGCTACTAACCGGGG
GCACGTGTTTATTATGAaCAGGGTCCACCTGAGGCTCCGGTCCTCCACGCTGCTCGGTAC
AGGCCGGGCTCTGTCTGCCCGCTGTGTGTCTCCTCTCCACCGGACTGTGTTCCAGTtGTT
CCTCCGCGCAATGTCGACCCAcGGTAACCCGGAGAGGCTGCAGCCgCCGGGGgggaGgAG
AGCCCCGcACAGGgAgTCTCTGCGGCGGGTGAAgagcaaagagaaacggAaGCAGCGGGT
GGAGTATCACGGGCCGTCCACCGTGTACCTGCAGGTGGTCGGTTCCGGGAGCAGAGACAG
TGCTGCGTCACTGTACGTCTTCTCCGaGTACAaCAGATATCTGTTCAACTGTGGCGAGGG
AACTCAGAGACTCATGCACGAGCACAAACTGAAAGCTtCCcATTtGGACAACATCttCCT
GACCAGGCTGAGCTGGATGAACGTGGGAGGTTTATCAGGGATGATATTAACCTtGAAGGA
CATCGGTGTGCCAGAGTGTGTTCTCTCTGgACCTCCCCAGCTGgAGAGTTATCTGgACGC
CATCAGGATATTTTCTGGACCTCTGGAAGACATAAAGCTGTCGGTGCGACCGTACACCGC
AGAGCCGTACACGGACGAGACGATGACGGTTTATCAAGTGCCGATATTTGCccAGTCGAG
AGGCGATGGCAGAAAT
>contig00521  length=1754   numreads=53
AGGCTcATgAGGAATCTCTGTTCCATTACCTTGAACCTACTGACCTGCCAcACCAAAACA
TTATAGATtAATTTAGATAGTGAAAGTAACTGCAGATACAGTATTTACcACTTTGGTTAA
aGAAAACAAaTAaGGCCTAAAATGTTATTTTACTtGTTTGTTTTAATAATGCTCCTTGGG
AGTGAaTCCGTTGGCCtCCATGAACTTCTTTTGTGAATGGGATCaCTACAACTCCCTCTt
CACAAATACAAaCATGCGACTGACTTCCCCAGTCGAGAGTAAACAGAATGAGgAGttttt
ttttATTGAGTAAAGtGCTTAGCTTTATTTAGTTTTGCAAGCACTTtGgATCATCTTCAT
CACACTTTTCTTGTGATTAGCACCAATGAAAATGTCCACGCATCAACGCACGCATGTAAA
GAGAACGATACCTCTTTATAAAGTGCACAGGGTGCGTGCACACACACAAACACACATACA
CATCAATACTGCACAGAAAACCaCAGTGGCTGGGCCATGgAAaGgCggatgtgcttatgg
tcttgacaaatggtacatagtgaggtggggatgagCCTTTGCGCCCAAAaTCTGTAAaCc
tCCCcACaCGtcATCCCcTtCCCccTGACCCGAGTGTGTCGCTTGAGGCTTTCAaGGAGG
AGCCACCGTGCCAGCAGTGTCAGCACTGATGGGCGAGGGACCAAAGGTCAGGAGAGGGGT
CAGAGGTCACGGTCATGTTGAGCCTGGACGCCCTCTGGTCTGCAGACTGCTGAAGTGCGC
CTCCCTCAGGACTCTGTTGATGTAGTCATAGGAGACACTGCTGCCGTCGCCATGGAAACC
ATGCTGCAAGGAGCTAGCAGAGTCTTCAGGCTTTGGGCTGAGGGAGTGCTGGGTGATGCG
GTTGTTCTGGCTGTGTATGCATGGCCTGGTGGTGGCCACTATTGCTCTCTCTGGACTGCT
GATCCCGTTACTGCTGTCACTGCTGGAAGACTCTGAGTCCAAATCCGAAaCAAGCAGGCT
GGGACCCCCTCCTGACCTCTTGGCCTGGGgACTCAGCTGCTGGTCCTCCTCACTGTCACA
GCTACGGTgTCGTTtCCTGTTGTCAGTCAGCATTTCtGCAGTCTTCACGGGTgCTTTTtG
TTTtGTTTTtGGCaAGCGAAAGGTTGACCCTCCTTGTGAGCCGGACTGAGATATCTTATT
TTAAAGCTTTGGCTATGTTACAGCTCCACGACCATTTCGCAGAGACTCAGTATGACCAGC
TCCCTCTCAGCTCATcACACAGTCACTGATGTGTGAGTGTCTCCAGCCGGCTCAAACACA
GCTCGCCGCAGCGTAGCACCAACCTCAGCTACGGGTTAGTTCCGACCTGTCACTGCTCCA
AGTCCAGTCCGCCCTGCCTACGCCTCGGCGGTGGTACAAACTGCCTCTGGGCGTTTGAAA
GACAACCAGCTAACTGTTAACTACCAGGTATTCtCGTTGACGCCGTGAAATCTCGAGGAG
CTCCGGGAAACGACAGGAGAGGGAGCAGCTAGCCTGCTGGCCGCTACCGTGCAGCGTTAC
ACCAGCTACTTGTCAAGCTAACTACGGAAAGTTCTTCCGCTTTCGTATTCCGTCCCCTCG
CCGTTAACTGTGGTGAACTGTTGCCTGTACTTGACAGCAGCCCGGCGCTAAAAAAAAACA
aCAACAACTGAACGAGCAAAGTTGAAAATACATTAACCGTTAACGTCGGGTAaCTGACGC
TCCGCGGTCGTTAg
>contig00522  length=1560   numreads=50
cTTGCCAGCCCGCTCtAGTTTTTTTTTTTtttTTcGGTTCAAAATGTATATTTGTGAGCA
CTTCATGAACAACCTGAGGGTGGGCAACAATACGTATAAGGTGAACACATGAGCCAGAGT
AAAATAATCAAAACATGAACAGTGCAACTGTAAATAGAAATTATAGTAGAAAAAGAGTCA
AATTAAGGAATTACAAAGAATGTGTTCTAGAGTATTATACTATGCAACAGGAATGGGTAA
AATACAGACCCATGCAGTGATGCAAATTATTAAATGATGCATGGGTAGAACTGTCTTTGC
AGCTGTCATCTGAACTATTTATGGAATAACAACAAATAAAAGGCTGATATAAAGaCTTAA
AAAGAAGTCAGAAGAGCCCTCTGGTTGTGtCTTTTAAAGGAaCATGAGCATGACTGGCAA
AAGTACACACGGAAACATCTTAAATATCAGCTCAGTTTAGCTGCACAGGAACAATATCAA
GATGAGACTTTACAGACCCTGGTCAAATTTAAACTATGTAGCACTGACAGAGATTTAGCT
CAAGAAAAaTAATTGCATTGTGGTATTTtAACCCATTCAATCTGGCTTTACCAAAAATAA
AGTGATGAAACTGTGTGATTTCTTGCTGTGTTAAGGTTGCCATCTGCTGGACAGTGGCCA
TATGTTCGTATGGGCATTTGCTGTGGGATTTATTGAGAGGTTTGTGCATTATGTCCCATG
ACTATCAGAACACCAGGGCTGCATACTAATTTCTAGAGTTTGTGGAAATATGATTTTATA
TATTGGACTTTAGGTTCAACCCCTAACATTTAATATTCAAGTCATGTCAGCTTGGTCCTG
CTGTGGAAAAGCAGTGAGAGCAGTTCAGAGGTCCATCATGCCCTCTCCTCGTATTTTCTT
CTCTTGGGACTCCGACCAGGCTTTGTTGATGGTTCTCTtCATCTCGTCATCTCCCTCTGA
GTAAATTTTCTTCAGCATGGTCATCAGGCCGTCACTGGGGTCTGCATTGTCATCTACATT
GGgTTTATCTTTCTCTTTAGACTGCTTCTCCACCTTTGTTAGGCACTCCCACTTCTTTGC
TGCCTGCTTCTTGCACATGACCAGGACCATGTCTGTTTTTAtCTTTTTACAGCTTTCCTT
TTCATCAATCGGGAATAACAGGTTGAGGACTGTCATCTGGTGGTTTTTCCCATCTAGATT
CTTTACCAAAACAGAAAATGATCCTtCTGTAAAGTTGACCTCCACATTTTCTGCTGGAAT
TTTGTGCACATCCTTCAATGTAAGGTAAATTTTCACAAATTTCTCTGACTGGTCCCAGGC
GTAGTTGGTGATCTTGACAGTGTACGTtGCTTTAGAGgCAGCAGATGGGTCGGCCTCTCT
CcTGGCTTGTTGCTCCTTCTGTTGTCGTTTGACCGCTAGCTCCTTCTCCACCTTCTTCTG
CTCCTGCTTTAGCAGCTCCTGCACTCTTTTCCTCTCCGCCTTCTCCAAGAGTGACCCCAG
CTCCGACAAATCTGCCTCCAACTGGTTGATCTGTTCGGTTGGATCCATTttAGgAttAtC
>contig00523  length=1751   numreads=49
GCTGCCTCTCACCCTCTGTAAAGAGTACTACAAGAGAGGCAGTGTGGAGCCcTCAAATGA
GGCCTATGACATAGACGCTCAGCTGGAGACAGTTTGTGTGACCCATGATCCAAACACTAC
AAATCAACGGAAAACCCAGAATTCATCCTTTTTtGATCTGGACTTTtACAGGTTAGTTGA
CATCAAAATAACTTTCCAGCTGAGAGGCATCAACCTTCAGACTGTGCGTTCACGAGAGTT
ACCTGATTGCTACGCTTTCTTTGTCACGATTACATTTGACAACCAGTGTCACAGTGGGAA
GGTGAAAATATTCCTGGACATAGACGCTCAGAGTTGTGCATGTCGAGACTGGAAGATATC
TGGGACGGCTCAGAAGAACACACACTATCTTCTGGTGTTTGACGCTTTTGTCATCATCGT
GTGCCTCACGTCAGCTGTGCTGTGCACCCGCTCCATCGTACTGGCTGTCCGCTTGCTCCA
GAGATTCTCCAGATTCCTGCATGAGAACTACAACCGTAAAGTGTGTGAGGATGACCAGAG
CGAGTTTCTGAACGGCTGGTATCTGCTGGTCATTATCAGCGACCTCTTGGCCATAATTGG
ATCCATACTGAAGATGGAAATACAAGCGAAGAGTCTGACCAGTTACGACGTGTGCAGTAT
CTTCCTGGGAACGTCTACATTAATGGTGTGGGTCGGCGTGATCAGATATCTCGGATACTT
CCAGAAATACAATGTGTTAATTTTAACCATGAAAGCAGCCTTCCCCAAGGTCCTGCGTTT
CTGCTGCTGTGCCGGCATGATCTACCTCGGCTACACCTTCTGCGGGtGGATCGTACTTGG
GCCGTACCATGAGAAGTTTGAGGGCCTGAGTCGTGTAGCGGAGTGCCTGTTCTCCCTGTT
GAACGGCGACGACATGTTCACCACCTTTGCTCAGCTGAAGGACAAAAACATTTTGGTGTG
GCTCTTCAGCCGGGCCTACCTCTACTCCTTCATCTCCCTCTTCATCTACATGGTGCTGTC
GCTCTTCATCGCCCTCATCACCGACGCCTATGAGACCATCAAGAGATACCAAAAGGAAGG
ATTCCCATTGACGGACCTGCAGAAATTTCTCAGAGAGCAGAAAGATTTTCCtGTTgcaga
ggagagcagtcagacagacgttcatgccagacactctgtgctttgcTGCTGTCAACGAGT
TCCTGAAAATGATGATGTCATTCTGATCAGCTGACAGCTGTCCCAccagttcaggcaggg
agaggaggAGGAGGAGGAGGAGgAGgATGTTGGGAaCAGGACTTCACACGTCTGaTACAA
ACTTCGAGATCAaGCGATGCACTACAAAaTCTtCAACAGTGTAGAGTTCcGGGCGAaGAG
TTTGCTGAGGGGTTCCTCTCTTGAaCATGAAACTGGAGCgTTAGTTTATGAGTtGTGCcT
aGGAAACAAAAAAAAAAaGTTtCATAATGATATCTACTGGAGTTCAGGATACTGTTGATA
TGTTTACAGGGCCTATTTATGGTCTCCACATGCATTTAGTTGCCAAAGAACTGGATTTAG
TGTTTTTGTGTATGACTGTTGCTGCAAACGCTGGTGCAATGTGATGCAGTGCTAGATGTA
ATTTATTTGTCAAGTGTCTAGTAAAGAGTGCAGTAATGCTaTTTTTTTTtCcaaaaTTTG
TCTATTGTCAGaTAAtGTTTCTTTATTtATTTtATTtACATgATTAATATtATAaTATtA
TATCTGCAGCa
>contig00524  length=784   numreads=21
tttttttAAGAAAtAAATATTTAATGCCACTCACTTGTTCCACAGTAGATGTTGCAGCTG
CATGTTCAATGAACACCAAACGCTTGAGAATGTCATGTCTGTCTAGATTGTAATACCGTA
ACTTAAACATGATGAAACTACAGGATTATCAGGAACATATTGTTACAGTTGCCTAAACAA
TCAAAATACATACATACTGAATAATTTCAAGGCAACCGAACATAGTAATAAAATTTAAAT
CAAGCATAGGTCCATTTTTAACATGTTCTTTACCTCTAATTTGGTATTCATGGTTTCTTG
AAAATAGCACCGTACCACTTACACATATTGCAGTTTCAAAaTAAAaTCcTTACTCTTTAC
AGAATAAAACCGTATGCACGTTCCAAAATGCAGCaCAAGTTAaTaTGATCTGATGCAATT
TAATGTTAaCCTTAAAGTTTTGACTGACTATCATGGATAAGGCAAACTTGTCAGGGGCTG
GTGGCAACATTTCCTGTTACATTCATTCACCTGCAATTGAGCCACAAAATACACTGTAGC
CTTCATTAAaGTTAACGCCACTTTTCTGTTTGGTAAAAAaTGTGAAAaGATGCATTGACA
TCAATTTAAGTTAAACATTGTATCAGGAGATTGATGATTTGGGGAATAATTACATGTTTG
ATAAAGAAAACTAACCTGCTCAACTGTGTGTCACTAAATATGAGACTGTCTGAATCTGAA
AGTGTATCAACACAGAGgTGAgTTTGGGGAACTGTACAGGCATTCACTAGGATTATTTGA
TCCg
>contig00525  length=1375   numreads=23
gCTCCATCCCATCCACACCcGCCATCTCCcACTCAGGATCCATCCTCAAAGCAGAAGTGC
AGgAGAAAaGCaaCaaGaaGAaGAAAGATAaCaCGGCCGAggcactgccggagggcttCT
TCGACGATCCCGTAAGAGATGCCAAAGTGCGCAACGTCGACGCACCCAAAGATCAAATGG
ACAAGGAGTGGGAAGAGTTTCAAAAGGAGATCCGACAGGTGAACACGAAATCAGAGGCCA
TCGTGGCGGAGGACGACGAGGAGGGCCGCCTTGAACGTCAGATTGATGAAATCGATGAAC
AAATTGAGTGCTACAAGAGGGTGGAGGTGCTGAGAGACAAGCGGGATGTGGTGAAGAGCA
AGCCTCTGCGCAGGAAGGATGAACATATGGAGACAGACGCCAGCCATGAGGAAGAGGAGG
ATGAAGAAGAGCTGCTGGGGCTTTTGTCCCGGGACTGGAGGGCTAAaGGGGCTCTGGCCT
AAGTTTCcGTAAAAACAGGTCTAAAGAGGAGGCTTGTTTTTGTATGCAAGTCTGTCAGCA
ACTGTAAATATGTTTGTCTTCACCGCATCATTTGTATATTTCAGACTGGTTTAAATGTGA
TGCGAAGGTGAAAAAaCATGTTGTAAAACATTGTGTAGTGCCACTGGAAGATAAAGTTTC
TCAGTTCATGACTTAAAACACCAGATGGACCaCaaaacaaaaaaaaaccgttttcattgt
gtgttttattcattggtgctcacacaaaaacacgttcaTAAAaTCCCCcATGTACAGTAG
CAGCATGGATCAAAaGTCTATGTCATGATGGCCAAAGCTGTTACATTTTGAGCTCCACTA
ACAAaTTGTCTTGCAAAACCAAGTAGTCGACTATGTTAGGTTTATAAATAATCGGTTCAT
GTTACATTATAAGCAACATGCAAAGCACAACAGATTTttAAAAAATGTACAAGGTTGAGA
GTAAGACCGTAAAGTAAATTTTACCAACCCGACCcTTCACGAGATCATTTGTTTTtAATA
CATTTTTTtACATAATACAGCAATATTTGAGTATGACAAATCTGTTATGTAAaTACACCG
TTATTAGGCCCATAAAAaTGGAATAAAATGAATCAaGTAAAGAGTGATGTCAGTGCTTCT
TATACTACCTGTTACACATTGTGAGCTAGGTGTGCCTTCTGTCTACTGCATCTTTTACCA
AGCAATATCTATGTCATTTTCTtATTGCTACATATGCCTCACGAGTTACCACTTCAAAAT
TCTTTCTGAATGATTCAAAGTGTTCATAGCCCTTcGGAACTTGTAGAACTGAAAACCGCA
AAAATACAGATTAATGTACAGATGGACAAAACACACGACTCCTATCAAAACGTAG
>contig00526  length=418   numreads=10
gATTCGCTGTATAAACTGCTTGGTTTATCTCATCCTTGCCTTTGAAAGAATTACTATCAA
CTACATCAGACGTCTGCCTTTATCAGAACTCTCGAAGACAGAAACATAGAAGAGCTGCAT
TTCCTCCTTATTTCATGGACACTCAAGAACTTGCTTGTACAGAGTTTGAAGTAGGACTtG
TTTTTGCAGTAGCTGCttGGtCATTTCTTTTCTATCATCTATTTTCATTTGTAGATTTGT
TGTGACCGTTGCTTTATAAAACaTTAAAAGCCCTTGTTCCCAGTTCTTAATGTATTATAT
ATATACTTTGACATGAAACCTACCAAGTATTTGTATGACTTTGTGGAaGCGTTATGTAAA
TAAGAGAATATAGCCCACTGAAGGTATTCCTACAGTATAGATGTTTGGGTTCGTCATC
>contig00527  length=823   numreads=213
ATCAAGAAAGTCAGATCTAGTTCTCCTTCTCCTGTACGGTCTTTGTTCCGCGCAGTCTGC
CTGTACGACGGGCAGCAATAAGACCGACCTTGCGACCAGCAGGTGCATCCCTCCTGATTG
TTGAGGGTTTGCCAATATGCTGATGGTTACCACCACCGAAGGGATGCTCAACAGGGTTCA
TAGCCACACCACGGACACGTGGCCAGCAGTTCCTCTTTGCCTTGTACTTGTGGTAGGCAC
GGCCAGCCTTCAGGATGGGCTTGTCAATACGACCACCTCCGGCAACCACACCAACAACGG
CTCTGTTGGCAGAGGCGATCACTTTCTTGGAGCCTGAGGGCAGCTTCACTCTGGACTTCT
TGGTCTCAGGGTTGTGGGAGATGACTGTGGCGTAGTTTCCTGACGCGCGGGCCAGCTTGC
CTCTGTCACCGGGCTTCTCCTCCAGGCAGCAGATGATGGTTCCCTCGGGCATCGTGCCGA
CGGGCAGGACATTGCCGATGTTCAGCTGAGCCTTCTTGCCGCAGTAGATGAACTGTCCAG
TGTGGATGCCCTCAGCAGCGATGAAGAGCTCCGTCCTCTTCTTGAAGCGGTACGGGTCAC
GGAAAGCCACTTTGGCCAGGGGAGCACCGCGGCCGGGGTCGTGGATAATATCCTTCACAA
TCCCCTTGATGTAACCATGGCGTTCAGCGAAGTCAATGTGCCGGAGTTTAGCAGCACCTT
TCCTGTGCTTGATGTGGGCTTTGAACACGGAGCCCGCACCTTTTCTCTGTCCCCTGATCA
CACGTCCCATCGTGTACTAAACTCcGTTGACGGAAAGAGGAAg
>contig00528  length=1395   numreads=41
cTCTCATGATCACCCAACAGATGTTGACTACAGAGTAATGGCAACCTTCACAGAGTTGTA
CACCACTCTTCTGGGGTTCATCAACTTCcGACTCTACcATTCCCTCAACCTGCTCTACCC
ACCAAAGCTGGACAGTAAAACTGAGTCGGAGCTGAAGGAAGAGGATGAGGATGACTATGC
CATGAATTCAGAAAGCTACCTAGAGAAACTGTCAGCTCTGAGTTCCAGTCTGGCGCGGGT
GGTTTCTACAGCAGAGGAGGAGGAGGCTGAACTTGACCAGTTTCCTGACGAGGGGgAGGA
CATTGAAAAGCTGGAGGCGAAGGAAAAAGAACAGAAACAGCTGGAAGCTCAAAAAAAGCT
TTTTGACGGGCTTAAGTTCTTCCTCAACAGAGAAGTGCCCCGAGAGTCACTGGCTTTTGT
CATCAGGTGTTTTGGTGGCGAGGTGTCTTGGGACAAGTCCGTTTGCATCGGCAGCACATA
CGAAGTGACAGATGAGACCATCACGCATCACATTGTtGACAGACCTAACGTCGATAAACA
GTATATCAACAGGTACTACATCCAGCCCCAGTGGGTGTATGACTGTATCAATGCCAAAAT
CGTCCTGCCTGTGGAAGACTACTTCCTTGGAGTGACTCTGCCCCCCcACCTCTCCCCcTT
CGTGGAGGAGAAGGACGGAGACTACGTGCCCCCTGAAAAACTAAAGATCATGGCTTTACA
GCGAGGAGAAAAACCTGCCCATGGACAGGAAGAAGAGGAAGACGAGGAGGAGGAGGAGGG
TGAGGATGAAGAGGAGGAAGATGACAACGAAGAGGAGGAAGATGATGAAGAAGAGGCAGA
TGAGAAGAATCTTAAGAAGATGGAAGAGCAGAGATCCCAGGGCAAGTCTCTGCAAGTCAA
AGTGACACCTGGCAAAGTGAAGGTGGAAAACCcAGCCCGCTTGGAGGAGGAGgAGAAGGC
AGAGGAGAAACGTCTGGCTATCATGATGATGAAGAAAAaGGAAAaGTACCTCTACGACAA
GATCATGTTTGGAAAGAAGAGAAAaGTCCGAGAGGCTAACAAGCTCGCAGCCAAGAGGAA
GGCCCACGACGATGCTGAAAAATCAAAGAAGAAGAAGACCaGAAAATGACTCGTCTGTTG
ATGtATTTGTCAGACTGACATTATGTATTTAACTtCATGAGATAGtGTGTTACAGGTTGA
CATGTCATAAAaCCTGtAAGTGCATTAGAGAGCTCTGTGAGTGAGTTGTATGCACCGTGA
TGTAGGTGCATTGACCTCTGCATAATTTCAAGCTGAAATGCAGGATGTGGTATATGATGA
CTGTGTAATTATTAATGTAAAAGTGACTGTTTGCCTTTGTTTGTACGAACTGTTCCACAA
TACACAAAATATTTC
>contig00529  length=894   numreads=13
aTCCTGGTGGACACGCCCCTGGCTGCATTCTTCCAGGACTGCATATCTGAACAGGACTTG
GATGAGATGAACATTGAAATCATCCGTAACACACTTTACAAGGCTTACCTGGAGGCTTTC
TACAAGTTCTGCTCCAACCTCGGAGGAACCACAGCTGACACCATGTGTCCTATTCTGGAG
TTCGAGGCCGACAGGAGAGCCTTCATCATCACAATCAACTCGTTTGGCACCGAGCTGTCC
AAGGAAGACCGCGCCAAGCTCTTCCCCCACTGCGGCAAGCTTTACCCAGAAGGCCTTGCT
CAGCTGGCCCGGGCAgatgactacgagcaggtcaaggctgtggctgatttctatcctgag
tacaagctgctgttcgagggtgccggcagcaacccaggcgacaaaacactggaggaccgt
ttcttcgagcatgaggtgaagctgaataagctggccttcctcaaccagttCCACTTCAGt
GTTTTCTACGCCTACGTCAAGCTGAAGGAGCAGGAGTGCAGGAACATCGTCTGGATCGCT
GAGTGCATCGCCCAGCGGCACCGCGCcAAGATCGACAACTACATTCCCATCTTTTGAGCC
GCCTCCTCcTCCcTCCcACcTTCCATTTCTTCTTCTAAACCGTTTTCATTCAGTCTTATG
TCTTGAACAGTGTCTCCAGTCCCACCTCGGTGTTAAAGATTCTGATGGTTTGATGCTAAA
TTTtCTCCATTCTTTCACTCGTAGgTGTAAaTTGgTTCCCAACACCAGAGTTTGTTGTTG
TAATGTGAGTTTCAGCAGGGCTCATTATTGCTTGCAAAGTAAAACACATAATCAAATGAA
ATACAGAATTTTAAAGAaGGAAaGAATTGCGTGATCCAACAGAGGTGGTTGGTg
>contig00530  length=311   numreads=4
aaaGCTAGCTGTACACAGGGAATTCAGGTACTAAaGAaCAaTCAGGACCGgAAACTGTGT
CAATGTTTTAATTTATTTATCACGCTTACACGAAGGGAAGAGATTTGTTAAAGAAATCAG
CTTTCCTTATTTAATTATTATAATATAGTAGTGTGAAGCAATACAAACTGAATAAAATCA
TGTTCAATATTTGTGGTTTTAAGTTTATGGAAGTACATTTGACTATGGTCTTGCTGTAAT
TGTTTTtACTACCATCTCAGGTTTGTAAAAATGTTTATTAAAAATCATCAAAAGaGaaaa
aaaaaaaaaaa
>contig00531  length=211   numreads=3
GTTTGTTgCtGtGGttgCtGGtCGAGAGCTGCTGCTCACCAGCAGGCCGCGGGAAGGCGA
CAGCCATTTTAGCTACGGTTAAATAGCCTTTAGCTTTCATTAGCTTCCAAGCGTCGAATC
GTAaTCTTGTGTTGATGTAAAACGACGTATTTTAATGCGGAATACAGATTCAGTCATGCA
TCGTGACTGTCCACTTGACTGTAAAGTCTAT
>contig00532  length=2016   numreads=91
aaGTGGAGATAGAGGACAGGATAGTGAGCAACCTGACATCGGCACACAACAAGTTCATAA
CTCAACAAGGGGGCTGACGGCAAACGACTACACTGCATGTTTGAGTCAATGACGCAGCTG
TATGTTGTTGTCTGTGCTCTTAACTGAACCTGATCCTGAGCTTGGCTTTTCATACTTGTT
GTATGGTTGCATAACCTTAGAAATAACTGTAACTATAAACACATCAAGCTTTCCCTTGTC
CTTTTTAATGTGCTCTTAAAAAAGGGCCTCTAAGCTTATAAAGGCTGTCTCTGTACAGGG
ACAATATACAAGTTAttttttttGAAAGTTTAGAAAATGTTTATTCACAGTGCGCAATTA
TCTTGCACAGAAAAAAACATTTTGATGTCTTTTCTACAACAaTGATTAAAAGTTGAATAA
TTCTGTCAAATGCATTACTACAAGAGTCACCTATAATAAACATTTACAAGTACAGTCCAT
TGGTGTTTTCTCATGCTTACACTTGGCAGTGGCATATTTTGGATTCTCTCTTGGTTACTT
AAGTTTGACGCTCTTCTTGACACCAGCACGAATACCAGACATCTCTCCGCTGTATCTCTT
CTCCTCACGACGAACCTCACGGACCTGGCCCTTTCTGCGGATTTTGGCCCGTCTGAACTT
CTCTCTGTTCTTGACTCTGGGATTACGGTCAATTTTCTTCCTTTTTGGTGTGAGCCCCTT
GTTCTTGGCCATCTGGTAAGTGATTCCTCTCTTGGCATCTGGGTCAGGCTCTTCCTCCTC
ATCTTCATTGTCTTCCAACTCCTCAGCTTCTGGTGTGTTGCCTTTCCTCTTCAGTTTCAA
CCGCTCCTCCACGTCTCTGTAGAAACGCAAAGCCGCTTCCTCGTCCAGGtCAGAGTCCGA
GCCCTCCTCATCCTCAGGCATAGTTTCTCCAGAATCCTTTTCCTTCTTACTGGAGACTCT
GGTCGTCTTGCCCTCTGCTGGTCTGCTGGTGGCCTTATCTTTcTCCTCACCACTCAGTAG
TTTGCGGAACTGTGGCGCAAGCCGAGCATCTACCGAGCCTAGTTCATTGATGAGATTTCT
GTATGTGAGCAGTCTTTCAATAACAGGATGGTTATGAGCCGGGATTCGTTTTGCTTTCAG
CACCATATAGAAACTGATGTTTGTGCAGTAATTCAGATACAGTTGCTGTTTTGTCTTGAG
GTAGTCAGCACCCTTTCCTGGTGGGATCTTTCCGTCCTTGACCATCTGTACAAGAGGCTG
CAGCTCATCCTTGAGTTCAGTGAGCTTTGCCTTGAAGTCCTGAAtAaGTTCTAGCAGCTC
TGGTGACTCCTTCTTCAGAAGTTTCATTTTTtCcTtCTTGGACATCTGCTTCAGGTCTTt
CACAaTCCTCTCCTCCTTTtCTACAGTTTtGTTTTCTTCCTTCTCCTCCACAGCAAATTC
CTGAAAAAaGTTTAAATCAtAATCCTCCTCGCTCAGATTTGCAGCTAAaCGTTTTtGGAT
ATTTTTAGCCTCTTCTTCTTCCTCCTGTTCCTCAGCTTCCAACTCTTCTTGCGTTTTCCC
TTTGGTGGACACATAGTCCGTGTCATaGAaaCATCTTCTTCTTGGTGCCCCACGCCATTT
CATTAGGAAGATCTTCTTCTTTTTTCcccTCTAGATCACTCTCCATGTCTGTCCCCTCTT
CCTCATCCTCAGACTCCGAATCGTCCAGCGCCATCACTTCCTCCTCATCATCCAGCTCCT
CCAGGTCGCTCTCCATTTGAACACCGCTGGCGAGAAGTTTTGCAATCTTATCATCGTGAA
ACTGATCGATTTTGTCCTTTGTGTACTGCGATGATTTCTTATCAGGGACAGGCATATTCT
TGTAGGCTTCAGGGTCATCTTCATCAAATCGCTCAGTCTTTTTCGGCCTTCGAACCGGTT
TACCCCTTTTTTCTCGAACCATGATGGCAATGAATTAAACTAGCTTTCCACACGTTAGCA
ACAAAACTATTCAACGTCGGTGCTTGTGTGTGGAGA
>contig00533  length=171   numreads=4
aaTCATAAGCACGCCCTCTAAAATTTAAACTACACTCATTACACTGGATTTTtGCAGTGA
TCCAAAAGCTGAAGTTTCTGAGAGATGAATCATAGCCAGTGCATTAAAAACAAAGCAGCG
GCTCACAGTAACGCACAATGCTTTCTCTTGTCTTGACACGAATAAACAGAa
>contig00534  length=1727   numreads=58
CagTTTtGGGgAGTTAACTTCACGTTTCGtGAGCAGATAAAAaTGgCTAaTTCATCCTGC
TAgTGTAGCGTCTGGCAGCGTATtAAaGCGTATTGCTATTTTTGAaTtGTGTGTATTAAA
TGTAGCGGgTGCTAGCAACGTTTAAaTGACTGTTTAtGCGGCGCAACAGgTGGCCATTTT
tAAGCATTCGTTcTTtCTAAGCAGCAGCGGGATGATATGACAGATACAGCGGGGAgCACA
GTCAACATGGAGGATTTTTtCAAAACGGTGGGGgAGGTGAGAGGCCTCATTGAAACAaTC
TCCTCTCAAGCAGAGgAGGTGGAGAGGAGACATGGCGCCATCATTTCCACTCCAAACCAA
GACAAGAGAAACAAGGGCGAGCTGGAGCTGCTGAACAATGAGACCAAGAAGAACGCCAAC
TTGGTCCGAGCCAAGTTAAAATCAATGCAGAAGGACATTCCTGCGGATGAGAACTGTAAA
GGTGCTTCAGTAATCCAGCGTATTCAGAAGAaCCAGCACTCTCACCTGACTCGGTGGTTT
GCTGAAGTCATGAGGGGCCACCATAAGGCGCAAGTCTCCTTCAGGGAGAAATGCAAAGCA
CAAATtCAGAGACAACTGgAGATAGTGGATAAAGTGACTACAGATGACGAGCTGGAGGAG
ATGTTGCACCGTGAAGATCTTGCCATCTTCATATCTGATATCAACTCTAATGCTCGGATT
TCAAGCCAGGCTCTGAGTGAGATTGAATCTCGTCATCAGGACATCAtCTGTCTCGAGTCC
AGCATCAGAGAGATGCACGAGATATTTGCTGACACTGCCATGTTGCTGGAGACTCAGGGG
GAGTTGATCAACAACATAGAAAAGAATGTGACGAGTGCTGCAGAGTATATAGACGTGTCC
AAAGACGAAACCTATAAAGCAGTCACGTACAAGAAAAaCCCTTACAAGATAGCATCTCTC
CCGAACTTCTTGAagCCCTTCAAGAGGCAAACCACTGCTAAAACTGATCAAAACACCTCA
GACTTAAAACATGAATGAGCTCCtGAAACTGTTTGAACATTGACTGCACCAAAAATCCTG
ATCAACATCAAAGCCTGTGCTTGATGGAACACACTTTTCATCTGATTTAAGGTACAGTGC
CTGTCTGCCTACTCAGATGCCTTTTTTTCTAAAGGATAATGAGGAAGCTGTGTGTTGTTG
TTGTTGTTTTTTAAACTTAAATGTGAATTTGAACTGCTATGATAATGACCTGTCAAGTGA
AAGTGACAGTATGCTGTGGACAAGGCTTGAATTCCAGTTTACCTGTGGACTGTCAAAAGG
ACAAACAAATCATTATTTAAACTAATTTGTCTGTTTACTGACTACCAATTCTGGGATTAA
ACTTGGTtAAAAcAaaCAAACAAACAAACAAaCAAAAGCAAAAATTTGAATGCAAGACAC
CTTCTAGTTTGGTCTGATCACGTATTCACTTACTGTTAGCTGGTCCTCCCATTATTGGCC
AGTAGGTGGCATGACAACATTAGTTAAAACTCTGAACCAGGATCATTCACCTTCCTCTTt
GCAGTCCTGCTGAACTCTGTCtGTTTTTTTTtGTCTGTGATACTGTGGTTTTACTAATGA
AaTATAATGTAATGTCATGTTGTCTAATACTCAAAAAGAAATGTGTGTAATATCTTAGTA
TGAAATAAGACCGTGCCAATCCTAAATTAAACCAATGTGGCCACTGT
>contig00535  length=511   numreads=6
aaaTCCGAGGTTGTTCAaTTTGGTCTGTGGAGCTGATCAAAGACCGTCTTtGCAAGCTGG
TGCAGGAGAAAGATGGACAGACCTGCAACATAAACTCCGCAATCATCGACTTCTACCTGT
GGCCTTACGCCAAGCAGCACCACAAAGAGATGGCCCACATTCCCATACACCACACCCGCT
GTGTTTACTACTGACAAGTTAGCTGgCAGAGTtACTTACAGTAGGCTGCACTTCTCAAtg
tgcagccttggcatgggtacctttccctgggataaagccaagcgtgtctCTGTGCCAGAT
ATATGTACAAATGGGCTTCTCACTCGCTGCAATGGAAGCAAGTGTCAAGCTTAAATGTAG
CTTGTTGGTGTATGTGGGAAGTAGCACTGTTGGCCATTTGCAGGCAATTAAAATGTTTAC
TGTTCATGTGGAACATTTTCCAAGAAACTTCTCACTGTAATGGAGAGCAGCTGATCATAT
ACTGTATGTAAATGTACAaTGATGAACACAT
>contig00536  length=250   numreads=6
tATTGCTGGGTGTCTGTTCAGGCtGGTTTGTGTTGCTGGATGAGTCAGGTTTGAGCGGCA
AGGTGACTCCTGGGATGTCGGGCATTTTGGGAGGCGTACGGGTCAGAGGAGACGTCCGGC
ACTGCAAGAGGAACTTCCTGTCATAGATGATTCTGGTACCTCCTGGCGTAGTGCTGAACA
GAGTCCCTCCGGGGGTCGTGGAGTAGTCCTGGGGCATGTGAGCAGAATCGTGGATGGTGA
CCCGTCTGAc
>contig00537  length=1812   numreads=195
ccTTGCCAGCCCGCTCaGTTtttttATTTACAATCATGTTTTATCAGTTTTGTTAAAACA
GTATGTACAATACATACAAAAaCaGAAAAaTTCAACAATTACATGAACAAAAGGACAAAC
AAAGTAGCAGTGAGGGTACAGTAAAGTTGAGAGTAGAGGTATTAGAAAGTTTTCTAGAAA
TTGAAAGTGCTCTGGTTCTCATTGATTTGAAATGCATAACCATCATCGGTTGCTTCTGGG
GCCACACACTCCACCTCCTCTTCATGTTCAGAGAAGTATTTGTCAATCAGGTTGAAGGCC
GCTTTGTAGACCATCTCGTTCTCATGAGACTGCAGAGCCTCCAGCTTGTCCAGTCCACCG
CATTCTTCAACCATTAGACTCAGCTTGTCTGACTCTCCAATTTTATCCCCAGCCATGAAG
ATATTGGTAATGGCGTCCAAGATGACAAGGACAGTTTTGCTGTCCTTAGAGGAGAGTAGG
CTCAGAAGAGGCTCAAGCACATTGGCTTGAACCAGGTAAACCACCTGCTGAATAGTGCCC
CCACTGGTGAAGTTTGTAACAGCCCACACAGCCTCTTTCTGAGTTTTGTAGTCACCCCGC
ACAAGCATATCAACCATGTATGGAACAAGGCCTGCGTTGATGACCTCCTGGATTTGGGCA
TCCTTCCCTGCTGTGATGTTGGACAGAGTCCAGGCTGCCTCCTTCTGGATGTTGGGCTTT
TTGTGGCGCAGCAGATTGGGGAACATGTTCAGGGCACCGGCATCCAGCACCGTCTGAGTC
TGCTCATCTGTACCAGTCACAATGTTGCCGAGGGCACGCAGCGCAGGGGTAATGACAGGC
AGCGCATCAAAGCCAAGCAGCTTCACCAGGCGAGGAATTAAGCCAGTTTGGACCACCACC
TCGATGCGGTCATTAGCGCCGTCTGTCAGGTATGACACAGCCCAACACGCGTCGGCCAAC
ACCTCTTGGTCATCACAGTGTAGTAAACGAATGAGAGTGGGTAAGATCTGTTGGATTGCA
GCCATAGGAGGGGAAGGGTTCTTGTTGCGGCAGAGGTTTGACAGCGTCCATGTGACATTT
CTCAGGTAGCCAGTATTAAAAACAGACAGGTCAGGAACTGCCAGCAGACTGAGCAGTGGG
GCCACAGCTCCATGCTTGATGACCCGGTCTCTAAGAGCCGATCCATCGCCAGCAATGTTT
CCAAGGGCCCAGACCGCTTGCTCGCTGATGTGCTGGTGAGGGGATGTGACCAGGGCGATG
AAGGCAGGAATGGCCCCGCCCTCAACAACAGCTGCTGTCTGATCAGTCGTCCCAGAGGCA
ATGTTGGTCAGAGCCCAGGAAGCCTCGAACTGGATTGGTGGACAGTCTATAAGCCCCAGG
AAGGCGACAAACTTGGGGATCAGCCCAGCACTGATCATCTGGTCAATGGGAGGATGCTTG
TCACGAGACAGCAGTTTCCGTGCAGCCTGTGTAGCCTGGAGCTGGGACTCAGCATTACCG
CTGTTCACTCCTGCAACAATCTCTTCAACTGTCCACTGTCGGGCGGCCTGACAGTTCTGG
GTTCTTTCCTGAAGAGGAGAAGTGGCCTCGTCAGGAAATGCAGACACATTTCTTCTCTTG
AAGATCTGATCATCTTTCTTCGCCTTGCGCAGCTCGACGTTCACCTCCACTCTCCTGCGT
CGAAGTTCATTGGCGTCTTTGCCTTTGTTCTTGAACTTGTTCAGACGTGCGACGTTCTCA
GACATGTTCAAGCTGTCGTGGAAGTTTAGCAGCAGTGAAAATAAAGCTTCGTGGCGTTAT
TCCCGTTCGTCG
>contig00538  length=791   numreads=14
TTTTTTTTTAACGTAAAAACACATTTATTCAGTTATCCTGTTGTATGAAACTTTAAATAA
ATGCCATTTAGAAATTTATGAAAAAATAAATAACGTGCAAGTATTTGGAGCTGCAGGAGA
ACTTTGCCACTAAACTCAGATAGAGATTTGACTTCAATAAATAGGTATACGACTCCATAT
AAATGACAACAATTAATAATTACAGACCGGTATTCAGAACAGAACAACAGCCCgaCTTAA
ACAAcactgaacataacaaaaaacgaacaaataaaggctgcatcagcactttttaccgct
gtagtggtgaaactgtaaactGCTTTAAAAAAAAaGTCAGGAGTCGCCtCGCTAACGGGT
TTCTCTcacgatcatgctgctgttgccacgcaactggaagagcaagtctctgaatccaca
aGTCTTCTTTTGTtCTTTCTGCTTGGTTGGGACGTCTCTGGGTTTGGTGGTTTCCAGGGT
AACTTCGGAGGGAATCAaCTCAATGGTCTGATCTGTTTCTTCTGGACTGTCCACGTCTTG
GTCGCTCCACTCCTCAAAACCAGCACTGCTACTGTGACCAGTGGTCGGGTGAAGACCAAT
ACTGCTGTGTTGGCGGCGATTGTTGCTGTGGAGACGCTGCTGCTTGGCGACACGAGGaCC
CTGAGAATCCTCTCGTGCCcTCTTCCTCCTGTTCTTCCTCCTCCCCCTTTtCAGTGGAAC
TCTGACACGCCGCCTAAGgTTCcTCTGAAGGAAAGCGTGTGGCCTCGAGCAGGCTGACGA
TTCATGCTCTc
>contig00539  length=256   numreads=5
gACTTACAAGCTATGGGTGGCACAATCaCCaTGGTAACtCAAGAAGGCACAACCATAACC
ATCCCAGCACACGAACTGGCAACACAAGGCGCTCACTCGGTTACCATGGTAACAACAGAC
GGCTCAGATGAACAGGTGGCCATCATGACACCCGACATGGCCTCGTTCCAAACGGTGGAG
GAGgCAGCCTACAGCCAAGAGCAAGATGACATTCATCCTGTCACATTACtGGCCACcTCC
AACGGcACTCACATTG
>contig00540  length=470   numreads=7
AAaCTtCTAACTaTCTACACAtCaGGgAATTAAAAaTGCATAAATATATACACAAAGAGT
TTTGTTCAGAATTGATAAATCCACCcTTTGAAAGTTTTGACACATTTGAAAGAAGGATAG
CTGTCAGAAAAGTTGAAAACATTAGAATATGTACAGAAGGTAAAGAGCGTCGTCGCCAAC
TTAAAACAGCTTCTGCAGGTTTGTTCATCTGTTGTTTTTTTtAGTGCATCAGGAAACAAA
CAGGAGATCAGCCAGACAGATATTTTGTATATTtGGgtAAAACCTCGTCATTAGATGTAA
ATTAAATCCATACAAACAAACTGAGCTGGACATGAATCAAAATGATCTCCTATCTTTGTT
CCTTTGTGGAACTTCCACTGCTTTTACTTTTATGTTTTTAGACTTAaGACGATGAAATAC
CTCTTAAGTGAAAGAGCAGATAAACAGAGGATTTAaCACTCTTTCTGCGc
>contig00541  length=281   numreads=11
AATGTCGTCTTTGCTGCAGACTGTTTGGCAGAAATTTCCCCATTATATACAGGAGCTCAG
AGTCAGCTGACACTCAAGTCAAAAATTAaCCAAGACCAGCCCCTGTTCTCTGTCCTTAGA
TATCAGGCCGGACTATCTTTACTGATGCAACATAAATCCTTTAGTACAACCTTAAATCAC
CCAAAAAaCACGAAGCAACCAACATTCAAACACTGCCAGCTGTCTTGCCTCTCCACACCA
TGTGGAAGAGGTCTGTCCTGGGGAAAGAAAAAAAAAAAAaa
>contig00542  length=251   numreads=4
CCCAACGGTCAATAGCTGTTCCCTCATGAGTCTATTGTTGTTCTGGTTTCATGAATTAGT
AACAAGTATTTCCTAAACACGTGTTAACCTATGAATGATAGTTTGTGATTTATACATGTA
GAACTAAGGACCACCCCTTCTTTAaTTTATATTCGTTTTTGTGTACAATAACATTTTTCc
TGCAAAATTCTCTTCTCTGTAATCACAAGATTTGCTACAATACACTCGTTTTAtAACTGC
AATCTTTcGcc
>contig00543  length=1286   numreads=64
CCTGAGGTTGACTGTTTGCAGACAGGATGCCTCGTTTGCGGCCTTTTTACtGTGATATCT
TCTACGATCCTCTGACAGAAGATGTGGAGCAACTGCTCGCTCGTTTCCAGCAGACTGACT
CAGTCAGGTACGAGGAGTTTTCAGCCATTTGGAGGGACATGGGCCTCTCAGATGTCTTTC
TAGGTATTGCCCGTGTGGGTGAGCTGAAGAGATTCTGCAGGATAACGCTGGCTACGGCCG
TGAAGTACTTCCTGCCCCCGTACAGCTACCAGATTCGCGTAGGAGGCTTGTATTTGATGT
TTGCTTTTtACCACaCACAACTTGCCGTTCCACCGTtGAACATCAGACTCGCTCTGAGGG
ACTGGGCtCAAGTTGATAAGTTCCTCAAGGACTCCATGGACTcGGGGCATCAGGATGtGG
TTTACATCTATCAAAAGCTTGACGCCGCCAGAGCCATACACTACACCGCCATGCCACATT
TTCTCACCTTCCAAAAGCAGAGGAGGCCAAAGAAGGAGGCTGTGTGTGCAGACTTCCTTG
GGAGAGCCACAGCCATCCAGGAGCTCATGACTGCAGACTTCCTGACAGAGCTGAACAACA
TCCAGAGCCACTACGAGAAGCTGAAGGAGGGCACGGTGGAGCTCAGCGGCCAGGCCAGCA
TGACCCATCGAGACTTATCTACCCACCTGAAGGACTACATGTCAGAGTTCATCACTTGGC
AGCAGAAGACCTTCTCACAGGACACCAAAGACAAGAACTCTGGCGATGATGAGGAGAAGC
CTACAGAGGCCGAGGCCAGCAGCAACAGGGCCAGGCTCCTGTCCTCCATCAAGCAGAAGA
GCTACAGAAACGTCCAAGAGGCGTCCAAGGCcAGGAGGCACCGACAGACCGAGACGGTGG
AGTCCTCCAGCTCAGAAGCAGAGCAGGCCCCGCAGCGGAAGAGGCCTCCCTCACTGCGGG
CTCGGACCTGGAAGAGTCTCGGGATGATGCAGGAGAAGAGCACCGTCCAGGCCTGGCTCC
TGAGTGCTCCTGAGCAGCAGGAGAAGGTGCCGATGAAGAGGACCTACCAAGTAGCACCTT
GGAAACCATGAAGGGAAGGCAGGAAGCTGAGAAGAAAGAAAGAAGTTCTGTTTGTTTTtG
TttCTCCAAGTTAAAGCAAGGTGTCTTCATTTGGAAAATGACCCTTTAATGTGATAATCA
GCTGGGTTAGAGTGGATTTTCTTTCATTGTGTTTCTGTCCAGGTTTAACTGATTTAACTG
CAAATCCTGTAATTAGTTAATAAATG
>contig00544  length=1389   numreads=40
GCATGGAGCAGAAGCcGAAACGAGGCTAACACCGCGGCTCGTGGCGTTGAACGGTAAACG
CGCTGATACATCCTCCTCCTCCTCcTCTTCCAGTCCCCGGTGTAACGTTATCTGAACCCT
TGTTACCGGCGGGGAACGACAGCTCTTCTCTCTGGCTCCCGTTAGCTcGTAGCACGCtGT
GgACGGTTGGTGTGTCTTTAAGATGGTGTtCTTCACCTGTAACGGCTGTGGGGAGTCTCT
GAAGAAGgCCcAGGTGgATAAACATGTGAACATGTGCCGGGGCTGCCAGGTCCTGTCCTG
CATCGACTGCGGAAAGGACTTCTGGGGCgATGACTACAaGAACCACAACAAATGTATCAG
CGAAGATCAGAAGTATGGAGGCAAAGGCTACGAGGCTAAGGCAAACAAAGGAGACGTGAA
GCAGCAGCAGTGGATCCAGAGAGTCCAGGAGGCCATGAACAAACCTGGAGTCAGTGCAAA
GCTCAAGGATGTGCTCAGACAGGTAGCACATATGACAACGTCCCGAGGAAGAAGGCTAAG
TTTCaGAaCTGGATGAGAAACAGTCTTAAAATAGCAAACACCGGTCTTCATGATGAAGTG
TGGGACATTCTCGCTGCAGCTGATAATCCTCCCGAGGCCCCCCAGCAGACTAAAGAGGCT
GAACAGACAgtggctgCAGTCAaGATGGATACTAATGGAAATGAAAAGCAGGACAGCCAT
CCAGACGTCGAGAAGAAGAAGAAACTGAACAAACGGGAGCGTAAAGAGGCCCGTCAGCAG
AAGAATGGGAAGGTTTTGAAGGGTGCTGAAAAGACTGTCGCACAGGAGCCAGAAGAAGAT
CAgACGGGCAAAAAGAAGAAAAGGGACAGAAAGAGAAAGCACAGCTCTGAGGAAGAGGGA
GATGAAGAGCAGAACGGGCATGGTGCTGAAGATGAGACATCCAGCaagAAAAAAAaGACA
AATGACCAAGAGGAGTCAGAGGAGACTGAGGACCAAGCTGTTCCCAAAGGTAAATTCAAC
TGGAAGGGAAATATAAAGGCCGTACTGAGAGAATCACCTGACCAGGAGCTGCAAGTAAAG
AAGCTCAGGAAGAAGGTTTTGTCAGCGTACTACTCTTTCACTGGTGATGGGAATTTTAAA
ACGGAGGAGGATGTGCTAGCACTTTTCAACAAGAAGATCAACAACAATCCCAAATTTAGA
GTCTTAAAAGACCGAGTTAGACTTGTAAAGTAGATATGTTTTATCTCACCCGTCTGGCAT
GAAATGTATGTTGTTCATAGACTTTTACAATTTAAACGCCATTGTTGTCTGTCATCCTCG
CTTGGATGTTTTTATACAGATGACATAATCTCAAAGATTAAATAATTTTATAAGTGAAAA
AAAAAAAAA
>contig00545  length=364   numreads=6
tGTAGTGCCTTTACGCCTGCATTACTTTGCATTATGTGTGCAGGGACCGTAAACAGATCT
GGGGACTGCTCGGGCCAAAGTCCTTCCTGCTGCATGGgAGCATTTAACATAGTTAaTGAG
TTACAGAAATTACCCAGTGCCTTATTTGTCCAAAATGGGTGAGTGATTACCAAACTGTCC
TCGAGTCAAGAAACAGGGCAGAATGATTTTTATCTTTTGAAGCAATGCCTCTAGCATGGG
ATTTGTACATTTTGGATAACATATAAATGTGAATTAAAGCTTCTTCCATGTATTTATGGC
TGTACTCAGCTGTCTGAGATCACTTTATCTTGCCAGCACATGTAATTTGGTGTTTCCATG
tttt
>contig00546  length=816   numreads=15
GCTCCAGCATCGGTGTTAAGTGTGCGGTCATAGTTGGAGGAATCGACATGATGTCCcAGT
CCTTGGTGCTGGCAAAAAaaCCACACATTGTTATTGCCACACCTGGCCGGTTGATAGACC
ACATGGAGAACACAAAGGGCTTCTCCCTACGAGCTCTGAAGTACCTGGTCATGGACGAGG
CAGATAGAATCCTCAACATGGACTTTGAGACTGAGGTGGATAAAATCTTGAAGGTGATTC
CCAGAGACAGACGCACCTACTTGTTCTCTGCCACCATGACCAAAAAGGTCCAGAAACTCC
AGAGAGCAGCTCTGAAAGATCCTGTGAAGTGTGCGGTATCCACCAAATACTCTacagtag
aCAAACTGCAGCAATACTATGTCTTCATACCATCGAAGTACAAGGACTGCTACCTGGTGT
CCATCCTGAACGAGCTAGCTGGGAACTCATTTATCATTTTCTGCAGTACGTGTAACAATG
CCCAGCGGGTGGCGCTGTTGTTAAGGAACCTTGGCATCACTGCTATCCCTCTTCaTGGCC
aGATGAGTCAGAATAAACGTCTTGGAGCGCTAAACAAGTTCAAGTCCAAGTCTCGATCGG
tGCTGCTGGCGACCGATGTGGCATCCAGAGGACTGGACATTCCTCATGTTGACTGCGTCA
TCAACTACGACATCCCCACTCACTCCAAGGATTACATCCATAGAGTCGGACGAACAGCCA
GAGCAGGACGGTCTGGGAAATCCATCACGTTTGTCACTCAATATGATGTGGAGCttTTCC
AGCGAATCGAAAGCCTGATtGGGAAGAAaCTTCCTg
>contig00547  length=305   numreads=12
gAaTCcTTtACtGGAATTCACAaTGAAATGATCGAGAAACCTGTAAATAATATTATAGTT
[truncated: 5,189,611 more chars]
