# Supplementary material for: An ovary transcriptome for all maturational stages of the striped bass (Morone saxatilis), a highly advanced perciform fish
Source: BMC Res Notes. 2012 Feb 21;5:111. doi: 10.1186/1756-0500-5-111 (PMC3305648; doi:10.1186/1756-0500-5-111)
Supplement: Additional file 2 — Striped bass ovary contig assemblies identified by their annotations in FASTA format. [file 1756-0500-5-111-S2.ZIP]

Archive with 1 entries (1 files):
- Supplemental_File_2.fasta
