# Supplementary material for: An ovary transcriptome for all maturational stages of the striped bass (Morone saxatilis), a highly advanced perciform fish
Source: BMC Res Notes. 2012 Feb 21;5:111. doi: 10.1186/1756-0500-5-111 (PMC3305648; doi:10.1186/1756-0500-5-111)
Supplement: Additional file 2 — Striped bass ovary contig assemblies identified by their annotations in FASTA format. [file 1756-0500-5-111-S2.ZIP › Supplemental_File_2.fasta]

>contig00001|lin-37 homolog
ctcattttgctccctttcatttcagtcctctctaccagtccctttaacacagcatccaatctgctgcgtgcaccagtcccctctaaatctggcctttcagtcttgatcttgacgtgatgcattatctccacttttctttatattattaataattggggaaaacaccgactgatacaaccacacgttcactgtcggtaaccgaaatgcaccttagagcaatggtccctctgagttgataaggacttgaaactgatgttacaaaaacaatactaacattaacgtaggtctcctgcaggacgttagataagttaacgttagctaatgggctaacagctgcggtttaagaccgtttaaagtctgctaacgctagctcccttcagcgttagcagtaaccattggaaaacgttaacgcttggttcacgagtgcaactttacccacgtttgccaattataacgaatagctaactgacagttacccctaccggttgtcacacattctctataaatacaatctgctggacacaggccgttttattattgttatatcggactgtagcatgtactaac
>contig00002|---NA---
ctggaatgataacatcaattcagattcagtacttctcaatgtgtggatggattttatgtcatagctcacccagaaaaaagtcttggtttatgaaacatcacaacttcttatttcacctgcttctcttccagttaagatggatggctgtgaggacacatgaaagtctatgcctgtgatctggtgagtgtttttattatcgactgaactgactgaggtgacaaaggaacatatgatgacaaactgaaatattactgtaaagactgtcctgggccagacaaagtgtgcatctgttaaaaactggtggatattgtccagatacaaagttcagttcagttggactcctgtctcttttcgacaccttaagatggaggggggggggct
>contig00003|---NA---
ctgaaaccccaacagcaggcacctgtagacaatcagctcattaggctgtgattggatgcaggctgcagtaaatgctgcctctctgctgcacacacacacacacacagagcaagtagcttcagggcagtcaggccactgtttctgtgacaggattgcacgctttggcacacagaaatggcttgtggagttcatttggggatcttgatgatgtgcttagttcaagcagagcatgtacgctgtttatgggcttcacaagctcagagctcccacagacaaaatggcaacatatatgttggcttgtcgcaacaggatggtggactaagacaacttggtggcaactatccccagaatcaactcagacaggcttcatcccagagcagtggcttcaacacagatgctgcagttaacagtggttatagccagggactttccagtcgtgactacacacaaactctctcacaaccagctcaaagtggctacccttcagtcaggtttgtgcagagcagctcactgttgaaacctaactggcagatgactaaattgaataaagttaatgcacaaaaggtgccaaaaaagcagttatttggcctttctacatctattgttggtgaaagttctgtcagtaagtacagtgagaagcagaatgaccataattatgtcggcaagagaacctggccagtccagcagcttacaccgcatgctagcagctacctgttcagtggttctgcatctgtttggagtcctagcaaaagctcccgccagtcagcagtacagcaggctcccagtgctgctgcagaaacaccagcctacaattggcaaagaggccactcttctatgaagtcttccagtctgtttagcgcagctgctcctgcgccacagaaaaactctgcacagatgcagacctcagccaatgcccgtgctagagtgtcttctcgtcatagctctaaagcgtcgaaacctggtggttcctcaactcatcaaaatgagagaattcaaaataacccgagccagattgacagtgggaaacaataccaaagcaaactgtttcctgtgaatgaaggaaatgccaacggacactacaaggcttcttccacatccagcttggctataaaccatctaagtcatagccaatctcttccaactgttggcttccactcacgcagtctagagatgcccacaaatacgaggttgagctacaaacccagctacacctcgactgagcagatccccagcagtacgagctctctctacgcatcctggagcagtagaaaccaagcccagggagctcataacctccctgcctccgggagcagcagagtgggaacctctgctcagcgctttgccccaaccagaacctacgacatccctcagcgctttggtggcttcgctatcagacggctgaaggaacctgtggaccggaaggaagagagcgtcaggaagccacagcagacctacagttcaatcacggcagagcatgtcttttaaaccacagtggcagtcgtcatcatcagagaccatttggcggcgcgttagctcctgccatctgggacactagcaggtgctgcaggtgtccttggatgaagaa
>contig00004|---NA---
cttgccagcccgctcagttttttttttttttttgttgagaactgtgtttctgtgcaagaaacatagatggcctagcctttattttaccagtttaatatggcatcttaacatccaacatgtttgggggacagatttattgagcaacacaggttttcaacttcaggtttttatgttctgtcaaaaatcctaatttttctgcacaacaaagaaataacctcaggacccaggcaggtaggtcgaatttaatttaaaggggtaaattaaaaaaacacaacaaatatttctgaatttaaaaccaacatgcaaagtatttcttaaa
>contig00005|---NA---
tttttttttttaggaaataaagatgtttattgaaatggtgattcatatacctaaacattcccatttgctttgaactctgatattacagtggatgccgtctggtctttaaagtgatttgacttgttttggatatcatagagctgagcattctgcctttgagccatgagggtttccaacttcaggtgatttatgtcctgtcaaaaataatactttttctgctaaacaaagaaataatcatggacccagacaggtaggtcgaacttaatttag
>contig00006|---NA---
ggaaggaagaggaagatgaagctctggaggagggaggagatggagaagatgagagcatggagacccaggagtgactaggagttcagtgaatgttggtgagcgtattgaagaagtcctttcagctgggccacggtgtgtactttggatgttacctgaacacaaacaccagcaggaactgcattccacccgacagccactggtcccctgatgtgttcagaaaaaagactggcctcatttattgtcagttttaa
>contig00007|---NA---
ctactcaatagtaaatcactttaaaatctgccagccacttcatattttaccagcagttagctagcgccaatttcgtagcctaccgccacatgtgcaggtcaattcatttatgattatgcaaaggttaccctgggtgcatcgtgccatgcagctcatgaatgaacagaattgtgttatgttagtgttatctattcattttggatagatgggctgttaagagacacagggcagtaaggggtaaatccagtgtgtacatcacattttctacatggagttgttgcattttccatttattttaattgacagatgggaaacaaagtgaggataaaagtgcagttttttttgccagcactgactgttcaaaatagatatttgcatacattagtgataaaaagggtaaatgcacttaggtaaatgtttccattttgatacagacagatactgttgcaaagcaaaacagcaatgtcagttccatgcgccatttgtagtaattcaatatcctagcatttctttcatattgccaaacaaggtcaaaccccatcacacacaccattgtaagagtacagaagagtatttcatccaacacatttcagttgtttcataaaagactaaatcatcacaactttgcccacattgattttttttaataattctgaaaggtagaacagctctatacctacatgtgtaatacctacaaaaaggcacaagttcacagaacaattcaaggctaaatgtttgcctcagtgacagcagagcagctcagtatgtggttgtaaaaaaaaggacagaaggcaaacaaatgtcagagtgcgtgttcagaacaagtttgacaatgaaaacaagtgccttaat
>contig00008|---NA---
ttttttttttttttcattttgtcaaactttatcaacacagtgttaatcatgcatcagtaaaatataaacattaatataaaaattaattaaaagaagaaaccaaacaaaagacaatacgtcagacttatcttacttaagagtatcatttggacgcaggccaaagctgctaattgaagtttgacagaagttagatatggtatggttgaagaatttcaattcaacttaaggaaacacaggaaattacattttctc
>contig00009|---NA---
agggatgtataagcggttacactgacctgaaatgttacctggtttgacagcagtgaaaaggttcatagtgcggataaacacggcaaaaatctctcatgtacagttgccttttacacatcacaagattaccttcattttgatcgtagaacttttgtgtgtttctgttttttctttctttgtttatgtttgcagtaatcagtgaatctgaatctttt
>contig00010|---NA---
ccagcagctcaggactgacatgaaggcgcactcaagtaaaatctgcgtaccgagagacttttataaagacgttgattaaagagaaataagtgcccagaaaatcaaaaaattc
>contig00011|---NA---
agttattggtttgtatccaacaggtcaatttattaactcttgttacacaatatacgtgtgcatccccacccagaagaaccaggcatcattacagacagcctgacccggcttcactgtcggacctctgggatccagtccgtgttaggaagcgcagactgtggctgcatacagtaattcactctgtacacaggctgctggagctctaatacacaatgtctactgagagccacaagaacacag
>contig00012|---NA---
ttttgatttagtcacatttggatttcattcatttttaaaatgccatcacagtaaagagcaacaacactttcagtcttgtgaagctaaattactgaataattaaacagaaa
>contig00013|choriogenin l
gcaacgatgaggtccaagctgctctttgttatcagctttatgcttgcatgtgtcaggcttagtgatgctggactcagtaggagagtgacaacctacttggggcagaagcctgcagaggtgggagccgagccagtggcgggacctgaaagagagcacttcagatggtctgctcaacaaactggcaggctccaggcaaagcagcgccagccagtgggcggaccaatcctctggaagtatccagaagatccggtggacctggtgaaaaagccccctgttgggttcaagctgcggcagccggtgatgacctactcagttgccgtgaggtgtggggagagtaggatccaggtggaagtgagccaggacctgctgggcctcggcaagctgataaagcctgaggaagtcacacttggtggttgtccagccactgagatagacaacttgtctcatgtgctcatctttgaaagtgagctgcaccgctgtggcagcacacttgtgatgaccgagaaagccttcatttataccttcacactggtctacgaccccaaagtgtcaagcaggagccacatcataaggagccagggtgctgtcattggagtgcagtgccactacccaaagtgaatgagcctgcaaagacccactttagtttactgtgggaaagtgaagaaaccagcttgtgtaacaaatcataataaagggtttaaagtc
>contig00014|velo1 splice variant 1
tattttattggactgaccccaaacagtgacacaccatcatctgcaacacaaccttttcagcccatttgcctgtttgtgaaattcataaatcatgaatagtgcatggcagtgtcactgcagaaactttatacatttcttttaccatttttttttttacttttatctaacataaagaggctttctgtgcagtgcatttcacctggtgctctaaatattaattacattacgaacaaatacacctttgggggggacagttcaacgcgctttgttcgaaagtcaatccgggggcatcaacatcttggttctcctctcatggtagagcctctctcccagtgtaatggcggcggctcatcgtcatcattgtcctcgtctcttggcctgtggtacatcactttcctctgagtgctcatctcttgtcgttgcagaggggttgcttgtctcctcctgggaattgcgtcaccgtcgccccacctgccctggtcggacgtggtcagaccttctctgcagagtctgtcctggcatgttctgcactgcagctcactactagttaactctccaatctcgccatcggctggctcctgctgacaaagatcatgaccttcctcctggttgagcggctctacgggatctttgtactggcctcttttataccaaggttttgcagcatgtctcagtggggcagaatggggcttcctgggcgcagtatgcttcctcacaaccactctgacgggctgctcacaccctcttccatatcggctttcctcctcggagtctccggcttcatccctgtacatcttggagctgtggactttgctcctgctcacccctttcgccaggcttttcccacagcaggcgcacatgtacctctttgaacctggcggccataccggttctgcttcttcagcagcctgcggagacccgcctacgacttctgcaagcctcctgcctgtatacacacgtttggggaagagatccgcatcatccaggtctgtggagaacatctcgtctctggaggaaagctcgtccagagacggactgagcacgctcatcctctcatgggtggtgtgcatgacggggtagttgtagaagtagggggcagctggggaggagaggtggccgactgcagcatctccaggtgtcagaacgctctcaaagggcagcttgaggatctggtagttttgatcggctttctgatgttctggttttgagactttttcgccacttttggcgtctctgagcgatggctggcagggggtaaaggaagatggcactgatggtgttgaaggcaggattgaatccgctctctgcttctggagctcttcggcatcgcatttgagaacacttggatcggtcactgaggtatctgactggatatccgtgacctccgctttctcaagagcgaggaagcgttcatctgctgcaggctgctcaagctcagagcactcttcgtgaacagaggagctgtcgagaggcaactcctcttccagtcctcctgaccagcattcctgagggctcaggccatctaagctcctttggctggactcgccgtcgtacaccgccgtcgtggagtcactgaaggtcacagccggagactccaaacggctgctgtcaggcgccgagggcaggacatgaccctgctcctctcttttcttatcttctcctggagaaaacatccccgaggactgtgaggcaacaccagagtccagttctctctcggctccctgcagctcaccacctcgaatcttatccaggcactcgatgagcttggttatggcgtcgctggggtcggtctgagcctctgaacaggccatctctcgtcggccgtgaggctgcgggtgatactgctggcggggcatgtcaccccagggaggaggagcgtggaaccgaggttcaaacattcgcctgtggtccattgggtatatcggggcgtgtgggaaaacaaacccggggtactgcatgtactggtaggggttcatgcagggacggccaaagttaaaacctccaggcaacccatactgactgtatgggttgttcatctgccagtgctggtagaggtagtaaggctgagacggtggctggacgtagaaaaaaggtctgggatgttgagttctctgttgtccgccaaatgtgtgtggttgcttgcttccatcgtccattttctctctcgtgtttgtttaacctgtcagaaataaaacgccgcagaggaaagaaacccgatgaacatcagcaagcctcggatgagcagcgggaaaagttacagtcgattcttcgataaacaaacagaagtagaaacgcttcactctcaggtgcgcatatcgtcctacc
>contig00015|ribosomal protein l23
atttaccaacagtttttattgaaaacaaacaggtgcagggtcatagctcaggctatgctgccagcgttggaggcaatcctgggccaaaggtcagcgcactcttttgccactgggcctgtgatggctgaacctttcatttctcctttgttgtttactatgactcctgcgttgtcttcaaagtagagaaacacgccatcttttcgccgatacgacttccgctgccgtatcaccaccgcaggatgcaccttcttcctgagctctggcttgcctttcttcactgtggccatgaccatgtcacccactcctgcagcaggcagacggttcagacgccccttgatgcccttcacagagatgatgtacaggttcttggctcctgtgttgtcagcgcagttgatgaccgctcccactgggagacccagtgagatcctgaacttggctccagatgaaccaccacgtcctctcttagacattgctgcagta
>contig00016|usp39 protein
gttgtttgtgtcatcatcactgtcttgtctcttccagatctggatgtaggcctctgacagtgtaatcatctgagggagaatgtcagtcacctgcaggtcctgcatctcataccacttcccagttccatgatgcagaacgtgtattctgtatgctccctctgtgggtttcccatcatgcactacgttggcaacgaggtcataagttgtgttcttctctgtaacttgagcttcttctgtcaagtactcacgaaggtctacattcgtgatagggaagttgacaattgtggggttctttttccacaaagaagttgttcttggtgaatcttttgatgcaaaatataaggtacggaggcagtttggtcagctggaacctcttgagaaaattctctttgtaggttttgtattccttctcagtgctgccattgaacttgcccaggatgttgaagagagggacctgcgggattataagctgctccttctcatccttgtacagtggagctgttgggaggtcaagggtcagaaacaggaaggtggactcggacatctgctcctggtactcctctgtcacaagcaacgcctctttctcctccggtagcaagtctgggtgtggaagtttcttggagaagatccgcatggagccttgaaatgcttttgtaatgattgatggttttttttctttgttcctccaagagcaccatgcagagcattcaagaaccacgtcatgaagtccacagcatctccttgtttggtaatttggaagttcttcttgctgcatagcacc
>contig00017|---NA---
cactggacccagagtgcagtcaagacccatgtcctccatgggatgatccagggtttggaagccatagggggagtatcgtccaaccactgctggctagtagaaggcagcaggcagagaaactaccggcccctgctggagcgtccatgctgcgagagcttggagtccaggataaaccacttcgtcaaaagaggcaggctggagcgggaggaaggggacaacggaggggaaactgtgcacaaaggaaagaggtccaaacatttccacagttcccccagtctgcccggttctacagagataccgccttcaaaacaaagcacagatcagaaggcagaaggttaatattttctcccggaggaatggacttgccaaagttt
>contig00018|---NA---
caaaaacgttattatcatttattattaattccaaagtacttcctgacgttaaatgaaacaactgtcaaccacaagtattttggttccaaacagaaaaaagggacaataactcttaaggtaccctttgcggcatcattattttcatggatgaagggggacaacatcattgtgaattaataatttctacagtgacaatgttacaaaaacaacacatttacaaccccctgcggcagataaacaacaaaacacaaacgcacccgcaaa
>contig00019|---NA---
catttttcttggttatagcttcacttcagattttcagcaccactgtcttactttcacaaaatcacagtctaaaaatgtccttataatttccgtttttgtttctaaatgcatgtgtcaaaaaaaatctaaacgtcagacaggttgggaataaaaactctgtggtaacagattatgttaatcatgaaaatctaaaacataccaaaactacatgacgt
>contig00020|heterogeneous nuclear ribonucleoprotein g
cagtcgcggtccgcccagaggccctcgtggatccaggggaagtatgaggggtccaccatccagagactactacgataattcagggagtggagataccttctttaaagggatttcatccagaggcccccctccgatgaaaagaggacccccagttcgtaacggaggtcctccgcccaaaaggtctgccccatctggtcccatgagcagaccccccatgtcaagggacagagatccctatggtccaccccctcctcgcagagactccatgatgtccaggagggatgattatccatcaccaagagatgaccattacaattcaaaagacagctactccagtcgggattatagttctagagattcgagggactatggacctcctcccagagattattcatacagagaatacaccaattccagttcccgagatgactatggctcaatgtcaagaggatacagtgaccgcgacagttatgggggaggccgggaacccagaagctatatggaccgtccaagcggtggctcctacagagattcatatgatggttacggtaactctcgcagcgccccaccctcacggggccccccaccatcctatggtgggagcagtggaagcagtcgttatgatgactatggcagcagttcccgggatggctatggcagtcgtgacagttaccccagcagtcggagcgaccaatatccacctagccgtggagagcgaatgggcaggcaggagaggggcccagctccccctgtcgagagaggctaccctcctcgtgactcgtacagcagctcaagtcgtggagggccacgtggtggccgtggtggcaatcgtcccgatagaggaatggctcgcagcagatactgaactggacttggaaatcacattaaagcaaacgttggtctcctcaagtgttttggaaagaaagctgacaagacagactagccatgtctaaatctgtggaatataaaccttagctttgaactgtatcttgacttt
>contig00021|g patch domain containing 4
ttgtacaagagaaaggtcgtggtttgaggtttgcagagcagcaactcctgcgtcatggttgggaacacggtaaaggactggggcgagctgagaatggcatatccgaggctatcaaggtcaaagtgaaatgtgataaaggagggattggccataaggaaggggagcagtttaccttccactggtgggatcatgtcttcaataaggcctcttccagtctgcaggtggaatctgatcagaacggtattcagttgaagaagacagcggatgaggatgaagaggatacgatgatctccaataaaaagccacggcaggcctcgctggctaaa
>contig00022|---NA---
tgaaaatgaacattttaatagtcaagcacaacattgttgtatgcgtgtataatgtgtattatccatttcagttctacagttcatttggagtcctttaatc
>contig00023|ribosomal protein l37
ggcgcacgctcctcttccggtctcttttcccttagccgccggacgaaaatgacgaagggaacttcatctttcggtaagcgccggaacaagacgcacaccctgtgccgtcgctgtgggtccaaggcctaccacctgcagaagtcctcctgtggcaagtgtggctaccccgagaagcgcaagagaaagtacaactggagcgctaaggccaagaggaggaacaccactggtaccggccgtctgagacacctgaaggtcgtctaccgcagattcaggaatggtttccgggaaggcaccacccccaaacccagacgcgctgcagtggccgcctccagctcatcctaaaagacacatttttggttaataaatgtgatg
>contig00024|---NA---
gatccaattcagacaaaaatcacagtttgacacttgacaataacaaacctgatagatgaaaatgctaatttctctggccttctgattcttaatgaggatgcagtgttgtgtggcagacagatgttagagcttgttttaaaactttctgcaaaagttattttgtcttctgaaattctattatgtgagttgtctctttttacatattgtagtttcatatcagtctttgcactttgtacatatggtattgatttatgaaatacaaaaaatgattgtactgcagatgtgtttctgacacataaataaaaacatcttctcttt
>contig00025|---NA---
tcacttctctcttgatatcattcattattgtttaaggagaacatttacacctcattgaaatgaaaacattaaccatctctcaggtaaattatagaattttgccctgaattaattttaattttgaatgtatacaataagtgtgatttactgatgattaattcaaatgtgtctgtagaaaatgtatatctactgtgattaaaggcagagcactgaacgtgcctgtaa
>contig00026|---NA---
gttccagcattttattatttaaaacttattattgtagtcaacattttaattacatgaaaatcaaatcaaatcaatggagattaacagaacaaaacagtatataaagttgtgtctgaagggataaaagttaagtttgagctttgagctcgggtataaaggaaaaaaagtgtccaagctggagaaacaaatcgctgaagtcagtcaggctacaactgaacttccatcctactttaatctctttataattgggaatcaag
>contig00027|---NA---
aattctgcagctatcaggttaaaggtcatactgcctcttaaaatttcggacaaaattttcctttttgtgtgtcaaatttctgtagctttaatgaattttttgccaatctaagaacctgtgaagattatcgatatcctcttctgattcaaaacaattgaattaaattagtgggccttttagagtagtgacacatgttgactgtgagcctcacctgtcagattattttttttaatgtgtgaacctctgaccgaggtggcctgtaggtggactttaatttgtatgcatctctagtgttgtttttgtttttgttttctttatcaataaaatgcaaac
>contig00028|---NA---
gaaaaaaaaatcatgtccacccctttaaagactggaatgtgggttgagaacaaaataaaagaaacgggacaaagatgaactcaaaggtgtcccctgtgagccactgaaacaggagagtgactaaactaagaccacaggaagccttaacaacaattaacccttaagagctgacctttgacctcaagcggtccagcagggggagagggccctgactcggctcggggctggacaccacctttctgccgcatctacctcagagcagagaggagactccagcagccggcagacaacctccccccggaccccgtcgggacgaagcgaccaactgaagcggcgagcacgacgagcattcaatggttgaaaaaaaaaaaaaa
>contig00029|---NA---
caagaagcagctgtattcgactataaaggcatttctaatccagtgtctctaagctgttttcttaatatttcagtgtaaaaagcctagactctattagaaaaaagaaatagtaaacccaaaataacatttcataagaaaacaatcattgaaaaaaaaaaaagaaaaggaaaacaaaa
>contig00030|histone h2a
ctccacttaaaagaagtgcagaatactgactaaagatgtctggccgtggtaagaaagctgtacccaaaccttcaaaatcctcagtgtcccggtcttcgagagctgggatcactttcccggtgggccgcatccataggcttctgaggaaaggcaactattcccagcgagttggcaatggcgctgctgtttacctctcagccgtcctggaatacctgtgtgctgaaatcctggagctggcaggaaacgcttgccgtgacaacaagaagcatcgcatcgctcctcgccacatcttgttggcagtgaaaaatgacgaagagctcaacaaactgctggcaggggtcacgatctcagatggtggcgtcatcccaaatatccaggcaagccttctacccaagaagaccaaggtgtccaaggatgacagtactgctaaagaccttgagtctcaag
>contig00031|---NA---
gcagtgtccattaaacagtttgccagcctcattggctgatttactttttaggagtattgtatggatggttcgacatctacagaacaggtcgagcaaacagaagcgaaaaatgtagacctgaaatttacaacctgtacacattaagctcacatgcacgagcgtgtttgactggtttaaagatgggacttgtggtggacctgtagagaagatagaaagcggccgtcactctatattcctcaaaaagaatgacatttccttggctacaggaagcaggaaatgaagcacgtttccgtagcattcagagaaattttcccagctgccgcaggacacatggagcactggaagtacagaattttcccagaaagaatacagattgtagtacctggctccagtatcaagtattcaaaaaattacaccattga
>contig00032|ornithine decarboxylase antizyme 2
cagaggagagatatgctgaattttaatgtaaaacacttctcctgaatgttaacagttggtttgttgatggcagcacaaaaaaaaaacaaaaaaaaaaaaacaacgtggttgagaggaaccactagcaggaaaaataagaatcccacaatgcaagtgatgaataagttcaagctacgccgctcctcgtttctccaatctgcacttatcctctgggaagggaaaggggggaggcggggggggcatctgagtcacatggaaatcctaccactcccaaacacccccttaaatcacaagtctattaaaaaaaagtgacagtcactcctcgtctgagctgctgttgtccagagagtaaaccatgaaggccagatcaggccgggccggtaccatggggttgcccggcttcaccatctcaaagcccatgtagtggaacgtcttgatgatggacagtcgatcctctctgcctttatggaaccacaggaacacatagttaactttgagcttctcttctgctaactcgagcagagcggttagcccctccttgctgccctccaccagtggcccggcagggatctccaggaagaggctgtcttctgatagagccgtatcccaggaggccgagcggcgctcactcagttggtagtggaagcggagaagagaggggttcccactcactggagcgccctgtgtcactgttaacttctcatccttgtgtagtagcacgccgagagagtgatccctgacagtccctcgcccacccgggatcttcagttgtgggtgaggggcatcaggagcaccacagaggccccggagactgagggatggagctgggcagccgagacccagctaaccaggaactttcctcggtgttcagcatgatagcttcgaggaaacacgggtctttgggtcctttttgacaactaaaacaattactgttcagtaaaaactccacagaaaagttcaccatccgtaatttaagacaaaaccttgtcgcggtaaggctctctaatgcgactgttcgtgggagaggttggtcagacttc
>contig00033|subfamily member 1
gatggttaagttccctggagggtctccgggtcgctgggagaagatcgctcaagaactggcacgatcagtgacggatgtgacaactaaagtcaaacagatgaaagaaaaacgtgagccacacctcaggtctggtaaagctgtcggagctgaaaggacctcttcttcctgtgaggtcacttccggttgctgacagtgtgatgagtcagagagggggtggagcctgtgaagaggagcaggaagaggaggaggaagaggcagctgcagtggtcaggaggaggagcaggaagttggtggcagcagaagggggggaggtgaagatcagaagtcgtcggcagaaagattttgacccgacagcggtggaggaagaggaggcggagcctcaggagagtagggagaaggcggaccctgccgtctggactcagaaccagcagaaactgctggaactcgctctgcaacagttcccccgaggaacccccgaacgttgggaccgcatcgccaaagtggtccctgggaagacgaaggaggagtgtatgattcgttataagatgttggcagagctcgtccaaaagaggaaacaggccaaaaactgatcaaaggctgtgacccctgactccgcctcgtcctgctgtgacctgcgacctcctgacaggtgactcctctgacaggtgaatgaccatttgacctgtctggttaaaatgtttttgtccaggtgagctgcctcctgattggactgacttataattagtgttttttatacgagtgaggtggcttctcacctgctcaggtgtg
>contig00034|u6 snrna-associated sm-like protein lsm8
tccgcggtcggttagttccgtctgttctccggttctccgcggtcggttagttccgtctgttctccggtgttttgtctccgttaccgtcttttttctccgccaacgttttttcccgcgccgtttgctcaccagccgaccggcgggaacaccaaccggcctcctcgcgggacaaacacacaccgagcccggcgggaaacatgtcgaccgcgctggagagctacatcaaccgtactgtggccatcgttacctcagacgggaggatgattgtgggcactctgaagggcttcgatcagaccatcaacctgattctggacgagagtcacgagcgtgtgttcagctccagtcagggcgtggagcaggtggtgctgggactctacatcgtcaggggagacaacgtggcggtgatcggggagatcgacgaggagacggactccactctggatttaggaaacatccgagccgaaccgctcaactctgtcgtccactgacccccgacccccgaccgctctgtgtttccatggcgacggacgacagcccgacttcttcctccaacaaactcctgatgtgacatttttctgtttgta
>contig00035|conserved helix-loop-helix ubiquitous kinase
ccctaacctccctacctgggcccaatgacagtgacgctgcaccgcgtctgctgcaggagaaccagaagtacctcagtcagctgaccagcctgatgcaggaggctgcggacggacagaccaaaagcatagtggaccaagactggagctggacgaaatatgaaactttaac
>contig00036|claudin 4
gtgcagttgactcctcacacggctgcttaacaacctgaaacaaacatggcttctgcaggtctccagctctttggcatctttctggcatccatcggctttctgggagacatcatcatctgtgccctgccgatgtggaaggtgtctgcttttattgggaacaacattgtgacagcacagatcttctgggaaggcctgtggatgaattgcgtgatgcagagcaccggacagatgcagtgcaaggtctacgactccatgctggctctgccccaggacctgcaggcggcgagggccttagttgtgatctccatcctgatcatcttcatgggaatcctgcttgctgtcgcaggaggaaagtgcaccaactgcattgaagatgaagtggccaaaagcaaggtggccattgttgcgggggtgttcttcatcgtcggtggtatcctgtgcctgatccctgtgtcctggtctgctaacgaggtcatcaggaacttctacaaccccaccatgatcgacgcgcagaggcgggagctcggcgcgtcgctgttcatcggttggggatcagcaggactcctactcattggaggtgcccttatgtgctgtcagtgtcagcagcgtaaggatagcagatactctgtcaaatattctgccccacgttcagcagccagtggaggggcctatgtttaaaatgcctgcatgtagtcttaaagtctacatatcttagtctggcaaactggact
>contig00037|---NA---
gtgttgatgcatctgaatggggatcactgatgtaaatgaccttggtcattatgtggaacaataggcttgacttaagaggagtaaactgctggaatgtgattcgattgctcattggaattctcacaagaggaagcagaaacaacacacacctgcagattgttgagaatcagctgatgtctgtctgctgcttcatgtggaaacaacttcagtctgactgagatagattatatttcaccagaaaaactttaat
>contig00038|splicing arginine serine-rich 4
ctcttggggctgcgactcctgctgcggtccttgttcttcggagcaccgttgctgcgctcttcttcctccttcttgctcttacccttattcttcttgctgcgagatcggctgcgggagcgggaagccgctctggagtgggagcggctgcgactgctgctctcactgcggctgcggctcttgcgagaacggcggctcctggagcgggacctggagcggctgcgactgcgagaataagagcgcctgcgtttggctccagggcggtcctcaatgagacggatctttctaccgttcacctcagtgccgtcgagcttctccagagccctcttcatgtcagagtacagcctgaactctatcaccccctcgttcctccggcccttgtgggtgtcagcgtacgtgacctcccctgcctgcctcatgtagtccttcaagtcctgccagctgcagcggctggaaagattctcaacaatgagccgataatctgtccttatcggtggaccatatctgtctcttccccagcgtccatatccacccttggcatcagattgcgtcgtaaagtctgcgtcactgcagccacctcgtggtaaagcatgcgcctcgtctctggtgtttcttccaccataacctccatcccgacgggggcccttggtgtgctccacaatgaccctttccccacacaactccttgccgttcaaatcatacacagcatcgtctgcatcacgggggtcatcaaactcaacaaacccatacccgtttttcaggtcgacctcgaggatcttcccgtagcccttgaagaacctctccacgtccttctcccgggccctgtagctcagccgtccgatgtacaccctcgacatgttgttggcctcagtgtgctgctgaaacgcgggactcgac
>contig00039|---NA---
gtttgaaatgatggcgaccgagaaagagacgaccagtctccgcaggtttgtgtgcggtcaactccgagatgagccagacctcagcacactgaccttgcggattttgaaaaagcgatatctggcccatgtacgatgtgaatcattaagtccaggccagagacatttcattaaacaggtggttcaagaggagctgatgaaaatgcaggataatgacaacattaaaagtgagttggagaccaaaaagctccaaaacaaaaggaagagagtaaaagaaaatgatgaggccataagtggggcagaag
>contig00040|---NA---
attagaaataaatattttattttatttacaagtgaacagaatatcatttgtagagcactcaaggcaggctggtgttacaggatttctttgatacggactccaatgatagtgaaagtccctgtttctactctgctctacagtctttattgtgtgtttttgtttttcgggctcaagcagcaagaaggaagtgccatcttaaataaaaaacatttttataattctcacaacacactcggatatgtaacagcagcacaaacgtttaaagaatacatacatttgagtatgttcaagtttccatgagaggagctgcctatacttgtacttgtatggacatatgtagtgtggatatatgatgaaatgcatcatatagaagccattaggcagtaaatgttcataag
>contig00041|---NA---
ccgctcagttttttttttttttttgtttaagtttatttctgaatttgtttttcttttttcattcgaaatggcgcagcagagcaatgattcttaaatcaaggcgtgctggacgactggcaacaagtaaagctaaatgcattctggctctggaagtccagctgggaggtcagtcctgtgtgggagctgaaaaatgcatatcgtggtggaggagttggagaaagtgttggttggatgcagccgaggaggcacaggaaggggatggttcttt
>contig00042|dead (asp-glu-ala-asp) box polypeptide 24
ctgattccttcgctgtcagtttcttatttttcttcttcttggctcttttcttctctggttcagctgttttctctccctcttcggtctccacgtctacctcctctccagcctcctctccagcctcctctccagcctcctctccctcggtggcttttctcttcttcgctttcttcttctttgtcgtcttctcccgtttcagctctttagctgcagccttgtcagagtccaccagacggtaactagtcagctcttcgaaacacaccaggccctccatgccctcctcggagaagagactgggatcgagctctacagctgcccagttgcctttcacatggatgctccgtttggctttcttttgcagcccggaggacagacgcttgttttt
>contig00043|---NA---
gttgtattacatagaacatgaatactgtgttttgtgagacagtgaacctgaccaggtagtgtggtatcaatagcttgcaaggttttaaaatgtagttactgactggtcagtttagactttcacatcctgaaagaagtgtttctctccccttggtttgtttgctattaagtgttcctgattgcacagttgtaagtgcagttgccaaatgtgcaatgcctatataaggaaaagagtcacatgaaatgttttatttggccaaatatctcaggtacataaagaatgtgcaaataatgtgaaactcttatgtaaagcaactattatgcaaagtaaattaaaaggtt
>contig00044|gamma 1
caaagcaggcccggtcgcctgaataccgcagctaggaataatggaataggactccggttctattttgtgggttttctttctgaactggggccatgattaagagggacggccgggggcattcgtattgtgccgctagaggtgaaattcttggaccggcgcaagacggacgaaagcgaaagcatttgccaagaatgttttcattaatcaagaacgaaagtcggaggttcgaagacgatcagataccgtcgtagttccgaccataaacgatgccaactagcgatccggcggcgttattcccatgacccgccgggcagcgtccgggaaaccaaagtctttgggttccggggggagtatggttgcaaagctgaaacttaaaggaattgacggaagggcaccaccaggagtggagcctgcggcttaatttgacccaacacgggaaacctcacccggcccggacacggaaaggattgacagattgatagctctttctcgattctgtgggtggtggtgcatggccgttcttagttggtggagcgatttgtctggttaattccgataacgaacgagactccggcatgctaactagttacgcggccccgtgcaaaaaaaaaaaaaaaa
>contig00045|---NA---
tttttttttttttataataaaacaataatttatttgacatttgaacagaaaacatgtttaacagttccgacgtcgccttccctcctttactagacggtttacttctggttgagccagctgaaggagaagacatgtttgggtccgtctttatcctccgactcgttctgctgatcaacctgaggggcggggcttgcactggggagtgacagagggggcggggcctggttggttgatgaggcgggaggttttgtcggtgaggtggtgggcggagcctcggagggtct
>contig00046|nadh dehydrogenase fe-s protein 1
gtacatttttaagattttattcatatttcatacttttctcagctatattcaagaaagattcgttctcaggagtgagaaccgtatacaacaaacatcagggacaactttaaattatggagcgacaccgtgtccgttcagtgaagtgtgtgttgtgttggcagaggagagagtttattgttgtgggtgttatcaggtgttcagcaaactgaaggctcgtcgactgcggccgctccttctgtcacggctttgacgcatttggccatcgtctgggaagccctgctaatagagtctgtcatatagaagtcctttgctgtaagttgaggtggtaccagaggagctgcgatgaggtcctggttcacagccatggcgagttcattagcctgtttgaagtagtttgcctcctctacgtcgttataacggaccagattaggagagacctcggctagtctggagcggacctcttccagagtgtcgtagggcagagtcacaccggccagctcagatagggccctgatgatcttccagtcctctctggccattccaggagcggtgacggccacccgggtttgttggctcctgccttcggtgttcacataggtggcgttcttctctgtgtatgctgcactgggtagg
>contig00047|rad21 homolog
gcaggcagctgccaagttttacagtttcctggtcctcaagaagcaacaagccatcgaggtcacccagtctgagccctacagcgacatcatcgccaccgctggaccaagattccaccttatttagacattggaagaacagacaaacactgcttgcaacagacatacttttttaattactcaactttttgcctttttattttgttttcctgtcagcccatttttttctggggagggggtggggatagtggggaacgggttgtaaactttttaaaagattttactgtatcatgcagtattcatttggttcaaacggagtgaggaagaatgtttaacagttatatttataaagcaacctttttcagtcaccaatttgtaagctctgcttcattatgttttttaaattaaatttccattgtctgctcattccatatgttttgtaccattgcccctctcacacctgaaatattgcagattttagataaagagcccctgtattttcacaaggaatcacgtattgactctgtacatgttctggaaaggtactgttttatttctcagaagtgtaacctctcccaccgtctccttgttgcacttgttcttccataaacaaaatgaatctgtcaaaaattggtgaatcttacctggcattaaatatcatgtttcagatgtataattcaggcagtttatcaagttttatgtaatatgttttgtacctttttacgtttatgcttattcacctttttgcatcatgtaactaggtaatgtacttgttacagttaagttcagtatcccacctttttagtattcgggtaacttctagttgtgatacatctgtaaagatttgaaataaagtgttttaagtacttgg
>contig00048|middle subunit
cggaaaaagaatgcaaggtctgagcggctcttgccctcttgactccacacatcttctgaaatgtggcgcttgtgtcagtgtggcttttacagcgtgtgtttatcgaagaggtactctcccatagcaccctgggtctcagacgcagtgatgcgggtcagactgccaatgtagtcgcccagcttcttgatggtgtcatggctgtcgatgaggaagtgctgctcgaggaagtcacacaggtgagggtcagtgtggctgccggctctgcggtgcacatcgaggacacatgtgtttagggacttctggtagtccagggaaaaggacattgcatccagaccacctctccaatcctccctacttggtttagcaatagtctgaagcaaaattctgcctcctctcatgttctggtattccagcagcttctcggcctgctccctctctttcactgagcgctccaggaaaaaactggagaatttgggcaaagccacatcatccctgtcaaaatacatccccagagcaaggtaggtgtaggacgcattgagcttgaggttgatgagtttgttgatgtctccttctgtctcagaatgcaggttttgtttcaccacagactgcatttttggtctgtggaggtaacgctactccagttagccagtgctcttgtctgctggctttatcttcttgtttacacaccacagaaacgag
>contig00049|eukaryotic translation initiation factor 3 subunit i
agggtcaaaggtcatttcggcccaattaactgtgtggcattccaccccgatggcaagagttacagcagtggaggagaggacggatacacaaggattcattactttgacccacagtactttgactttgaactggaggcataaacagtcaggctcttcaaccccacagcttcaactaacattgcgctcagtccagtctggaagaaggaataacggactaaagtgcatttacagccttcttcccttcatctgaactgatctgaagtcagggtacaggtcagagttagagaggttgagaataaagttgacctgtatcctcagattactttaaataaagggaaagaggtcagaagaggcgactgcaagagtgtggtgtttttttttaagtcatttttctaacatcacttgcaaactgtgttggtgggatcagaagcagtttttgtaccttggatctgcaaagctatcacgactggactttaaaacccacactccctgattcctgaagtttatttaatctgattctacaataagtaggatttgagttgactgatttctgttgtaagccattccaccacaagtcatcataaaactcttttaa
>contig00050|claudin 7
ggaacaggtgcgtgaagactcgcagagacacgctataaattgcagagacgctttataagttgtactatcaccgttgtctgcgaacctatttccagaaaactaaggaatacgcaaataaacaagacttttcaagcaacgacgcaaacttcgtgaaaacccgctcagattttaaaggagtgactgggggatttgtaccttcacagcaggtggacgtcgtcgagtcgttgaggaggaggaagaagaagtaaaaatggctaactcaggtctacagattctgggattcgccctggcccttataggcttaattggactgataattggcaccattttgccgcagtggaagatgtccgcctatgtcggggacaacatcatcacggcggtggccatgtacgaagggctgtggatgtcctgtgcgtttcagagcacaggccaaatccagtgcaaagtgtacgactccatcctgcagctcaacagtgccctccaggcaactcgcgcccttatgattgttagcatcattgtgactgtggctggcctgggtgtagcctgcatgggaatgaagtgcaccaactgtggaggagatgacaaaacgcgcaagtcccgcattgccatgactggaggcattatcatcctgattggatctttgtgttccattgttgcctgctcttggtatgctcacgacatcatccaagccttctacaaccctttcacccccgtcaataccaagtacgagtttggttctgccatcttcattggctgggctggagcattcctggctgtagtaggaggtgccatgttggcagcatcctgcccaagagggaaatctacaccgaagtatcccatctccagaccccccagcagcaaggaatacgtttgaataggacgggactcagtgttagaggcactttaacattcatgctagtccaactcagagattgaaacatttgaaaagctgtatccgaggaggtgatcatcacctgtttttaattttattttatattttagatccttcagggctaccctgtcatgttactgtatattttaacaaatggattaaattttgaaataatggctgttgactttataaagaccttatttgcccttgccctgtctagagctacagtcagtgcttactgatttgtatactacatggtatactgtccacttagttgacacctgtgaagcactaagtttaaaattaaggtgaaacacccataataacatacaacttcgtatgtagaagattgttcacatgttgcatgcaacaatttatagcgcattaaaatgcgcagtgtgtttggggaaactgtttgaactgaatctacatcagatatggaaatagaccacttccaccatttgttactgtgttggctgactccatagaggttaaacatctggcacctgagaagcaatttgctaccattatttccatgtatatgtgccttatttatatgaacacagaaaatcattcggtaccattgtaaactatttttgtttttaatcaagtgccagagtgaaattgtaacagtaaattacagtgaactaaatccttgcagtcagattacaaatgtttttgttgacattcatacagcaacagatgttgtgagcgatgtatttgttgacttgttctgtaataacagtttgtgtgaatgggcttggcttattgctgcaggttgtttttagtctcaatagctgttgctacactcatcaaattttcagtttttttaaggacattttaaattgtgattttgcaaagtttgtgttgtacataaataaaagtggaaaatgtacttgtttttggcttgggtaaatgcctttattcttaaataaacataaataaacttgcataaaagggaaaaaaaaaaa
>contig00051|ribosomal protein l31
cctttaatcgtttgttgttgacgaactatcaaaacaaaacggaccggtttccttcacccacaatcctttgccttaagtccgtccttccgacttccgcctcaactacgagccgagatggccccaaccaagaaaggagagaaaaagaaggggcgttcagccatcaacgaggtggtgaccagagagtacaccatcaatgtccacaagcgcatccacggagtgggcttcaagaggagggccccacgtgccatcaaggagatccgcaagtttgccgtgaaggagatgggaactcctgatgtccgcattgacactcgcctcaacaaggcagtgtggagcaagggtgtcaggaacgtgccgtacaggatacgcgtacggctgtccaggaagcgcaatgaggacgaggactctcccaacaaactgtacaccctggtcacatacgttcctgtcaccacatgcaaaggtctgcagacggtcaatgttgatgaaaactaaatttgtcccctctgcgagtgg
>contig00052|---NA---
gccaaacaaccctgtctctttctcatataatgccaatgttgtgtaatacagtcataccttgcattttacatcgctcatttattattgtatttttattgctgttgttcatgttctaatattattgtataagatgggaggaatctgtgcaactgttgtcccatgcagctgttttatccatttttttcgtaaaccaaataaaagtcaaattttctgttctaaagagaagcacatacagtatatagagttgatttatgaataggtatttatgtgtatgtttagtgtgatcagtttaattaaacgttcattcca
>contig00053|---NA---
cattttattaattgaaaaaacaaaaaaacaaatgcaaataaaaaaaagagcaaaaacaaaaacagtatcattaggtaagacaaggcgagagacacttaaataagaagattcagcaagcagaggaagagaagcggcagcaggagttactggccaagaagaaggtggaggaagaggaacagcgagctcgtaaggtggctgaagctcgcagagcgctggagctgaagagagagcaggagcgtgagagggaaagagagctggagagagaacgactagctgctgctgaaagggagcgagtggaaaaagaaaaagctctcgctctgcaaagggaagtggagagagc
>contig00054|heat shock protein 90
ctctggtttttcctcttctgcctcgtcgtcgctgatctccttgtcgcgctccttctccacaaacagggtgatggggtagccaatgaactgagagtgcttcttgacgatttccttgaccctcttctcctcaatgtactccgtctggtcctccttcaggtgcaggacgatctttgttccacggcccatgggctcaccggtgtcgaccttgactgtgaaagaacctccggcggaggactcccaggcgtactgctcatcatcgttgtgtttggtgatgacaaccaccttctcggcaacaaggtaggcagagtagaaacccacgccaaactgaccaatcatggaaatgtcagctccagcctgcagggcctccatgaaggccttggtgccagacttggcgatggtacccaggttgttaatcaggtcagctttggtcatgccgattccagtgtcgatcagggtcagggtgcggtcagctttgttggggatgatgtcaattttcagatccttgccactgtccatcttggtgggatcagtcaggctttcatagcgaattttgtccaaagcatcagaggcattggagatcaactccctgaggaagatctctttgttggaatagaaggtgttgataatcagggacatcagctgagcgatctctgcctggaaggcaaaggtctcagcctcctcctcttggtgcatttcttcaggcatcttgtttattccgttgacttatcttgaataaaatgcaaccaatatgttgtcccttctgctctctgacgcag
>contig00055|nicotinamide riboside kinase 2
aggctccagtgcaccgcctgctctctctcggtggaagaccgcgtccgagcgacaccccgtctccgctcttaccttactcacttaacccaagtgccatggaggaatcaagtagttgacgtttcctgctgcaaccttctcttttttaagctttcttccccgtccgatcactgcacccggtttgtcgacgtttttgaactctcttcggcgacttttttttttacgagctttaaccaacccggaaaaagaaaccatgaagtacatcatcggcatcggcggagtaaccaatggagggaaaaccaccctcaccaacaggctgatcaagaacctgcccaactgttgtgtggtacaccaggatgacttcttcaagccccaagatcagattgaagttggtgaagatggctttaagcagtacgatgtcattactgctttggacatggacgccatgatgagtacgatctacgcatggttggagaacccggtgaagtttgagaagtctcatggcgttaataacaccctggatacagagattgtcccaaagtctgaccacaaggaggatgaggagactcacatccttattgtggagggcttcctgctttacacctacggacctttgatcgacgtgctgaaccaacgctactttatttccatcccatatgaagaatgcaaaaagaggaggtgctctaggaactacgcggtgccagacccccccggcctgttcgatggccacgtctggcccatgtatctgaaacataagaacatcatggagacatcaagtgttgacatcttgcagctagatggaaccaagtcaaaggaacagctgttcaactttgtctacggcgacatcctgaataacatccagaagtctctttaacaaacaaaggtcatacgatcggctaaaagtagcatatactcagcctgcaagcagaagaccgccttgccttaagttttctacctggcagctcatttagctgactgctatgatttttttgaaaatgtacatttttaactgacggcatcaaatgctggcatgacttttatatcgaccatatttattgctttgttacagcctacactcgaaacagttgatggacttgttcagaggatgattgcactcagttgcatatgtcaataaatgacctcctaaccgaaaaaaaaaaaaaaaa
>contig00056|---NA---
gaggaagtgaagaggtcagagttcagtctgacgcagttggaggacgtaaagaacgaactttcaaactcgttcattaaagtaatttttatcagtttgggcttgaggattattgattatggtccgatcagaaagc
>contig00057|---NA---
gtttttgttcttaaagtttttgcacatgtagtaacgtttttaatttgcataaccgagtgtgtgtgtgtgtataataaccctaaaagcagagtatagtgacagttgagtggcattcacaatactgcctcattttttttcctgcattgtcttgcatttactccttgttgcaataacaaatagcattggttagatattgtgaattatgcatgttatattaaaggtgtttt
>contig00058|condensin complex subunit 3
caacagacgatccatctaaatctgccaagcgagccaaaagaggccagaggaaagtctgcacagcaaaagggggcagaaagccgagcaggagggcggagtcatcggaggagagcgatggagaaaatgttccagagtcagttcctgtggtgcgtccctcacggagggccaagactgcagctttagagaagaccaagctggacctcaacaccctcatcaaccaggaggccaatgtgtcgtagaagtcagattactaacagttaatgcaaaggtggaaattgaaattagttatttttaactagcgttcaagtactccagtctaatatatcttacacatactttggtaatgcagcagtatttac
>contig00059|transmembrane protein 144
acactgtggacctgctgtatcacagaagacaaatgttacgttttaacatgtttgaagcaaaatgcccacctttgcttttatttgttaccacattattgatggtgagctgtcacggcgctgaacaagttcttccaggtgccacatgtggcgaacatgctggaactggcgaactggaaacatttgaaatcagctttaactcaaccaatatgactaatttcgcctatggaattgctgcaaatgtggttgctgtgctgttgtatggaagcaactttgttcctgtaaaaagaatagagacaggagatggtatgttttttcagtgggtagtctgtgcggcgatatgggttgtatctatggttggagattttatgcttcagtcgccaaaattccacccttttgcaatgcttggaggtgtcatctgggctacaggcaatataacagctgtaccaattgttaaagcaattggccttggtcttgggattttaatttggggttcctctagtttgttgatgggctgggccagttcaagatttggctggtttgggattactgctcaggatgtttccaggccgatattaaattattgtggagctgggttgtgtctgctcagtggcctgatttttttctttgtgagagcggacgtggaactgcatcccaactcagaatcaattccattacttatcgacaggagaacaaattcaggcagctacggaccaatttcctcagggttctggatagatgtcatcggaccaaagaccaggcggttcatcggctgcctgctcgctgttgtgtcaggcctgctgtacggctcctccttcgcacccatcctctacattaagagccattcgtcgtgccgtgacagcatgttccatggagccagtgtctatgacctggattatgtccatgcacagtgctctggcatttttgttgcaagcacagtgtactttgccatttactgtgctgccatgaaaaacaggcccagggtctactccagagccatcctaccgggtctgttgtcgggattgatgtgggcattggccacgtactgctggtttctggccaataactacttaagtgcagtcattacctttcccattgtcagtgcaggatacggtctagttgcagcactgtggggttccttggtgttcagagaaattaaggggttagctaactgcttcgtcttcatcttggcctcctgtgtcgtgctgaccggttccttgctgaccgccatctcaaagctgcaataatataaagtaacatatttgcttgtggttgtcatatttacattatatacaaatatttaccccagttctcaaatggaattagataatactggccttggttttgtgaaactctttgaaccccattgaaatgaaccaaaatacatggtggttgagctgaatgtaaatctttgttagtcggaaaatgtaattttgatccagcagagtttatactctaagctaacatttggtggcagtgtcttacagtattgaccctcatacttcctggttggttcaaagggaaggtttgctcctgaactgtctttgttgtaaatatatctgttgaaaatatattttgtcacctgtgttttgttcagttgctgctaataaaatgcacataaaacatgtttaacaaaaaaaaaaaaaaaaaactgagcgggctggcaag
>contig00060|coiled-coil domain containing 86
gcccccacgttgtttaccatccgccacagaagcggaagtaaagcaacgtacacaacgctggcgtgatcacacgtgggtaagcaagtttatcagtggtacatgtaatgtggtgttggtagttcaagtggaaaacatgtcaaagagacagaaagctatgtcagaagaaaagacgggtgctggagtgggacacggggaggaggagatccaggaaccgccgccggagaccagacggacccgcagcggccgaaaagttcgcactcctgccgcattgctggactcggaagctccggtgaggactcccacccggaggacgaggaggtccgtcctccaggagctgccggcggtggaagagaaaaatacggaggtggccgagcggagacccgagagtctgcccgaggagacgctccgcatgtccgcagacccggtgccggtgcacacggcggccgcagcggatacagacagagccgagggcaacgggagcggagacctccatcagtccgggcccgcaccagctgaaaccgcacccgcgagtaccgacaccgtcccgaagaagaagcctcgtgtggagtcgagtggaaaaccgaagccggtggttccgctggttccgctgggaaaacccaaatccgggagagtgtggaaggaccgcaacaagcagaggttctcagcaatggtgagagataaaccgttgtgctcttcgtgggaaaagaagatgcaggccaagcgggagaaggatcagttgaaacagtattctgtgcagcttaaagacgagaaagccaaacagaaaga
>contig00061|---NA---
tgtctccaaaaacaacaaaatacttgataactcatttgctgcattttgaattgtttttggggcgtttggggcgggggaggtggcggacctttaaattgtatgtgagtgtatttttatgttaactaaaagattgtactggcatttggtcaccatttttgttacactagtgtacttttcatccttgttgattttatcttcgatcccatgccatctatttattttgaaaatggaagcactgaaaactgaataaaattttcaagtg
>contig00062|---NA---
cgagctggacgagcccgagaagagccgccagttgtccgccggcagcgtcccccgcacgccgctgaccacctgaacgcagagctcgccagtatcgcagttgagaacggatgctcggatgacaggattatgtgccgttaagagctcgtggagcatcgcgccatcaccccacagcgatcaccgcgaagaacgaacaaggctacctgatgtgacatctcgaacacatcaataaaaaaccttgaactgtgtagggacgtttcaaactcccaatactagaaaaataacgttgtgcggacatcctccgccggcgaggatctctgtcactcagggctctcgattcatcagagggccctgagagaagaagaccggtggtgtccagatctagactgggttagccggggaccaagacgagttcagtgcaactagcgtcgcttgttgcttgtagagtttctaaagaaagcttgatgtttctgttacgctctttgtatcttgtgtaaaccatatagagaattc
>contig00063|---NA---
cgtcaaaccaccaccatggtaacaacatttattagatctgaagtcaaaccaccaaaactacaatttaaagtgacaattggaattttaaactaatgcattaaaaatttaaacgtttagcatctgaagcccaaaggaataaataagataaaagcatttgtgcaagtttaaacgtgggggtcagttcactgtcaattcaaac
>contig00064|dead (asp-glu-ala-asp) box polypeptide 24
caatgtatgtaaaaaaaactacataaatcttttcaaagatgtacttttaaacacacattgccataaacatgtcactgctgctgttctttcttctgcttctttgttttcttctgtggtgaaacacctttctttaacttttctttcttctcctctattgaaaccctggtaagggcactctccatccctgctagaggcatgtgagccagggagagctttcccatctgagtggggtatttggtctttatcgcattcttgaatacaggctgggagatcaaatgcttcaaatgctttttcatccccttcaccatcttctgctgctctctgtcgtcttcctcgtccttcgctcccccgattaaaagatcatcatccaggtctacatccagggcctctgctgcttgtttgaaccaggagttgtggtgcttctctctgcagttgtggaactcaattttctctatctgtctggccaagtttacccgctccttgattgcttccatgcatttggtctctatggggaacatggggagctcttcgtccttcccaagagtcttgtaaatctttttgaagttcatcacgtcgtccgggcctattagcaacaaactgagaccctctttggtggctcttgctgttctgccactccggtggacgtaagtctcagatgtcctgggaacctggtagtgaataacatgctcaacattggggatatccagtcctcttgctgctacatcagtagtcagcagaacacaactctccctctcggcaaacctttccaggtttttgaggcgttgtttctggtgcatgttggcatgaagaggcagtggagtatagtccaagataaccagcagggagttcagtctcttgatacagtctatactgttggcaaacaccatggtacggccaggatactggagcaagaagtaataaaggtagaagtccttctcctccttctgacagtggattcgtgtctcagtcagggtctcgacagttgcctccttcctggtcaggtc
>contig00065|polymerase ii (dna directed) polypeptide 25kda
aaatgtttattttacaaaatcagtaattatcagaaaaactaaacaacacaagtcataagcagaagaataatccgtggatgagtgatgaaggatgtaacatcttcagtttccttcactggtcgtcctaaatgttgatccagaagaacatctctccgtcactgcaccagtctatatgtgatgtaccgcccagctgtttcactgggtctgatgatctttactacctgtcctcttttcaagccaaagtagcgagccacagggtccccagcctggatcctcggcaactggctttcctttagtttatatcttgccagaagttcagtcacttcctctttcgtcataacaatgtgctctggaacaagctcatgctctgtgatgttaataagcagctcctgttgtagaaactgttccaatatgtatttgggtgccatgtcaactagagactgtttggctgacggtgtcatgcccatctgaacaacaatgatggctcgtgtgatgttctcctcctgcatcctctgacagtacatcttaatagtcttgattcccactttgggctcctcaggaaagaaaacaaacatctggtccgtggggtcatcgttgtgcgccaccagcacagtgaggtctgtgcgtctggggcgaccctcgctgggcttgtctccaaactgactcttgaactcgtccagtgtctggtccaactcgtcctgtgtcaccaggtagcctcggtcgtggcacagctgcatgatggttttacgaatcttccacagtctgtatgtttcctcttcgtcgtccatatcgacccgactgcgaaatgtactctagtttgaatctatttaataattatttttcgttaatttatcactcctttgaactacgcgacgcacgttttcgtttaccgacgcagactgatg
>contig00066|---NA---
tgttgtttattcgtaacagaacatagcagaattgaaatggcagcacattaacaaataccaacttaactgcaaaataaaaagttagtaaaaacagaaatatttggatttagtatgctttaatggtcatcatatttagtttgaactgacttgagacataaattctttgcacagtagcagaaaaagcaacagtgtcatacatgtaataaactggtggagcaaagtagtactgccagtgtaaaggtcctgtgaagtgggggaattacctcttttgggggcatttttgcttttattctaaggtggacagtagagaggtgacaggaaataaaggaggagcaagggaaagtgacctgcaagagaagccctcaaccagaatcgcacccagtggtttcagtaaatcttacatcttaaccacgaggccaccgcaacgcctctttgtatttccttttgaaaaaaagtgttgtggggacatttgaccgtaaggttaatactacatgcacaatgattagatgacaaatagttggacttttaagttcacctttcaccactaaagatccactgctgtctaggaaggagctgttttttaggaagttgccatttcatgggatctttagataagtgaaaggtttgagatcaaaaacagacgaggtgtttcacgtttacaaactgtgctggtgactttttgtccttgtgggtgtgtggattttgtaatcatacgactgtaaataaaaaatgaa
>contig00067|lsm7 u6 small nuclear rna associated ( cerevisiae)
cgtgtcacacggctaacatggcggataaagaaaagaagaaaaaggagagcatcttcgacttgtcaaaatacatcgacaagccgattcgtgtgaagtttcaaggcggacgagaggccagcggtgtcctgaagggttttgatcctctgttgaacctggtgctggacggcacaatcgagtatatgcgagatccagatgaccaactgaagctgacagaagacacccggcagctgggcctggtggtctgcagaggaacctccgtagtgctcatctgtcctcaggacggcatggaggctataccaaacccgttcatacagcagcaggatggctaacacagtcgtcacacacacaattacaaccatgcgcacacacttttgttt
>contig00068|---NA---
aactcagtgaatggacagaacggacgaggaggaaagcagaatattgatatgcaataatgcacgagataaggaaaacatgggtagaaagatgttgagtgataatactgtttgttttttttgactatagtttatcaccagaagggagagctgcgagcag
>contig00069|proteasome subunit alpha type-2
gtgtgtgtgtgtgagggatactaattaagtgcagttgagggaaaatgtaatgttcaggatgaataagtcaccccgtgaaaccaaagctctttctggtctttaataactgtttttaccagttaattatatgtttatttttatggcaatggttacaaacaatcaaattttgaataactgcctgaaacaaccgtgttttatttataagccgacagcattgcctttgcaaccgcaatgacaaattaggaaaatgaaggattcaatggaagatttgagattttactcatcagagcctacattcctcgtcatacgcacagtaggcaaccgtcacaattcacagcaccagggaatgtgtttaacaacaaagccaattatgtggatgtgagtttgacacctcacttttaagtaaattggtccgggcataatcccaaaccgggtgtctgattctgccagctcatgttaataatcttgaatgtaatgaagttatggcgggcatcctttcatgttctcagggcagaaacagtttggccataatgcaatgtggctaaactctgtctgaataactgtggtttacaaaacgtgtcatgagactgttggctactgtgctgctatgtctttgtcaggaaatgtggcctgaaagccccatcatcattatggagggtgtgttcacgcaatggctgccaggtagtctttcacctccgctggggtgagtcttttgaatccggcctcgttgcagatccccacctcaatgttttcctctgtcatctgaccctcaaagctctccttcaatgtcaagatggctgtgtggatggcatcttccaattccagatcgttgttataccttttttcaaggaatgtttttccattaacgtagttctttcccatagctgtggctttccatgcgaaatatgcaccagaggggtctgactggaacaggtaggggtggtcttcatcccatccagctatcagcaatgaaacgccgaacggacgcactccaccagactgtgtgtactcctgcattacggaggccactctctggacaagctggcctgtggggattggctcctggtaaaccaggaagtactgttgtgccaacttccgggctcgtcgcactaataccctgtagtcaggccccatgccgctgtagaccatgcctatgtgtttagtgataggctccactttatggacactctgctcatcgtacagaatggacttttgtttcttctctgttgccaggacaacgccattggaagctttgatgcccactgagggagctccggctgctacagctgccagggcatattcaatctggaccagtttaccggaggggctaaatgtggtgagggagaaactgtagcctc
>contig00070|ubiquitin-like 5
gctttacggtcagcgggacggacggacggacggagagcgagccagaaaatctcagaaaagcgaaatatttgatattctgttgtgaacttccagcccgacaggaaccgaagatgatcgaggtggtttgcaacgatcgtctgggcaagaaagtccgggtcaagtgcaactctgaggatagcattggggatctgaagaagctcattgctgcccagacaggaacacgatatgacaaaattgtattaaagaaatggtatactatattcaaggaccacgtgactctgggtgactatgaaatccatgatgggatgaacctggagctgtactaccagtagactaccatgactcagtgctacacagatgctacacctcttccctgttacgcacgcacacacacacacacagatggaatcgctggaatctgttgcagggaaccgccatgatcagacaacacaactgaaagagacgagaagcggcatcttcagagcagaaaacacacacatatgacattgatctcagttttagctaataattttttgcccgcaaattatatgaaagacatgatgttctacaatttttgttttgatatttttgaattaaagcagacattt
>contig00071|---NA---
gagttagtccagacgaacccaaatagctaaagctcgacctcagtttttaccccaggtgcatttctctgctgttaaaagattgctggtgtgaatgatcgcctcaaaaatcaggtctgttttgaaggtgcaattcggagaagcccagtccatcactttggaaaagaagctcagtgtcacaataccatgtatcaccactacattccacatattgtagttgaagacaccattccacattatagctgacagtctgtttattctgacaatgctccaatgaattgaaataatcttat
>contig00072|zinc finger matrin-type protein 5
tgaaaggcagctcagagaggactttgtagacagactcatgcctgggagaagtgtcgaagaatggctcgctagagggaaaagaagaaaacgtcccaaagcaccaatggaggtccaaaaactaaggaagacagtgaagaaagccaagcagaaagtgacatacctcaacagctcctctccattcccgaccttccaccctctcttctacctcctcctccaggcggatggaaagtcaaagtgaacacagaatggggctaaaagatattccctttgtggttcaaatcactgctaagtgggtgcatgacattaatagaaggatggtgcagaatatgtatttaaaagatgttattaaaagattgtgtcac
>contig00073|---NA---
cggtagtctgtcctgttggcgcctgacggagagaacgcgcacattagaatgacctcgctgcagaacgtgatggggagacagtctcctacagtttgtgcttccccctctgggacatgaggtgctggagaagaccttaggccagctgggtctgctcactgtcctggccttcagcactcatgcaacaacataatggttctcctgcatggacatacagcctcggtgtcgcaggcttcagcagagatccaacagaaggtcccagtgaccgcaggaacatgagaccctaatgaacaggggttctcctgcatggacatacagcctcggtgtcgcaggcttcagcagagatccaacaacagaagaatggtcaacccatcccggggatggaaaatgatgcgatcagcagcctgtcactacgcagccatcagtgagcagctgagagcgcactgtctgcactgagatctgcagctgtgtcttctacaatgtactcaataaataaactcagtaactaaaaaaaaa
>contig00074|epidermal growth factor receptor pathway substrate 15-like 1
aaaacaggaacagatccattgttactgtagtgatatgtgtcattttaagttttcaaagaacatataagcccataaaattctgtgttgtcttgatcctgttgtggtgcacacacattacatttgcatgtgagtaaaatgtcctcttgttgctattatgtgaatatggcacccagatggcttccaggtctgggaagaggagagttggaagaaaaccagagtgctcagacacctacctgcttagggatcccagccccaaccctctaaatgacctctctcacagcgcctcctggtgggctgacaaggaggagcacagagagcaaggagactcactcagggagcaactaaaagagatggatgagcatgtggctaggcttcaggaaatgctgagatgtgaacgggccaaatgcactcgtctgcagctgcggagtaaccagcaggaggcagagctgaggcgtcgagagcagcacagcaacagattgaaggagagactgtcacagctgactgacagacacagagagaaagggccctccatagaggtgttgaactttccacctgcaggtcgaggcaaaagagaacagcccatcaaatcattcaagtctaccgcaaaaaaagaagaggcaactctccgcctgatgctggagcgcagagaagcagagctcagagaggctatgaagctgcgtcacagcctcaccactttacttaatgcactcagagtcgacatggagcat
>contig00075|isoform cra_a
ctgtttatttattattgaacatttggaataaatcagataataaactgtcatggtttctgcgcctcagcgtcctgcagcagtttgtccagcaggacgacgtccactcgatgtttcatcacaaactgtccattcaagtggaagacaggtatgtcccacctgtacctgtctgaccacaccctgttctctggaagactgatgtccacctgctgcaagac
>contig00076|---NA---
atagctggtacaccaacactgccatcaaataagaaaaaagagatacaggaaacccacaaaaggagtccaaaagccatggctgttagctgagatgcagcacccttt
>contig00077|eukaryotic translation initiation factor 4e family member 2
ccaaccctttacgaagacgaatgatccacttccccccactgcggttagactcatcctcccacatgggtttgattccctccttgaacaggtgaaagtcgctgtgtccacttagatcacctggtcggaccaggtgactgtaaaacctccagaactgctccaccgatgccacagtgccgatctgtcggatgttttgttcgtaactctgagaactggcaggacgactcggagttcttctgctgtaccagaatgtgtagttgtactgaagag
>contig00078|---NA---
gccttgccagcccgctcagttttttttttttttttgtgacatcacactttatttataaaaataaaccaacaatcagactgatacagagaggaagtgacatcacggtcactcgatcccttcctgtttgtctttgatggcgactctgaagcgttcctccagcagagacagctcgctgatcaggtccgtgatggcgttcgtaaacg
>contig00079|---NA---
gccttgccagcctccccctcctctttgttgcaggccggcaggtccaccaggtttttacccgaagcaggatgactccagaactcctcagcgagcaggagcagacccaaaacactga
>contig00080|small nuclear ribonucleoprotein polypeptide c
gaacacttatctggaacaccggaatcgcgctctcggcggtgatagctggggatcatgcctaagttttactgtgattactgtgacacctaccttacacatgattcgccatcagtgaggaagacccactgcagtggccgaaaacacaaagaaaatgtgaaagattactaccagaaatggatggaggagcaggctcagagtctgatcgataaaacgacggctgcctttcaacaggggaagattcctcccacgccgttcccgggtggtcctcccccaggcggtcctcctcgcccaggcatgctgccgacaccccctatgggaggtccacctatgatgcccatgatggggccgccaccacacgggatgatgcctggtggacctggaggcatgaggccgccgatgggaggacccatgcagatgatgccaggaccgccacacatgatgcgtcaccctcgaccgatgatgatgccagtcaggccgggcatgatgcgaccagacagataagagcgagtggattctctccgttctttgttgctgccacgaacagacactgtctagtgaggacacttggtttaacgcctggatttatcaacgccactttttaaatatctcagatgttcaatctcttcgaaccttgaagccgaagtccccgattatgtcatttttgaacaattactttgttttctgccgggaacgtagtatttattactaatcctcacctccgtaa
>contig00081|mitochondrial ribosomal protein s30
cctggagaactttacggctggttcatgaggaactgaactaaaagcttgatgacatcgtcgttcagacccaccacctctccgtccttcacaccctcgtacaggcgcaggctctctgtgccccacagaaggtttttcctggggttgttggcatccgtctccacggagagggccactgtgttgagctggtagcagaagaaggagtagaactggccgtctgtgatcacagcctgggacacgaaaggcctggtgacgtcctcgtggttccagaaaccctggtacatggcctgagctcctgtccaggcaaaaaggctggcgagtccgttggctctgagaaagacctccacctgatcggactcttcccgccgagccatccggtctctgtggtatcgatcaggcaccaggtggaactgagtgtgaccgtagcacgccgggtctggtaacttggcccctgtaaatatattgttgtcatactgtcttctgaacagaggcatcatgtttggagctattgtgatctctggaacttcagctgcataggacgcctccagtggggcaaactgtggcagttgttgggttatcctaatctgactgtgcgggtggtcgtcaatctggaacctggttggctctagccggcccctccggtgaccccttgggatgattctctctcctctcctccaataaaagttaacctggggattaacatccagactggagaggaggaacagtgggttgtgttggagcagactgtaggtgagtccagtcaccaggtttctcagcataggtccaacgatctgctcctgctctttatacagaaaagctctacgtttctttatgtgccagtgctcctgtaaaatcacacgactgaccaaggagcggatgtccccaaacgcacccccttccaccccgggcactgtgctttgagctgcggccggcggagagctctcttccgccgcgctcagggtgaacttctcgggcagacccgggatatatgcggtcttggtaaagtgctggtaccatctgtcggcgttccgtgcgaaagtctgagggtaaaccacaaatttcttccgctggatgcgagtgacgagggagagcttctcctccaccggggaggctcgtatcttctgcacatgttgctgagccttttgccgcagggccgatttgcttttagccgtgacggaggggacgacggggggatacgcgggctccttgaccgcagcttcggcgtggacaagcctttggtttctaaacggaggcaggtttttggggaacagcaagggcagtcgtgtgcgggccgccatgtttctcttgtgacttcaacttgttgttccgttccgttgacaaatgaaccagcagcctcccgcaacagcgactcctgctgaaggcaacatcgacgtacagtgcagagttctgtgtgcaagattttttggacagtgcagtttgtcaaaaaaaaaccgagataaacactgaaatatttacttcggaaagactagctagcggtatgtttcgtcagcttttacggacccgggtcgtcgggaccagaacggcctatctgaaccgatggcacggtgtttgtcgagcggagagatcactgtgcaccagaagtgacgaggtcagactggcagaggaggccagcaagaggtatggctctccagctccaaccatcttctccagagtgatcgataaaagcatccctgcagatatcatttatgaggatgagaagtgtttggcattcagggatatcagcccacaggcccctgtacacttcctggtcatcccaaggatcccgattcccagaataagtgaggccaaagatgatgatgctgagcttttaggacatttgttggttgttgcaaaaaatgtggccaagcaag
>contig00082|---NA---
gttctttggtaaacataacaaaaaaccatcgtacagttcagtacttctcaacgcaataaaaataacttgtttcttaaaacaaggttgatctcatacaacagacttctacaggagcattgtttcacagcctcatagctcatggtattgctagcttggatggttacgacattatggctaataatttaaatcctctgtacacaatatgaatgggatttttactttggaaccttactgttgagctctactggagcacagagctaaaaaaagggcgggacttacaaagagccaattgtggaactggcattttgtgtcgtttttgaggagtgtgtcacatgacaaatgtcaaattagcaagagaagtttctctgtcttaaagaaagaaacattttagaaatgtatacactcattacaacacaaacattaaacagagcaacatttgagaacaagcttgttgagtcaggaaaggaaaggcagagagtggaaggctgctttccaatgtatggctccttcctaggagtaaagggtgaattccagaggtcttcaggtttccatgcagcattcatcgatccagcatttca
>contig00083|---NA---
gcaaaaatttattcagtcttttaacagatagcaagagacagctcatttatttctaaaatcaatttgtgaaacataaacatctcttcatgtgaacacattgcattgactcagtaggaggggaatttgaagtagaacaagactacgagtgtcttggattaaagtggaagaagagatcaataaaacatctgtaatgacacagttgtgttgattaatattgagaaattcacattaaaaaccagacacgtttcccttttaaaattggcagccttagaaaagacagtggactcaaacagcctgcaaatacacatgcagtggtgtcaccataaaagcccacggtcaaacccaactcatgggctatgaga
>contig00084|proteasome ( macropain) 26s 1
tttttttttttttgtccttttatttattgtctttacacataacggtaacaggagagtgggataagccaaacatgacatgcacaaaatatatcaaaactctctctggggagacagacaactcagctgctgcctccgctctttcacacagcgatagatagagaaggggtgagggtgggatgagagtgagagtaaaagtttgaaggttagaggtaaagcccctccggtgtgccctcctgcttcttgtacaggacgttttccttggacttcttgaagtcttcgttggtgactttcatgcggcgctcccgcagagccatgaggcctgcttctgtgcagatggccttaatgtccgctcctgataggtcgtccttagccaggatgaggtcatcgagggtgacatcatctgctactgtcatgcggctggtgtggatctggaagatcctccttttggtcttctcatctggcagaggaaactcgatcttacggtcgattctcccaggtctgatgagggctgggtccagggtttctatccgattggtggccatgataactttaacatctccccgcgagtcgaagccatccaactggttgagcagctccaacatggtcctctggatctccctctcaccgccggagttagagtcatacctcttggtgccgatggcatcaatctcatcgatgaagacgatggagggcgcgtgctcctctgccaccctgaagagctctcggaccagcttgggcccgtctcccaggtacttctggatcagctctgaacccaccacgcgcaggaaggtggccgatgtttgattggctacggccttggcgagcagtgttttacctgtaccaggtggtccgtataagatgacacctttggggggcttaatgcccatctcttcataatactctggatgtgtgagaggcaactccactgattccttgatctcctggatctgattgtccagtcctccgatgtcagcgtaggtttcttgtggggccttctccaccttcatcactgtcaccaggggatcagtgtcatccatcagcaccccaatcacagcatgaaccttgtggttgagcaggacagagcagccgggctccagcagatccttatccacgaaggacaggatgctgacgtagtgctctgatcccactgaggtggacacaatggcgtggttgtcatcaataatttcctctagagtgcccacagacatgggtgtcccgcgcaggtcgtccacctttgaccgctcctcctcctgtttctcctccagaggcttcatctgctcctggttcctgatgaactcctcctccatcaggaggtagtctttgattcgctcctgcttcaacagcttcaggcggcattgagtgtgaggggtaaccaatggtagtttgctagcagcatcgggccccttggtcttcttcttcttcttgccaactctggtgggaattggaggctcatacttctttttcttatccttgtcgtccttcttgcccccccctggaccgtggcctccactctggctttgacccattgttac
>contig00085|---NA---
ctgggtttggcactgtgtgacactgcagcccctgactgaagtggtaatggatgtactgtctgagttctcattgttgtggggacgtgaaccctgtgggtgaacagccatgatgaagcaacgtctgacgagaggcctcacgactcatggactgtatggactgcactgtgtacaatgacagttcactgtaatgttaaagtctacatactgttcattgactgaaatatgtactgcttttctttttagataaattatttatcagtaatt
>contig00086|---NA---
agagcagcctgcagggactgaacctgactcgtgttgttagaacaggacatgaaaaagcctgcagcacatatgaactctggttcagatgtttagatgatacaaaatgatacaattacaacatgaataagaggtgtctaaaagttatgatttaaaacagaatgtgaacattttactgcttcagttacagctctgccaaaaatatttttttaagatttttaaaagatgaaatgtttttgacaattcattagacagaaattagcagttt
>contig00087|---NA---
tgacagccaccacacctcagtggcacagtcgcagccctctgcggcaggattggctctgggcaatgtttactgacaaggtatacggttttgataccgaattgaccttgctgaaaagtttaactgatctcagcggacggcattacaagttgacggtcctcgaatgtgcctctgacggataaggacacgggcatggtggatgctcttggcaagtcccagcttgaagacctgtg
>contig00088|nin1 rpn12 binding protein 1 homolog ( cerevisiae)
tgttgtaacatttattaattggtagatattagatatattatattgatcatcagtcaacagatttaacataaaacattcagggagaaaactgtggttttgaatttaaaggagcaaacgtgctgaatgctcctttagtgtaacgtcagaaaagtctgatgagtttccaaacgtctcttcacttcttcttcacgaacttcttggtggtggcgttggggttggctcgctgccggccgctgccgccctggccgtctcggatgtggaggttggcggctcggctgtagatgtcgttctcgcagaacggcgacgctccggccgcgtagtccgggttgaacacgtcggtcttctggcgggctttacgggagagtctctgctgggggaaccgctggtcctccaccagctgggggttgttcccgtgtttccctccctgaggcagcggcagcgagtgcctcagccctttggggttcagcactttggggtttttggagaaatgcatctgcacgtttccgtcctcgctgaccgtcactgccactttcttcagagtcttgtttccgcagtgaggacagaacactttgttcatgttgctcgtcgtcttaaagcaggcgtgacatctcaggatgtagttcctcgcctgtttgatcaccatcccgttcaccgagagcacgtggagtccgatctgaatcagaacgttctgcat
>contig00089|histone h2a type 1
gtcgactgtagaaagcatcgagaatgagcggacgaggaaaaaccggcggcaaagcccgagctaaggcgaagacccgctcctcccgggccgggctccagttcccggtcggccgtgttcacaggctgctgcgcaaaggcaactatgcggagcgtgtgggtgccggcgcccccgtctacctggcggctgtgctggagtacctgaccgctgagatcctggagttggctggaaacgctgcccgc
>contig00090|sra stem-loop-interacting rna-binding mitochondrial precursor
ccaacgagaaaaaatggcggcgtcgacgaagaagtgtttcgaggtgttcgtgtctaaagtaccatggactgtagccagcaagcagatgagggagtactttggacagtttggcacggtgaagatgtgtcgtctaccatttgacaaagacaccggcttccacagaggatttggctgggtcggattcgagtcagaggacgaaatgaacaacgcgcttcagaaagacacacacatgctggagggagtcaagctcagtgttaacacaaacaaacgtccggtttggcagaggaacgacaaaagcggtgacgataactgaaggctggctgagatggacaaacatactatcgttattctcaggcacagtttcactaagactgcgtttttgttctcgctttctcagctgcctggaattgtaattcttttgaggaccataagaaaactttgagcagtacacatggattggtgtatctatttccattctaaagtctctataagaccccagagtgttcgtccttttggacaccttcagtgaatttgtgcctgagagttgttgtcattattttaatgatttgtctagtagtaatgtctttatttattggcgccactggtgttctacttcctgtaacaccatctccagcacatagtaatgtccacttgtatggtttgtgaaacatcactggtttccaggttatggcaataaaaacgttgtaatgaa
>contig00091|mitochondrial ribosomal protein s34
ttttttttttttaaacagcagttatattttttacttcaaattgaatatttaccacatcacacatacatattacatacagggaggtctgcttcagatgacaacagcagaggactcatttgagtcaaggattacggacattgaggcgagggcttctttcaacactgatttggtccaaaatgtccaagattggagacccttcagcttcaaaagcacgagtatcacaccgctgtcccgttcgtcctctgtctctcttgttcccgcttgcggaaatagtctttgttgagcagaacgtccctttttaaaggcaaggccggctcctcaggtaatatgctgcctgatgctttctggtgctgggccaggatcatggcgcggagcaggggagggtacgggacgcagcgcacaggcggctcggggagcggctcaaagtgcttgaactcctgttctgtgtgtttgggaaccaggcgccagtcgtggtacatcaccttgtccacttccttcacctcgctctcttgttttcctttgtacgtgaggatcccccatgctttgccatgatccatgttctcagatgtgtagtccactttgatcttggtgagcttccagtagctgggctctgtgtggtcctgcagccaggacttgcgggtaaagatgcggcccactccgaacatcctcatacccgccagcagggagaagagggtactctccctgcggacatcctgccaggcgagcgcaggcagcatcttccccgtctgcggccgcttcatggtctcgtagtccagggcgtacttctgggactcccgcggccgggacttgagctccctgtacgcccggatcttccgagccatttctgctataagccgaagcggccttttcttcaccatgactgtaccgaggtggagcagctaccgcacagtcctccgttcgtcctgaaacaatttgacctccgcaagcgagggacacaacttccgctcacctgagacacgcaa
>contig00092|cyclin b1
ggggggacacacctgtttactggaccctttacattgctcaccattttaaagcatgcagcaagcttgcaagactttgtgatttgatgaagttgcactgaggcaacattcaaatgtgttcagatactctacagtcaaaatttcagttggctaattagtgcattaatgatcatgtaatcagtgaaaatggtgaattaggttgcattacagtagttgtagctgactgaatcttgtggagtaagtgtctgaaaacttggagcatgctctggagagggtcaggaaatgtacaaaatttcagttggttaaacatgcaaaccaccaacatggtccttgcgtgctgatccttcagtcacaataagttttaagttacaactgtacaatcagcacatggtgctaacatttagtcctcactgggtgacttgctttgcaagatccttcaccactgaagacttgagctgtgggatagaggcaatcctcatctgctttgaagtggagtactttcctttaatggccgtgtgtttggtcagcccctcgttcactttcataacattcttggcaatgtgtgccatcacaggaatcaaactctctgctgtgtagtccatgtagtgctgcagcgtcacatcccattcaccagcatctaagatcttgagggtaagagccagagcagcacttgccaccatggaaggtgggaaatgaaccatctcatagtcaaccatggtgagctccaggaggtattttgcc
>contig00093|peptidyl-prolyl cis-trans mitochondrial precursor
ggactttattttaagcgaataaatgccccctttttcaaaccagtttcaatgtatgttaatgaattaatagctcttacaaatacaatagtacccgtcatcttattgcctcctgtcctataatacaagttcacattttatagcatgacacagttaagtgtcatgctgtaaggaccaacgcagagtgtgactcttgaaataatgagcaaagagaggtagcgctctgtgccctgactgaagaaagagactctttcactcggactctcacattgaaattacagcaggagatgagactacggccgtgtccaccgctcacatgggagtctactggagctctccgcagtctgtgatagtgatcttcttggaggttcgcccagattttgaaccgaaagactccactttcttgaccacgtccagtccctccttcacgctgccaaagacaacatgcctgccatccagccattctgttttagatgtgcagatgaagaactgggatccattggtgttgggtccagcattggccatggacaagatgccaggtccggtgtgctttagtttgaagttctcatcgcgaaacttccatccgtagatagacttgcctccagttccattgtggttcgtgaaatctccaccctggcacatgaactgagggatcaccctgtggaaaattgatcccttgtaaccaaagccctgttcccctgtgcacagcgctctgaagttctctgcagtttttggcacaacatcggcgttgagctcaaaggttaccctgccgagcggctggtcgtctgcagctatatcaaagtacaccgtcgggttcttgttggcagctgcggggccgctgctgcacatgcgggcggcggtaaacgccagagagcacaacttcattctgttcgttaagagcaacatgttcaaaggataaagtggctccgttcgtcctctcggctcagc
>contig00094|wd repeat domain 3
ttcagttggcctgtggcatcggcaaagaacatcacgtcctccttgctctcgatctcccgctggaggaactggagccctgcgctgttaaagcccatcacatctctgatttctcgcactttggagacagtattggtccg
>contig00095|---NA---
gtaggtctgaatccaggataacacagaggtttctggtttgttttttactcttcaatgatggattattatgattttcttcactggctcctaaaccagtaattccagttttgtcctccggagcatccagctactcctgttactggttgcagcagtacttttcctgctatggtcaggtgagagagcccatataactgatgagatgagagctgaagccacttcctccagcacctgttagcatcagtgttcagg
>contig00096|---NA---
taaacaaaacaatactacggttacaatttatcatttaactgacataggctgatcataacagcaggattaagtaaaatgattaaaatatactaagaaaattagagacatcaacaataaaaagttatagtacaataatgacaaaatcattaaaggggggatggggagagttgagtaaaaggcaaacttgaaatacacatcaataacatgtccttacaaagccttgtaggacatacagtacataatgg
>contig00097|---NA---
ttttgaagtgtaactgtagtgaagatgctttcagccaagatgcatgtttcatttcaaactgccagacggaggaacgaccactggatttaaactttcactcatgaagtctgtcacttatagccgggctgtactttactttcgttgatacttgatttcgtgcacatttacgagtctgacgtctgtctaggtgatcggatcagctcggaccttcagcaggaacgttagtgcgtaatgtttgtcaatgttggagcgtgaaagcggtttcaattccttatgcagatagctagcgtagcaacttaagagagacgttttgctatatttggctttaaagtgtaaatttccagtttaaaaaaaaaaaaaag
>contig00098|---NA---
tttcattagttttatttacacgcaatttttgaaatgcagaaacaaaatgcaatgcattaacagtgtcacagttagccagtgtttgtatattttaaatcataagccatttaaatctggaaaaaaccattgcaagaaccaacacacaacacaaatgccaagagagctgcatataaaagcaaaaagggacagatcctgtacgatgaatactacagcttataacaaaccctgcctgcgggctggcaaggc
>contig00099|---NA---
gtgttcatttattgttcaatacaccaaatgacagttgttggtaaacgtattattatggtccatgaacaaggcagctgtagttctggtggtgaggtctgtccagcgtcttcgcctcttccagtcagacgttcacagcgggctccatgagacgcgcagtcatctgaaatcaggttttaggccgttgatcaagaaaaagaggctccacttcagccacatgagtcagtcatctggagaggttctgacgggatcacagctggcggggatgagggcttactttgacctctgcctcatctttctccttttacgcttcagcctgcgcatacgcttcttcctccacttggctctcatcgtgtggagaagtttctcaaagcgaggagctgagacacg
>contig00100|ribosomal protein l11
gtgatccaacatggcggaccagggtgagaagaaggagaaccccatgagagagcttcgcatccgcaagctctgcctgaacatctgcgtcggcgagagcggagacagactgacccgcgctgccaaagtgctggagcagctcacgggtcaaactcccgtcttctccaaggcccgctacactgtgcgatccttcggtatccgcaggaatgaaaagattgctgtccattgtaccgtccgtggagccaaagcggaggagatcctggagaaaggactcaaggttcgtgagtacgagctgagaaagaacaacttctctgataccggaaacttcggcttcggtatccaggagcacatcgatctgggcatcaagtacgaccccagcatcggcatctacggactggacttctacgtggttctgggcagacccggcttcagcatcgccgataagaagcggaaaacaggccgcatcggcttcaggcaccgcatccgcaaagaggaggccatgcgctggttccagcagaaatatgacggtatcatcctccccggcaagtaaaggaccacctttgatcttgtttataacaaa
>contig00101|---NA---
atgacgtcaactgtctgcgccgcgaagacgggagcgtgatggcggtcgctcaacagaagcaagagaaagagggcgacgattgctctctgctgcctttagttcatgacattataaaatgcatggacaaggacagccaggatgtccaccaagaactggccaagctgaagacgaagatccaggaggctcgggagcagatctccaacatgcccgggatcgacagcagtccgctggagcagcagcagcagctggcgacgctgcgggagcaggtccgcaccaagaaccagctgctgcagaaatacaagagtctgtgcatgtttgacgtgccaaaagcatcctgaaactgaagactggatcactgcactgactgcaggaaggaccgtttcatcctcatcataaatgtggggttcaagatatgatggaggtttaaatgaacaaggacctatctttggacagtgg
>contig00102|---NA---
gcattactttattgttatacataatctattattacatcagtttctttaaaatcatctttacatctgtatcatgtgacacagttgggtggttttttaacattctccccaacaatccaggtggagtagtgcatactgggagaggagaagggccttgataagccctgcagggc
>contig00103|nadh dehydrogenase 1 beta subcomplex subunit mitochondrial precursor
tctccgtccaatcacagcgctcgttgctcggaggtcgtttattgacaagcggagaaggtgactcctcggcgagcaggggcaaatagttcctacagaaaaaaaactcaacatttaccccgaaagagagctggttttgcggggagagcgaccatgtcttctttgggaagggcgttgggagtccttcgagccggaaccctgctcatgagccgcggtccacaaagaataacgagcagaaaggctggcggtggaccccccaataagctgctatacagggagtgtccagacataacggcgaagcagaggtttgattccgagctgctcggcgggttcatgtggttctggatcctctggcacttgtggcacgacactgatgcagtcacgggtcacttcccctggcccgatgcttcccaatggacggacgaggagctcggaattccaccagatgacgaagaataaggtcaccatgagggattcgagctgctgggaa
>contig00104|---NA---
cctctggagaaaagacagacacatatttaggagcgtttctccagctggactgtacagacagaatacaatagaggaatatgtttgctcccaaaaatgaacaaaccttttttttttaatttaatgctaattctctacaacataatactcaaagacatcaactattattgatcataaaatcagaaatcagtttgcattgagatcaggaaagggaagttacatacaaaaaaactcaaagtataatcatgacttttttgtaatacactgtagaa
>contig00105|ribosomal protein s18
actctcgcgagatcggtgagacttcctcttcgcgcggaacctgcttccaagatgtctctcgtcatccccgagaagttccagcacattcttcgtgttctcaacacgaacatcgatggacggaggaagatcgccttcgccatcaccgccatcaagggtgtcggcagacgttacgcccacgtcgtcctgaggaaggccgacatcgacctcagcaagagagcgggagagctgacggacgaggaggttgagcgtgtggtgaccatcatgcagaatcctcgtcagtataaaatcccagactggttcctcaacaggcagaaggacgtcaaggatggcaaatacagccaggtcctcgccaacggtctggacaacaagctgagagaagatctggagaggctgaagaagatcagggctcatcgtggtctcaggcacttctggggtctgcgtgtgcgcggtcagcacaccaagaccaccggccgtcgcggtcgcaccgtcggtgtgtccaagaagaagtaaactccctgcttcccctcgtttcaataaagccacagttga
>contig00106|---NA---
gttgaacgctgcccccccccctcgtcagaatgcctccaacctccattcagatttgtttttgtttttttttgtcatctccaactgagctggtccattgttatcagtctgtgtttcagggcttcttctgttagtgcagtaagctggaggaggaggaggaggaggagggtcatgaaagttaatacagatgagcagatctccagaagtctcatcttgttcaagcagtgctgaaacatctccataatgacttgtagaacagagggtttgatgagaaaaattaaaaaatacacaggttcaagcatgacaagagaaatcttaacagaagcccttatccggtgttcacttttggtatttattacctcacctttttgagccttttcctctttaaaatattttttgatcattttgattttttttccttttttatctctaaaactgaaaagatgacagatttattttaattgcaaaaaaaagaagaaaaaaaaagcacttccaacatttcagaat
>contig00107|---NA---
agggggagtcttcccgctcttcctcctccctcgatcacatggaccttaagccattgtagttaccatcccaaaaacaactgtatttcatctgagagctgtcttgattgtaccaaacacacatatcacatgagaacagtttgcacagatcactgtataccaaacacccactgttggcatacctacaaaaacctacagtacatgtaaataatatcaaacattactgcggattatgccctaacacatacagactagaa
>contig00108|---NA---
gatgtttgaagccaaaggatgacccaacacaactcacagatgtgtaaatatcaccttgtaccattaggaacctgttcatgactgaagccttggaagtgattaatttaggatagttactgtgtaacattgtccacttctgctctatcgacagcttctttcttgctagctctatgttgccttactttgcctttgttcttttctaaagtaggtggcctttagttttgagattagctgagctaggcctatttctaatgattagagaagaccaggaagaccatgcactgttgagacggggctgcattaggcggccctgctacatcctatttgcttgatgtacttgtggtttttgttgttgtttttgtatctgcaagtaataaaagacctgat
>contig00109|proliferation-associated 2g4
ttttttttttttttggatgtcaggtggctttttaatgtttccaaaaatagtctctgaaactgggatttgttttacaaaagcatccatatatctaacaggtatggacttcttatgtaaacacagactgtcagactcagtggtggcaccagaagactgaatgctgaacccttggcaggagttagaccatccacaactgagaaaaaaaggaagtatttttctaatagctaaattactcaaccggtagctcttacaatgtcagttttagaaattgttagctgagtaacctacagtagatgcctagaagtatacacaatgtactaatagacagacctaagccagagcagtataaatgcagtaattatgcttaattcaacagtaatgatgagtaatgatgtcatgcttgtaacttgtgttaatgccatgtgacatcggggttcaagacagctgttacacatttcagcccacgacaagttaacactcatttcaaaaaaaggcatggcaataaggtttatgacctcaaggaagttatctaaattccacacaattacactgacacagtattgtgcattcatcatccttggccgctctgtcaaactcaatttattttccatatctttcactacagttattgtggagaaagggatgaaggctcaaggtcagtccaatggttaaatgttccagtgagtatttacccttgcacaaaatattctcttggacagcagaattgtgtccaataagagaagaagactgtctcaaggacagtgagatttaatagggacgtacgtttgtgtgtatgtgtgttttagttggagtgacagaatttaggagcagcatcatcccagactgacatcagttagattcggaggtattcacagcggctatgcccgcaagtgcctcagacagctgggacagaaggattcgtgacgtctgttctttgggtcatcagatgtctgtcagaatttcttttacagagaaatttattctgcagcttcagtctccattgcctgtcctgtagcgctctccacagtctttgaggccttctttttcttcttcttctgagtcttacggctggctgagctttgaagcaaagccttcagctctgggtcctccacttcatgctcagacttgtagagttctggatcaatgagactgtttgtgattcgcagaggtccattggccatgagcagcacggtgaacttgaactgggcaacaaattcaccctctttctcatgcagcacattgaatggctgcagcagctcatgtttggcacactccaccacgcccaacctggccttgccttcatcctcaaatgctcttagagtgaaaggcatcgtatcaaagcgtctctccatctcactgaagaatgtccgagaggtcttcatctttaagccgtacaccttgttggggtctcgtttgtaaacggtggtcctctgacctccatcctttgccttcccctctccggtgctgataagcacatccactgcatatacctcatgcacttcaaactcagccttctcatggtcctttttttgctggtccgttgggttttggatgatagttttctccccatcaatcacatgttgtttgagctgatgggacagcatgccctcgataggggagcacttgaatgactttgcaatcttgttccaggcttctgtgacctgtgtgttctggtttcctggcttaacaagacgcagagcggcctcagcacagaggtgagctgctttgataacatcagccttccgccctgtcaccgggttgtccttggtcgctccaacaatgaagctgtgagccacatttgagatgaagccgtcaacatgcacacccagatcaattttgacaaggtccccatccttcagtacaacatcagggtcactcttcagaggggagtgatggcatacgcagttgttaactgacacacaagtaggaaaagcgatacccttcttcatgtctttttccttcttgaagattttcccagtttctgccatgatgaaggcatctcccttttcacacaggctgagcacagagactccagccatagctgccccaactatcgtcttcagagcctgattcgcaatctcggcccccatcttgtacttggtgaccaccaagtcgtcggcgatggtctgctcctgtgtctcatcatctccagacattttggcagtgtgtccgcgaactcagagtaactttttttcccccgctgggtgtctgtcagtcagtcacaggatggaccacgctgctctct
>contig00110|ae binding protein 2
tttttttttttttctgagtggttggaaaagtttaatgacattaaaccagagcaatgccagctatattcacatgaccatcattatcagtttttaaaacttctattttaaaaatgtttggctgaaaaaagacatctatctacagtccagtaaaaaaattcaaagtataaaaatatattacaaatctcaagtatttacaaagacagcgtctctctacacgtgtgtctaactgtctacagttacacttctgtcagttagttctcactatggttgttacctaaaacaagcaacatctccccctacatgtcctcagtaaactcagcacctaatggacaaacactggaggcctcagacagccatgacaagtaagtcactaaactcccagcatcctctgggagagggagtagagtagaagaggcagagatgaagacgatcctcctcctcgaggttggattagcaggaagtgacagtggagttcctctgggggtggttagaagaacatcctgtagatgttggggtccaggagtacagctgtgtctgtgggtagcttggacagatgaaccaccttggtcttctgctgcagtctgtcactctcattcacccacacatctggcagtatgtcttcaggtgtccagtgcaacaagaccttc
>contig00111|small nuclear ribonucleoprotein f
aaaacattataacatttatttaaccccagtacagcttataaagagcaagaaatgagtttacctctgaacccaaagccattcctgaacggcctgacgggaaagccagtgatggtgaaactgaagtggggtatggagtacaagggctacctggtgtctgtggatggatacatgaacatgcagctggccaacacagaagagtatgtggatggagcgttggcggggcatctcggtgaagtgctcatcaggtgcaataacgttttgtacatcagaggcgtagaagaggaggaagaagacggagagatgagggagtgatccggcctgccgtcctcagtgtgactgtacctcgtagttgagtttgatgtgtgtttgtgttttcaccatgtgaaaaaagtgaacgctttggggggggcttttggttatttttc
>contig00112|surface protein
tctgctacaataaatgtttattttattgtgttgttattttatttatgcaattacatgcgttttcaaatacatttaagttaattgcaagtctttctacagtttaacacaaacagattgctcagtgcacttacattcattcaagacagtattactcaacaccacttaagttaaattaagactgtggaagacagcttatttggttttccagttcacttaagtgcactcgccttataaagaggtgttaaactgatcaagacagatttaaccacagaagtctcttggtttgttgttcatctgaagttatacaagtttttgtcatgccattatccagaatagtatctaccattttgtagcacgctggaggccaaatttgagggctcagactcaaaccagacagcctggcttccccaaaacagtgtttatagaggaggtagaacaggaaatggaagatactctttgcatattaaatagcttagctcttaatcacgactgaaaaatgcagtgaggttgtcgttctttatccttggttctgcactagggggaggtagagggacgtgctactgaactaatagatgatagactgatataatgcatcataaatgagtgcacattatattcatcttccagctgagtttagcatgttggttatggcctgaccctttccacactccaacacgtgacatgaagtgatattttaatgaagcataaagcttactgttccactcaattcagtaggctggtttacaaattcttccacatagccatctgaggtctcagctattaaacagatggacatgtactttctaaatgctcacggtcagtcaggtctcatcagggcggcagggcaacaaaaacatctatacacctcaggcctgctggttcaggtgcaatgtagattcactggtttaatcaggggaagttatttttgacagtacaagatgtagtcaagaagaagacaagaagtattaaagtgtttggcaatggcaaaaggcagagctagatataaccaaacaacacaataatattacaaaatgatataaaactatttccccaatcctgttccttttgtccactggatgtatggacttttatttttaaaacagtttttattttctaacaataaacaagcagacctgtaactacatcagtaatattataaaatgtgtcattgtagtatgtatggcttttttttttgaaagcccacagtcaatgctgagtgcttttattttggaacttcagggagtccacacagcttccgtgcttcttccttggttgtatccacaaaggcacaaatagctttatctcgatccaaaatctgttgtttcaagctctgaatgtcctcctcagccttctttttgagcacttcgtgatcatcatggagtttagttatagcagaggccgtatcttccttcttcttcacaacatctgccttttccgtgttacaggtctgcagagctttaccaagttcccccgctgacgtttcacttgctgccttcttcttcttcagctcatccaacttggtgttgacggacgtcagcgcgtccttcatgtccttgattttgtttttcacctcgatgatggcttcctctttcctcttgacctccgccgagttctccaccatgctggttttcaagtggcgcaggctcagctcctggcgcacggcctggaaaatcattacaaccatcaccgccacactcaggacgactaaaacgaccgcgaccttcatcgtggctgagacaaggcaagaccggatcagagagggactaactggtggagactgctgccgccgatcactcgctgttcatcccgggtatctctccacccgtgtctcctccag
>contig00113|partner of nob1
cacgaggacaccctcatgccgcggtggccgtcgtttcctcactgtcgactctttaaacctctttaaactctcttcacgatggacacggatactaatgtaaccccagccgctgctgccgccgccgtggagggtaaagacgaggcaggttctttcacaaaggtcaaatctaaaaagactcagaaacgaaaacgtgaacaagatggagtggacatggacacagaggagcccgtggcgagcaagcggccgcagttcccccccatttcaggagacaaattaaagggaccagatgagatgcgcaagatcgctgtcccagctcacaggtacaccccgctgaaggagaactggctgaagattttcacccccattgtagagaacttacagcttcaagttagattcaacctcaaaacgaggaatgttgaaattaaaacatgcaaagacacacaggacattggctcactgacaaaggcaacggatttcgttagagcgtttgttctaggattccaggtcgaagacgccctagctctcatcagattagacgagcttttcctggaaagctttgatgtgacagacgtgaaacctctgaagggagaccacttatccagagccatcggaagaatagcagggaagggaggaaaaaccaaattcaccattgaaaacgtcacaaagactcgcattgtgcttgcagacacaaaagttcacatattagggtctttccagaatatcaagatggcccggacggcgatatgtaacttaatcttaggaagtccgccttcaaaggtctacggcaacatcagggtggtggctagccggactgcggagagattttgaggtcttactggctgctgtgtgtatttatc
>contig00114|nadh dehydrogenase 1 beta 7kda
gaagcactgaaggccacgactcggtgtaaacacaaggaaccatggttaactttttatcatttgcccgggaacattgggcgaacatcttggtgcccatgggctttgtgattggatggtaccttgacaagcaacaggaccagaagctgacagctttcaggaacaaaagtgctttgtacagcagggagttgaagcctggtgaggagttgacctggaagtagacgacccctacctgtcaatgtcacctttcatctgtggtgtgactgatggtggtcctcaaatcagaatatttaaaaagactcctgtatctgtttttgtgttgggtcaaccagtaatctttaatattttgagttgtatcaaccgataataaacatgccctttctcatacaaaaaaaaaaaaaaaactgagcgggctggcaaggc
>contig00115|ribulose-5-phosphate-3-epimerase
cacacttcacttcatttgtctttttaatcagcaaaaccaaatctcatggaatttagaagtgtacattatttttgctcagtagtgttaagttgcctgtgaatggtccatttcaacgaaaacagcaaaagccaaggagccaagatgatctccgatggaaaaagaaaactgacttccatctgagaacgcggtgctcctcgggccattttatttgcataattaatttatacttccaacttacagggtaaatcaaacaatactcaggaatgtttacagatgtgaaatcggtgttgcctcagctcccacctccaaatggttgtctcactttgagactcactttgggttatgtgttcagagaggagattgtggcagcacaggataaagttcagaaagttttgcagaggcccggtggagcttcacttacatcgaacagtgatttggatttggatttgcccgtcagctatcgcctccacagaagccccccctgctccgaccataaccaccgacccctaccccaaaaaatgtctgttccactggccgctgtgttgtgttgctgggacgggcaggtagagcttcgacaaagcggaattatcagcggtccagggaacgtttctggattgcttcggccaccgcggtgcgcaggagggcgatgacagaacgagggtcgtcgctgcctatcacagcgctgcctgacacaatcatgttggctcccgcctctgcacatttgtgaatgctgtcagggccgacccctccatccacttcaatgtctaacgaagggaactgactcctcaaccagctcaccttggg
>contig00116|hatching enzyme
tgatgataaatgtgtgatcagatctcaatcagacagccaacagaagctgaaaatgtgttgttttgcagtgatgtggcttctgatcttcatctgcacgtcgacagtttgcgctgtacccataaatcgaacccacgagaacagtcattccccagttgatgtcgttgccttaaatgacacccagaatgtgattagtcctgttccaggtacagttgtttcagtagttgatctgccagagcaagtcagttcagagaccttagtagatgacatgactgtccaagagggagacattttgatgccggaggacaggaatgctgtgcagaccctgtggtcagacgctgtcgtacctttcgccatcagtgctgaactggcttatcaagagtcaaacatcttcgctgccttcaagatgatatcagatttcacgtgcattcgcttccgaaggcacactacagagtttaactacctgaagttaatagatggcaatggctgtgcgtccttcattggctgtcaaggaggaccccagccgttgtattactctcggacctgcagtgtggggaacctctgccatgagctcattcacgctctggggctgcatcatgaacacacccgccaggaccggaatcaatacgtcaatgtgcagtggcagaacatcataccaggggcaaaaataaacttcgtggtgaaatcagggaatactctgaacctgccgtacgaccttaactccataatgcactacggaaagttttttttcagtgtaaatggaaatgcgacgatgttgcccaggtacagcacagagcagatgggtcagcgaacacatctcagccctctggatatacagaaactgaacaaactctaccactgtgatcagcgtagcacatggcattgagcgggctcgctgttggttaatctgtgtttgctgtgagattt
>contig00117|PREDICTED: wu:fi04f09 [Danio rerio]
ttttaacttaaaagtgaacagttaaaaacataggagtaaaagtagatttgaaaaatctgcgagtgtggtgctcatttagtaaacgtaacattcaagcaacgcaggcagaacttacaataacgacacagtaacagctgataacagttcagagaaggccccctatcaaaaggaatgaagacgagtatttcaggagtgaaaataggagacatgccccccttcatggactctgcagtactcctgtccaggcacagctctcttcttacaggcctttcctgtttttgtgatgccattgcacagctgacggcctgatagggagctgttgctgactagcgacggggtaggactcgcgcttcgcgagtcgttcaccagatcacgcgagtcgttcactgcgtcaaacacacctcccaggttcctcggggggatgtcatcaaccagagccgatgacagaagtggatgatgcacaagcctgggagtggagtgattgggtgtgccgataaccggcataaacctggactctggcatcggcttcctgtgagggggagacactactgatatgcccaggtcacctgatatgaagctgtcctgattcaacgggccgttttgctccatgaagcagtccttttcatctttctgcggtgtagaggacggtgggtatgagtggcaggatgaaactggctgcttctgtggctccacaatctcacatggggccagtggcagcggggcagctggccttcctctgatctggaagcaggcccacaactgattcacaaaccagtgacccagagacagagtgagcagcagcaggctgaggctggtcagatccagcgccggctgctggttgacctcggccactgcattaagaggcacggtgagcagcaacatggctcgagagaaaccgggacaacgcaggaacgtcagcaggacggcacacaggacgaagtagcctgtatgtgcgatgcatgaccacatggccgtcaggctcaaccctgcccagccaaggtagccctggatcatgtgaagcctgtcctcaatccggccctgcatgttatcaaggtagtgcagcatgaagcccagggtgctgttcatgcgctccagtttgttcatcaggtcagagtagtactgagaggtctggtcctggtactgcaggaactccgacatactgtgatcaattttttggtagatgtcctgagcttggtgtctgacatctgcgaggtctttaacaatggctttgtggctgtcctgcacctccgagccttggatctgcagattctcactcacgttctccattctgtttgtgatgccctgaatgagctgggctaccagttcctgtccagaggcgatgagggctttctcctggcccagacgctgcaggttgtccctcagtgaactgtccattagctcctggccctcgtacagtttcccctgttgggcctgcagagcactgtggccgtccagcagcttctccaaggaggctgcagtcagttccttcagctcctgctggccatccttcaggtccttcattgcgtcgagttggcttgtggctgtggagatgagagtgttgacagtgtgctctgctctgcgtctgaagagctgctggcgagttgcgtagcagactgagcgcgctctgttgctcactatgtggtaagcattccaagtgtctgaatccatgtccgctgtacactcttttatagtcatttcctctgtacacgggtaggtctggcgcccctcactctctgactggcagttaaacagaacgactccaagcttcgcgagctgctcctctgagaggctttcacagctcgccttcagctgggcgaccaccttataatgacagctgtctaacgggctgatctccatatgctttgcctcagccaaaaacttctcatcggcagtagccatctcaaacagagcatcctttgcgagaagcgctgggaccgcggctgctggaggaggtgctgctgctgctggaggtgcatctgcctgcttcagccactcaaacagcccgctgactgcaggacactgacaggccagcacgctgatcagcaggaaccacaggcggtgggtcaggaggtggaccatgtttttactttgagttaaacaaagataggaatcggattatttggtggtgtagatctcctgctaaaattttgcagaaggtgtaatatcccggatgctcg
>contig00118|---NA---
ggagtgcttgaatgtttgtatgagctttttccacatttgcagttttgagccacagacgattcatatctcctgtctgcaaagtctcttagctcccttcttcatcagtgaagcaatttaagaaacatttttcaaaatctacagactttatttctctctttatattccgctgttcttttcacaagaactaaagaaaaggcattcctgtggaatttgtgcttttcatcttttgttccacaagggggagactttcttttttctgtcaagagcctgcttgataattctggcattcctcttcagagaaaacacatggatttgataaataattgcactttagtcttgatattgacgctgttgttttgcacacagattctgatacaatggaaaaagaaatcatgttttacacattgtcatctctgtctcaccctttttaatgttgaaatacactatttaaatgtatcatttattttacagttagtatgatttgtgtaagtcaagttaaactaggctttgtaagtggattagctccagctgttgcttatgtctaccttttaccttaaaatatgtttaaatatatttttgttgaagagagaatgaatgtgtggatgctacatgtgtatatagtaacggaacccattaaagttgcatttattgttaattaac
>contig00119|---NA---
tttcagcctttgtttgaagtgcgtgtgagccgcacagaggtacgtctggggtctctgcagtggaacctttgagggaaggattaataggagtgggggtctgctgatgcatgctcttgctccttcgggtctccataattcacattgtcagctgaagagctggtgccgagcgccaacccggagctgtctctcatcatcacacacagtcaagagcaaattcacaagggacttgtccaaatcc
>contig00120|---NA---
aattcacttagcactccagcatcatacgttactgtcatgaacatttaataacttggcagcaataccgagtgaagaaacagcacaaaggaatattaacaaaggagaggagaaaaaataggacaacccactcataaggtcatgaataactgtcaaggctttatacattttggctcttttatgtactttttaaaaactggcaacaagatggacttgaacatgtaataagaacaacaaaaaatgtacagttctcaaagctataatgaataatctgttgacattttcagcataggctcaggattgttttttatggcttcataaaaaaggggaaaaaaaattaaaccaatgttgcctatgaggtgataagcgtccctcactgctgtctaatggtgtgacgtagttttagtgtctcgcaaatgacagctatatttttgtataaatatactttgcattacaaaagttgtatttcgaatcaacttttattaaagatgtattatttgttcaaaagaaaggctataaataaataaagattttgctgtggctacaaaaaaaaaaaaaaaactgagcgggctggcaaggc
>contig00121|---NA---
tttattaaaggagagtcactcaaatggcacattatacaaaaaaaaaatacaataaaaagaaaattcacaaaagaagtcgagagctgagtatataatgtgttttgagtgtgaggcaccgggcagtcgatttttgtgtcacactgaaaatgtgtctgggggggtggtgccgcaaaatgaggaaccagagggcccgagattag
>contig00122|---NA---
cgtgggcagaaatgatccactataatccttatttgtctttaagtaaaatttactcctttattttttttttcacttattagaatatttcatgtcttagacatttttcaagtggaacttgtggctctttaatgccttagagtcccataaggatctgtgtatatcatgtgttattcactgattggattgtttctctccccactgcaatgtgtctggacactgcaaaaatataataaaacatgctatcccaagggaggctgctgaaagaaaaaa
>contig00123|---NA---
gtcggcgaggaggtgctggccgaggccgaggtccgcaagatcaagatgtcgttcgtccttcatcgccgtgacgtgctccgtcaaagacaaagtggtgatggagggggaggtgatggtgatgatgcccgaggagcagcagaagtgacaggagggggggtttattgattatgtggattgattagtttatgttgattgattagtttatgttgattgattag
>contig00124|mediator complex subunit 29
aacctggtcccaacagccaccaagccagacacagtgcagacggagtccatgtcttatgcccagtacctcggcatgatcaagtctcagatttcctgcgccaaagatatccacaacgctttgctggagtgttccaagaagattgcaggaaagggacagcctcagggaatcatgtagacctggacctgactaccccaactctttttgcatccgatggcatttttgtgcgagatgatggatttcatatttggcactgccccatattcagaacttagtttttgcgctacattggtcaagatgctgttttatttctcaagatcctgtatattgtttttt
>contig00125|hexamethylene bis-acetamide inducible 1
gctgtgcgacaacgaggtgaccgacgacgacgacggcagcggcggaggcagcgacgggatcgggaggcccgggaacgcaggtggggagtttctccagagagacttttccgagacctacgagatgtaccacgtcgagagcctgcagaacatgaccaagcaggagctggtgcaggagtacctggagctggagaagtgcatgtcccggctggaggaggagaacaaccggctgaggctcgccgtggagcccgggggtcccaccgtggagggctccctggtccggctcggggagctggagagggagctggagagactcagggcccaaaacacggagctgctcctgcagaaccagcccggcacggaccggagcccggtgaccagcaattaaaggacaatttaaagtagaaaaacaaaaacaaaaaggtaaaacatgggactgctgcgtttttttaaattgtcatcagttttctgtaatcagtttgtctcaatgcaatacttgtttctttttctattcggactgtaaaaggttgtcctgttcaatttattattttatttttattttattttttcccaagaaagaaatgtaaatatttcaaaagtaagattctttttataaagagaaagtatttgacaacacgagaacattttgtttttgtttcccggctcattcacattttactgtttccacacctgaatttaaaaacaaacccggtatgtcgcattatcccccccccccccagaagaaaacattaactacagctgatttggcccccagctcgcaaaagacggtcgttctgtttgtttttctgcagaaataaactaccagtgaacattttaacagttgtgtgttaaacataagttcaaat
>contig00126|karyopherin alpha 2 (rag cohort importin alpha 1)
acaacgcccacgctgcctccttttgcacgctggctttctggtgcctcatcagttgtggtaggacgtttagaactccggcatcaaccgccgtctgggtctgcaggtctgaaccactcactatgttcccgatggagcggagagccggggtcatgacactgagctcctcgtggctcatgagctccaccagccgagggatgatgccagttttcacgacaacgtcaatacggtcattgtcaccatctgagaggtaggagattgcccagcatgcatcagataagatgtccttatcactgagatgaagcaactggatcagtgagggaagcacctgcaggactgcagacaatggtggacacgggttcttattgcgacacaagttggacagcgtccatgttaggttacgcaggtagccaactggtgtgtctgggcagatgcgggccagtaaggctgggataacattgcactcgatcaggacgtcccgataagctgcaccgtcacctgcaatgtttccaagagcccaaacagcctgttcactgatgtgcaacatcggtgaagccaacaaggagatgaaagctggtacagccccatgttccaccacctgttgggtatgccaagatgttccagaggcgatgttggtgagagcccaagctgcttcaaactgcagagtcggctcatcatccatacacaggaagatcacaaagcgggacagcagtcctgcatctatgatctccttcagaggagggttacgctcctgagagagcaacttcctggctgcctgacagcctcgtgtttgggtctccctgctgtcggagttcacgtctttaatgatatcctcaatggttaaaggagtcaccacgtcgcaggagtccggggagagggcgtcctcgtccgggagagacgacagcgttaaattcctcctcttcaggaaactttcattcttgtgagccttgcgcaactccacgcactcagagatccttttctctcgaagttttgctggatctttccccttgtttttgaatttggagatgcgctcgtcaacaacgttcttggtgggcatggtggcagacacgtcctctctgctggactca
>contig00127|nucleoside diphosphate kinase b
caaccggagcaactcctgcacagcactgtaccacagcccactgtaccgcagccccactgtcgagaatcatgactgaactgaaggagcgcacgttcatcgccatcaagcccgatggcgtgcagaggggcatcatcggagagatcgtcaagaggttcgaggtgaaaggcttcaaactcgtgggcatgaagatgctccatgcctctgaggaactcctgatgcagcactacatcgacctgaaggacagaccattctttcctaccctcatgaagtacatgacctctggtccagtggttgccatggtgtgggaaggcaagggtgcagtgaagacaggcagggtgatgctgggcgagaccaaccccgctgagtccaagcccggaaccatcagaggagacttctgtatcgacgtcagcaagaacatcatccacggcagtgactcagtggaaagtgccaaaaaggagatttccctgtggttcacaccagaagagctggtcagctacactagctgtgccgccgactggctctactaaaccactctgggtcctgcagcagtcctcactctggtttcgagaccagggaaacttttgcctcagatttgtttttttgcctagaggagagaactgatgaagttcctgtccccacagtcctcacatcccctctgacgtcatcaaactgaacttggatctgttctcttcggaggccaaggtctagtccagattcattccagacctcattcctttagaaacattccatccaatgaatatacagttaatgacttgaaacagtttttgactgtcagttttgttaaacagtgatctgctttccaataaaatgcac
>contig00128|d-dopachrome tautomerase
ggatgaatgtggtggtgaaggctgggctgctgatgatgatagctggctcttgctctccgtgtgtaatgctgtcggtgtctgctattggcgtgactgacactgctgacaagaacaaggagcacagtgccaagatctttgagtttctgaccacagaacttcgtctgccagaagacaggattgttattcagttccacacgcttcagccacaccaggtcggaaagaaggggactgtcatgagcttcttgtgaagcatgtttctgacacacgatcgcattcctaaaagaagaaaacgaagaaagcagattggatctcagtattaatcactcaatgaagtaaagctagttcttttcaggccacttgctgtagtttcgtgccctatccaggtacactgtgtactccattttacacatctgcagttgttcctacagctgtaaaacgtgatgttaatcagtcctgttttttaatgattaatccctattattgttaccatttctgagatcacttgtgttacacactattaaagaagatcatactagaagaacatggaataaaaacaatctctgagaa
>contig00129|---NA---
tcttggtacatgatccataaatggcttaggactctaatctcagtcctcgggtttccccagagcagccgcgacgcacgagctcagcttcttcacaaagtcctccgagaacgagccggccggtaaattcgtctggaagtcatgtggaagaggtctgtcc
>contig00130|baculoviral iap repeat-containing 5b
catgtccatatgaacaactacactgtgaattaaagtcagttgagccagtttttgctgaagaaatggccagcatagatgtactgacaacaaggttttactcgtatgataaaatgtacagtcaggagttacgcgaacaaagatttgtggactggccgtttagagaggaatgtaactgcacacctgaaaagatggccaaggctgggttcgtccactgccccagtcagaatgagcctgatgttgcctgctgtttcttctgtctgattgagcttgagggctgggagccagatgatgatccctggtctgaacacacaaaacgctcccctaattgtggatttttaaccatgaagaaagactttactgaactaactgtggctgaattctatcacatggaaaaggagaggctaaagatctacctt
>contig00131|zygote arrest 1
ggtagtcatttattacattgtaaagtgtggtccttaccattaatttcatcaacacaaaacaggcattaaactaagatttgaaacatcaaatatacatttggtatccaagatgccattattgcatctccaaatatagtggcatgggttgaagatgccccacaaaaagacatgtactgatgtttttcggggcaaagttcagtagagaagtctcctagacgatgtatttgaagctgaaagtgctctcgcaggagagtcgcttgcctttgcatctgccgcataagtcctgtctgtggggccgcttggggtcaacatggcgttgtgttgttgcacaggaacaacgcgctttgttgcatgtgtggcatgtgatgtcctcaacacggtatgggttgaagtccttttggcatttcctacagtactgtttgaagtaaaccttgttggtgccttgaacacaccaaacgtaggcgctctcccatcgcaggttgcattctctgcagtgataatatccgtacttctgttccagaaactgaaaccgcacgcgcgccctgctctttgacccctctgtagttggctgcacattttcactcttcacctgtctggactttggcttcttgcgctggtctgggagcgtatcggtctttccatcctcgcccacctggttctcctcgctcttcttcccgtctgttttccccgcgtactccggcggctcaccgggcggctctccggtctgcgcctccccgcaggaggcttccttattgttgttgtcatcgaccagaaaggaggtaacgcttctgtaggcgatgggtgaatacacggcgagggtgcgggggtaacgcacaccgcccgccgccttggggctgctgccgggcgtcgtggagggctcctgcgtccctttgcgccggaagtcccgcttcatggccacgagggtccgcgggccgatggagcactgcaccgaggcgtccctcttcgggttcacctgcaccgccacatctttagtgttcgccttcctgagcctcggggtgagtttggggttgatttgagataagatggacttcagctgggcgcgctgctggttgttgaaggcgtccgaactgtctccatagtgagacaggtaacttttatatttccaccccgcgtctttaggccgggggtatctgcccgtgtaagggttgtaagatgaatagaaatagctgtcgactggctcgtcaccgtacgttgccattttgctcaaccgaccccggttggtaggtgtagc
>contig00132|ribosomal protein l27
aagtccaggggcgcattgctaaggttgcttgtggtgtattgacttcgttgcggtgccacatgagttgactggtgtttctctttctttgtggcagaacatgggcaagttcatgaagcctgggaaggtggtgatggtcctggctggacgctacgctgggcgcaaagctgtcatcgtgaagaacattgatgacggaacaaccgaccgtccttacagccacgctttggtcgcaggcatcgaccgctatccccgtaaggtgaccacaaccatgggcaagaagaagatcgccaaaaggtctaagatcaaggccttcgtcaaggtgttcaactacaaccacctcatgcccaccagatactctgtggatattcctctggacaaaactgttgtcaacaaggatgtcttcagggatcctgctctcaagcgcaaagccaggcgggaggccaaggtcaagtttgaggagaggtacaagacgggcaagaacaagtggttcttccagaagctcagattctaacttcaaccggtttcacaaataaa
>contig00133|c4orf27 homolog
acaagaaggtggtcaccaagacgttccacggtgccggcatcgttgtacctgtagacaagaatgatgtaggatacagagaactaccagaaacagatgctggtctcaaaaagatttgcaaggcaatcgctgaagcccggaacgatgaagagcgcgtcaaagcctttggacctattcaggagatgatcacgtttgttcagtttgccaacgatgagtgtgattacggcatgggttatgagctaggaatagacctcttctgttatggatcccattatttccacaaggttatcaagcaactcctgcccatggcctacagtttgctgaaaaggaatttgtttggggaaattctggaggcccacctctccagtcgcagccatgacgacctggaccagttctctgcacaataaaagaaataataaaaaaagactcagaagtacacttaagttctagctcttataagcttttctccaccatttgtccttgtcccctgttgtttgtccattgttattgtttcttggtggttttggtgctgctgtcattgattggaaccagttcaatgatatcttgtttgtaaaaggtagatgtctaataaagtatttttat
>contig00134|sec61 beta subunit
tttttactttttttattgtacaatattacaatcacatttgtacaaatgtttttaacaaaaaaaaatagcaattcaggctagaagaagaaatgtttgctggggcccagaaaacaacaatgtccttgagcactaaaccttcatgccgcggtggctggaacatagtgctgctgcttggagcgagggccacgcacacacacacacacagacagagacatcacatctgaggtgggctagcatggctgtctcccgttcacccagtcagatcttaaaagacacgggatgagcaaaagcaacacagtggataccaacttcagtgcagatgaagatcgtgtacggaaaatgggcgcataaaaatccagtttgtgtgtctgtgtgtgttgtagtgatacaggagaagggaactaagggaataagggtgttgttcgtttgttgtttggtccaggtccaatgtgttaagaagccgaggcgcagggtcagaggtcatcaggagaggttttaagagcgggtgtacttcccccagatgtgcagcatgaagaccgaagcgatgaagagcagactcatcaccagcactggcaccgggccgactttgaggcctggcgaatcttctgtgtagaagcgccacatgccaccggtgcctgccgatcccgtggtcctgccaccgctgcgtgtaccgctgctggtagctttcctctgtctgactgtggagcctgctgcgcggggagccactgtcttgctgggggagcggctagatgccccaacattggttgcacttgctgctggtccaggcattttgttttatttgtcccgatgcaggttgaaaccctgagcctctcttcaagctgatgtccacgtcagacgagcagcagacagtcggtgtgtgaatt
>contig00135|---NA---
aacgactacgtcctgagagagtacggtcaacaagaaggaggggctttgtgttcccagagtgttcctgcagagtaaattcaccaagcccgggcgaccacagagctcctaatgtcattccgcctgcgtctgccaccttatgaatctccaaaggtagcagagaaaactaaagactgagaaatgattatattctttggtggaatcggtagtctaaatgttaccgaagagagcttgtggcctacacgctgctggtttgaatcctctggaacatgaggggaggtgcggagggggggttaaggttttacgtccttcgcc
>contig00136|---NA---
tttctcaagtgcagtttatatcctcttaaaagaggtcccaactgtaaacccttaactttgacttccagttttgaaaagttgtctttaaaatcactagcactgctctgctagttaaggtttccctcagttttgaatatattcatgttaatggccattgacttaaacttgtactaaaacttagcttgaaggaaattaactgctagatttggtaaagggccatctgggaagttgctgctgggaactcaaagaggggcaggttagctgcacagcgactgagctaacgcggta
>contig00137|n-terminal acetyltransferase complex ard1 subunit homolog a
gtactcaaacacactcaaattccagattagtgaagtagagcctaaatactacgcagatggggaagatgcctacgccatgaagagagacctggctcacatggctgatgagctaagaaagcctggggtgcgtgtgtcgggtcaagaggcaccgtcgggccaaagcccgtccgggtccggtgaccaggagagagaaagcgagagagacagtggaggagagagcaaagagctgagtgaagtcagcgaggcaacggaaagcacagacgttaaagattcttcttctgattcacaatgacattgtaatcttagacatttttaaattcatcccccacttccactttttatctctattgacaatatctctgactttacaaactgtgactatctgtatgtcaaagccgttccagcatttccgtcactggtttttcttaaatcttgcttttcaccgcagtgatgaacaaaaagtcttggataatgacatgaatcaggaaaactgttttaattggattgctgttgtcattaccaaaagtgacacaaagttctgtgagatatacagaattgaaaagttgtttcaaattggtctcttcattatttaacagaattactgcaaataaagctttaaaat
>contig00138|cell division cycle 42 (gtp binding 25kda)
ggaaggaagaattaaagattggcactcttgtcatatcaggcagcatggataattgtgattaggccaagttgaaaagaaagcacacatgaacagaaggaaaaaaagttaatgggcacaaagttttaaagtttaaaagagcgttgtggttattttagtgacagacatttctttacaatgagtaagcagcagacgatcgagaggcaaagcaagatgcaagaagacatcagaacaaacagcattttctctttctttgagtttcagggggctctaaagcggctaagatagcctcatcaaatacgttcttcagtccccgctgtgttagggcggagcactcaacatatttgactgccttaaggtcgcgagcaagtttttctgctgtctcgggggtgatgggcttctgtttgttcttagctagcttctccactgtggaggggtcatcacgcaggtcgatctgagtgcctaccaacaggaatggagtcttgggacagtggtgagttatttcaggaacccacttttctttaacattctcaaatgaggaaggtgaaacaactgagaaacaaactaagaagacatctgtctgtgggtagcttagtggtcgtaaccggtcataatcctcctgaccc
>contig00139|transmembrane protein 69
tggtgccgccattgtttccttcctgggtggagttcgctggggattcgctcttcctgagagcagcccagctaaacctgactggataaacctggccaacagcgtggttccctccctgttggcctgcgtgaccatgctgatgagcaacaacattgcttctgcggtcaccatggttatcatggctctgggaatcgcactgcattatgatctggctctgctgcccacgtaccccagctggttcaaagccctgcgcgccgtcctcaccactgtggcgtttttttctttccttggtactctgatactcaaggaaatgtatccagaaaagaagatattcatggattaaatagtatttaaatatttgaaactataaagccaccatgttttttatttgtgtgtgtatttcacactttaaggtttttgtgtcgcctttgtaaaatcagaacagaattaacatctagtgtgcttcatttctcctaatcagggcgcaatcaaagctgcccaaataagaaatgttcagatgcctcacatcaaaagaacagaacaaaataaactaaaatgtgg
>contig00140|---NA---
gttatattggcaatattgaatggaatcatttaaaaatcttactttttgtattgaggttattgaggtccacctgcacagcactaacaggtcatcatatatgtcttcaaaataattacgactaaagtcacacacacaaaatgcttcttggacgacatttatttttctccccataaccagaggtggtgattttcgcattgcacagaaaatgtctatcatactgacaacacttcttgtgcagtgaatgtcataagtgtaaaataaaacgttaacgagtga
>contig00141|---NA---
cagacacacgttgttgttccaagcagactatctgtatatgttgtaatacatgtctggagaggatctttacactgatgattaaaacctttcattcacatcccactgggttatattacacccattttcaagtacaaaaaaaagataaaagcataagtatgaagcatcaatttcatcacttatgtatcacttacatccataatattttacaaactagtaacaattttcctaaaatgctgatgcctaaaaccttaaacaaatttaatattggaaaacaacatc
>contig00142|ribosomal protein s6
cttttccgtggcggaccgttgtagggccggtttggcaaaatgaagctgaacatctcattccccgctactggctgccagaagctgattgaagttgacgatgagcgtaagctgcgtactttctacgagaagcgtatggccaccgaggtggctgctgaccctctgggagatgagtggaagggttatgtggtgcgcatcagcggaggcaatgacaagcagggcttccccatgaagcagggtgtgctgacccacggccgtgtgcgcctgctgctcagcaagggccactcctgctaccgtccccgcaggactggcgagcgcaagcgcaagtctgtccgcggttgcatcgttgatgccaacctcagcgttctcaacttggttattgtcaagaaaggtgagaaggacattcccgggctgaccgacagcaccgtccctcgccgtcttggtcccaagagggccagcaagatccgcaagctcttcaacctggctaaggaggatgacgttaggcagtatgttgtgaggagacccctgactaaagaaggcaagaagcccagaactaaggctcccaggatccagagactggtgacgccccgtgtgctgcagcacaagcgccgccgcatctccctcaagagacagcgcacccagaagaacaaggaggaggcctctgagtacgccaagctgctggccaagaggatgaaggaggccaaagagaagcgccaggaacagatcgccaagaggcgccgcctttcttctctgagagcatctacatccaagtcagagtccagccaaaagtgaaatcagaaagtcaaataaagtcatgttttgctag
>contig00143|---NA---
gtatttatcagttatctctgcaatatctttagccatgcaagcagcttagttctacagatggcaatggtccagactgaaatttctcaggctattgcgtagattgccatgaaatttggtgcagacatttattctccccagaggatgaattctgctaactttggtgatctcctgactgttgttctagtgccatcatcacgtcacatttttaatttgacttcaacatcacttcagtttatgaataaatagttagaaaaaggacatcaacctcagctgtacttttgtggttagtgctatttagaaagtttagtgttaaaacactaatgtggtgaacacctgtcaacatggtta
>contig00144|---NA---
agccaggcgcctctgaaacctcctccacccctgactctgggtaagcagccactgaaccgttcatcgagcggtgaaagccaaggtaaagggtctgcctcatcggggggcggctccccgagcggctcccaggcaagcgcaggaggcaacggcaataacggcaacgggaacaatgggaatgggtcaaaggctgcaccaggggacaaagcaccaacatcccaagagtcccagcttaacgccatgaaacgattacaactggttaagaagaaagctgcgcagaagaaactgaagaaatgaatagagggaaacgcagagagggaggaggaggtgtgagggagtagaaaataaacacttaacccatatggaattagtgccagaggattatgtttgtattacaagagcatctgtacatgagtaacaccatccagtcaaatacttgaatcttactttgtgtaattgctgctggactctgtgtgcctcgtcctgtcctaacaaatctatccattgaaaaagtgtcactttttaccaacaaatatcattaaatctcctcttat
>contig00145|rna methyltransferase nol1
ggcaaaggtcgccaagatggatggagagactgtgaaaggagcaaaggccaagaaacccgcagagaagacgactgatgaaactaaagcatcaaaggctgacaaaaaggacgggagcagatttgagaaaaagcagggcaaaacgacaaagacacccttgaaggcaaagaacaggattggaaaaaaacaaattcagaaagttgaagcacatgttgggaaaacctgacgtagagtgacggtgtgtacagtttgatcaagtgtactagattgtgtaagagtttccttacggacccagatcccctcccttcagctaacgagtgtccctatcggtgtgctctgttgtcattacagagcggcagtactgactcagatgtaattgtaatgcttgtgtacaagtgaactggacaatgactctttactcaagttgggtcctcacttttttttttattttgtattacagaatattcattatgtttgtctattgatttaagagtgggggtgggactacttccataaatctgtgaaacat
>contig00146|nad h quinone 1
gtaaaccagctaattgtaaagctcattggttaagattgaaatctgacttcagaatggcaaagaaagtgttgcttgtgtatgcccaccagagctctgggtcattcaatgctgctgccaaagatgctgcagttgaagttttagcagcccagggctgcacagttgaagtatctgacctgtatgccatgaagtttaaagccactgctactgctgaggacatcattggagaagttaagaattgtgatcacttccgttatgcagaggagaccaaactggcatgggaggcaggaaaactgtctgctgacatcaccgaagaacaacgcaaacttactgaggcagaccttgtcatctttcagttccccatgtactggttcactgtccctgcaatcatgaagggctggattgaccgggtgctcacactgggctttgctttctcacaagagaagcgatacagccagggtatcttcaaggaaaagaaagctatactgtccttcacaactgggtctcaagagtccatgttcagtgcaaatggtattaatggagacatgaatgtcacactgtggccactacagaatggcatcctgcactactgtggcttccaagttctggcccctcagattttctgggctccgtctcacgctccggctgaggtgcgcagcaccatgctggagggctggcgtacacgactacaaggcctcctaggagaggaaccgctttccttcactcccttggactgcttcgatggggagaagggtttcctgctgaagcctgaggtctgtgaaaaacatgccaccaaggagttcggactggccgtggggatccacctgggcaaaccactaccacccaacaaccagatgaaagccggagtctaaagactgcagggactctgagtgtcacacctgtcttttattgtctggtg
>contig00147|---NA---
aactccatgttttgaacatcaaatactatactggtttggagaaaatccagagacatgaggcagtcgggtggtgctgaaagaggtgcacttcagttgcatagacctttctacaacaccagagcagatggtgctcacattcgttgatccagttcagat
>contig00148|small nuclear ribonucleoprotein polypeptide g
gttttccttccgcggttttgtgaaacgaatatcagacgagggactttgtcggcgttgagaagataaagacaaaatgagcaaggcgcatccacccgagctgaagaagttcatggacaagaagctttcattgaagttgaatggaggcagacacgtgcagggcatcctgcgagggtttgacccctttatgaacctggtggtggacgactctctggagatgggcccgggaggacaacagaacaacattggcatggtggtcatcaggggaaacagcatcatcatgttggaggccttggagcgagtatgagaggagaaggctgcaggcggagaagagaatgatccacacctttttacattctgttatccctgtttagttcagtttcaaagcagaaaagcagttgtgcttctttgaattgtaacacgtagtcttctgttgccatcagagtttccagggatgttttgtttggatatgttttgaatactgatgttgttaataaa
>contig00149|---NA---
ttttaaataaaatgttataatacatcattggagcatacattcattttccaagcgtacaaatgctgctgacaagcccctgtgaaattgaattaactgacaattcatgtagtattcttggaaatggctagcaaaatgttcacatttttgtgacccaacatgaaactatgattagctagatgacagactgcagtagaacatggcagacagcgctgtgggggaatcccatatttaacaacggacgtgtgaaaaaaaaatgacacagcctccttttgattcaatactcaaaacactaataaaagagaatgaggtcacgtttgtcattgccttgattgcagcagactttaaaatcagaaatctcccacccaagccaaatccatgctttgtttaatgacactgtatgcgtgtatactcatgtggtaggttggctataaagggttaatcagacaatcaatccaccaaagcgtcagagaaagaggtacaagagctagcagcaagaaatattcctatgtgcacaacacctcagggtagtgaggagtctgttctgagaaaccgtgtgaacgaaggaagaaatcttcattcaccacttggattgttcctggatcggacaggtcttcagtggcc
>contig00150|---NA---
tacaacaccccgacctcttctctttgtcccttgattgtatgacttgacccttatattaaaaagtcacctctttaggactggtcctcaactctagatgcagtccaagctgcaggtgtatatataatgttgtacattacacttcctttctctgtgtctgtctctgtctgtgtcactattctcacacttgttatcggtgggggattgaggctgacatgtgagtttggtccgtgacctccagtccccgctgattagacccactcctctggtctctccacagctccgtagtacggcagacacggctcgaacctgttatctcctggtacaacaaaaataaactagatgaagtacacatttgacaatttttcttcagtcatggattctgcatatttgtatttcagactatgtagctaagacaacatgtaaattcctccctttcccttttttggctcaatgaatatcatttattcagtatgaaatctttatactatatgttccacgtggtaagaataaatgtacattaaatcttctaaaaaaaaaaaaaaac
>contig00151|5-aminolevulinate synthase 1
agtccgcactgtccagaaagaagtgtcccctgcccagttgaagaagggaagcggagatgagcaaactaatctaatgaagaccctcttgaaacagcgacctaaaagggtctcccacctcctgcaggacaacttgccagccagcatgtcccgcttccattacgacgacttccttgataagaagatcgtagagaagaagagcgaccacacatatcgtgtgtttaagactgtgaatcgtctggccagcgagttccccatggcggacgatttcacgggctccttagaggacaagagggaggtgtccgtttggtgcagcaacgactacctgggcatgagtcgacacccacgggtggtgcaatccattatggatactttacgaaagcatggctcaggggcaggaggcaccaggaacatctctgggaccagtaagttccacgtggaactggaacaagaactagctgaccttcacaacaaggacgctgcactgctcttcacctcctgctttgtcgccaatgactccaccctcttcaccctcgccaagatgctgcctggttgtgagatctactctgatgcaggcaatcacgcctcaatgatccagggtatcaggaacagcggtgctaagaaattcattttccgccacaatgacgtcggccatctccgagagcttctacagaagggagaccccacaaaaccaaagatcgtggcctttgaaactgtccattccatggatggtgctgtgtgtccgctggaggagatgtgcgatgtggcccatgagtttggtgccattaccttcgtagacgaggtccatgctgtgggcctgtacggcgcccgaggagggggcatcggagacagggatggtgtcatgcacaagatggatatcatctcagggacactagggaaggcctttggctgtgtgggcggctacatcgcgagtaccgctgctctggtggacacggtgcgctcctacgctgctggtttcatcttcacaacctctctgccaccaatgctgttagccggagccaggcagtcgatccaggttcttaaaagccaggagggccgcacactgagacgtaaacaccagcgcaacgtcaagctactcagacaaatgctgatggactctgggctacccgtggtgcactgccccagccacatcatcccagtccgggtatcagacgctgagaaaaacacagaggtgtgtgacatcatgatgagtcgccacaacatctatgtgcaggccatcaactatccaacggttgccaggggagacgagcttttgcgtatcgccccaacgcctcaccacactcctgagatgatgaaatactttgttgagaggctggagcacacatggaaggaggtcggcctggacctgaagccccactcgtcagcagagtgtaccttctgccagcagccactgcactttgaagtgatgagcgaccgcgaaaagtcttacttcagtggtctcagccaccctatctcagcctgcgcataacactaatcactactgctggctagagacggcacatacccgctcaacacccattcccctgtcactgtcataaaatgtattagctatctttgataagtcctcctacacattatttaaaatagtctatgatcagatgttctatatgctc
>contig00152|---NA---
ccaaaacaaagtggagctggagcaagtccgacagagtcaagaaagcagcacagacagaccggccctgctggaactggagagatttgagaagttggctctccagaggaaagcagtggaactggaggatgagctgaaggttctgggggacctcagagcagacaaccagaggctcaaggatgagaacgccgccctcattcgagtcatcagcaaactctcaagatgaacctataaaccttacatggagataaaagtattacattcttcttttgcccaactcagaagacacaaaccgggaagagagacggcagcatcaaacacctgcacagaacattcaacagtaactggaacaacatatagatttcagggttattagcctgtgtttgggcctttatgttttggcagatctactgtataacaagctgaactgcacctccagtggactgacgggatgttcctgttcacatccacttttatattacgattttattgtcgttatttttttaactggaatattttaatgtgctttgcttctctgatactttgtat
>contig00153|---NA---
tattacaggtataaaacatttattttgctcagtgccaatacaccaagtaaaaaaacatacaagccaccagcttaacagcgtgtaccttaaccgttctgttcattaaataatgtgaatcaaggaccggtcattcaaaggtccagtgtgtaacatttaggcagaaatggaatataatatgcataactatgttttcatcagtgtacaatcccctgaatatggtaatccttatgtttttgctatcttagaatgagccttttata
>contig00154|cofilin 2
cacttgagcccaaacccacccacaatatcccacccagagagtcctgcaattggtgctggttctgcttttgcccttctccaaaccacactggaatgaacagctaaacccaacagatgtgtctgaaaggcctcgatcgaagccagagaggggagagggaggggcaatatttatataggggctccttccaggctgactactgacgagccgccgagcttttctgccagggtgtgccggtctttgaggtcttccaaaccgttcacctgccactcgtgcttaataccttcaaattttctcttgattgcatcttttgagctggcatagatcatcttgctcttcaagggggcactttctggagcccagaagataaagaccaggtcctccttctttgtttctttggtctcataggtggcgtcatacagggcgtagcggcagtcgtctgggggcagcatcttcacaaagtgctggtatgggtcctggacggtggttcccaagtcacccagcaggatctctttgccatcatccagaacaatgttcttgaggtccttgctgatgcagaacagaatggccttcttcctcttcctcttctcatcctcgttcgcctgagccttacgcaccttcatgtcgttgaagactgcgataacttcatctgtgactttcacaccggaggccattgcagtagctgtgagtcggtccgcgtctgtaaactgaatgactgtgatgaagatgatgatgatgaattgtcg
>contig00155|proteasome subunit beta type-4 precursor
tgaagatggagtccggtatgaagctgagtttgtgggagaatggaccgaaaccgggtcagttcttctctctgagcggcggcagcggcaccggcagcgggccggggacgagctgcgggccggtccgacacacactgaaccccatggtaaccgggacgtcggtgctcggcgtgaagttcaccggcggagtcatcatcgcggcggacatgttgggctcgtacggctctctggctcgcttcaggaacatctcccgcctcatgaaggtgaacagtaacaccatcctgggagcgtcaggagattacgcagactaccagtacctgaaacaggtcatcgagcagatggttatcgatgaggagctgctgggggacggacacagctacagtccgaaggcggtgcactcgtggctgaccagagtgatgtacaaccggcgcagtaagatgaaccctctgtggaacacggtggtgatcggaggcttctacagcggccacagtttcctgggttacgtggataaactgggcgtggcctatgaggcgcccacagtggccacaggctttggagcgtacctggctcagcccctgatgagggaggcgttggagaataaggtggagatcaccaaacaggaggctcgggacctggtggagcgctgcctcaaagtgctttactacagagacgctcgctcctacaacaggcacgagatcgccatagtaacagaagagggcgtggagatcattggtcctctgtcttctgaaaccaactgggacatcgctcacatggtcagtgggttcgaatgaagacgagctgcgaccgatgaagcatcgctgtttgtctgctcagtctaaaacaacacctgctttatcccagtttt
>contig00156|cytochrome b-c1 complex subunit 10
gtcctttcgagctttttaagcggcacgtcctctgttaggacacatttcagctacaatgatcactaaagtcatcggttcgaagtatgtggctattgccaaatcatggatcccaactatgactgtctggggcacagtcggaggcgtagctctggtccactttacagactggcgattgtttttagattacgttccctacgtcagtggcaaattcaaggacgagtagtggcactcaggtcggtgctgtttttacactaagacttaaatattgaaagaactgcttcagcgggtaccctgcactcggtccaagtccatgccaggccactggaagctgtcctcttcatcctgcagagtcaacactgaactgttctccatcaacatcctatcagatgcactgaagtttggcatttcaacatttctcaaccagtggaaatgttaatggaaggaatatgaaaacagagatgataaatcgacttttctttaccttcctagtttggggtcaggtatttatttgaatcatctgtgggctgtgggtcaaatctaattcacaaatggaaataaagctgttcttcgtgtcatgctgtaattgtttggaagagaagaag
>contig00157|ribosomal protein s16
gggttataatgtaactgttgttgcctgtgtgtttcagaaacatgccggctaaaggtcctctgcagtctgtccaggtttttggacgtaaaaaaaccgccacagcagttgcccactgcaagagggggaatggcctgatcaaggtgaacggcagacccctggagatggtggagcctgccactctccagtacaagcttctggagcccgtgctgttgctgggcaaggagcgttttgctggcgttgacatcagagtcagagtgaagggtggtggacatgtcgcgcagatctacgctatccgtcagtccatctccaaggccctggttgcctactaccagaagtatgtggatgaggcttccaagaaggagatcaaggacatcctgatccagtacgacaggaccctgctggtcgccgatccacgtcgctgcgagtccaagaagttcggtggacctggagctcgtgcccgctaccagaagtcctaccgttaatccccctgtacattttcataat
>contig00158|---NA---
caccactgaagagaaaaacacatgtaaacggacatctgtttgtttgttcacctgttttgtactatcacttaggaagtttaatttatttggatggagtgagtaacagttacagtgtaatgatgtgtggtgcgaacagtatcctctcctctgcctgattgaaggcatgtcatccagatttcaagttatgttagagtggacctttttcgcagcggccgtttggacatgggatagtggggtggacacaggtgtaaccactgactaattaa
>contig00159|lsm4 u6 small nuclear rna associated ( cerevisiae)
tattcatgcaacataagttggggcagggcagtttctttaccatgaaaactaccaccaaagaaattaaaataaaaacctaattccagtgtaccaactgatggaaaactgttttttgggataatataatgtgatttatgatacaaaacattcttgcaaagttgtaatgatacatatacattgatactaaagaaggagtctgagactgatacactggtacgtggtcataataaaaaaaagcaacttacagatgctaaaaaacaaaattcagtgcaaaagcacagcttctctttacttctcccagtgtgatttctacaatggtcagtcttgacaaatatcacagcagaaagaaacaccagagagttaattttatcttcatgtactgaaggagtaatcactgagttatgtgttgttgatggtttaatgttgtctcttagtgctggttcttcattccctgtggtttgcccattttcttatcctgctgctgcggctgttgctgttgctgttgctgctgtccccgaccagggccggtcattcccctgccacggccaccgaacagaccgcggccggctcctcctcttcctttgccctgctgtttgttctgctgggtgcctccacgtccgcggcccttcgacacaacctcctccttcaccatgtcgatgatctcgtctggaattcgcagatacttgatggtgcttcctctgatgtagcactcgggcatcctccagaacttatctccatcccttgaggtgcagataacttctctcaggttgatgttcatccagttgtcgcagctgacaaggtggccgttgtatgtctctccattcttcagctccaccagcataggatggttctgggcagtcttcagcagagatagtggaagcattgtggcagtatctctttgttgatttacggtcttattgctgtttctctcttcggcctttcacacgatttcacctctcactggtctactgccgccgcttcttcttcttcctcttgtattacggcggtt
>contig00160|60s ribosome subunit biogenesis protein nip7 homolog
cgtcgctctcagaagacacgagtggacgtggagagagagagatagagagagaaagttcaatagtcaggatgagaccactaacagaggaagagacgacaacgatgtttgagaagctgtcgaaatacatcggtgagaacataaagctcctagtggaccgaccggacggtacctactgtttcaggctgcacaatgaccgtgtgtactacatgagtgagaaaatccttaagctggcgacaaacatttcccgggacaagctcgtgtccgtgggaacgtgttttggaaagttcacaaagagcacaaagttccgcctgcacatcacagctctggatttcctggccccgtacgccaagtttaaggtgtgggtgaaacctggagcagagcagtctttcctctatgggaaccacgtgttaaaatctgggctcgggagaatcactgagaacaccgtgcagtaccagggagtcgtcgtctactccatggctgatgtgcccctgggcttcggtgtggcagccaaatccacccaggaatgtcggcgagtggatcccttgtccattgtagtattccaccaggccgatgtgggagagttcattaggaatgaagacacgttaacataaagatgcatccgcaactggactgtcaaatgccccatttctaatccatttcatacccagcaacattcactcaaattcagacccagaacagctgctgttctctctcagataagtagttggatctaaggttcaagggcacctttaaatagcagatgtcacaacaggcccatatttccagtgcacagtcttgggattcaaacagagacttctctattgactcaccttgggatacagctaatctgccatctgtatgattccctcgtcacagagactcctgatacccccttcactctggctttgagtcaaatctggttcaaatgaaggggaatgcttttctgtgtttttcttttgtaaatgtcatctttcaaataaatccacaa
>contig00161|---NA---
ttcattttaatgttaaattgattatataaaaccaagtgttgtcctgttgagtgcagcaagtgctcagaaccttgggttccttcgatttccacctttcggtttgccaggttttccacagtatccgctgtagggttcttgctggttgctctgcttttcttgacttctgttcctccactgactgtgtctcttttgggttttttgcgcgtgtccattcatgttcaatccgtcagccttgcaaccatttgttttcttgatatctgaatatttgtaaggatgccttctgcttggtcccatgctgcccttcaattcctcacataaacaatcctgtaattctgtacactggatgccacagtccactaaatgaccctttggagacactttggccatcctttggtcaaccattgggacacacagttgcccgttactcagctgactgagttcttcgttcccacatttttcatcctccgcctccaggtcagctttttggagactatatgagacctcctcccctaccacataattcaataggagtgtgtcttcctgttcaggggagcaggggcttttctcttgctgcttatttacaatgacagattcctggtttgggctttgaatagccacagtttcagacgatccattttcgtccatgtgcttgtcagtgggggtaaataaaattcttttactcgacaggtgagttggggaagctaaggaatccctttctaaaggggctgtgctctggcattgcttaggttccctaccttccgaagcatccgttccaatctctatttcttgattctttgagggactttccttcccagctggggtactgtaaatgagccaactgtctgacatcggaacagagtcagaagaggaaaatctgcgagactgcctcctttctttactagatttgacaaataggttgtcacttttggtcggcagcctaccatcttcagcttcctccgtcatctcaatgattacttcaggttcaaacatgcctttctgcagactccactccttagtggggataaagggggctagagactccacagaccacacagactcattcatttttccccttatcgaacagctacttagaaacattgaacagggaatgatctctgtagtgtcttcatatgtctcattgcaattttcttgctcatcatcagggagtgtatgggatttgtttagggaatgcagcggttcatcaatgtggggtaggcctcgtcttacaggtccattttctcttctagactctgagaaaagttcacgaagaacaaaaggcagtttgaggatctggcagcgggtttcgcggtctttcactgaacttaagatattttcagcaccatcattagcctcaataccatcagccactactggaccattcctgggctcagttggactctggtaaactgactttccatgctctacttcagtttcgtaagatggtagctggtgttcattgtgaggcagcaccttgtctgtcattttcaggataatttcctctggtgtgccacctccccaactcatcagaatgtcaggaacagagacacgtctctctttgacaacctcatcctcctgttgagaagagctacacacaggaaccatattttctggagaactcactgaccacatattacagtgaccatttctgaaagggacaacattctcctgatcaacactgtctttacggcacttgtgcgtttctacagttgctctgatatgtgattggacagtctttgtccctgtaggatgtggggtattaaagctgtgttcgactgtgccttttttgcaggtgctgggaacctgcaagtcttttgcattactgctgggtaaggtatagttctcaacctcagtagaaccttgtttttgggagctagactttgaggatgattgagagtttgaagaggttccatgtccataatctgatctgctgggtgggctcccatcaccgtaactacccgtgcctctctgtgttggttccgtttgaactgcagagttcacagtttctttaacagggactgtatgaggcggacgaattctgcgggtctggtttggattctggtagagtgcattgggagcatggacctgggggtggagcaagcgtctgtaatccactggttggatgtgtgggtggggcaaaatataggctggagcctccatgtatgggggaggtgggaatgggggcatgaccataccatagcccatgcctgagaagccagcaaggggattgtaggagaagggcataggccactggtactggaggaaagggggtggaggcggagcaggtacatagaagaagggccgggcagagacattgtgttggggataggatgaatgtcctgggtcctggctgatgccatgcattcccagatcctgctgtccagaatttggtacatagctattggggcaggagtgtaggttcccaacgtctggtcctggatgacctggtggaggtttgtttacggctgctgttgctgccatattcaaccttgttgagaacttggatatggaaaactcagagcaacctgagacacg
>contig00162|---NA---
ccagtttggagatttaatatcttatgccttagagccatttttgtttacttttaaggcgtttttaaatttgtacactactttcatgtgagcttttcctcacaaatgttgcaaaaattttgaggggaagaactgtattgtcatgagagcaagggaaaaaaatatcaagacatgattagtcaatttgaaagttggggggggggacatgtttcaaaaaaaagattttggatattggccagttttgaaatatgcaaatagttttaaatggtgctcttagaaattcttcaggtactttgcaaaaaagaacaacaaaattttcagctaaagaatccaccagcaccaacttttactggaacagggcaccatcctttcttaatgtaggatttgttgaccttgctctttatggaaatgggc
>contig00163|doublesex and mab-3 related transcription factor 2
cggcttcatgatgtggccccgcagtgcagccaacctgggtgatgccctgctctaccagcagtgcctgttcaatgccacagctgtgcagaacatgaagcccggtgcggtgtgggagcctaaggtaatgccagccgagagccagccgcccgagcaggaggctgcggccgctatcactgctaaactggaaggatcccgagccgctgcgctgcaggacttgtcagaccctcatcgggttgatcccaagccccccggtgtcactcagggggggcagagggagtgctcagccttctctccacccaagaggagctttggacaatccttccccaacaactctcattcccaaaactccagccaagtcctgaacaagctgagcaaggacagcaataagctttccatgaaactcaactcctttcactccctcatccagcactcgctgagcgaaaaaacgagcggcggggccgggccggagctcagggctccatactgcaaagagcttttagaggaggctgcccgcaagatcagggagggctccgccaaggacattcaggctattaaaatcacagacaggtacgccaaagactttctgtctaagcctgtagggaccaagatggcgtccagtgagtctttgtccttctctgtggaggccatactgaagagacccacacctgctatgagtcgagcattccattaatttccattaagtgtcttttcttgcactataaacttcaggtttgtctcagttagagggcatctcaagttgtggttttggggtcaaactaaatcttaaacacacaggcactgcttcagaaattagaccagctaga
>contig00164|chaperonin containing subunit 2
gccttgccagcccgctcagttttttttttttttttgatgaggattggttcatttatttcagtaaacaaaacaaacaacgtccaaacttgcattctgagcggcacaaacgggctaacgttagcgtaaccagcttccagcgagagctgtgacctccgctaatgttagcttcacacttctgttgacaccagctatatatctatatctatgtctatatctatatatagatatatatatgattagcttgtttcttgctagcgttagcactgaagttagcggtgtctgatggttagctagcattagccagctagcctgtgcagtgcttccacagggataggttgacagacggtggacagcggagcgtttctttaaatttgaactacacaggtgataaataacaaaactgatccctccccgttcgtcttcatcctcctcttcctctagcaggggtgatggtcgggaactctcttccttggtgcagctttgatgatgttgtccactctcaggatcatctcagcagcttcagaggcgctcagcagcacctgacgcttcacctggaaggactctgtgatgcccagctcggtcatgttgcccactgtcccatcagacatgttcagtccgtaggtggtcttgttctcctggtgtgcggctctcagttgagccaccaggtcggcgctgtcgtagccggcattgtcggcgatgatggtcggcagcatcctcagagccttggcgaacgactccatggcaactgcctcctttcctggcgtcctattggccagatcggtcaccaccttggccatcagcatctcggagcagcctcctccgcagacggtgcgtggctccttcacagtctgagataacacacacagagcgtcgtgcagcgagcgctccgcctcatccagaatctgctgagtcgctcctcgcaggacgatggtgcacgcctcacccatgtcgactccagagaagtggatgagcaagtcctctccgatcatcacctcctcgatcagtttgcagtgaccgagtttcaccagctcaggatggtcgaaggtggaggtgatctctcctccagtgaccagagcgaggcgctcgacgccagcgaagtcagcgtgctcgatggccataacgccagcctgagcaaacagctgctctggatagttatagatcaactgtctgttgatgaagcagttgattccgtgtttcaggatccggtcgactttctccttcatcttctctttctctgcagttcgatctctgcgaccttcgccgtcgagtcgacgcgaaccctggagccaaagatcttgatcttgtcggtgtccatgccggtgttagcgatcaggatgttgacgttctccaacctctttggctggttcactccgatcttcttgtccaacaggaaaccttcgtccaggtaggagtcggtgaggctgcctcccagcttcttgatgacgtggatggcctccaggttcccggagcccttcagcctcatgacggcgtccacggccagctgggcgaagtgagctttgtggtgagtcagcagtttggaggacagcgtcgtccgggcgatgttcagcaggtcctcctggaaacgagctgagtcgttgctgtgatccacggcggcctccctcagagcgtctctggccacctgagtcgccttcctccagccggagatgatggtctgtgggtgaatcttcttggagatcagaagctctgcctcccgcagcagctccgcggcgagcacggtgacggaggtcgtcccgtctccaacttcatcgtcctgaaccttcgacatgtcaaccagcactttggcagccgggttgtcgactccgatggctttcaggatggtcgctccgtcgttggtcaccgtcacatggccttccttccctccgcccagcaagatcttgtccatccccttcgggcccagagtgctcttcaccagatctccgatagcgatggcaccaatgaaggacgacagtcgggcagtttcagctttctcttcatcagctccgtgtctgaagatgttgaccggggccatcgataaggacgccacgttataattattaatttttctgccgtttatccatcaatgtgcacaatcatcggtgtgtagccagcgtgctaacaatgctatctgcgcagaagaacaacgagcggacgaataaaacaaacacaaaca
>contig00165|---NA---
aaagggacatttaaactgtatttctagtagaataactgttggtctcttatatgtttgctgcttttgacttccaaggcgttatttcactcattcacatgctcttttggactgttttagtgtttttgaaatgttctatggtattatttagatatatcttttcttttttttctcccaattaaggcattgtggtaaatgtattttactcctgtttatcttgaggttttgtgtgaagagagattatcctcctgtcacaaactgcgacgacactttaggtgagctgttaaacgcctgactcacaaggctagtgacgggctagctgacaaagagttacaagtaatttgtttttcatgagccttgttgcaaagttttcacactaatccaatgaggcccccgtgtttttacctaacataacaatgactgtaccttaaccatgtctgtttactcacaaatatgtctttttactatgtttaaattatgttttgtcagtgtgagataggaagaggaagaagaagaagaagaaggtccacgaagatgtcgaataagagagaggtgtggagaaaactgtgatggatacatgtttaatttaagtgcacatgtgatagtctgttaatgtagtgacagtgtttaggcaggattaatcatgtccttatgcaatagaaactttttttaaaactgcatcaactgagtgctgaatgtatttatgaagtacagaggagtgggatcaccatcctgaggaacgacgtggaaagcttttgtttgaaattgttttaaaaaaaaccagaaattaaccttcttccttactttctctccatgaaatataaaagtaatccagtttcacatggactgaaagatattctctatctgtgaatcctgactgtgtaggacctgctcattatgaaaacagacctatggccagtttttactgttttatattgaaaaaaaaaaaaatgtttgtcctgttttctttccatgacactttggaaatgctcgctaggaagttgtaacaaactacccactctgctgtacaatgactgattgaaaaaatgagttaatgcagtctgttaacaactaggccttctgccacagaaatgtgcagaagtggccgttttggctgaatataatatgttgaaatagtttttcactatatggattactacattgtggatacagcagtcgcactgttagtctcgtctgaattcagaacagacttggagctgaatctcgggatgtg
>contig00166|oral cancer overexpressed 1
agtttattactgagttgattttcaaatctgttaaacatgctgaatcactgcaatacatccactgcaagttcaacactaaacagtgcctgcagtctctgcttgcattgatccagttgaatgaggattgtggacattcccaccacaatgtgaaggcacagactctcagatggatgcaggtactgcttcacactatctaataaatccactgcagaccagtaacttgctgcttcccgtgctgataacagctaagcttccctctcttctgtcctcgacgcagaggtcagctcagctcttcatcctcctcctcgtcatcaggtgatgttcaaaaagaagtcccctcagaagttttgatgtaatccttgaagtcagttgggacactcagcattgagcagacctgtctgaacttggcccggagtttgtctatgtcctcttgtaggtgtgcagactgcggatcatcatgaggggagttctggatcaaacgcaggagcgattccagtgcttttatacgctttcttgatttgacatctgtacagtgttggaggagacatttccatgtgatggcaaacccataatagaaggaaatctcagtggacagcttggccccatgagaggctccatgtctgcggccgtcctgcagtcctcggcgggtccctttctcaaatccctcccgatagccttctcctcggaaccgttcatccgccataataatacagtcaaacatatcttcacttcctgaaccgccagccatcaccaccttacttacgagcttatcctgaaaagacaaatgtttggcagccctgtgcgccctaatatttactgtcaatgtgtgcgccagatgctttatccaacaatgtagggctgctaactgttccggctctacttcctccatcatcagagcagtg
>contig00167|---NA---
cttgtatttcaagctcccacaccacatttctttcatccaactctttcttcacccctctgtctttagagcagggaaacttttctctgcctctaagcagtttcacctttctacccgggtggtttttggagtcttgtgccctggtttaagtctcatgtacaaacacatgactccgtctggagcaaaaaaactccaccctttttatagaagtcttttttttcaatacaagtgtttttcttttgtttttgagatgatgtttggcctcatttcttccccatcagttttttgtacagtaatgattattatcaatgttcttattattgttatttttgcatgtagttcaaactgccagcatgacatgcaatagataggtacaattttatttttgacgttcctttttgtaaacaaactttgtttgtgagaaaaaataaaaacataacttgtcttaaaaaaaaaaaa
>contig00168|potassium channel modulatory factor 1
atatatatatatatatttatatatttctcttctttcgctcgctcactcagttgctattgcgcactcgcacatttatcccacttgctctcatttatttttgtttacaatgtaacaaaaatggtgacaggcctgaaattacaatcaccaaaacaaaaacaaaaaaagaaaaggaaaaaaaaacaaactcagaaaatagaggagggagggagagaggagggtgaggccagagaggactgctgcggtttgctgcccatcactgacagttgcagcagagaggacacagtctgcttgatgctcggacatcaaagaggaggcgcggaggctccttccccgtagagctgctctctctaagctggaggttctccagcgccacatctaaaggcatgatatccacgcagcccatggctccgaagtcggcgaagtctcgacgctcttcctcgtcagaagaagagctctcttcgtgcatcagcgtagacagaagcagctcctggacaaacaggctgcggtccgcgcgctctccttctagaaactgacgctctgcttcagacatcttaggttcattcaaccgtgctaataggaactgggagttgtgggacgaggatgagggattgctttcacccacagtggcagtgttggcagttactgtgcttggtggagggatgctgttgccagtgttgcctgggttgttgctgcgtcgtgtcgcgtggcgacccgtctccacttgctgccgcgcggcctgagcctgctgccgctccaactgcagttgcatctggagctgctggagttgggaggctgaaggccctgatgagtttatttgccccc
>contig00169|rna binding motif protein 7
ggctgtggccctgttgctgatgacggccagaacttggttcatctgtgtagcgcgaatttctgccaccgctgttcacctgtgacggcggatgccgatagggggcgttatcgtgttgccttgagccgcctctgctaaaatttccaccagcaggcgactgcctctgcagaggcttggaaaagccgccattcaactggtcaagctgctgcatgtggagctgccacatcatgttgttcatcatgacattcttctgcaggttatcgggagatgaaagcgacctctgcatttggggtggaggagtatacggtggagaactgaactggatcggggtcctctggccatggggatttggggtatttgcaggacttgaattctgagagttccctggactgctgctgtgactgctccccgatctgaactgcacatgaagcgctctcccgtacagcgacgtcccgttgatcagctgcatggcgtacggcac
>contig00170|---NA---
acgcgacccttgtgtcctcggtacaaccttgtctttaaaccagctgttcagcgatccttggaagcactgcaaagatgcccagggaagacaggtccacgtggaagtccaactattttatgaaaatcat
>contig00171|ubiquitin-like protein fubi
tatgcttagcgttgaacgactagcatcaaacgagcatcaagatgcagctcttcttgcgtgcccagaacactcacacccttgaggtgaccggacaggagactgttggccagatcaaggcccatgtccaggttctggagggtctcctggttgaggatcaggtgctgttgcttgctggatgcccactggaggatgattcctgcctggcatcctgcggcgtctcagagcactgcaccctggaggtagctggcaggctgctgggaggtaaggttcacggctctctggcccgtgccggaaaagtgaggggacagacacccaaggttgacaagcaggagaagaagaaaaagaagactggccgtgctaagcgtcgcatccagtacaacagacgcttcgtgaatgttgtgcccaccttcggaaagaagaagggacccaatgccaactcctaagtgcttcaatgcctgagagtaaaaagacggtcatcaccatccatcagtttttaccaagttaaatgttatcctgctgtacagaataaaaattggc
>contig00172|---NA---
tactcatttgggcttacggtaccaaaatgtgaactacatgctatactggttttaaataatcttgcactgtgttacatagtgtgcatgcaaatccatacagcaagattagattggaccaaaaagttgtgctaccagttcaggttacatgacttttatgtgtgagaccttcttcctgctgacatcaacaaacacagttttgaactccattgccttttactgccgtatttgacccgtaacttcctaaaatgaattatgctgatgcgcagtcatctgacaattctcccaactgaaattgacccttgagtcaacagtattaactgaaaaagaaacttggcatgaaaaattatctggatctcaagtacagccaactgtagatgataagcatcaagcttccaagttacattttcacttctagtcttgtcaaactgattgatattgaatcatcactggaccaagatggttaaagcattgctgccactgccttaatttatctcttggtgaccccaatatatgaaaaacatgccatatttttatatttatgaagttcagatgcatgcatgttgtgatatatgtttattctgaataaatatatttttattcc
>contig00173|gem (nuclear organelle) associated protein 4
ctgatcgcctcaggccgcctccacgttcccttctcgctcgagtacgtggactatctgccccttctggatctgaggaggttctcatgtgacctccgcctgtctgtcctcctgcttcgagtccttcagctgctctgtgggtccagctgctcccactggctgtcagtggacggctgggcgcacgttggcaggttatacgccctcgctgtgagggagatgattaactcggttagagccaagcttcctctccattcatctggcgctttgactgcgtctcctaaaacaccagcatctaaagactccaatcctgtctgcacttcagtcgcatctcctaaaatgtccaaagactctctggaagaccgtaaactagcagaaggctctcc
>contig00174|defective in cullin neddylation domain containing 5
ccccccacatttccttttctccaaattaccactataaaaagtctactcagtgagagaaaggcttcttgaccacagttggctgacgatgcacagagacgatctctgatgggatgtgtgtgtacccagagtccacatggatgattctgtagtccatataggtttgggtttgtgtgtgacaatggtttgagtctatcaaggtgttggttagatctgcagttttccttttttctgaaacgataaagagattcttcctgtgtttgtgggttttgttttctctccctctttctccttttttggtgttgcgacgtcgtctgctacgatgacgaccaagttttctgccattccacaaactcgtctagcagcactggccaagctccgtcttcatcatagttactgaggtctgtgttgatggtcctgctgaactccagaacgttataccactggtccttattcatccccttgtacttggactgctccaggaactggtggaagactgggaagagaggccatgttctccccagcagcaaggccagcatggatttagctgtatccatatccaaactcctctggtccttatctctggcgaagtcaaaagcatatctgtagatgtttttgaaggctacagtgtcattcagctcattgcgcaggtaatccagtttgctctgtaaccgctctgtgcagtcacactgtaataacgtcattcccctgagccactcgtcttttgtgaagaaccccatatttgctgcttctagatgccaggctaagactaacatgataatattctctggttccacaccgatgtcttcacagaacttctccatggcctccggaccgaccactttgtcggcgccggcatactcgttgaaccaggccaggcacttcttgttggagaataacttgtcagcgatcggcctggcgccgcggatctgaggtcgggtgaaacttgtgattttgcacttgcgctcgttctcgtctgcgtcggggagcttcctcttcttcttcacaggcatcactgaacctttaatgggcttcattagctcgg
>contig00175|---NA---
aaaacaaatggtaatttgaatccagctcacttgaatcacaactaaatttaatttgaattggacatgaatctttagatagacaattccaaaaatacccttgtagatataaacttttggaacatttgcgaactacacacgatttattaaacatgatgaaatatgatttattaaactaattaatttgaaaatacattacaaaatctccaaataggtttactgataattttatcagcttggtcttcacaagggttcagaaaccttaatagcttaatcaatggcacactaccagtaagtttgcaggagaggttttttgtgtggaaatgttgaggtgccatattatcagcaggccagatctcgtatatgattacaatgtcctgattatgagagaaatgttttgtttaaatgttgctatgcatgttgcctatatggatggaataaattacagatccactggag
>contig00176|solute carrier family 25 (mitochondrial carrier phosphate carrier) member 3
agccggtcgtatcctagcggaggcgccatcttaagatactgaaagactccgccagcagtcaggacaccaccatgtacccgaccgttttgacgcagctggcccgggccaacccgttcagcgctcccttgttcaccctccagaaagtggaagaaccccaacagagcctccatggacagaggacccgcagactggcagcagcagccaccgcagacgaggatgtcagctgcgattttggctcctcaaagtactatgccctgtgtggctttgggggtatcctgagctgcggtctcacacacacagcagtggtgcccctcgaccttgtcaagtgccgtatgcaggtgaacccagataaatacaagagcatcggcaatggcttttcagtgactgtgagggaagatggcgtcagaggcctggcaaagggctgggctcccacctttattggctactccatgcaaggactgtgcaagtttggcttctatgaagtgttcaagatcttctacagtgacctgctgggagaggagaacacctacatgtggaggacatcgttgtacctggctgcctcagccagcgcagagttctttgctgacatggctttggctcccatggaggctgtcaaggttcgtatccagacccagccaggctacgccaacaccctcagacagtgtgtccccaagatgtacgcagaggaggggctctgggctttctataagggtgtggtgcccctgtggatgaggcagatcccatacaccatgatgaagtttgcctgcttcgagcgcactgtggagttgctctacaagtatgttgtccccaagccccgcagtgagtgcagcaagtctgagcagctggtggtcacctttgtggccggttacattgctggtgtgttctgtgccatcgtgtcccaccctgctgactctgtggtgtctgtgctgaacaaggagaagggcagcaccgctgtccaggttctcaagaagctgggccccaaaggtgtgtggaagggtctggttgcccgtatcatcatgattggtactctgaccgccctgcagtggttcatctacgactctgtcaaggtgtacttccgcctgccccgcccccctccccctgagatgccagagtccctgaagaagaagctcggcctcacagagtaaagcccccccaaacgccctccactgagcctcagcttccattggacacctttgaaccccaaacttctacagcgcacacagcagttttctatatttatgtcctgggctcctggcgctctgcactgagcacagggctgccactactcatgtatatttaaagagggaaaaggagcaaggagagaggatggaactgtcactcttggcttaccaagagtcagacaaaatattctgtagaaacaccggtctggttttatcatttcctgtcattagaaaattgttcaaattctaataaaagaattaagtccc
>contig00177|---NA---
ctcatgtacttattatctcatagtattcagtctccactgtgcatcttatttccttctgtgaactcttctctgttgatatgaaacaaagtcactcattatttggtcatatgttttaatgtaactgtattgtgtgataatccaaaacttgataattggtgcaactgataatggtacaaaaaacagtcttatacatgaaaaagggaaactgggtatagaaacat
>contig00178|---NA---
gtttttcattggattgagggcaaacattttgcaaagagttcatgtattctcttcattatcatagccctcaatggccttagctttccacttctatgcacaggtatctataatatgtaaaataaggaattttaaaaaggaatgtcagttaaatgcctccactgcttagtgatattatgtgtggctttgtcagacacatcacttgtacaccagaaaatattattctcttaatttatgcaggctgctcgggttcctgttttaggtcttaacaggaaactaaagtgtgtatttaatttatttttgtctagaacgctgttgatcagccatggcttcttttgatgctttcacagctcttggaaacaaaaactaggtcttttcactttgccgcttcagttttaattcgactgcaggcacgttatatgtggttgggaagatccaacacaaaaatggaagtaagtgtacagattagtgtaatgtcagtgttcactttgtttgactgtccattgaattttctgttggactgaggaattgatatttttttttgtgaagatggtattttaatatatagtaaaaagttttaagttaactctgtatataccatacgaccattttgattaaatattatttg
>contig00179|---NA---
atacttctacctactgtttcaagcttgtgtttgagaaattgttgtttgggttgttgaagtatagcaatgtaagagtggcaacatgtcttcagccaaaatggtttggtactagagtatgttttagcataatttctgaaaatgtaatttagctataatgaatctgtgatatattgtgccttcacgccgcacaattagtaaccgcatatttgattaaccactagtgcatcgtccataggttctcctatgggtgctggtggg
>contig00180|---NA---
gctcctgcaggtatctgttgggttctggttgagctttagggcgttagctgcccttgttgatgtaattgtgtggttaactgtaattttaatctttaatcatcctttagtgtgcagtcttttggtgagaagttccaaaccctt
>contig00181|---NA---
cgttagcggtgaaggtgcaacagtaatcggtcgtcccgagtccgggttcatccgacaccctcaccaaccgagctcagcctctacagcagcaacatgcctcccaaattcgaccccagcgaggttaaagt
>contig00182|insulin receptor substrate 2
tttttttttttttcatttatgtgactttattcttttcattcttttatataacagtggagcatcttcaagtgctgtgtggtttagcccaaaaccaaaggcttgattcaatccacaccaaaaacagaaaaacactgtcaacaaataacattattttttatcaaacatatactgtagtgttcaatgtaagactttaaagctccagtttctgtcacagcaagtgtgattaaagtgcaacagcaacagtcacactgaaatattgtggaccagaataaatacatagctcctgttcagattattgttgtcaacaaaatagtgaattcctacaaacaattaggatctgtcctcagtctgcagacaagaaggcaggcacagtgacagccggtatcttctcacagattggagtcgcctagaccggcctgtatcagagtttggactagcctggactggcctggtacagcctggcccacttctgacaaaaggagtcaccatgtcagacccatcaaagctcctcacaagagacgaggtgtttctggtctgtgctgggagtcgtctctgctcctgccctccgtcatcatctggttgggttgagcagctgatgctcgtctgtgattggtcagcgtctgtttctgacagttggactgaagtcaccagccagtgtggccgactgtgctcattggtcatgatatgatatgacgggtgcagaggagagtagctgtcagaagtggagctgttgaatgatgtctgatgggaagagacgggggaagagtcggctggccagtcttgtttatgtgggctcatggttacatagtcatcctgaggcagcacagatgaactcgggcttacttgtggtgacatcatcatgtaccccagcccctcctcctcttcttcttcttcttttcttccttacctggctcccctccctccgtcccacaggctgcaacactgcagcggccctcagtcacaacagcagctcttgtgcagtcgttctccctccctttgttgttcactgggggatgatggtccgtcttcatgtccacatagctgtcggtctcagacacggagctctgatgggatctgacagggctgagatgtgaggtgcagctcagagtggattcaggctccattttgtcaggcttgcagggctctagatgacattgtgttggacttgtgttggtatggatttcaaggtttctggggggcagggccaagcgagaaccaagtggtctcacattcaccagcttgtctctgtatttgggtctgcagcgttttgaggccagaagggtttgaagcggattgtggttggaggtcggtgaccggctgaagtcaggaagagctcgtagtgcccgtactgtctcgcgaaccacctcatgaatgtgctgggctacggctgggtttccttggtctcttgcttccatccagatctctccaggaccgtttggtgccgacctgccgagctccaagaagaacgagccgtccaagtggccgaagcgacgaacgctcagcaacggtattgtaaccgacggcaaaacactgcacgcgcttactctgaccaagatgagggacgtagctgtgaggcacagccggctctcccctgccaaggacttggaacagccaagacctctggacttcactgtgacgggccaaacctctttgaagaacgcagcaggtggcagagtgcaatacccatcatcctcttcgtcaaacgcttctccaccctcttcatctttacactcttcctccatcagtttcttaatggccagataccaactcttcttgttccccctggtcctccac
>contig00183|---NA---
atcatttggttctttttatattttcccctcaatgtccagccataaagtaaatcaaataattttcagcccctcaactgagagcactggggctctgcggatggaaatgtcagtcgctcggttcaaaccactttggtccggttggatgtcagaagcagcacggcctcctctagcagggctttcagatgctcagtgttgttcgaactttttcgaagtctccaatctcaccacatgccga
>contig00184|basic transcription factor 3
tcttgctccccgcatgtgtctgctgttagtgtacagatgaaagaagcaattatgaatcaagaaaaacttgctaaactgcaggcacaagtccgcatcggcggaaagggtagtgctcgcagaaagaagaaggttgtacacagaacagcaaccgcagatgacaaaaagctccagttctccttaaagaaacttggtgtcaacaatatctccggcatcgaagaggttaacatgtttacaaatcaaggaacagtcatccacttcaacaatcccaaagtgcaggcctccctcgcagcc
>contig00185|isoform cra_c
gaaggcgccaaactcaaagtgcagactgaagatgtcgagcagcggagcggaaacagcagctcagagcccgctgctgtccaacagcttctgtttcagcccgtggtcgtgtgtctgcgtgaagggctggtcggcggccatgtggaacggcctccccaacccgctgctggccgccgccgcctcctctggatgctccgcccccgagccgtggctcctccccggctgcagctccgtctacgacagcctggtcagcaacgtctctccgatcccgtcgcctccggcagccagcagcccgcgaggacgagagcgaaccgccggcaacaaacctcgcaggccgtccatcctggagcgttgtatcctgaaagtgtcgaccagcagcgtggctgtggggacggacgatctggacggaaagaggccccccctcagtcgctgctacccccgcctccctgacccggccaacaccgagaccaacactgcggtcctgaagcggcggcagaaacagatccagtatggcaagaacaccagcggctaccagaactacctgcagcaggtccccagacacctgagggatcctaagctccacccgtccactcccaacaagtacaggaagtacagccggcgctcctgggacatgcaggtgcgtctgtggaggcgagcgctgcacctgtgggaccccccgaccgactcgcagccggacgccaccgacacacgggacccagtggagcaactgcagagccagctggccaagatgacctctgacctgtgtgaggacggaggagacaagcagagagagaaggaggctccagcagcctctaaagcctcctctgtgtctcctctgtcggctgtgacgtcgctggagctgcctggaccctggaccagcccgctctcaccggaggccggtgggggccacaggcctctgcgctctcctcccggcctgagctactccttcaggagtcagctgaccactgacgacaacatgaccgactggctgcgcctcctgctggaagccgacgacggccaagacttcggctctgatgaccagcaggttccggtcttctctgaccagctcctgtggaacccgtactgatccaacgtctgccggtctgaagcccacgaggttcagccgtcctcacctgcacctcgtttaacgtgttgatcctgagtgtgtgagtgtgtgagtgtgtgagtgtgtgagtgtgtgagtgtgtgagtgtgtgagtgtgtgagtgtgacgtttgtctttttaagatagttaacgacagcagggatgtgatcggagccagccctcgggtctgttcctggaggagagctgaagagaaccgagaggaaccagctgctcctgaacgcatcctgagggctgacagccgaacctttgacctttgacctgagcatggttgtatagtttgcactttatatatttatgttgccctgcgtccgatggagcacttctcacctgcatcatgtttgactttgatgatcctgcactgaaggaaaaaaagctgctgtttattatttttgtatttgaagtcactttatttgtcatgttttggtgtcactttgcggcctcgtcggtccgccgtc
>contig00186|cyclin-dependent kinase 9
cagactctgaacgggacaggatgcagcgagacaaaacaagcaacgccggtgcggctgaaaagcccgaccgagaggccgccataatgtcgaaatactacgatggagtcgaatttcctttctgtgatgagttctccaaatatgaaaaaatggccaaaataggacaagggacctttggggaggtgttcaaagcaaagcacaggcagaccgggaagaaggtcgcactgaagaaagtactgatggaaaatgagaaagaagggtttcccatcacagctctgagagagatcaagatcctgcagctgctcaaacatgagaatgtggtcaacctgattgagatctgcagaaccaaagccactcagttcaacagatacaaaggcagcatctacctggtatttgacttctgtgagcacgacctggccgggctgctgagcaacgccaatgtgaagttcaccctggcagagatcaagaaggtcatgcagatgctgctcaatggattgtactacatccacagaaacaagattcttcacagagacatgaaagcagccaacgtgctcatcaccagagatggtgtcctgaagctggccgactttggtctggctcgagccttcagcctggctaagaacagccaggggaaccgctacaccaaccgcgtggtcacactgtggtacagacccccggagctgctgctgggtgagcgagactacggcccccccattgacctgtggggagggggctgcatcatggcagagatgtggaccagaagtcccataatgcaaggcaacacggagcagcaccagctcactctcatcagccagctgtgtggctccatcactgctgaggtgtggcctagcgtggataagaagtacgagctctaccagaaaatggagctgcccaaaggccaaaagaggaaggtgaaggatcgtctcaaagcctacgtcaaggacccgtacgccttggatctgatcgacaaactcctggtcctggacccggcacagcgcatagacagcgacgacgcgctcaaccacgacttcttctggtccgaccccatgccgtctgatctgaagaacatgctctccacccacaacacctccatgtttgaatatctggccccgcccaggcggagggggcacatgccgcagcagcagcccaatcagaacagaaacccagccaccaccagccagactgagttcgatcgagtgttttaatggttgaaggagttcatggaccactagttcctgtttggactaacttaatttcccagccagccttttatcaaggaacgctacacattctttttttggtggagttttacgtgcattacctggaggtctcgttgttctgtgtgaagcaggtgttatgtttcaactgttttcctgatgatgagacagatgctcaactgtgcacatggtgtgttcatgtggtcccttgagtaaacaaactgttagggttgttagtgacccaagtatgttagtgagtctggcattttag
>contig00187|---NA---
gcagaaagacaacaatcagtaaagacatgccaagatgttctaaattaagtccaggctgaagaccgccactagcactgtaaagatgcagctcgaaatggcagatcagtaaagaatcacaagataaataaaagggcattcaagttgtttcacggtttagaccaagttattaaataatcactaaaccaacttgaaccaaatgataaagcagaaacgtgaagtcaaaaacttggtattacatattaaacgtctgttatgtctatcagggccagcagttggatccaactgagttggtttcagaggaaccactcacaaaaagcacaggtatgcgttgattcaacatagcctgtgttcagctgtcaatttacagatggtgtcaatccattactagcctttccacacaggatttggccgtaagagctttcatgctattcaacaatgcagaggccagtttacactgttaaaaaggagaaacctttattttttttaaagaccattaaaataaatactatacagaatccaatgtagaaaacttgatacactgtttctgtctcaaaaatggttaacaattccgtaaagtcattttaaaaaatagcactgactatacaccccaaaacatgacagttctcctaaaccagacaccaaaccccatgatgacaggcattttaatatgagagcgcttagaaagagtagagatttcaggggtggggatctctatatacttaatcatctgtagtttggtcctttcatgtgaaacgcccccccccctcccccacacattttggcgaggtaggttacaaaaagtcaccaccacttatcaaaaatccaatattttgtttaaaaataaaatctaaatgaacaataacgtcaaagagagatgaaaatccaaccaggtcgtcagggttaggaggcaaagtctccacaaaactcaccgttgtttttgcctccaaacatctgtggcgcccagtcagtcagtcttcaactgaatgctactgcacaaatgactgtacaagtcaagcagtatgtacaatagcaataaaaaaaatatatatatgaaacagcagtaaaaggatcaaaatggtaaacaactcattcat
>contig00188|riken cdna isoform cra_b
tttttttttttaggtatagcacaggcctttatatgttggattttacatgaaataatctgtaaaatcactccaatatggagtaataagaacatggtttgaatggcacaagaacaataaactagggcttaaaagtagctgaattatttagtataaaccattaaaccataacaagaataacaaataaaacatattaaacattttttgttacactgggctttttcccatcactagctttcatcagggccttgatggctctcgccctcatttccaactccagaagctccagctgctgaatagacggctgacacgttgcaggcgcgcgactcgaaacgggtccgtcctgaacaggtgaactgacatccgtcgacagcggaggtacgctctctacctctttagccgcctctttgctcgaggtgtccgaaagcgctaagatttcgctgacgcttttgtctatgtcgctttggatgtctttctttgcctctggtggttgagaggcagtgggaggttcaggatttgctgtgtcggggtttacaggtgggtctgtgccttccctgctgctgtctgctaccttcaccggcccctccacggctttaacagtctgctcctctttgggtccctctatgtcactatcataagtgtctgcgtttatgctcaggacgtcactttcctcgcctgaaccaccaccctcttgcttagggtcctcagtttttgcagtttctttgtgacaag
>contig00189|eukaryotic translation elongation factor 1 beta 2
gccggttcttcttcgtcgttatgggcttcggtgacctgaaatctgcctccggcctcaaagtgctcaatgacttcctgtcggagcgcagctacatagaggggtacgtcccctctcaggccgacgtggcggtctttgatgcgatctcgtccccgccctccgccgacctgtgccacgtcctgcgctggtacaaccacataaagtcgtaccagagccagaagaacagtcttccaggtgtgaagaaacctctgggtcagtacggtcctgcaggtgtagccgacaccacctctggctccgcccccgccgcctcaaaggacgacgacgatgacgacatcgacctgttcggctccgacgacgaggaagacgcagaggcagccaggctgaaggaggagcgtctggcacagtacgccgccaagaagtccaagaagcccgccctcatcgccaaatcttcgatcctattggacgtgaagccgtgggacgatgagacggacatggccaagctggaggagtgtgtgcgcagtattcagatggacgggctggtctggggacagtccaaactggtcccggtgggttacggcatcaagaagctgcagatcggctgcgtggtcgaagacgacaaggtgggcacagacatcctggaggaacacatcacagcgtttgaggatttcgttcagtcgatggacgtcgctgctttcaacaagatctgaaacc
>contig00190|mitochondrial 28s ribosomal protein s33
gatgatggcagtatggctcgtgaaggttaacgatagctgaaacgttgaaagtacagttattattaaactgcggctaactgtgttttagtagcgtttatagcgcgtttgactaaacaacggtacgttgttcctcacaggctccagactcagtcatggccggtctgtccacctatgccatgcgcatggccagactgagcgcgcagatcttcggggaggttgtgcatccgacagactccaaatctatgaaggtggtccagctgttccaggaaccccctatggccaagaggaaggaggtgtacgact
>contig00191|---NA---
gactcggtgctgtttaaagtgatacctgtggttgagaagcggtttttagtagctcatttagcacatttccttcgtacacagccggtgtggttaacctaacgtggttattttgtgttggatcatatttatctacaacatagatttatttttttatatatagggatacacttttgaaacactttttgttgtcattgacttggatcagctttttatcttgtgtgacatcagtttatactaaaagcccacgatttacaaaaacaacagatcctaagttcccatcattgtgtggcgtagatggaaatactcctttttattctca
>contig00192|---NA---
aaggtgcgtgtctttacaggcagagagcgtccgccgtggtcagcgagaacaaagcgaagtgaatcacagaaatgaatcgttatgtttccgactgtttcgcagcggttacgttctgtgcagacatcggttgagtctccgaaacaagacgcacgtttgacgggtatcagggtcgtcacaggtcggcgtctcggggcgcggctcgacacgttcgaactggtaaccgaaatgccctcttttaggaacctcggccttcctttccctcagttagatact
>contig00193|egg envelope component zpax
gacatagaactcgtagaggtcaccggacaccaagctcttcctgtatcctccttcagcattatatggaatgccgatctggactgtggtgttgtgcttctccacaatgtagcctctctcctctgcaactggctgctccacaagttcaccattgactccaacattgatctgtgtctcatgtagaccagacatcagcaggtgcagctcctctggagactcccacatcatgtatccgctttcatcatatgatccttcatgcatggagcaagcagccaccaggtcgaccatgaggacaacccagctttgtctggagaacaaagctgcatggaccacctctactggaacaccattcaccgtagttctgagcgagtcaggttgtccgtatggtgtgcgaaatacaagccttccatcggtcaagtcaaatgcataaccctgtttatgggcttcagagaggttcatgggcatcaactgctccccatctctgtgcaacaccacctgccagtctgaagtggctgaagtataggccatttggactacagcatcccagtcgtcttgctttgtcccagttggacaggccatgtcattccttactgacacttccatgtagttaacctcacaggtaacctctctgggagaccaggggagagtgggagaacaggttttgttcaaagcataggtgacctcctctcctccatgcattgcatttagattgaagttgaacgtgaacactttgtcatctttattgtcagtgtgacagctgaaataagatgctcgtagctccatacggcccagtagagggagaagattgacgctgtagccacacgtagctgcatactgcacagtgatagggtacacacctgtctcatcaacagcctcaaaattaggttctttcccagcaaaggagaaagcaacagctatcgtgaagtaacgatcacgacactccatagtaagagctccattgggaatatgacattttgccattgaccacagagacagcagcaaggccacaccaaagcaaaagctaaaagccataaccactaatgtgttggcaaagtctaaatctagcctagctgctagcaaactacacctgctaaccaacacaagctaaagtaaaccacttgcttggtaa
>contig00194|---NA---
ctttggctgtgttcacactgcaggccttgaagctgcaaaaggcatgaatgaaaacaaccaatcagagctgagaaagagacacattgggttggtgtcttaaagatggttgattgctgacttgctaatttcttgtcagtatttgacaacatgggaatgaactataactctcggctctgattggttgttttcgtttaggcctggtggatatttgcaaatgccattagg
>contig00195|nucleolar protein 120kda
ctgttgcctcgggagcatctgcattttcttcttcttttccagcttgtgccgttggaatgacattggagaatttcttaagcttggccacgaaaaacccatccatgttgtgggaatgagggtaaaagcggcgagacagtttcagagaaggatggaatctacgttctttgaacctggtgaaaccttccttgccaaagtcaagtcctgtgggaactaatttgacgttccttttctttaaagcgtagtccaccacccattcattctcctccaccattattgaacatgtgcagtagaccaggtatcctcctgtcgaggactcagcattgacagagtcgatagcagata
>contig00196|suppressor of ty 4 homolog 1
gcgactggagcatcgtctaaacattagtctgtttgatagttcagcattatccacggatttcctccaggagctgacgcgatggcactggaaacggtccccaaagaccttcgccacctgcgggcctgtctgctttgttctctagtgaagaccattgaccagtttgaatatgacggctgtgacaactgcgagtcgtacctgcagatgaaagggaaccgagagatggtttatgaatgcacgagttcctcatttgatggtgtgatagccatgatgagtcctgaggacagttgggtagctaaatggcagaggataggcaacttcaagccaggtgtttatgcagtgtcagtgacaggcagactacctccaggtgtggtgagagagttgaagagcagaggagtaatctacaaatccagagatacagcagtgaagacataaacgtgactgcttccagttgtctgatcagagcggtatcacactgcagcaccaacggcaggaagaaggaacaccagtgggactaaatttgatcatgtctgtgatgtcttatgaaactgtcctccagctgttggagccctagaagttttgtctttcgttgtgattagaaatttttgcatgagggcttattggtgacaaaaaaaggggatgttttctttctgttttttattaattgcaaaaataaaggtctgt
>contig00197|poly binding cytoplasmic 1
ccggcactcagtatccgagttatgactgatgagagtggcaaatcaaagggatttggtttcgtcagcttcgagagacatgaagacgcacagaaggctgtggacgacatgaacggcaaagaactgaacggcaggcaagtgtacgtgggccgtgcacagaagaaaggggaacgccaaaacgagctcaagcgcaaatttgagcagatgaaacaggatcgcatgaccagataccagggtgtcaatctgtatgtgaaaaacctggatgatggcctggatgacgagcgtctgcgtaaagagttctctccatttggaaccataacaagtgctaaggtgatgatggagggtggccgcagcaaaggctttggctttgtgtgcttctcatccccagaggaagctaccaaagctgtaacagagatgaatgggcgtattgttgctacaaagccactttatgtggctctggcccagcgcaaggaggagcgtcaggcccacttaaccaaccagtacatgcagaggatggccactgtccgcgcagtgcccaacccagtcctcaacccatatcagcctgccccaccctcaggctattttatggccgctatacctcaggcccaaaatcgcgctgcatactactccgccaaccagctggcccagctccggcccagcccccgttgggccactcaaggagtgcgtcctcaacacttccaaaacatgcccaacgctatgcgcccatcagctcctaggccccagaccttcaacaccatccgtcccactgccaccgccaacacccaggtgccacgcatgatggcttcccagcgaatgcccacacaggccctcggccagcgccctaccggtgcttcagccactgctgccccagtgcgcaccatgccccagtacaaatacgctgcaggtgtgcgcaacccccagcagcacatgccctcacagccacaggtcgccatgcagcagcctgctgtccatgtccaaggacaggagcccctgactgcctccatgctggctgctgcccctcctcaggaacagaagcagatgctgggtgagcgtctgttccccctgatccagaacatgcaccccagcctggcaggcaagatcacgggtatgctgcttgagatcgacaactcagagcttctccacatgctcgagtcacctgagtccctgcgctcaaaggtggatgaggctgttgctgtgcttcaggcccaccaggccaaggaggctgctcagaagtccaccacccctgctggtcctagtgtctaagattgagcattttgaaacctgcttcaccgatggaaaaagagaaaaaaatattaaacattgaaaaacctaaaactctgaaaacatcgcaaaatgataaatcatttcttaaaaaaagaataaaacaattgactctgccaggtctagggatggtttgactaggccttgattataaataaaaatttgttaaa
>contig00198|dead (asp-glu-ala-asp) box polypeptide 5
tcctctgtcttccgccatttggaggagcttggggttgatggcctggttggcctcacggagcacagagatgaggtcaccggcctgccgcatgttgttcggagtgaagaaggtataagctgtgcctgtcttttggctacgagccgttctgccaatgcggtggatatagtcctcagagttgttggggtagtcaaagttgatgacaaatttcacgtcttcaacatctagacccctggaggcaacatctgtagcaatgagaatgggagcctttccatatttgaactcattgagaacccagtctctttcctgctggcttttatcaccatggattcccatagctggccatccatctcttctcatcctcctggtgaggtcatcacatcgcctctttgtttccacaaagatgatggtcttgttctccttctcactcatgatttcctcaagcagacggatgagtttgttttccttctcgccatcattgcagacatccactatctgcaggatgttgtggttggcactgagctgtagtgccccaacattgatctggacgtattccttcaggaagtcctctgccagctggcgaacttctttgggccaagtggcactccacatcagagtctgacggtcaggtctgatttggtcgacaattttacgaatctgtggctcaaagcccatgtccagcattctgtcggcttcgtccagcacgaggtaagtgcacctgcggaggttcgtctttcctgcctcgaggaagtcgatgagccttcctggagtggcaatgcagatctccacacctctttccagatcacggagctggggtcccttgggtgctcctccatagatacaggttgacttgaggcgagaagctctgccatattctgcggccacttgttgcacctgctgtgccaattcacgggtcggggccagcaccaagcaaatgggaccatccccacgttccaggaaaggctggtggttgatgtgcacgattgcaggcaacaaataagacagcgtttttccagagccggtctgcgcaattccaaccatatccttgccactaagtgccagaggccagccctgagcctggatgggtgttggttcagtccagttctgtttgttgatgacgtccatcacataagaagggaagctggcctcgtggaactttgcaatgggattggggcactctctccccttaaatgtaatggttttggcccttctgtattgttcaacttcttgcggaggcctccgggtaacgtcgggatgttgctgatagaagtttttctcaaacttcgggagctcgtccaggttccattgtttcttccgcagccgctcaccgggattgccgaacttccctcctccacctccaccacggttgccaccgaagcgaggaggaccgccgccatagcctctatctctgtccctgccgcgatctctgtcggaatatccaggcatcttgtaaacaatttgtataaataaaaaagataaatatcctacactgtggctttaccgccgtctaataaaaaacccgaccggcagtagtgc
>contig00199|---NA---
cttcctgttccaacaggtttgtcaaaccttgattcactgttggtgctactgaaaagagcttaacaatgagccgtacagattgtttcaggctgtttgggctttgtctttggctgctggtcggtgatgtaaattgtgagaatgcccagaaaggttatgtccgacgtgtccaggcaggacaggccccaatgggtgtccaaaataagaaccgagtctacaagagca
>contig00200|---NA---
aatgaagtaataataatgtacaatataaaactaaaacagaaaaataaaaaaagatgccatgatagtaacaacaaatattgtctttgtgactctcctgaacgcagcagatactgagagctgcatgttattgtacagtttgttgatagagacgccggttctgagagattcttcacttcagagattttctatatatatctctgttcttttgaaatctgtt
>contig00201|kiaa0979 protein
gttaacaaatctatagacggaacagctgatgatgaggaggagggcgtccccactgaagaggccatcagagcaggattggaactgctgaaggtactgtcgttcacacacccggtgtcgttccactcggcagagacgttcgagtccctgttgggctgtctgaagatggatgatgagaaggttgcagaggctgcgctacagatcttcaagaatacgggcagcaagatggaagagagttttcct
>contig00202|cathepsin l
tcgtctccaacaatacataggaagcaacaatgctgcctctagcagtgttcgccgtgtgcctggcttcagccctgtcagcccccagcctggacgcgcagctggacaaccactgggacctgtggaagagctggcacacaaagaagtatcatgagaaggaggagggctggaggagaatggtgtgggagaagaacctgaagaaggtcgagctgcacaacctggagcactccatgggcaaacacacctaccgtctgggcatgaaccactttggagacatgactcacgaggagttcaggcagctcatgaacggctacaagctcaaagcagcgaagaagttcagtgggtccttgttcatggagcccaacttcctggaggccccacgttctgtggactggagggatcacggctacgtcactcccgttaaggaccagggtcagtgtggctcttgctgggccttcagcaccaccggagctctggagggtcagcagttcaggaagacgggcaaactggtgtcgctgagtgagcagaacctggtggactgctccaggcccgagggcaatgagggttgcaacggcggtctgatggaccaggccttccagtacgtgaaggacaaccagggcctggactctgaggacgcttacccttacctgggaacagatgaccagccgtgtcactacgaccccaactacaactctgccaacgacactggattcgtcgacatccccagcggcaaggagcacgctctgatgaaggcagtggccgccgtgggacccgtctcagtcgccattgatgccgggcacgaatccttccagttctaccagtcaggaatctactatgagaaggaatgcagcagcgaggagctggaccacggcgtgctggtggtcggttatggcttcgagggccaggatgtggatggcaagaaatactggattgtgaagaacagctggagtgaaaagtggggagacaaaggctacatctacatggccaaagacagaaagaaccactgtggaattgcgacagcagccagttatcctctcgtctaacgtttgcacagttccactttgtagcaccatag
>contig00203|---NA---
aaaaataagagaagaaaaaaaaaaattaaaagaagacactgatgaagctcattttttgtttccaaggagtcattcaacgatgcatcaaatcggactttaaacacggcgtggcagttcaagaatccaatcaacagtttaaacatgcagtttgtctgtgttgccaaaacggaagaaattgagatatcgcagcgcctcccgaggacaaacgctcactgacagataccctgcactgtaaagctactgatcattgcacttcatcttcctgtgagatttgttttcttattgtccaacatgccagtgttttctaagtgagctgggatttttatttgaggtttctttttggttgatctgtgtgttttttttgtacattcctctctgttgttgctcagtgcccatttcacctcgtaacagaagctgtcgccatgtctcagctggtaaaacaccgttggcagcagcactgtcactgtgccagtgtgtttgcctgtttggtgcatcagatgtgtaggaggagcggtagtctcctatttgatacagcgtcagcgtccccccgaaaaaaaggttaataataaaatatgggcaattttgaggatatgaggtttttgtaatgaagaagaggaaataaaga
>contig00204|---NA---
ccagtgaaggatggaaggaagttctaaaggggtaaaaaggcaacctgaagtcttaaatatttaatgtttcatcacatctaacctttgtccttgttttgtacgccgaacttcaactgtcctggaaccgtttacatgtttgaacagtggtaaaaaaaatctgac
>contig00205|zygote arrest 1
caggatggaggggttcctgtccacctttccacagtacaatgtctgcgctctcccagctcaggacggcagttggggtaagagagagggccgcttcatcaccccccagggcctcaactacctggagctctgcaaggccatcatatctcaggtcaaccccagtttagcccctccactcaagaaggcaaacaccaaagagtgcggcgtgcaagtgaacgccaaagtggataaaatggtccagtgctcgctgggtcccaagacgctgttctgctcggagggcgaccagcatgagtccccggagagcccgaagagcccgaagagtccggatctgttgaagcaggagtggaaggcgccgtgccacacaccgccggtgagcaccctgcgcttcctgcggcccgtttccatctactcgccggtgtttgaccgcaggatccacctgaggaagctctgcgacgaagagggggaaagtgaaggagaggctgagggcgtcgagcaagccgagtccgacaaggatgctgaggacacagagggggacgtcaagacgacctttcaccggtcttcaaaggggtcaaacttccagttcctggagcagaggtatggctttttccactgcaaaaagtgcaacatccggtgggagagtgcttatgtgtggtgcatctctggaaccagtaaagtgtactacaagcagctctgccggaagtgtcaggtggggtttaacccctacagagtggagtccatcctctgcaagggttgctctcagacttgctgcagctgtgagaagaagctgaggcacattaacatgaagaggcctcaccgccaggacctgtgttgtcgctgcaaaggcatgaggctgtcctgtgacgccacctacagcttcaaatacattgtctgagctgcctctgatctggaatcacccattcctcatgtagatctgatggcacttggcagatgtgtagtatctgtacatgtcacaaatggaagttgcctccagtaacggacttgaagagattaatttattctcctgccagcgagtagattaatctctgctttggttgttttatttgaagcaacttccctcaaaggctgtcatttgtgtcccttcatgagtcctggtgcttaactatgaaaattgttttggtaaaaataaactattgaa
>contig00206|cob alamin adenosyltransferase
gtagcttcaacatggcatcgtttgttatcaaacctgcccacctccgctgtgtggtaaggacaggcaggctcataagcgagtgtcggacaaggaaaacattgtgctcagagagaagttatgccactgaaggagacaacaggatacccaaaatatacaccaaaactggagacaaaggtttctcaagcacatttacaggagaaaggaggccgaaggaagatcatatatttgaagcattaggaaatacagacgagctgtcatcggctataggcttggccagagaattctgcctcgacaaaggtcacacattcacatatcagctggacaagatacagtgcatcttacaagatgtgggctccaatattgccacccctcgatcgtctgcgagagaaagtcacatgacgagaacaaagtttactgctcagccaattgcagacctggaaacctggattgatgcatttacaaaagaactccctccactgaccaacttcattttaccatctggagggaagagcagcgcagctttgcatttagctcggacagtgtgtcggagagcagaacgaagtgttgctccaattgtgcggtcaggggaggcagatccagatgttgcaaagtttttgaacagattgagcgactacctgttcaccgtggccagatacgcagccatgaaagaaggcaacgaagagaaaatctacaagagacctgaatgaccagattctcacatgtgaaataagaaaaatgcctgatttgtttttgggaatggttggtgatagatttcatttttattgtaaatatgaa
>contig00207|dead (asp-glu-ala-asp) box polypeptide 20
tcctagaaaagtgtctcctgcaaaggacactcgtccgcagagtcctcctcaggtggcgcccactcgaaaagagctgcaagacgctctgccaaagatccctcctctcagctcgttcaagagttgtaggtcgaggcttatgacctttgaggaggctgagcaggacttccacagcttcattaccacaggattggggagatcagtggaggtcatcagggagttcagaggtcgagaggacagtggcctcgatgagcagaatgggcacagagaatctgtcacacttggtgatgacggagctcaaagtttaaaacttggaaaacggtggaaatctgacttttctcgtccaaggtcaaccccaagttcttcaacctcaaaatccgagtacgatgaatataaagtagacactgagcctcagactgaagctagacaaacacccactgtgtccaaaacgaaggcagagacaaccaaatctaaagcttatgcttcctctgcacctcaaatatatccccagacaacctgtgcatcaaatgagagagctttgtctcagccctacaaatctgtagcagccgttaagtcaagcaggcgacccagtccgaccggcaggaatgaatcaagaaagattaaagaagagattgaggaacgaggcaaaaagacttcagagaagatgaatgtagagcaaaatgagatggaatgggatgagggagaacacgatgatga
>contig00208|heterogeneous nuclear ribonucleoprotein a0
cgtcggcggtgtgaaagaccacatcgaggcggacaacctgaccgagtacttctcccagttcggcgtggtggagaaggccgagatcatctctgacaagcagacgggcagaaagagaggcttcggctttgtcttcttcgaggacaccgactccgccactaaagcggtgctgaccaaataccacaccatcaacggaaacaaggtggaggtgaagaaagcgatgaccaagcaggagatgtccaccggcggccggggaggaagaggtcgaggaagagggatgaacaactatggcggcggaagaggaggtggcagctacggaagaggcacggcggcaattacggaggaggaggctacgggggatacggtggggggtacgacgagtacgacagccagatggggggtgggtacagtaatggtgactttggggacggctacggagagcagcactcaaattatggtgcagtgaaggggggcaactattcctacaggagcggggctccttacaacagaggaggaggaggcggcggcggcggcggcggctacggcaggggtggaggattcagcggtggctattagtcgctccctacaggttttgagatgttcatggggaaaattcggattacaacgaacttgaatttacac
>contig00209|---NA---
aatgttttgtttattatatgatgggagttgttttagagctacaggtgaggacagaagcttgtacacagataagctggacattgctcctttcagtaaaggttagagagactcagaatagattctgaaatgcttgcctgttaactttaagaactccttacagggataatatttgacaagacagtcaagctatgtgtcagaaccttttagctcaccgacttattctaacgagacctgattgtggttttgtcatatgtctaagaacagggttaccttgaacaaactgtttgacattgaggcgtctgtgcaggggctgagcaagatggccagggaaactaatccttctcagtctgccatcagcaggacctcggctagtcattgctctgacgtggtctttgttggagaaggcagatgaaccaaggacaggaacttctcttcccaggccatacccagttagacccctccggtaggtgccatgaccccagctttggggcggggggtgccctctcagagacatgccacgtctatttgggacagactcgtcaacaacaaggtcatgctcattgtagacaaatgagagtggtttgttgcgaccttgaggatcccaattcacaaggtcagacgggcctggggcttcagccagagttagaggggcaatgtgcttgacctcttcaagattggacttgcggttaatatgtaattgtcctctgggaagtctaagcacttggtcggtggtgtattcactttgaactggactgttaaagccgtggctcagtacaaatgcagattcagaactcctggggtgagcttgtttatgtattctgtcgtctagggatctcactcccggttgattttctccgtaggaggccatgttaggttcagtctcagccaactcacgcccattgttattgtaagggtgacgtctgaacggcattgtgtcgagctgcatcccatgatgaattggtccatagagatcaggggctccatggactccaggataatccaaacccaaggcagctgcacgggctctcgctgttttagcacaatacacacctccagctgacacagagcgaagcacaatggagctgagaaaaaccgccagaggtacacacatcctggcagttatgtcagcataaacttcatggcaatgcaattagtgagaacacttgccactcttgacttcttttg
>contig00210|---NA---
tctatgatgggaactttgtctaacctgtacacaacatttagcggtcactttaaacacaaacctcacttgtacagctgaaatccggcctgcgatgccttcattgtaactgttgctaaaagcaataaatattaacttattctcggaatttaaaagaatctcacatgaatatattattacattcaatcccccctctaaactattacagttattacaacatttttatatagcagcattg
>contig00211|---NA---
cagtcctccacggggagaaagtgcagcggacgcaggatggcggctcaaccagtaatgggagactatgtcagagcatgtctgaaaccacagctcttgtggggtgttcagtaccgctcaaaagtggtccaaggaagtgaaccgaccacatggccaaggctggcccatgtggtcagagccaacagatgagctactccagctgaaactactactgaatgctggttcggctagaaatgtgtcagaactcctgatgcatcagtttggggtggggctgcagccacagaccagtcgggtgcctgtgctgacccctgtccatggtgaaagcaggtctaagtcctggtgaagatggaaggttgaaacaaaggaaacgacatcacctgcaggtgattccaatggctgagcctaaagggactagaggaggatgtctcaaggcatcaatctaatcttggctctggaatcgtaacttcgtggtctgaaggtccagttggagagcagcctgaataagtgagggtggtggacgtccagtcatctgtattcctggctgcaccaatgttacatttgttgaactcgcatgtatatgtaaagttgactgttaccaaataaaatttaaacacaaact
>contig00212|jumonji domain containing 7
tcctgctgccgcccacagaccgacccttcatcccctacggtgaatatcagccagctgtttaccgtcagcgggaagacggtgagtttgaggttgtcgatcagagtgactctgagaaggtcccatggatccctctggaccctctggacccagacctggagctgtacccgcagtaccggagagctcggccgctccactgcagcgtgaaggccggagagatgctgtacctgccgtcgctgtggttccaccacgtccagcagtcacacggctgcatcgcagtgaatttctggtacgacatggagtacgacatcaagtacaactactaccagctgctggaggcgctatctgaggtcacagcgccaacgtgacgtcatcagggcggctgtgtgacgtcactgggtgtttgaaaagaacacctgtccgcc
>contig00213|---NA---
ctttgggcttctttgtggcctctgtcttcacagtctttttctgcgggtctttgttaactgcgatgtttccgatttcgcccagcgctgctcgaggcttcagtgaaggtccggtcaccgagcaggcctttccaccgagc
>contig00214|ubiquitin associated protein 2
acactggtctgccgtactacgctggtgtcgccgggagttccctccgccttccagtacggccccaccgtctttgtgcctcctgcttcggccaagcaacctgcaatgggcctggccaacccttccaatcagtaccaccaacagcatcagcccagttacggacagcatgcatatggcacagcctttgatgacctgtctcaagcccacggggagtacagtaagggagggtacggaggctctgcccagtctcaggccaaggcagcgggcagcggccctgggaaagcaccgggattgtcagggtcaggtaccagtggaggagtacctgatatgggaggttcaatctacagcaaaactcagtcatttgacaagcagggcttccacacgggtacaccgcctcccttcagcctgccttcagcactggggggaacggggcccctgaaccctgggggtgctcctggctacgcccctgctcccttcctgcacatcctgccaccacaccaacagccgcactcccaactgctgcaccatcacctcacacaggatggacagggtcctggtcagcgcagtcagtccagcagcatgcagcagaagacccaaggcagcaagtccagctacggcagctccccctactgggcaaactgaggaatgcttcccactcccccctcccccaaaaggctgtgtgcgtgcgtgtgtgtatgtaaagctaaaacaaaaaacaaagacacactaccctcacaatgagcaaccttgggcttccttgccccgctccccccacctccacaagtcctcataagtcttttgggttctctctt
>contig00215|---NA---
tgaaaacggagaaaaaaaaacgggcatttgggtttagggccccatgtgtgattaaacacgagcaaaaacaggactggatgggaggaagcattgcatcaaaggcaaccgggcttattaaagcctaaatgaagataactgcttcatgttggttac
>contig00216|stathmin 1 oncoprotein 18 variant 8
gtaaaccgtgtgagaggagcacagcatccacagcttgttgaaggtgggtgtgacagacagcatctctacaaccgacaaagtgcacaggaattgttgttttctctgtctggtaatttgacctgcagcgcactcttaaaatggcagcctctgaagatatccaggtcaaggagcttgacaagcgggcctctggccaggcctttgaggtcatccttgctgctcctgccccagatgccaagggcgacttccccctgtctcctcccaagaagaaggatgtctcactggaggaaattcagaggaagctggacgctgcagaggagagacgcaagaaccatgaagccgaggttctgaagcacttagctgagaagcgtgagcatgaaaaggaagtgctgcagaaagctatggaggagaacaacaacttcagtaagatggcagaggagaagctcaatcagaagatggaggccaacaaagagaaccgcacagcacttatggcagcgatgaatgagaaattcaaggagaaggacaagaagttggaagaggtgcgaaagaacaaggaaaccaaagagggaacttcagatgactgaaattcgcaaacgggggattgtatagggttttttacgtatccaaagattgatttattttttgttcagcaagtatttttgttgtgttcactacccacctttttgaaataagaaacaagttccactttgtgaatttttcaattctccttgctataagtgtacttgcgctggttttacatgtggatcatttccccccttgttgagtttaatccatttgatatgtagcttgtcagtgcagcttctgccctttttgaaaattagcagtgtgtacttatcctttttgaggaagcatgtttctatgcataggtcttcaatccctgcctatttcatagtgggttttgacaatgttcctgtgaaccacacctgttctctgcacttactgtata
>contig00217|---NA---
catactgtacgattatgagtagattcttagattttttttttatttaaataattattttgcatatcaatcacaccccattacagacaatttaaataagttgaatgtatgcataatgtactctatgtttaggcttgacctacggtaattcaaaatgttttttattaggacaatacaaggctttcatgaaaagcagccttgaactggatacagaaaataaatggaaatggccgctgca
>contig00218|---NA---
ctggagaggaagctcgcccgccagcagcagcaaacagatccctcacactctcagacagcggatgaacccacgtctgtctcctcttccgccgccctcaacggctccagagaggagaggagagaggaggattcagagctggagccggtcagcagcagcacacagcagcccggccagctgccacacaaacactctgagcctcctgctgagtcgcctccgccggagaacgaggaagaaaccaaacccagcgaggtccatgagcccggcgacgggtgtgagcacggagattaaaccgtttatgcagcagtaaacggagttcagtttggtttcacagtttccagttgttgttgtttgttgtactaggtgttacttgtaaatagccacatgaccctaaagactaaaacacaccggcggcgcagcgcttcgtctcctggagccgtcagcaggtggtgtagtcttctcattaaacaggatctaaactcgcctgaggacccagctaatgtcattgtagtcatagtttatcatttgagtgatgctggaaacaggacgttggtgtgtttcagccttaaatgtcagaaatgtctgttgttgaaccgtgtccacctgcagttaacagcacctcgttattgttcatcagtggagtgtgaaaggtcactgcagtaacattaaaagctttggcgttctctcaggaagtgtctgtaaaactgctgtttcatcatt
>contig00219|thioredoxin 2
tcctttattacttcacttggacatgtttccggtacagagagttcatttcagtaataaactaaattaaactcatatttgcaattcccgcttgacttaaattttacagtcaggacccagacacacacatacacacatacatacatacatacatacacacatcttcctttctcacattattaggcataatggtgtaaaatgaccatgtgtggctttgtgatgttagacaaatgccaccatcatgtggacaaaagcaggaactacaggtaacactgtcacagacctcattcagtatcgtcaggttttaagttaaatcctctccaccactaaaactagacatgttcatccctcatgttataaagtataagtgcagtacagcggtgtcttacccccccattctacagacttttacagcaaactgttatacaccggctcagctgctctagcagtaagagtagagccacggagccgtcacattataaaagagaaattaaactgctgcaaaatggagcacggcatgaactaaaatgttactggaggcacacacccatcccaagacaaaagaaacggagggaaacaggaagatgcaaagctgaagtcgtgtgtcttgggatgggtgtgagcatttgaacgtttgccagctgggactgtggcaagtttttgtttatttgtttggcgtctaagggctgccaactgtgccacaatcgtacaacagcaccgtaacggtggtcaacggcagggcgtgggacagttggtttattgtccaataatcttgctgacaaatgagtccagctcatcatcgtctttgatccccacaaaatggtcgaccacatcgcctcctcgcatggcgattactgtcggaaccgcagacaccccgtattcaattgccaagtctgtgtgatcgtctatgtcaactttcgccatggcaacacggccttgctgtttcgcaacagccttttccaaccttggcccgagg
>contig00220|malate dehydrogenase nad
cgtggctagaggacgttggtgtcacagaggagaggggctcggtacgcatttctactttcactaaattcataaaacaagtcaaagaaacaaaatgttttcccgcgccgtgagacctaccgtgagcctcgctcggagcctgtccacttctacgcacaacaacgccaaggttgcggtgctaggagcttcaggcggcataggccagccgctgtctctgctactgaagaatagccccctggtgagtcacctctccctgtttgatattgcccacacacctggggtggctgcagacctcagccacatcgagacaagggcccaagtgaccggccacatgggtcccgaccagctcgatgctgctctgcagggctgcgaggtcgtggtcatccccgccggtgtccccagaaaaccaggcatgactcgtgatgacctcttcaacaccaacgccaccattgtagccaccttggccgatgcctgtgcacgcaactgccccgaggctatgatctgcatcatcgccaaccccgttaactccaccatccccattacagcagaggtcatgaagaagcatggagtgtacaaccccaacagagtgtttggtgtcacaaccctggacattgtcagagcaaacgccttcgttgcagagctcaaaggccttgacccagctcgtgtcaacgtacctgtgattggaggtcacgctgggaagaccatcatccccctcatttcccagtgcactcccaaagtagagttccctgctgaccagctgagtgctctgactggcaggatccaggaggctggcacagaggtggtgaaggccaaggccggagccggatctgctaccctctccatggcttatgctggtgcccgcttcaccttctccgtcctggacgccatgaatggaaaggagggtgtggtggagtgcgcctatgtcaggtctgaggagacagagtgcaagtacttctccacacctctgctgctggggaagaacggcattgagaagaaccttggggtgggcaagctgtctgcctttgaggagaaattggtagttgatgccattgatgagctgaaggcctctatcaagaagggcgaggattttgtggctaacatgaagtgaacaggaggcattcagttagttgaaaacagaaacctgtgatttgattatttgttccgtcttaacttaaaaggcatctgggtaaatctcgagatctgtcacagtgtttcctcttttgtttttgtttaagcagtaaggtcctcttgattgaaaaatcctggttttaaccatggtcctcttacctgtgtaacatttccctgaacttctcaaacatggctttatcttgcacttatgatttctgtacatacagtgtactgtgagttatctattttgcaaatgtcaaattaaaacaaagtctcatatattttcatgtacagcctgtattagttgaaatttctctgctgaatgaatgagggggaaatactgtcatcgtgcctgttgatgcaagtagatgttactgatgggcaaaaatactccaccaataaatggtttagctcaaaaaaaaaaatgt
>contig00221|atp synthase mitochondrial f1 complex assembly factor 2
gattttatcaagatgtcagtatatcccaaggtgaaggtggtttgtatgaggtaaacctagacaaaaggaaactcaaaactcctggagggaagctgttcacagtaccaaatgaagccatggctatggccgtggcaaccgagtgggatgctcaaagggacgcactcaagttctacactatgcacctgactacactgtgcaacacagctctggacaatcccacccaacgtaccaaggaccaaatgatcagtgctgccctgaagttcctagagactgatactgtctgttacagagtagaggagcctcatggtttggttgagctacagaagaacgagtgggaccctgtgctgcactggattgaaaacagatacaatgtcactattggctcctcgtccagtattttgggtcctgagatcccagaggcaaccaaagacacgttccggcaacacctaaagtcttacaacttctggtccctgacagggcttgagtatgtgatcaaccagctgaagtctgtggtgctgtcgatggggttgattgaccgacatctgagtgtggaacaggctgtgctgctctctagactggaggaggaataccagattcggcattggggtaatgtggagtgggcccacgactacgacatgtatgagctgagggcacgaactgctgctggaactctttttgttcacctctcatctgagagttcaactgtcaaacgcaaacttatgcaggactgagaatgataagctcaaacataaacgtccgtgagcactcagcagatctgcccctcaagcacctctgcccctcaagcacctctctttattcatgtttctacatccatgcagacaagcacaacacttcctgtctgttctatttaacagtgacagctgttgcgtttgtgatctgttattgagtcagctctctccagtaaaacattggctgtatttttgcagtgtttatatgtggcagctgccaagtgtgacacccttcaccaactttccagtcagttctcagtcatccatgacattttggacactgccgcacggtttcaagagaatggtgactaatgttgttgtctggttgtggaatgttgtttccatgcctgctttctctgtgcgctacatttcaatactggaaaagtgcatatgctatcctaacagcacgctattcatactacctgtgctgtgtgtagtgtctgaaaattgtgcactgcaaatattcacattacagttggtgaaacatgctacatttaaatgattttctgtggtaatgagatgaaagcttgaatgctgcacacagaaagcctattcaccagtatcatctccacaacacagttctgtttctacaatttatttaattttattgggaagtggattggatcctcatccagaaagttgttttgcttctgtggcagtcatgtttgtctgttttctttccacttatcgtaagcaatgtatgttagctatcttaactgaataa
>contig00222|selenoprotein m
atcatctctcctcctcccttcaacctcagttacctttacttacctaaagcacatctgcagacactggtgccggagcagaccggagtcctggtccgacgatctgaaccaggaggagaaataatgtggctcatcgtgtttgccagtttacttcactgcgcctcggcctacgatgtggatctgaagaaactggacgggctcgcaaaagcgagggtggagacctgtggtggatgacaactgaacaggctcagagaggtcaaagcctttgtggtccaggacattcctctttaccataacctggtgatgaagcatattcctggggccgaccctgagcttgtcctcctgaaccactattacgaagagctggatcggattgccttgtctgacatgacccgctctgagatcaacgagctgctggggaagctgggcttctacaagaaggctcaaccagaggacttggtgccggaggagttccgcttctctcctgccaaagacagccc
>contig00223|caprin2 protein
tccccacggccaccatcacgccacgttgcttcccatgcaactctaccccctcacccagccactgcgagtggccttcaccgcctctcgcaccgccaactttgccccgggcaacctggaccagcccatagttttcgaccagctgcacagcaacctgggggagatgtacgacacccacatcggccgcttcacctcccccatcagtggaacctacgtcttcatcttccacatcctgaagctcgccatcaatgtgcccctttacattaacctcatgcgcaacgaagaggtgatggtgtcggcgtatgccaacgacggagccccagatcacgagacggccagcaaccacgccatcctgcctcttttccaaggagaccaggtgtggctgcggttgcatcgtggtgctatctatggcagcacctggaagtacagcaccttctctggcttcctgctgtatcaggattgacctactattgaatgaacggccctcttctctctcagcgtgtggactgtttgctttgcactaaatggtgattgattaaactaacatttcagtattgtggtcaggctgcatgccagtgccctttttttttcccaccagaaagcccattcataacaactgtcagtggccagatgatacatgtatgatctgcactcagcctgcctttaggaatggggattgtgactgcttgacataaaccaaatgtacttgattccccatgagtgtgtagttgacggtggtgctccctgtgacaataatactagtacaagtgggctgataacatgtcatcttgctgtaaatcctcctgtagcactttacctgttcagcccacaggtcactgatttcagtgagaactctaatgcaatgttatgaatttgtgccttttttttgttttctgaatggctttggatgactgaccagttgttaaatggctgaactgaatggctgatttattggatgaattataattgactcaaccatcagcacattgcttgatgctgggctcctatgcattcagtctcaccttgctgtgtgaatgtgaagctgaggaaggaaagattgtgttcttggtggtgggtatggtgttgaacacttgaggccaatttgttgcactaacagactactgtggggagatggaagtggtcccttgatgtgcctaaataaaagatga
>contig00224|---NA---
gctttcctgtcggtacctggtaccgcgagctcattaaaccaccgagtgaggatgatttgtgatgtgcggcacgtctggtgtggttttcctgcagcctcacaacgttagggaagagcttggactgtgtggggaggaactggatggagagacgaggggaaacagggaagccattgtctggtttgggctgccagctcaaccaacaaacaaggcattgtacagtcctttcctgccgactcctcagcaacagtttgtgtgtgaatatgtgaacaaaatatttttcaacctcgaacaaagtcaatcagcttttagaatcatttcactgacattatttaactcctctatacttgtattttaggtggtttctgcatttaactctaaattctgattgtggctttccgatgcactgtgtgtacatacaatatatgtgtttaaaatggatgacgggtttgtttttgcacttaacatttacaatacaatacattacagctgaaagtattaggcttttaatctcaagagtgccacctttaaaggtcgaatcatcctttgttatatacagtttcactatttttcagtttcattatttgtgaaactagtttttaaacttcttaatcaaaagcatcagtcaaggatgagttgtagcaccgaaacatttttaaattgttccagacactccaaagaacttttatttttttttaaacaaaaggcactgacttaataagaccctgttagcatagtgtctattgttgtctgttatttgtttgaagatataaagaatgttagatatgtaaatgttaagtgtttttatatgtgctgtatttaataaaaccaactgaatatgaaaaaaaaaaaaaaaactgagcgggctggcaaggc
>contig00225|---NA---
cggtgtacttctggctgccgtgtccattcaaatctaagagattaagcttgtccagtgtttcagattcttttttgtacagttgttagtagttggctgtcaaacctctgctcacttctggctcac
>contig00226|targeting protein for xklp2
tgtcgctgtaggaacaacacacagctgcgtaaagtgaggtgtcggataacagtttgagaatatggccgagagagactccggtgatacctgtgaacgctatgagtttgacgccccttctgaagtggtcgacttgaaagagctagacaacaccgagtacgacgataagtggtttgaacaacaagccacagaagcaggtggtcaccttaaaacaccttcacgatccgaccgaccctttatgaggagtgatacgctcaacctgccgagagccatcgtaaccccacaagtcaaagacgtggactctggtccgaccacatccacgtctacagctccacctccaaacatcgtcacatcctggggtgctgatagttcccctcggactggtgcccagccgaagaggaggtccgttaatcaaccccctgcccaaccatgcagggtttcgaagcgtaaagggttaaccagcggtccacctgcaccaccatcaaagaaacacagaaagagtcctgttgcccgaccaagccaaagacgcagcagcgttgtccgcaagaatgggcagctcaattccaggactgtgcccaagacccggccatcagcttccactactgcaaccacagagaccagtagcactgaagaacaggagctggagcgcatcaggaacctccagaaagaagtggctctgcatcgcaagaagaacgaagccagctacaaagctgctctggctggtgatccaccactgaagaagatggtcctatcagcaactgtgcctaaagaattccacttcaacacaaacaaccgcgttaaagcaaccacttcatccaacacagcccacaaggaagtggactttatgtctcggctccgcaggccctcctcaccagcgaaggctatgaaaggtgcgacagtgcccaaacccttcaacctgtcgacaggcaacaagagaaaagtggaggaacaatctagctacgtgcccatggctcagcagatagagcagtttgagaaacgaacccctgaccgctaccatctgcgcagccgcaagtgtcaggagagagggccatccccagtgaagggtgaccacctgaagctcacccagcctcacaccccacacctgatgaccctcaagaggagccgaccacccactgttaaaagcagtgctgacctggaggctgaagaagtggacaaactaaacaagtttaaattcaaggccctggagctgaaccggaaaatcttggagagcgcagagggcctaaagaagcctgctgtgaaggagcccactgtacctgaaggctttgagctgcagattgagaaaagactccaggagagacaggccgccaagcctcaggaaggtgaagagaagcagcacacctttaaatcccaccctctacccaaaaagatcctggagggagtagtgggattgccagaaaagaaggttctgcctccaactgtgccagaatctccagcgtttgccctgaagaagagggtccatatggagccgaaggtccaggaagtaaaacagctctcaccaatcaagccccccccagtgccacacttcggcctccccttccagccccggctaccagagaaccaccacgtggaggtttgtcctttctcctttgaggagagggaacgagagcggagggctctgaaagagaagaagctggaggagaagcgaaatgaagaggtaccacagttcaaggcccaaccgctgccacacttcgacactgtgctcctccctgagaagaaaaagctagaacccacaaagccggagcccttcagactgctcctagatgagcggggagctatgaggaacacccgctgggaacagatggtgaaagaagagcagaagcaacaggaggaagcagcgatattcaaagccaggcccaacacagtcacacacaaagagcctttccagcccaaaaaggagagccggcctgcagtggaaggcattcgctcttccacagctgtggaggcctttgagctgtcgaccgagcggcgggcccgggagcggcaggagtacgagcgtctggccagcgagaaggagtcgctcaggtcgttgatggaggaggagcagagacgagaggaggagcagagggagaaagatgagatcgccaggctgcggcaagaacaggttcataaggctcagcccatcagacactacaaacctgtagcactgaagaagagtgaacttcctctcacagtcccgcagtcaccaaacttctctgaccgcttccgcttgtgatctgcccacctcacccactctgtaaaaatctgcttattttactacttcaaatgtttttcatatttctttttttagcaggatgcccttaaacatgcatgtattccaaatgtatactggctgtaaagttgtgaatagaggggcattttgacttgagctctg
>contig00227|---NA---
aggttttcaaatagcctctcctcctcgttttttttttttcccccttcatgttttgaggatgaggcattttgtgtctactgggtacagtaacctgtggtgtccattcagtcctgtttgcagggggaaacgtgagggggcattattgtcatggcccatcaggaaaaaaagccgtatggaacatgtctgacaatatggcctcctcgctgttcttctctttgtaggttgacttcttttgaggaagttcttctttttaaccatacatcttggttgtggtctggctttccctgaagcatcgccccgtagtccaagtttaatctccgttaagttgtgagccaataggaaaacgttgtatatgtgaagatgctttttaggaaacccagattcttatcaatggtaatcttgagttactgagtccgtttttctagttctcagccgtcttggctccaaaatgcagaagcagtattgtcataagggaaaatcttgtgacgtgaactttaatcttcttcatgccactgttcatttgtggtattaacagtgataataatgccttgtgtattttactgtgttagtgttaagtagacacttggagtacttgtacttcattggattaagaagtatctgatgggtgaaagcacttctttacatccatgttgctttctgattttcagaccaacaagtactcaagtgtgtccttaaagtgtgcagtagaaacgtggttaaaatggaacttcctcacacagtgttggaccacagctgtcgagtggcaccctggtgaagccaataggaatgtccgccaggtggattgtacaacatgaaatcatttttggtgattttgtttagatgagttagataacagaagccgtttaaaataaaaaaaggtccagaagacacagagtatgaatttcaatacaaataaaaataatgaaaaaagatg
>contig00228|---NA---
ccccccgcatacccggattcagccgggacaaagggctcacctcggagccagccacttttttcatatcagtgttcgttttttggataaacaacctttggaatggggcgcagcgttcggtgttgctgtttctacagtgaaaacatgcacttgcttctcatcgggactagtcatgaactgctcagtcgccactgttgtgttgttggttctggaaaatggaggcgctctctgaaggctggggatgatgaaggccgtggaaaaaaaacatcagtttttaatgtggaccaattgtgaagggaggggttgtttttagtttcgcaatgctgctacaaaacgtgcaaaattgttgtattgttttatgtcatgttgtttcaataaatgtcctgtagccttctggcactgggcaaatacaaaaaaaaaaaaaaactgagcgggctggcaagg
>contig00229|---NA---
gccagtaaatccagagaagaagatgagccagctatttcctgcatgagagaaaaattctgcagccagccacagactatggaccctgaggctcctctaaacaaaaacccactccccagcaccagccatggtcctgggaccctctgatgctgctgt
>contig00230|topoisomerase iii beta
gtacccatccgtcctgtcagcactctctcaactcttttggtattggacagtgtgtggaatgtgaaagtggtgttttggtgctggatcccacctctggaccgaagtggaggatggcctgtaacaaatgcaacgtggtggtgcacttctttgaacatgcacacagagttcaggttgctcaggagagctgcgatgcctgcgacgcctctctcgttgcggtggacttcaacaagactcgcactccacttcctgctggcgaaacccaacacaccggctgtgttttctgtgattcgatcttccaggatctggtggagctcaaacatgcaaccatgaggcacggcaggggtgggggtgctagacgaggaggacggggacgagggaggggacgccgtggcaatcctaaaaaacctaaagacaaaatggctgccttggcagcttactttgtatagtgtctgtgtgtagtgtgccctgttagttgcttgacacatagtataaagatgtatactgtaagtaaagggacttctgtttttacatgtgtgtttaatgacactgcag
>contig00231|epididymal secretory protein e1 precursor
taaaaaggtgccagcagtagtctcactcacttcggggcttgacggaagatacagtacgggtcacacagagatcgaatcatggacgtccggaccggtttcatcgttttgttctgcctgatgggattcacctgtgcggagccggtgaaattcatagactgcggctcctctactggcaaagtggccatggtggacattcacccctgtgccagtcagccatgccagctacacaaaggggagtcctacagtgtcaatgtgactttcagcagcgctgtggagagccagacaagcacggcagtggttcacggcgttattgctggcgttcccatccctttccccattccaatagaagacggctgcaagtctggaatacagtgtcccatccagaagcagcagaagtatcattatgtgaacgctctccctgtgaagactgagtatcccgcaataaagctggtcgtggagtgggaactgagagacgacaacaagcaagacttgttctgcattaggttcccagttcaaattgtgagctaaactagcaacagtacctctgacaagtgttgtatttttaaagggattcagctttgagtaaaaacctaaagaatgtaaatggctctagttaagttctcattttattctttcatcaaattgattttaagatgaatgtctctttctgtggttttgcaagactttgccgcgcacacaccttgaatccttctgaaataaatgtttgc
>contig00232|eukaryotic translation initiation factor 1b
ccattttgtgagagccgttgaagcagagcgagattcccgcctccgtgaatcagccgaaaaaacctcaaacgacacaaaaaaagggtcaaagtcagccgacgaacagctctaaccaagttatcatccgaaaggaaagcaaatcttatcgtatgtccggtatccagaacctccaatcttttgacccctttgctgatgcaactaagggtgatgaccgcctcccagccgggactgaggactacatccacataagaatccaacagcggaacggcaggaagaccctcaccactgttcagggcatcgccgccgactatgacaagaagaagctagtcaaggccttcaagaagaaatttgcgtgcaatgggacagtgattgagcacccagagtatggtgaagtgatccagcttcagggagaccagcgtaagaatatctgccagttcatcatggaggttgacctggccaaggaggagcagctcaaagtccacggcttctagaagctgctagctctccccccttctctcctagaaggccattaaacgacccccaaccctctcctcctcctcctcccccctcctatgtgctgctgttgctctctctctctcccccctcgcagccccaccggctcctcttagctaacacgtgaattacctctgacaaacatgggactctgtaacaccgtcgcccccctccgacaccagggggcaggctcgctctctcaaagacgcaccaccgcagctccacacaacatcagggacgagtggtgacgacccggccacacacctcctcctcctcctccctcttcgtcccctcgtttatttccttttttaattttctttttaggttctcgtgccgcgacgaggcaccgtttcatgtaacttttttgttttgtacttaaaggtgtttcaataaaatgatgagtgtcc
>contig00233|---NA---
ggaggtggtgatgcgtccagagtcagacagttgaagagggacagcaggtggccgaggatctgatggagaagctcggtgtttcaaaggagagtctggtgacgggagcgtacatggatcttttactgaagggacacaaagagacgtaaaacaaacgcacctctggagaccgaccagagccgaatatagtgaaacataacagaccaaactgttccggagtagaaaacacacaaaccttaacactgaccgtaccatgtaaccacagtattatgtagtaatcagattacagtaatcagagtactgattgttataggatctgatgtttgtatttagtttctgtgaaatatttcactggttgaatgtgatggatgattatgaaagtctttttct
>contig00234|beta-actin
gtcccgacactaaaccctaccggagtgtagcgctcagtaacagtcctcttaagccgagaaccctccctcacacagaaaatggaagacgaaatcgccgccctcgttgttgacaacggatccggtatgtgcaaagctggctttgcaggagacgatgctccacgtgcggtgttcccctccattgttggacgtcccaggcatcagggtgtgatggttggcatgggccagaaagacagctatgttggtgatgaggcgcagagcaaaaggggcatcctgaccctgaagtaccccatcgagcacggcatcgtcaccaactgggacgacatggagaagatctggcatcacaccttctacaacgagctgagagtggcccccgaggagcacccggtcctgctcaccgaggcccccctgaaccccaaagccaacagggagaagatgacccagatcatgttcgagaccttcaacaccccggccatgtacgtggccatccaggccgtgctgtccctgtacgcctccggtcgtaccactggtattgtcatggactctggcgacggcgtgactcacacagtgcccatctatgaaggctacgctctgccccacgccatcctcaggttggacctggctggcagggacctcacagactacctcatgaagatcctgactgagaggggttacagcttcaccaccaccgccgagcgtgaaatcgtgcgcgacattaaggagaagctgtgttacgttgcactggactttgagcaggaaatgggcactgctgcttcctcttcatccctggagaagagctatgagcttcctgacggacaggtcatcaccattgggaatgagaggttccgttgccccgaggcgctcttccagccctctttcctcggtatggagtcttgcggtatccatgaaactaccttcaacagcatcatgaagtgtgacgtggacatccgtaaggacctgtacgccaacaccgtgctgtctggaggtaccaccatgtaccccggcatcgctgaccgtatgcagaaggagatcactgccctggctcccaccaccatgaagatcaagatcatcgctcccccagagaggaagtactccgtatggatcggtggctccatcctggcctccctgtccaccttccagcagatgtggatcagcaagcaggagtacgatgagtccggccccagcattgtccacaggaagtgcttctaaacagactgtcagtcccctcccccaaaacacactgctacaaatccaaacgaccggctctgcgtacacgcctgcaccaacacaccggtgtatgccgagcccacaacacctcttcccattttccctcatcactatggcgatggcaccatgccccctgatggggagaaactctgcaggaagtacagagcgcgtcccaggcggtgtgaatgtgtgaggaacatgatgtccattgtcgtgtttgtgtaggtcattccagatgtgtttgttcaccaccttatttgcctctatgaaggtttattctctggttgggcccactgcccaacagacctgtagtattgcttaatatgtaaattatgtaatctgaaacttgttttgtttttgtactttcagccttaaacaatacttggtccagtttgtttttgtcattatgcaaaaaacaaagcttctaccttgttatgaaggtttgtgcttggggcttcaagcctctggtgtacacaacaacccaataaagtgcacatgtct
>contig00235|rna (guanine-7-) methyltransferase
gaaaatcttcagtgctcagttcatcacagcggattgtaccaaggaggttttgtcagagaagctcgaagagcctgagctgatgtttgacatctgcagctgccagtttgtttatcattactcgtttgagagcgaactaaaggcccacatgatgctgcgaaacgcctgcgagcgcctgaaacccggaggtttcttcattggaacaacgccagatgccttcgaacttgttaaacgtttggagacatcagaaactctttcatttggtaacgaggtttttaaagtttcctttcagtccaaaggtttctaccctttgttcggatgtcagtatcacttcagtcttgaggacgtcgtcaacgtaccggagttccttgtgtactttcctctttttgaacacatggcaaagcaatacaacatgcgtctggtgttaaagcagagattctgtgagttctttgaagagaaagtgaagaaagagcaccatcgaagcctcatgatgaagatgatggctatggagccatttcccagtgacgatggaggtcgacagactacagacagcagaggagagtactgccatgctaaagagcaatgcagcaaagctggagtcaaactaccactgggcactctgagcagatggt
>contig00236|processing of precursor 7
gcgtgtacgcgtcatgggctccccggcttcatcaggatcttcaggctccagatcgtccacgagctccaccgtggaggtgtttgctgccagctgcagcaccccctggctgctggcctgcagctgaagggcgatgttgatcgccctgttgatggccaggcccaggccgtggacacagatctccctgtgacccccaccttccagaagcttctgacagcgagccagctgagcccggaaatcggtcttcatgttgacgtagacgtcgttccgtcgctttgggagtttccgggggaggcgcttcctaagggtgtactccactgggtccatctctacagccgcagaggaggagtccgtgtg
>contig00237|egg envelope component zpax
gggttttttctttggtgtggccttgctgctgtctgtgtggtcaactgcaaaatgtcaaattcccaatgaagttcttaacatggagtgtcgtgatcgcttcttcatgatagctgttgatctctcgttcgctgggaatgaacctcactttgaggctgttgataagacgggtgtatacccaatcagtgagcagtatgcagcaacatgtggctacagcgtcagcattgtccctttatcaggccatgtggagctccgagcctcttacttcagctgtcacactgacaacaaagatgatgaaatcttcacttttaagttcaacctcattgcaacgcatgaaggagagaaggccacctatgctttaaacaagacctgttctcccaaactcccctgggctcccagagaggttacctgtgatgttagctacatggaagtgtatgtgaggaatgaagtcacctgtccatctgggaacgaggaccagaatgcttctctaaaacctgcttcagccacttcagactggcaggtggtgttgcacagagatggggagcagttgatgcccatgaacctctctgaagcccataaacagggttatgcatttgacttgacagatggaaggcttgtatttcgcacaccatacggacaacctgactcgctcagaactacggtgaatggtgttccagtagaggtggtctatgcaactctgttctccagacaaagctgggttgtcctcatagtcgacctggtggctgcttgctccatgcataaaggatcatatgatgaaagcggatacatgatgtgggagactccagaggagctgcacccgctgatgtctggtctacatgagacacagatcaatgttggagtcaatggtgaacttgtggagcagccagttgcagaggagagaggctacattgtggagaagcacaacaccacagtccagatcggcattccctataatgctgaaggaggatacaggaagagcttggtgtccggtgacctctacgagttctatgtg
>contig00238|small nuclear ribonucleoprotein sm d3
aaagtagacgaaagcgacaaacgcacgttgcagagtcgctgaagacgaagaaacaacaacaaagaagtccgtttttacgacagaaacaaggtaaacggtttgaagatgtctatcggcgtgccaatcaaggtgctacatgaagcagagggacacattgtgacctgtgagaccaacactggggaggtgtacaggggaaagctcatcgaggctgaggacaacatgaactgccagatgtccaacataacagtgacttatcgcgatggccgggtggcacagttggagcaagtctacatccgtggcagcaagatccgcttcctgatcttacctgacatgttaaagaatgctcctatgttaaagagtatgaagaacaagaaccagggatctggcgcaggaaggggcaaggcagctattctcaaagcacaagtggctgcaaggggtcggggccgtggcggaatgggaagaggcaacatcttccagaagagacgataatttctccagttttgttaagattgttgctttgtatagtcttttttttgtcttcgttggattggatatattgggtattgtttgcaatcctatgttttgcaactttttgctttttcatttcatttttcatgaaaataaacatgtttccaatttgaaaaaaaaaaaaaaaactgagcgggctggcaag
>contig00239|small nuclear ribonucleoprotein polypeptide a
acggcttccctctgctcaaaagactgaaaacactgctaatgaacaacaacaagatttgtcgcataggtgagaatctggagcattctctgccatgtttgacagaactgattctcacaagcaacaacattcaggagctgggtgacttggaccccctggccacagtgaagacactgacccttctcagcttgttaaggaatccagtgacaaacaagaagcattacaggctctacgtcatcaacaaaatcccacagatccgcgtgcttgatttccagaaggtgaaactcaaggagcggcaggaggcggagaaaatgttcaagggcaaacgaggtgctcaacttgcaaaggatattgccaggcgaacaaaaacattcactcccggggtggcagcacagctggagaagaagaggacggggcctactcaagctgatgtggaagccatcaagaacgccatcgctaatgcttcatcgttggcagaggtggagcggttgaaggggatgctgcaggccggtcagatcccaggccgagatctcagacaaggtccagctgggatggtgga
>contig00240|---NA---
atgagaagatggttttggctggaatattacgctgggacagagaggggacagcactgggatctgtatgctaaagagggtatgcatgcaacttttaaatgcccacatgctgatgaaaaaaaaaaaaaaagctaaacaaaactgtcatattttaataatgctcacaaagcataactattcaaactgtcaccaccattacatttgtacttccccttgatatattagccagttgctaagtgaatgttatacaaggcgagtccaatttttgt
>contig00241|solute carrier family 7 (cationic amino acid y+ system) member 2
caacaagtctgctgggagtcatgtttccaatgccgagagtgctcttcgcaatggcgagggatggcctgctcttcaagcctcttagttacatgagctccagacagagtccggtcttagccacgctgtcttcaggagctgcggccgctctcatggtcctgttatttgacttaaaggcgctggtcgaca
>contig00242|vesicle-associated membrane associated protein b and c
aaattattttccatccagacaaaccataatgatattgccttaaatgttaaaaaaagaaagagaaatcaacataaacccagaagacatccccgttgccgtcattgacacgtgtctccccgagcacgccatccgtccgttcgtcactgtgctctgtctgtctgtgtctctacagggccagcttgccaatgatgactccaatgacaaagaagagcacgcagagcgccaggatgcggatgcttaggccttcgtccctcatggccgaggtcgccatggaagaggagtgagaagcggccactgaggtcacctttctcttccgcagcccgtcgtcctccctgatctgtttgttttcttcccgtagcctctgcacctccatctgcagccgcttgcactcctccatgatcttcttcacctctccatcatccagtgaggcgctggccgacttgggcagagcggagagctcagtgagttttgtcattttctagaggcatctcaaatgcacatctcaactttgaatccatcagctcttcaggctttgcctccttccaaactccttccatgtcagtcatgtcgtacggagccagcatgga
>contig00243|isoform cra_a
aggtgttgtggggctaagttagagtccacccagctgactgatgaggagtaccaacagctgaaagacagagtgttcactgacatcattcagggacacgatgtttataagaagactacaccacaggagttgcagaagttcatgttgtttatgaagaagaagcctgcttttgatgtggtcatagatggactgaatgtagcaaatgtcaacaccgacaaaagaaagcagtcagaggggttgttggcggtggtgtcagagctggagcgtcagggcttgactgttctggtgttggggaggaaacacatgctgtggccctctgtatcttggcccagacaccacatggaccttatcttgcagaaagctcattgcttcttcactgaaaacatttcggaggatgaccccttcttgctgtatgccactttgaattctgggaaaagctgtcggtttgtgactagggacctgatgagggaccacaaggcctgcctgacagacatgagcaccagacagctcttcttcaaatggcagagaggccaccagctggtattgaatggacctgtcaccccacgcaagaaagtccgatttcagcatattttcagctatgacaccattgtccagacttcagggg
>contig00244|---NA---
ccacaacagccgcagaggtcaaattatcagctgccacagcgcttacacctgcagctgaggctgtaattccctcagtgtttaatgatgctggcaaaggaccatcttatacagcaggcttttctcaaccaccgatagctggtgcgcaaattgagtttgagaattcagcacctgtgtttatgccgtctaacccaacatccatatcagcagacgtgcctgtgtctacagtagccgcacctatagtgtctaaatccacagagagcctgtcaggccgagagagcgccccggaggttcccccgccgtcaggccagtaatgattgccagtctgggtctgtctcaggtgggcaaactgttagatatgtccctgacccccaccagaaacaaccaactcaacactggcagtcccagatgtgatattctctgtattgctgaagagaataaatgatcaatatagtgatataaattataaaataacataat
>contig00245|ring finger 1
gatggagggtgtttggcggcatgctcaaaacacacggaggatggactcggcccgtagtggaagtatctgtagacgtttcataaatggctcttgcagatttggtcccaggtgtaattatcgacacgaatggccagttataccatcagcccaaatctgtaggtactttcaaaaaggtggatgctggtatggtgaacgctgcaggtatctccatgtccttcaaccggaggtcgatgcagctgttgcaggtagaagaagttcggtgcctacggtctcctcctccagtgtggcttacaatccatccgacagaagagggtcagagcctgctcttctgcaggccgaggtgatgtccaggcaggaatgcagaagatcagagtttgtggttaatgtctcaaatcctcaacgcagcattgggcgtctgacagcaaatattgctgaggaacaatcagaagatactgactctcatctcactgcttcttgggaatcagcccagagctcagaagttgctcaagcatatgcatgtgatggaagaaatgagcagacttcttccagtgagacgacagaggacggtgctgctgctgctgctgcctctaatacccagaggaaagtagaggaaatggaggccttcctccagagtaaaaatgtgacctgtggcatttgcatggacaaggtgtacgaaaagatcgatccaagaaaccatgtttttggaatcttgccaaactgcaatcactcgttctgtttacaatgcatcatgacctggaggaaaacgaaagacctcgggccagacgtggtgaagagctgcccgcagtgcagagtgagatctgccttttatgtgcctaacaaacactgggttgaagggcaagcaaaggagagcttaattgctgccttcaaagagaaattcagtaagaaaagctgcagttactatacacgatacagatgctgcccatttaaaacggagtgcctttatcggcatgacaaacatgcacgtcgcaggtcatttccgtatcctacagaagatgaagacgaatacgatggtgtagatctgcttaatctcttcatagccatgacccttctcggtggtgacgatgacgacgatgaagatgactttgactttcctttttacctatctgaggagtacggtttctgagctttttcattgtcttttgttgttgttgtcggtgcctgaaaccactgactggggtcttgactataaaactgagcccagaagaacacatggctatgtctcgacccttctgtcctcgttggatcagtattgctacattttgagtagccgcgatcgagatgagggatatcaaccgtgcactatggagagcgttcagagagattgttagtgagatagcgagagggactaatctgtgacttcacctgctacagtctgtttggagaatgtgttacacttggctctccatggcacatggcttgttgccccctcctctagatgtaagcaccccctgtgtgggacaaatcttgactctctaatgttgttatggttaatctgtggccttgtactttgcatttgtctcaccctcctgtggccgttgtgcttcaaactcgttgcagatagttaattttgcctgatcctctaccgattaataggagtgctcaattctgacttgtcctcgcaatttgcaccattttgatattttaaagtgttttgtggatagtagttttaattgtctattgatgaaaagtatactgtaccctttcttgcatgtcccctactgattacctgcctcaagtgatagtcatgacagcctttttcctagttttggcaagaatgtaaaatgttaagattttatttcttttaaacaagttgtacttgtacacagaaaataaaacattgcttcacac
>contig00246|cytokine induced apoptosis inhibitor 1
aagaagtcatggcagaccttggcgttaaagcaggtgacaaggtgctgttggtttggactcagccttcagcaccagcagccctgaaacagtatgcagaggaactgggtgccattgtgggtgcagacggcaaagtgtcagtggagaacatggagagattatcgctgtcctcccattcagcatccacctttgactgcgtgctctcttgccttctggctgacagctcctccgtccacagctccgagactctagcagagttagccagagtgctcaaacctggcgggaagctagtcctggatgaagcagttacaggagctgacgcacagaatgtgaggactgctgagaagctgatgtcagctctgaagttgtcgggcttcatgtcagtgaccgaggtcagcaaagcagaactcagtcctgaggcgttgagctccctcagaactgccactggttaccagggaaacactctgtctagagtccgcatatctgcctccaaacccaactttgaggtgggatcatccagccagattaaactgtcatttgggaaaaagacacccaagccagttcagcaaccctggctctacaaatcagagaaacctgctctggatcccaacactgtcaaaatgtggacgctgtcggccaatgacatggatgatgatgatgtggatctggtggactctgatgctctgctggatgaagatgacttgaagaagccagacccagcttctcttaaagcacccagctgtggagagggagccggcaagaagaagaaagcctgcaagaactgctcatgtggtcttgctgaagagttggagcaggagagcaaaggaaaacaaaagactaacctaccaaaatctgcctgtggaagttgttaccttggtgacgcgttccgatgtgccagctgtccgtacgcggggatgccggcgttcaaaccaggagagaagattgtgctggacaacaagaccctgacagacgcttgaaatatcacagacggttctgctcctgattgaaacattacattcctttttttcctccatccaccccgagtcacaactccctctgcagacacactgaatggaaggctgctcactgaagatgtgatggggatctgtgattgaaactacgacacatcgtcttgtttctgatgttctgattgtgatgccttcatgtaccagcaatagttcagtttgagattttgccaatgcagctatgacaatgagccagagtgagacttgaatgaaaaaagtgcactgtcattgcagttttcctcctgctgttgttaattatgcaaatgatggtgtgagaatctcctctagagcttctaggaagtatttaaaagcactaaaatgcatttcatcgtttcatttgaagttctattaacatctgaccactgacacttacaatataaagcagaaactacagaaggtttaccagtactatttgagcatacagaggtccatacaaacagtataa
>contig00247|translocase of outer mitochondrial membrane 22 homolog
gacgagcctcacgttttccccactgtgacctcagactgagcctcctagctttatctttaatgaaaaccggtgggaaataaccagaaaagcaccaaaccgactgtcggctctacggctgtttcctagcaacgtagcgtcacacaccgcgggtccaaccggacgcagagcagcgggcgagcaggagacatggccgcaatcgaggagctttccccagctgcgggcccggtgtctacccggccccccgaggacgagattgacgacgatgaagatgaggatctggatgagacgttgatggagaggttgtggggcctgacagagatgtttcctgacacagttcgcaccgctgctgaggtgtctgcacaatgctccgtctccctggccaagaagttttacagtttttcccgctcggcgctctgggtgggtactacctccttcatgatcctggtgctgcccgttgtgtttgagacagaaagactacagctggagcagcagcagctacaacagcagagacagatcctgttggggcctaatactggaatgtccggcgggatgcccggaatgatgcctcctgcacctggcaagatgtgagagacaggaagagccaacgtgaacctgagatctgctgcaagagatacagcgcagccggtcgcaaggagagacagagagaccacggagaaggg
>contig00248|poly a binding cytoplasmic 1 b
tttaccattagaattctgccccgaactgacgtgacgccagtggccgtttagagccaagaattcgcactgtcgccgaaaactttttccgttcagaaaaaccaagcttcgtctgagtactttgcgagcctccacagccaacgagaatgaaccccagtgctcccagttaccccatggcctccctgtacgtcggggatctgcatcaagatgtgaccgaggccatgctgtacgagaaattcagcccagccggagctatcctgtcgatccgggtctgtagggacatgatcacccggcgttcccttggatacgcctatgtcaacttccaacagccagcggacgccgagcgtgcactggacaccatgaactttgatgtgatcaaggggcggcctgtgcgcatcatgtggtcgcagcgtgatccttcactgagaaaaagcggcgtgggaaacatcttcatcaagaatcttgacaagtccatcgacaacaaggctctatatgacaccttctctgcttttggaaacatcctgtcatgcaaggtggtttgtgacgagaatggctctaaaggctacggctttgtgcattttgagactcaggaggcagccgaacgagccattgagaaaatgaatggcatgctgctcaatgaccgaaaagtatttgtgggtcgcttcaaatctcgcaaagaacgcgaggctgagctgggtgcccgagc
>contig00249|3-hydroxy-3-methylglutaryl lyase
tgtggctaagcgtctgtactcaatgggctgctatgagatctccctcggcgacactatcggagtggggactccaggtagtatgtctgaaatgctggaggcggtgagcagagaggtgccagtgaatgccctggcagtgcactgccacgatacctacggccaggccctggctaacatcctcgttgccttacagatgggaatcagtgtggtagactcgtcagtagctggactgggcggctgtccctatgcccagggtgcttctgggaatgttgctactgaagatgtagtctatatgctgcatggacttgggattcagacgggagtggacctctcgaagctgatggatgctggagctttcatctgtcgatccctcaacagaaaaaccaactctaaagtgtcgcaggccacctgcaaactgtagaccattttacagtgtacagtgcagcataatgatctaacctggacccatcatcttctgtacttccagttcttcccattttaattttagtttgattgtgtgagaatattacttaaatattaaagtgcctgtaccaattctcatggtaccgggacggtagtgacccctccttcttttaagaataaaatgtgattagctattcactacatgatagcgtagctggaacggtgccttatgtaaagtcaatctaatcatacagatcctacctatcaaaagccatgccttcaccagtttctttaatagtgtgctcacattgctttccgggcagtgggtaagccaaagtgaagcaccgactgtgtttataataataagttagccagtaaaaatgtcttagggatggataaactcaccgttgatgtcggacagggacaggagtgttgtttagacttctaccattctttgtatgcagtgatcattgtcttcaaatgaatgctctctatagggagcatctgtggaaactgtcggtctttatgaacttgggcattgtactggcttgtgaaaaaatgtatgtgctctataccactgattttaagaatgatttttattttattatgtaggatttctagttttactttaatatgtattaagtatttatttttaaattcctgtcctcgaattcaacatgtacatatccaacaagcttgagtttaaaaataaactatttcataaattaaaaaaaaaaaaaaactgagcggg
>contig00250|myg1 protein
gctttattgcaggatttaaccgaatactgaaatgtttatgagggcagaatgtaatccaaatagtcttttattgcaaatgaacaacaaaacagacctacatttataagaacaggtagagagaaagagaatattgacattgagtcaacattatgattcagagtgagtctgtgttggaatataggtaattagggaactggtccaaggttatttggctgccatttccataccatccccatccccgagaaacaaaatgtgctcttggctgtcctctctgacccttcagctgcttccatttgcaggggacttggcggcggcttgcagggtcctccgggccatctccagggctccttcctggttcttgttcccgccaataaagcctccagcgtggacgaagatgcagtccttaatcccactgagctccgacagtgcttcatcacgaacaccgcgccactcttccagcagggacagcctgttctggaaggtgttcagcccggcagggacgcactggaccctccactgtccattctggtcggggtaaaggataaacttgatgggtgtctccacctggagctctttctccagggcaaacagatgctccttccagggacaaccgccctgggagaacaacactacctccccactgggatctacctgatgcctctccttaacagcatcctccaccaccgtgcgagctggcagccaggaggactggtagaaatccagacggtccaggaactcctccccaaccatcttcatagcctttttgaaaccctcctcagtgtcctgactcttgctgttccagcgtgggttcaggtggccgacacgtgcgctcagcgtggtggagatggagtagcgggcctctccgtcaaactgtgaaatgccattgtctatagcatctacttcctccacaaagttctcgtacagcttgtcaaagagcatctccagctgcctgtcaccctctttcagctgcgtcagctgggccagcagctgacgaccgaagtgtaggtacaccaagccagctgagctaagcttggtcacccatggcttctctggacacaggctgtggaa
>contig00251|---NA---
aatatctgacagcagtctgtcatgacttcctgttaaacttcaagtaagacatcttcacaagggaatagtggatgtaaaaaaacaaccattcagttttctttgacaccctacatcaataaacatgtgaagcatcaaactatatcattatgtaacagctgagcttacaggtttacagtgtttgctactttgacaggggcgttttctgtaacccatcaccacgcttgacaacatatatttttcagcaatataatacataatctgttgcaaaagg
>contig00252|---NA---
tttttttttttttgatttggtgttttaattactgcagtcacgttgaacacaaaacagagacatgggttttcgttataaattgtcacatcaataacagagaaaagaatattctcttaaaacaggacatgtcacataatattgagacatttcgcattaaaactttgtgaaccacgtttgtccaagaacttctaaatgagaaaatcattgtgcatttcaccgactgtaccttcgatggaaaaggacagaacaatctttgaatgattgaacagcatggaatctagtgctgctgcattatacaagctacggttttaaaccagagaagtgtaataaatccaataactgtgacaagcaccatgacatacatccatagtacaatggtgacctgtgattagagtcgacagaagccattctgtagaccacattcctatcagttaacattgtctacacagtatgctccacaatgcatccgacctgtctgtcagatatttggttcacataattctccacacagaagtggaaccagcaaacacacgatgatggacaaaactgccaacatactgcaagcatatcaacgtttttcagactgcaaacaccaagaaatacaattggtaacctccagatttattttcttccaagttatgcacctgtaccttctatccccctaaagaacatattattaatgttaatataatgatttgtttttaaaaaaagaaacagaaaagagaagcagtgctcctgcaaataagtctctgcatgatgttggagtaaggagagacagtgagagagaagtgttagaaacgcatcacatcctcttcctccactccctattagccaatccaatacgttggagttagcctaatgtcgtgccgttgacgtacagcgattgcttattttttttttcttt
>contig00253|---NA---
ttttttttggggtaagcacacatcctataaaaaggttttaattctgaaaggatgacaatatgacaagagccaggggtactaaatacaaatcatattgcagtctcacagaaattagcttggtgcaagggtgtcaacataaaattgcatatcaattcatttggaaaaattaaagcaaactgtatcacatcatattgttttagtcttgaaacaagaccaatttaaagtcagaaaacagcaggttaaacaatgccaaatacctctattcagttacaatatgggacaagacattctgttacagcctccaacagttcacacagctgtgcaaccgtttccactaataaaaaggcaatagtaacaggatgttactgtatgttggtttatctctacactccataaggtcagtggttcatgcacattagagacaatcactgcacatgcaatcatttctcaaacgaatctactgtaggctgtggaatatatttgaaacctgcccaacttaaacctctgaaaccccttaaactgtt
>contig00254|haus augmin-like subunit 6
agcgagccagcacgcacacacaatagcaggaccctggactagcttacctgaatagaagacagttacttgtaatttgatcgatttacatgtgtgcttctcttgctgtgacatgcctgtctggggttttaaaagcattaacttgctgtggaagtgcttgtttgttatttttatattagtttttcttctttatcgaaggctcctggtgaagtcggtaagggacgtcagagcagagggtgccaagtatgacgagctactcaagcgtcgcagcagtgattctgcacaggagggagcttctccggcagagaagaccaaacgggtgcgctccttgtggtcggccattgatggaatgctgtcaactaccaaagaggagcagcatgcagtggaaagtgttttgaaaggggatgtagaccagtacatcctggacggcacggatcgagccctcaaaattccccggtgtctgctggagagagttgaacagctcccacatcagttgagctcagggaatgtgtatgaggcgggccagctgaacctcctctgtgtgttggagctgatgaaccacgcgctgcaactcctgagggaggagtgttgtcgggtcgctcatgcccctaaaccccagctcagtcctaagcacctgcaggagaaatgtcaacagatggcccgtgtgctgcagaacctccacctcatcagacagaagatttccaaggaaggaattcctgaggtcaggagtgccatcagagagttggagactgagtgggacaggaagtggatggatactctgaaggacacacccctagtcttttttctgaatgaagatcctgctcttggcttcctctcaccaatggctccattgtcctttgaaccagcagcggacaccagttacagaagtagtgtcttctctcagtaccctgctacgcttcctgaggagaagccttcagagggtaaatcacaggaaggtgcccatcctcgttattctaacctaaagaagagcccttgccctgcaacagctgagaggactcaaattcctgttgtcaccaatgaagcaccatcccaagcgaatacctctctagactggcttttcgatacgcctccatctcctcctgtgagggctccattagtagcaccacctcaggccagtgtgaggaagacggccagtgtgaggaagactacccgtgttcatccgacgatgtcccccatgaggaccaagactcagatattagacatggaatgtgataaccttgctgatcagtttgcagatgctgtgactacaaccactcccacagagggcagggtcaaagacctggacctggagggcattctcggcactcttcatagagatcccttctctactagaaagcagctgcctcgtacgcctgagagcttgattatggatgtgaagagctcctggcgtaaggcacttgaggaagacaaagttgagaaaatcggacagtcagccaagtttaatgacgacacgttgctgagccccgatgctccctccctcagtgtcttcagcggtctcacccctcctgtcacgagccacagcagcccgcctgtgagccagcacgaggtcttgctcaaatccagtctgctgtgggacacattcaacacagaggccatggacagcccgagtggcacgggcagcagcgcggtccaattcagcctcgaccacgaaactctccccgaaatgcccagctgtgacagcctgctgagcctcgacgacgatataaagagcgaggacgaggacgagctccttctcacctctctgaagactgaggcaaagcaatcgccgctgataaccgcacgtcactacctgggtcagatccagcaggcgtgcaacgacggctctttcatggaaagcaggaataggacacccaagtgtctcctgtcagatcatgcggtttctagattggaccgagactggctcatggagcctgcaaaggcagtggacgcctcagacaaggtcttctcactggacctagacactttggagacctcttcacctccaaagaagcaagagtacagcctcccaaaactcatcacattctccccgatagatgacatgaagtgttaactacattcatacagaaaccacttttcagcctacaccgtcttaaaactgtctgctttgaatttaaaatgcatctaacaaatatttttacatggctgtgaaatgacctgcttctgtcactctaaattgtctgtgcataagttttagttttaatttaaaataagacatgaattggtttaataaaattggttaagtg
>contig00255|polymerase ii (dna directed) polypeptide
gaaggattgtgtccggaagtctccctgttgttgctgctggagagaacgagggacgcttcatccttttggcgcaactagaataatataacgttaacatttaagttttaggtcaactagattcgttacggtgtccaacaatgatcatccctgtccggtgcttcacgtgtgggaagattgtgggtaacaagtgggaggcatacctcggcctacttcaagcagagtacactgagggggatgctcttgatgccctgggcctgaagagatactgctgtcggaggatgctcctttctcacgtggatcttattgagaaattgttgaattatgctccactggagaagtgattggaaatggtcaccttcaagaactgcaaagactttgtgaggctgtggcatggacagactcatattatattgatttgtaacaacaaatgccaaccacagtgaagatttctggaacattaatttgtgcgctgatgtgataatttttttttaataaagttgttaaaaa
>contig00256|polo-like kinase 1
cttaagagaatctttattttaacttgagtaaaattaaaccatctttacaacatgtttgcatattgagcagtatgtacaagtttgtacatcttgttgaaaaagacaagacatctaaaatacttaaaaagtgtaaaaagtaactacaggaagaatgtacatgatgaagacatattaacatggtccatttctctacatacaacacagataaaaatagacaaactagagaagcagaccagagaagcttttttcccatccatacagccagtctcgagtgttcacccccaccacacagtcgtcccctcagcttcaggtaaatacaaacaagcagagagaatcttggaggaatgtttcaacttcaacataatgaatttgaacacgtagaacccttaacattcatcttttcctcctagactcatttcattgtacagagtcgactcgcctgctgcacagtcaagcgattcagccatcttagattacttcagcaggagcgcgtttgtcacgagtaagcttcatcaagaaagttaaagatagagtttctattaacagcaggaaaagagataaaatcagtggctgagaggctgaaattcaccattcatgtacaacataggtgattgattttcatggtacatctcaaagcctcgaaaaggtgacataaaattcatcacactgcaacccttcaataaaatataggaggaatttaagggtctgtctggaccccagaggctggcagacaggaataagtggccagtgattaaagacagagtgattaaagaagtggtgtatgggggggtctaatgtgcagcaggggaaggcttgctgtccagcagtttctccaccatgagcttggcgtagcggatgcggctggccagctccttactgcaaccgaactcctccagcagagacagcttgtaggtgcggaagtctcgcttctcgtcgatgtaggtcactgcgcccatcagcggacacaggatcagcttggtgtggtcctggaagaagttgatctgcacggtgccgttggtgaggtgcaggacgatggcgctcttggttctgaaccagagggagaggtaaggcagccgggccagctcgtctccttcccgccgtgcaatgttggcgccggccttcagcaggtgctcgctcatgtagttgcggaagtacttcagcaacgttatcttcttgttgagagtagtggggaaagatcgcacgctgaggtaggattcagccgccgtcttgtcgatgtactgaagactgtctccgtcagcgtacataatcaggcgtgtgtaatcgttgaacagcacaccgacgctgttgtcacagagctggtagcctaatccatatttgtcagagtagtccacccatttgctgatccagaagatgggaatacatgcaggatcctctgcctcctcttggcagatgacagccttctctgagggcttggcagcaatgatactgttgagctgctgcagcatatctttcaggtggttttctgatggctcaggctccctctgcacaggctcgtctttcatgtccaccttctctgtccctcccttgttgttgatagcagtcaatgggcgtctctgctccatagctgtggagggggcgatggagaaccgcgggggcacagtgaggcacgtagtgggcagacgcgtcgggatgtagccggatgtgaagaactcatcggcctgcagctcgccgatggtaggccgttgggcggggtcagcgtgcagcatccgcttgatgagagaggccgcgagcgggttgatgtgccaggggacggtgtagttgtttttcttgatgcggttgtacgtctccttcagacaggaggtctcgaatgggggcttacccaccaacaaagtgtacaatatacatccaagtgaccagacgtccacctcatagctgtggcccttcttgcaaagcacttcaggtgcaatgtagttgggcgttccacacaaggtcttcttcctctcgccatcaaactcgatcttagtggccagaccgaagtcgcctatcttgacctccatgtcatcattgaggaagatgttgcccagtttcaggtctctgtggatgactctgttgttgtgcaggtactggacacccttgagcagctgtgtcatgtagtagcgggcctctggctcagtcacagctttacgacgcttgtgcagctccaacaaagaccttctcctgcagatttccaggacaacgaagacaaaatcgtcgtcttcgaaaaacccgtgaaagccgacgacgttggcgtggtcgaggctcttgtggatggacgatttccgaggtcatcttctccctctggtgctgcttcaggatcagcgacttcgggacgatttttccggcgaaaacctgcttcgt
>contig00257|dna ligase i
cctgatggtgaagactctggagaaggatgccacctatgaaatagccaagcgctctcataactggctcaagctgaagaaggactacctggacggggtgggcgacacggtggacttgtgtgtgattggcgcctacatggggaaaggcaagaggacgggcacctatgggggcttcctgctggcctgctacgacgaagacaacgaggagttccagtccgtgtgcaagatcgggacaggcttcaaggatgaagatctggagcagcattacaagttcttaaaggagcacatcctgcagaagccccgtgcctactaccgtttcgaccaatcagcagagcccgacgtctggctggatgccgtgcaggtttgggaggtgaagtgcgccgacctgtcgctgtcgcccgtctaccatgctgccatgggaatggcggatccagaaaagggcatttctctgaggttcccccgcttccttcggatcagagatgacaagaagcctgaggacgccacgaccggagctcagattgctgatttgtacaagaagcagcagcagattcagaatcaaggggagaaagctgacccggaagactactactgatcatctagtagtcatcagcagagaataataaatatggcaaaaataattgtaaatagcatcttccttttttgtaatgttgaatgaaaataaaggctcttgccagttttaagc
>contig00258|---NA---
gcagtagttactgattttgttgtctgttcaggctcagcacatgttgagcagattgtttgtcttcagttttgaacaatggcttttggattttgtgtgagggtgctcttgctctcactattggcatttgggtggcatgcaaaagcactcacctacagaagtggaggctccagcagcattgaacctcactttgagctagctgaaaacttcccaaggagctacaaacctgctctagctccttccagttatgagagctctgcacagcctctgggtagttatggacccagttacactctgaagcctgctgctgcacctagtggaggaaggttcagtggttcctatgaggggcgaggaaatggctacagtcctgaaggaagtgtttctagttccatgcctgacttgctaatgcttcaaaaacccagacaaaactcagagcagccacattatcaacctaattcggatataaatggtgtcccccagaccaaagccggcaggtgggacttggctttaccacaaaataggaatggatttgagtcgggtattgtttcaagcaatggaattgagatgcattctggtcagcaaccgaccaggcccgcctaccctggcaagccccagccccgagcccgagcccggccccagcagcctgcctaccctggcaagcctcagacctggccccagccccagccacgagtccag
>contig00259|det1 and ddb1 associated 1
cggcgtctggacgttggggatctcttctgtcaccatggagaaggcggacttcttgaaaggacttcccgtctacaataagagcaacttcagcaggtttcatgcagactctgtatgtaaagcatctaatcggaggccctctgtgtaccttccaacacgtgaatacccctctgaacagattattgtaacagagaaaaccaacatcctcctgcgttatctccatcagcagtgggacaaaaagaatgcagcaaagaaaagggaacaggaacaaggtgagggtgacagtccagcacccccaaggaagatcgccaggacagatagccaagagatgaatgaggactcataa
>contig00260|---NA---
tggcggtaagtagctcattaaagagacagcgcattaaagatttcctgaatcagctttttaactttttaatcttttaacctccaaagttaagaaataaacctgattgatatttctgaacatgcagaacacggagccggcgccatagagtccgggcccggtgacactgtgacgatacagacgccaacagctgtgattggtccgctaggtgtgagtgtgttgtttatgaatgggaggcgactcagat
>contig00261|c6orf162 homolog
gtcgtctttgactttgaaacatggctgctgtcagggagatagcctagtccaagaaccctgccaggctcattattggggctctgttgtcgtgtattttccctcagagccgtcgtgcgtaggtttcggacatgtcagataaagaggtcggtaaagggaaggacagtcccggggaaaaaggttacaggacaccaggtctgcggggcgcacagaccaccacactgttccgagctgtcaaccctgagctcttcataaaacctaacaaaccggtgatggtgtttggactggtgaccatcaccctgtgtgtgggctacctgggctacctgcacgccatgaaagaaaatgaccagcagctgtac
>contig00262|---NA---
ccttttaaaacacttgtccatttattaatcaaaatgacaaaaaggtagctggaacaagagacacaatcgacagaatcaacattcaaattctgacaaatacggcggtttctgtaaagtgccaaacaagaaaaaaagcctcacttataatatatatatatatactgtat
>contig00263|---NA---
caaaatatgtggaaaaatgtggtgtaaaatatggttagcggaatgagatcgtacacactagggttcgacatcttcacaatcaacatggaagactcgcctgcgaatttgacaaaaggctccactcatgtgccgataagattcaggcacattaaactacccgcctgcctgacctgaactcaccataatgcctcctgttgagctgtggatcggattcatctactagtaaaggtcaggaagggacataataccattaaagccctaagtagtagtggagtc
>contig00264|---NA---
gattattctaccctttggaaactttcagcattttgtttgaatgaattaaaatgtgtctgaacttggaaaaacagcaacccatgcacaagaaaaagaacaaatacagttctggcggcgggggacgttcacgccgaggcgatcggaggaagaggaggagtggagggggggggcggctgcagagcacagtgggtaataacgggacagtgtctcagcattaaacccttctggagggggggaggagttcacagcgcgagttattgattgtccatggccaacgggggggtttggcagtttgaggtggagagcgtctaaaaggaagagaaagtggcgtctctctaaacgagccggaggcgggaaaagaagcagaatactgaaacacagcg
>contig00265|---NA---
gccagcccgctcagtttttttttttttttccgtaagactgtatggatcttttattacaggcatcggcgctgtcccctgctggtaataacatagaatgcatgtttaagacaccttcagcgtc
>contig00266|---NA---
gttggaatgatttattcataatcatgatagcataataaaacaatgaacattgaaagcactgacagttgaacccaaggcctctcacacacagcatgcaccaccccgaccccagcgttcacagatacactgaacattcctaacgccaagagactcctggcttctcaaagtcctctttttttttactcttcgccagtcagttttttccctgttctttttttttttttatcctttaaatatattttgatataaaaacaagcccacgtatgatgaatcaaccatgtttgtgaactgcttctcccccttctccggttattgttctgccccgccccacaccacctcccactcctccgggcagtattagttggaggacaaacatgatactggaccccaaatcctctctcttcctgttcatgctctcttcatggacacttgaaaaac
>contig00267|protein phosphatase catalytic gamma isoform
atatccgtcctcgaccacctgatgggcccgacaaatgaggtccatgtcgtgtttgtggaggaactttgtgaccacgtctgcaccaaaagtgaaggacacaccacggtcgttctcaccccagcccagcacatctttgtctgggtcagcccacagcaggtcgcagaggaggccctggtcaggcacatcagtggggcgcatgacccttcggacctgctccatagactggaggtctggggataggcctccatggcaacagaagatcttctcgtcaacaatggctgcaacaggcaaacagttgaagcagtcagtgaaggtcttccacagctttatgttgtatcgcctcttacactcatcgtagaagccatatattctgttaatggaggcgcactcatggtttcctctcagcagaaagaagttttctgggtatttaatcttgtacgccagcaacaggcagatggtctccagggactgcttgcctcggtctacatagtcccccaggaacaggtagttgctctctggtggaaagcccccatattcaaacagcctcagcagatcatagtactgcccgtgaacatcaccacaaatcttgaggggcgcctcaagttcgagcaggattggctggctgaggaagatctcccgggatttgaggcagagaccacggatttcattctctgtcagctgaacatttttgccaggtctggagcctttcacttccagcagacgttgtataatggagtcgatgttcaacttgtcggcctctgccatgctattcctctattcttctcgggtttctaacaatccctacgagctctagacgtcgttactgttgcctggcagccgagtgaccgttagctcaactagtttagcgttaatcggctaccgttagcccgctagctggctaaccttggggaagaactggcaacctcaaaatgcgaggctggacgcggaattgttagagacgtgatggctgtcatgtacttcagaaatccgccgtagtcaactaatttccattagatgtccgaattcgctttgagtattcgtggtttttctcgtgacaacggtgtttctgccgtcgttgctagcaccatgcca
>contig00268|egg-specific protein
atgagcagagatactgaagaggcccttccagtgctttatccatctcttagaaatgtgattggaggcttgacgttcagtcagctcattggactcatcaaagatctgacatttgagtctctgacgacatccgagtcgctcacgctggcatgtcagaacaagtttggactgtctttactgtatgctctcctttcccaaggagagaagctgctgtcctcaggtgttcctctagagcccagcattggtgactttgagacctggaccgacacaatattccaggtggcgggacagctgtcccagtgttcactggtggagccgctccttctgccctcaaacctgctcactctcttctgccgttacctggacaagcgcactttgcatcagctgaaaagcaacatggagtctgcaactggattcctggctcttccatcttaaggtggacagatgctaatgagacgttcagctaatgaccaggttgtgatgagcactagagtgaaaggagcagaactgcagccctgacaaaaagtccttggtgttcattgtaacagaagttacataatgtactctgacctgtgttcaaaatgattcttattttttcccctctccctcatcccttcacatttttgcacactcaaa
>contig00269|lamin a c
tcagaaagtccctggacggcctggccggagagagggcccgtctgcagatcgactatggaaatgtctgcgacgaatacaggaaacttcaagccaggaaccagaagaaggagagtgatctggcaaatgcgttggcccagtggaggaggtttgaggcggctctgagctccaaggatgttgagtacacaaagctgctgtctgaaaacaggagactagatgatgacttcactgacgtccaggaccagctgaaaaatgtagagggcgtactggtagacacaaagacccagctgacgtctgagatcctgaggagggtggaaatggagaaccaggtgcaaacactgaaagagcagcttgaactccagaggaacatcagtgagcaggagatctttgagatccgaagccgacacgagagccgcctagtggaggtggaatccggacggcggagagagtttgagagcaaacttgctgagacgatgcagcagctccgtcaggatcatgagtctcagctgcagcagtacaaagacgagatggaccggaccttcagttcaaagttacagaacgcccagcaggctgcgttggagaaaaatgacgtagcatctgccaccaaagacgaactagaaaacaccaagctgagagtggagtccctcagctcccagctccagcagtaccagaaagataaaatggtgctggagggccgcttccaggagctggagagaactcttgacagggagcgggaggtttggcagcagaaactgtatcagaaggagcaggagttgctgagcatgagaagccagatgtacagccagctggaagactacgagaacctgctggacgtcaagttggctttagacatggagatcaatgcctacaggaagatgctggaggtggaggaacagagactgcagctgtcaccgagcccatcccagcgtacggccatacctcgaacacatgaacacagcagccgcaagctcagagggaggaaacggaaacatgagggcacctctggcagctcgcccgcctataaaatgtcaagccgttcgacagagcacggtgctgtgagcgtggcagaggttgacatggatgggaaatatgttcgactgaagaacaactctgagatggatcagccactgggtggttgggtggttcagaggatgtacccagactctggagacatctccttccacatcccctcctcctgcatcctggctggtgggcagacactcacaatttgggcagcaggttcggaggcagaagctgattctgcggacctgattctgcagggccacagaagctggggcccagtcactgatgtaagggtgatccttttg
>contig00270|protein phosphatase catalytic beta isoform
gtaaccatcttccaccacctggtgggctctgcagatgaggtccaggtcgtgccggttgaggaacttgctgaccacatctgctccgaaagtgaaggagacgccgcggtcattttctccccagccctggacgtccttgtctgggtccgaccacagcagatcacacaggaggcctgtgtcaggcacgtctgtgggtctcatgatgcgtctgatctgctccatagactgcaggtcgggagagagacctccgtgacagcagaagatcttctcgtccactatggcagcgatgggcaggcagttgaagcagtcggtgaacgtcttccacagcttgatgttgaatctgcgtttacactcgtcgtagaagccgtagatgcggttgatggaggcacactcgtggttgcccctgagcaggaagaagttctcggggtatttgatcttgtaggccagcagcaggcagatggtctccagagactgcttccctctgtccacgtagtcg
>contig00271|ring finger and chy zinc finger domain containing 1
acatccagaattggagctcacgttcttccatgtggtcaccttttacacaagacctgctttgatgacatggtcagaacgggtgcatatcgctgccctctgtgtatgcactctgcctggagcatggaggaccattgggatcaaatagacaaagagattgcccagtcaccgatgcccactgaataccagggtgctactgtcaaaataatatgtaacgactgccaagcccactgcacggtgcctttccacgttctggggatgaagtgcagcagttgtggctcctacaacacagcacaggacgggggactcatccagcagcctgtgcctcagcagcagccagagcagaacactgagaatgagccagaaacagacacagaaccagagcagcaagatcagcctcagtcacccacgccacagtaaaatgagagccaaccacaacgtgtgacatttatactttagacatttggctcatgtgtgtacttacactgagtgtaacagtagactgagccagtgtttctatgttgtacatattaccaaaaaaaatccatctattttctgtacctgcttatcctgcctggaatgtatcccagcatgcaccaggtgagatgaaagtacaccctggacaggttgccagtctatcacaggacttatacatatccacacacattcacacctacaggcagttaataagggcttttcacagtgcata
>contig00272|---NA---
atagccaggttcattttattaagcacagatgctacaacatgtttatgagctatatacatacaaatgtggggttgttttcacaggaatcattacactggccattcaaatacatttgggacaactagtatttcaaatagctagtaaaatcatgaatcaatagtttatcaaatcttgataaagcattgatgaaatatgttttagcagagtaaaataacatcaacagaaaaacatttgcatcaaggacgcaagagtggagaagacagacgtttcac
>contig00273|translocase of outer mitochondrial membrane 5 homolog
gcaccgtcctgcttcgtcacttccgtcgttacgcactttccggtgtagctgattccacccatgctccagaaacggtgaattattacaacacgaaagggacaaacaagagccagaaaacccaccgcgaaaatgttcaaactggagggactcggccctaaaatggacccggaggagatgaagaagaagatgagacaagatgtcatctcatctttacgaaacttccttatttacgtcgccctcctcagagccactccgtatgtgttaaagaagctggacagcatatgaacagagctggtctcttctcccgtcatccactgagagtttaccacatcagagacaccgaggaccatcgtcagcaggcggctggggccttcacagcaaaccctgttgaggacggccgttgtctgtccaccactgcacctgaggaaacccctcgttctcatttatagtctgcctttttctttgttaaacatgttgtgataattgttgaatgcaaagtttgatagtgtgtacactgtatgcctgccatgtgcacacaataaaggggaaaaccgtag
>contig00274|ankyrin repeat and kh domain containing 1
gtgggtcatgcggtgtgcgtttgattgctgttggacgctgtctagttgacgtggttcaggtgcacattgccacatgatgcaccctcagctgcaggcagaccagtcggccttctctcagcaccagcccatggagcaggatgacacaggcattgcaaaccctgctaacaattaccaccagcctcagcatttgcccaacagctacatggacttcccaaaggggatgcctatgtcaatgtatggaggaaccatgctgccccctcatcctcccatggcagaggggccagggggaccgatgtacaatggtttgcacgctggtgaccctgcatggagccccattatcaaagtggtccctaacaatgcagataattc
>contig00275|---NA---
aggaaacagactaatgtaaacaggcacttttaaagaggcaggaaagaaatccacacagaaacatgtaacagtcagtagtttaaagtgctgaaagctgccagttgaaacaggagaatgtgaagaagttgacgccacctggtgaatagtttataatctgtgtttaaagtgaggtaaggagaccaaaactacaagcctcatttcagtaacattatgttttaatgaaggcctaaaagtgataaagtgaaaagaatgaatgtttgtctctggaatcatgttcaatgttaaaatttggactatgatctgcagacaccagaaacacccagttaataaacctgctgtctattgttttatagctttatattgtttattttatatctcctacaaagcgtaattttcgtatctttactgctgtcaaatgaccttcagatcagtcatcttgtattccctgactgccattttgtaacctgaaatttacgacgtgatttcccaaacacaaattgaattgttgaagtgacgcagattaaatgctctgctgcttattttccagtgctttcccacctctgctgttacctggccaccattttgtgacttgaagcaataaaactgagcaggaggttgtgatgtatttttaacagctagctgatcatttaaaacttttgg
>contig00276|retinoblastoma binding protein 4
ttcatggaggtcacacagccaagatctctgacttctcctggaaccccaacgagccgtgggtcatctgctctgtgtctgaagacaacattatgcaagtttggcaaatggctgagaacatctacaacgatgaagatccagagggttctacagaccctgaagccacagcataacacatctgcctgctgtgtcttaacctacaacctcatcaaaaaactgccaaactgccacatcagtagttccgcgcagctaccttctcccatccttctctactggtgggacatgccgtacattactgtaaatacaagaaaaagagtaatcatgtgtagccctgatcccttttggtatactcaaagtgaagaactgtcctttaactgagtaatttattgcctgaagaatctcacccatgttattcgcagtgcatataaaagatgtatttttataaccaaattggctctcccatctacagtgaaatattttagtcaggaataaataaaatgtgtttctagaacctaaggtgttgatcatactgacaacccacaacaagtggtcatttacaataacctgctgttgcagaatataagctccctctgcacatgtaggaaatgttgcagaaaaaaatgtttaaagtaaattgcagtctggctttttgacatgatgcacagtggcagttactgtgactttgatagaggttgtttgcaggctatcttattgtcctaaaaatgtctcatatttccattgctccagtctggtcatcacctaattgttctggacactgattttcacaccagctacttctgaatgaaattacaattttggagtgaatttgcgtttgaaatgtccgttcgtggtcccacctcccctcaccttcgtcatacattaatcatttaagtgttttcgtgatatagattagtggttgaactttttctatgttcaatatttgtacagtgagtgcattcttaataaaatgtgtttcattaaaaag
>contig00277|---NA---
caattccaaagaagaggcattacgactgatggtgaggctgaaaaggcctgtaaaaagtagcccaggggaaagccaagttctttgactttagtgacaacagcgacagggatgcattctttcaagggatgagagaaaggtgtgttaaactcataagtgccgcttcatttcctcttggagctgctaagtgcacagaaccttgtatgcaaagatttgagctttctcccataatctagtttgaagaggtttgagtatgaaatatcctgtgtaggagatttctgtgtgtacttcaaaacaagatgtcaagacttgtaaaatatgtatgagtctgtctaaatgtctaaaatacataattggttctttgaatacatttttttaaatgaaaatacacttttcaatgtactattttcactcacagttaagcacccaaaccatctcctgatttccttttattttgcataaatgttatgaaacaagtatctgttgcaaaatgaccactagatgtcagacctgtattttattaaatggccatcttatctcttctcctgacaatgattattttccagttttatatgtgaactatatatgtttgtcttt
>contig00278|---NA---
gacgacgggatcgtgagaggtcaggtcagagcaaagcgtggaaaagtgagatcccagtgaagcacaatcagaggaggggagacgacagcagggtgtcgtctgaactcaggagactgtgtctggatgatttccctgcggagagggagaaacggggagacagcagtcgacactggactcctcgctgatgggccacctcacacacctgcagcacagaagccctg
>contig00279|---NA---
catattagatgaaatcatacagtacactattgaaatatttatccttacagatttttactacactgctgcttttaatgatgcatttatgtcattgacggttacctggtgaaagaatcaaaagagcatctgtaaaagattgtgttcacattttgtctatttcttaaatctagagcgtcaaaggatttgcttcttgactaagatgtagtgttttagattagagcctgaatgttcgttcatgcctgagaacaagtgctcagtctccgcagacctagtaccactcactccaacaagtacagtattttaaatattattctgatatttactttaagccaacttttctccctgtaaatgtgaaggcactgatacacctgtgatatttttataaaattttacatgaaa
>contig00280|brix domain containing 1
tttttttttgcctgtagagtttgttttatttcctttaaagtgagtgtttccagagaaatgacacaattattgactggctgaaattcaattcatttccaggcagccttccaacagtagatgatacataacatttgttggatttcacctttttctggtgtttgtgtggttttaccagagaactgagacaaagaaccatttgaaagtcacatatgaaagggtgaaaaaaacacaatagggggaggaataatagatctgcatcctctctgcctggtggctgctcacacacccatgcatgtaaaaagctggcggtaagcacatggtcagtcttatgaaccaggtgatggacatcgatgtgtaagcactttagctctctactttggccactttgggtgcctgtccgtcctggccttcagcaaccacccctcccttcctcttcctcaggcccttcatcttacgtgtctgcagtttggacagatcctgcttctgcatgtgcacccggccgaacttggtaccgaagacattgtgggaaatgttcttcttcttcttggccttcagagcctttggctgtctgtgggctaacttgtataagtcatctgaagccagatgtgttcttctgaggactaagtcgaatgatggcccgatctcctcgagctctatccgcggcgtccggcacccagacttcttcaacagagacctgtagctgcgcatgtagattttcccttccagggcagtgaagtgcaggacatgttccaaacctgccagacgcactgcagacacagtgggacctctgaaaaagtctatgagcagactcttcaggcgtttgtgttcattgtcggtatcaaaagcctcccctgcaaacacaagcattggtttggtcccttcaggacatttgctggccttaatatcactcagagagacaaacttctcaattccaagttcaatcatgtccagcacgtgaaagtcaaacatacgaccaaatatgacgttgtttggccgtttcttgttgtgggagccaaacagaaacagagagcagtctgtcttcttggagaaaaattccagtgatgttgagtcctcgaacggccgtgttatgttcttcttcttgtacagcacagcattgggcttcttcagagcatatatgtccttgagggcctgggtgatggtctgactggtgttcccccctttcattatcatggcagtcttcacatcctcaatcagcttgggggctctgttgtccaagaagcgcttggagcgctttgtctttggttttactacaccgtctaactgcgtcatttttctg
>contig00281|histone cluster h2ab
gctcctctgtctgcagtctcgcagcgctttcccctgatcaataacccaattattaatcaacatgtctggtagagggaaaaccggaggcaaagcccgagcaaaggccaagtcccgctcctcccgggccggactccagttcccggtgggtcgagtccacaggctactgcgcaagggcaactacgcggagcgcgtaggtgccggggctccggtgtatctggctgccgtgctggagtatctgaccgctgagatcctggagctggcaggcaacgccgccagggacaacaagaagaccaggatcatcccccggcacctccagctggccgtgcgcaacgacgaggagctcaacaagctgctgggaggtgtgaccatcgcccagggaggagtgctgcccaacatccaggctgtcctcctccccaagaagacggagaaaccggccaagagcaagtaaaagactcccccccccccccc
>contig00282|proline rich 5 like
gccgaaatgtgggacagattcttcacagagatcctcccgaccctgcaggccatcttctaccccgtccagggtcaggagctgacagtgaggcagatggctctgttggccttcagagacctggtgctgttgaagctccacctggaggaaactctgggaactgcagcctccgtccctccagctgtcacacagatgctgctggtgctgcagggcatccatgagtctgggggtcccagtgtggagtatcaccagttggagcgtctggtggagatcgttgtgtctccgtatctcagcaacgttgtgcacaacaaaaaccagtcctctt
>contig00283|---NA---
cactgctgtcctggaaactggccaagatgatcgaggcacgtgaccgggaacagaagaagaagcagaaacgccaggaaaacatagccaaggccaagaggaccaagaaagactgagcctgtgagggtagaatgagggcataaataagaggagcaaccaccacgctcacagccctccttattccaaataatgacacggtgcccttccttgtcccagccctactgtcagcacagggccactacgcctcatgtccggggtaggaggagggacactggccccacaggcctaacagtgctgagacggacagtactgcctggaggaggctcgtcccagcgggactttggtcagcaagagcacagtggtcatctgtatgatg
>contig00284|m-phase phosphoprotein 1
cctaaaaaaacacaacacattaaaacatttaaaaataccatcacaagaaacactccacctgaataaaataatcagtcacttttcagatgctgggctttttagtggtagtggcagtcctagacgttttcctgagcgtccgcgcagttgtagccttccgtggagaagtcaccgcctccctgaggttggcaagcaggcctcgtttgggtttgggctgcacaggggactcctgggagagtttggcaagttctgccttaagtgaggaaatctctctatccttatcaacgttctgcagtaggacatcctccaaagattttgtctgatcttccgccttcctctgcagagtctccagatcagctgatttctccaggaagccatctctgacatactgaagtgtttcgttaagctccatcagccttttctctagggacaaaatcaactgttgtttatcttcacacattctctccatggcacatttttctttgtaaagccgtttgcatctctcatctgctgctgcttctgttgctttagacggttgagtctggcacgactggtccactgttggagcaacacatgctcctcctctgatactggacggtaagctctccaactctgacaccttacgtttgagggcctccactttctcctgttctgcgatgaactcatcaagaggcacatagtcgtcttccagattgttcatggcactctggtaggcatgctctttgaaagcatccttgtacatctcaaaagtgttctccagcttctcttggtagctctccttaagctcttctatctgtcggctgcggagttcttcactctccatgagttgttgcaacatggcgtctcccatttccttgcgaatttccatttcctgaaccagatttcttcttcgctcagtcaggagttttgctcgcaggctctcaatcatagtcacaatctcattctgtggcagcaaagacatgtcagcctcatcttcgtcatcaagcagctcttcctcagacaggcagctctccagggcctggctgtcgatcaccccgttcctcaccagaggtttaccatcacggccgaccaaacaaggagccagagattccacaggcttgtctgggatcacctgcaccacctgtttggcaacagcagagaatttcataacatggagtgtctcgtcataggtggaagcacactggttaatgttgacgatcatggacgcttttcctttgccacagaaaacggcctggaagagcttggtgagcttactctctctgaaagggatgtagctgctcttcattcggtcagtctgattgttgcgaagcccagtgatgcacttccccagaatgagcagggagttgtttatgttccctgcctccttcagcctctctccgaacgtcttggttttgttgcatctttctgagccagccaggtcacacagagaaaactcagagatccttttaactgtgctgccgtcgatcttcagtagcttcatggtaaatatgctgtggcttctgctagacgactggttcatctttgtggctgcagcgcttctgtttttgtttccgaactgtagtagtttggaggcttcgcccagggtctggatgttaatccacctaagatctttaacgtaagcgtttccagcaccatcatcacatactcgaagagcagcacgtttcttggacttggagcacagggaaggttgaagcagatcatacacacactcattgtagatttcaaagaatgccacccataaagcaaactggctgctgtcggcttctgttgggttgcttgccaacacagtttgatcgtaggacaaagaggaggatgacagagtggaggtggaacaggacaaggactctgaaccaccactggctctgagaggatcacactcttcttttactgaagcaaaaatggcagctttagcacttctttcctgcttgacttggtcaggatccagatattgtgcatcattcctgaggtagggtttcaggtccatcccctcatactgacggccttcaatgtagtggaaggtggcgtctagcactcgagggagtattcccggcttttttggagttccttggattgtgtacgttttcccagcattggttacaccatagctgaatatcagtgcgttcttcccatccaagaaatcagacatttggcttttgacagtgtcttcaaatagctcagactgtgtcctctctggtccaaaaatctttgagaaggagaatttgtggagtgacatgccaatgcccttctcgctgctcttcatggtggcagaaccctttggtgcattcagtgtcactgtctggctgtttttcaatcactacacaatcctgatcctcgttgtcatagagctcctctttagagaagggcctgactctgaggtaaactctcatggtctgctgctcagcaccacctggcatttcattctgctgggatgaagtgctgacaggaaaagcattaccagtcaagtccatgtcaacaggctgcatgtggtcacattcttcattggtcagatcaatagctgtactcatcttgacgcaaggtagctccaaaatgtctgaatttatttgcaaattcactttatgcactgaacaagtgtgctatattctccacacaaatgaagatttaacagctctgtctctttggaagatggttcacatgaaagttttggccttaaaaatgacttatttcacctacacgtaggtctgctgatgttc
>contig00285|zgc:171967 protein
gtgtgtgttcttttattttccattgtggctgtactgttgtcttgctttaggttagtcgtaggtatcagcgccttgtttctgttctctctcctcctgttcagtccagttcagtaattttctcctcgtctccatggttactgaagcgtcacggtccagtctacccctgcgttcatgccgggtttgcggagcgtcaacacagacatggaggcgtcaaattcaaactccagctggctctcttgaccaccagcagtcttaagggtgaccttgctgggcttactggctcccagtatgacaatgcgttcgatccaggagcgggtggaaaactgggcctctggagccaagttagcagaagaaaggatgtttttggcaaacgacaggctcctgtggatgaactccttcttttcatagttgaaggtgtggccatcgtctatgtagagctccccctccgcagttctctgagggttgagagccacatataaagtgtagggatcttgctccatgcaggtggaagacctgcgaactcgaagcttcctgggaataatggagccgccacgctggaatacggggatagagctcatggtgacagggatgtaaaggttctgggctccgttgtgcttttggaaagtgtggacgtca
>contig00286|poly binding nuclear 1
cattcacttacatagcaaagaacttataagttatacatagggaggatttatacataacattgcaggcagcaacacgatacattcgcatcaatttgtaaaaacggtaagagatgcaaactgcataacattttgaggattgtcccatgcattcacagcaacataagcttataatgcaacacctctgactccagtcctcattcttcacatctcagctactggaaggactgatgcaggggtgcaaattagaaagtcatctctgccatccgttctggctttctcacgtgatgctcaactcagcaattcctggaaacacttcttttaaaatgaatcagttctattcacccactttagtatgtatgctgtgggtagcgctagcgctgttgagggtagtgctgtccactcgaccctgcccccaactcctctgatggtggggtgatgagaagaagacatggatatcgtttaggcatctgttcatggtagtccatgtgtccccactgtctcttccccactgaggggcctccgtagtaagggtggggcgtttgatgttgtggcctggtcgattggtaccggaacctccctcgggagctgttctggtatcggggtggacggtaaccacggcctctccctctggagtggccacctcggtgaccacctcccctgtctgtggtgctgatgccgggcatgttggtcctcttaggcattaccttaaggactcttcctctgaacaacgtctcatgcaaaccaatagcactatgcacagagtctcgatcagagaattcaatgtaagcaaagcccttgggatgaccagagaacctgtcacacaggatggtaactcggttgacagggccacagccgttgaaatggatctccagctcatctgcagtagccccatagtctacatttcctacatagactgatctgttgtctgcgtctatcctctcctcaggagtcatattgtagaaaggtccgggccgagggctgctggtcaggagctgcatctctcctgcatcacacctctcctcctccttcagtctttccgactcttcttccatttccagctcctgaaccctggccttgatggccgccagctccgggtcctcggcgaaatgctcccccatggactcgccctccaggtagccgtactccagatgattttccgccatgctcactgctcaaacatggcatctgcaaagccgactgcagcttgccgaaaagaaaaaaaaacaacccgccacagaaaatacctcacagttagggaaacgggctgatg
>contig00287|mki67 (fha domain) interacting nucleolar phosphoprotein
gagcagcgtgtgcacggaggctggtgacggtgttgtttcccgctcggctctgtatgtgtcgcatctttaattaaaatgaccgaaatcaaaacggaaacggctccgaagcccaaagagctgctggccctgaacccaacacaggagaccgagttcaagaagaagatccaggaggccaggacccgggggggcggacagggaagccgtctgactcccggagtgatttacgtgggccacctccccctcggcctgttcgagccgcagctcaaatcttacttcgagcagtttgggaaagtcctgcgtctgcggctgtcccggagtaaaaagacaggcggcagcaaaggctacgcgttcgttgagttcgactgcgatgaggtggccaaaatcgttgccgagacgatgaacaattacctcatgggggagagactcatcaaatgtaacgtggttccgccggagaaggtgcac
>contig00288|guanine nucleotide binding 2
atcttcctcattgactgtcctggtgttgtctacccttcagaagacagtgaatctgatatcgtcttgaaaggagtggttcaagtggagaagatcaggaacccagaagagcacattggggcagtactggagcgggccaagccagaatacattcagaagacctaccgcatccccacttggaactctgctgaagactttcttgagaaactggcatttcgcactgggaaacttctaaagggtggtgagccagatctgtccacagtctccaaaatggtgttgaatgattggcagagaggacgtatccccttttttgtgaaaccccctggacctgagggagatcaagaggacatgggaccattggcagttgaaggaccctcagaagctgttgagaatgtgcaggaggaacagccagacaatccggatgcta
>contig00289|---NA---
ttttttttttttgtgattgatttattgtgaactattgatcatcctctgactgaatgttaattagtctgttatactgaacacagcctgaactttttttcctcatgtagctgcagtttattgtccaacagccaaaacaaagagacatgataacgatgacaaaacatttagaacattgatacaaaagcttaaaaaacatttcaaagatgcagcctgacgtccgagggttttcccatgattccttttctgttacagtctttggacatcaaccatcattcagtcaggttataaaagtttaaactgtcaaacagctgctggacggtttcacagcaacctgataaaatcctgtaaaaagtgatcaaatgctgataaaaacagatgtgctggtgtttcagtaaatagcctcgtccatgttgtcgtc
>contig00290|---NA---
cgcaatttttcgctttccattctttagctgcacactatgcatcctcttctagaaggcgctggtcgtgatgatctaagtagaactggttgtcgttgagcttatggtagaaggactgttagtcgtggttgatgaaagggcgctggtcatggtggtggaagccatgctggtcttcgtagtgggggcaagactggttgtcgatgaaggggcgctggtcattgtggtggaagaaatgctggtcgtcgtagtggaggggacgctggtcgctgtggtggaggggacgctggtcgctgtggtggaggggacgctggttgttgtggttgaaagggcgtttgtcgccgtagtggaaggggtgctggtcgtagtggtggagggagcactggttgtta
>contig00291|chromatin licensing and dna replication factor 1
ggacagacactggagaagccaacagggacaggaagataaactgacccgctggcaccctcgctttaacgtggacactgtgccggccatccaggctagctcgctgccccagcctcctcacacagagaaactggccacggctcaggaggtgctggacaaggcccgctcactcatcacacctaagatggagaaggctctggtgtctctggctctgaagatggaagataaagctgcagagagcaacaagccgacaactccacagaactcaacagtcccgcaaacgtcagctgtccctgcggctcaggtcccaactgccctgaaaggagtgtcccagtccctgctggacaggattcgggcgaaggaagcccagaaactccaggcggccatgacacgaaaccctgtccacgaggatcgcctgctgatgatgtcacggctccccgagctggccaggattctccggaacgtttttgttgcagagaagaagccggctctaataatggaggtggcctgcaacaggatggtggccagctacagatctgctctcagcacaggtgaaatggagaaacacatccgtctgctggcagaagtggctgccgattggctgactgttcatccaatcagaaaggacttctacctgaagctgaacaagaacatggagctcaacatggtcgtggacaaactgagcagcagactgagagaggaggagagactctgagagacattaatgactaagagacaccattttcaggtccctgctggatgagctgccggacgactgaaggctgcttgcttatgagtgccatattttgtagtgaattccactggtttgttggcagcaggcacagtgcactctaggctgtcagtgtggaaacggtcgccgattgatgtaggcacagctccaggacaccggggtgtcccagaaccctgagggccacatgggaccaagcagagccagtcttggtattcctaccaccctgtgttgtaaaccggttacggtgatgttttgtttttttgtagcattggtgtgtacagttctgcctcgagtctttttatggatcagttttctacaatgtagaactgatgaatgtttacatttttaaaggtcactgtttgataatagttt
>contig00292|---NA---
taaggaggacgcgctgaagaggggccagttcttcctcagcagccgattgggtgggcttatgtagggggaagggttcacaggccttctggaggtgggttaaaggtcgtctggaggtgtagctcccaggatggcggggatgaatggagaccgtaaa
>contig00293|ct094_danre ame: full=upf0492 protein c20orf94 homolog
tgttggcataaaactacagaggcaccatttgggttgatgctgtctggaggactattctcagtctgctgctccagggtcagaccctgctttcgagtagtcacaatctgaaccacagcttcatttgaggcactagtgaaatgcaccttgtggtctgcctctgggaaggccttctgtccagagctggtcgatattgggcttgattctgactcgccagctgtaagtccccctgtttggtttttgaggcaggctctctggtcaatctgcagctcccccgtactggacccatagcggtctcgctggacacaagcttgtttagctatcttttgaagcacagtcttctttgtttttgtgaggctgtttaaaggctcttgggtttctccagctctggaaaaatattccg
>contig00294|heat shock protein 4
ggtagccagagccggagggatcgagactgtcgctaatgaatacagcgaccgatgtacaccagcatgtgtttcttttggaccccgaaatcgatcgatcggtgctgctgctaaaagccaggtcgtcacaaactgtaagaacacagtgcaaggtttcaagaggtttcatggcagggcattcacagatccctatgtgcagcgcgtcaaaagcagcttggtctacgacattgcacagatgcctacaggaacaactggcatcaaggtgatgtacatggaggaagagaaggtgttcagcattgaacaggtgactgccatgctgctgaccaagatgaaggagacagcggagaatgcacttaagaagcctgtggctgactgtgttgtgtctgttccctgctactacactgatgctgagaggagatcagtggtagatgctgctcagatcgctggcctcaactgcctgaggctcatgaacgagacgactgcagttgcattggcatatgggatctataaacaggatctccctgctcctgaggagaaggccaggaatgtggtgtttgtggatctgggccattctggataccagacatcagtgtgtgcctttaataagggcaaactgaagatccttgctacagcttgtgaccctgagttgggaggaaaggattttgacgaggtactggtgaagtatttctgtgaggaatttggcaagaagtacaagctggatgtcaagacaaagcccagggctctggtcaggctctaccaagagtgtgaaaaactgaaaaaactgatgagtgccaactcctctgtcctgccgcttaacatcgagtgcttcatgaacgacattgatgtcactggaaaaatgaacaggggtcagtttgaagagatgtgcggtgatatttgggcccgagttgagcctccactgcagagtcttctggaacaaaccaaactgaaaagggaagacatctatgcagtagagatagtgggaggcgcttccaggatcccggccgtcaaagagagaatcagcaaattctttggaaaggagttgagcaccacgctgaatgctgacgaagctgtggccagaggatgtgctctgcagtgtgcgatactgtcacctgctttcaaagtgcgtgaattctccatcacagatgttactccctaccccatctccttgaagtggcattctgctgcagaggagggtttgagtgattgtgaggtatttcccaggaaccatgcagcacctttctccaaagtgctgaccttctaccggaaggagcccttttctttggaggcctactacaatttccctaatgagctgccctaccctgaccccactattggtcagttcctgatccagaaggttgtcccacaggcatctggtgagagctccaaggtgaaagtcaaggtacgggtgaacatccatggtatcttcagtgtgtccagcgcctccctggttgaagtgcagaagtctgacgagacagaggaacccatggaaacggagcaggccaatgagaaagagggagagagcaagatgcagactgatcaggatgagcagcagggccaggga
>contig00295|akirin 1
taaaatccaaatcaagttgaaagggggaagtagaagagcagccatcttgtgagaggaagctgggatctcatcgatgtgagttcaggagacataactagcaggccgggctccgtatcttcgcatgatctggtcttgtgtgaatttcacaaaagattcatattgttctgcgagttttgtgttaaggatttgttcgtactcctcccggatcttctcctcgtggtctttgagaagtcgctcgcacaggaagctcacctgcttcagtgtaaacgagggctgatccttccttgaggcacctggtggggagctgggagcgttgagggaggaactggggctgggggcatcagtggagctacaggcctcggtctggttgaaggccccttccagctgccgccgcctctggatccggctgtactcctgacggaggttctggaagatctgctctggggtgagcctgtgttcgcctcccatggccgggggagacatcgaatgcgtggggctgtcgaccgggggacggaggttgcatctttgcggggacggagtgccaggagtccccggtagtgggttgcaccttctccgcttgggagactggggactgaggagggcctcaaactccatcgaccgctttaacgttgctccacaagccatgttagctaaacacaaaggcgaaaaataagttggga
>contig00296|pseudouridylate synthase 10
gtctcagcttcaaacccaccaagaacaaacagtcggtgttcacaaggatggcggtggtcaaagctctggaaaagatagccgacgccaaatttctaaaacactacccttgtccaccagcgcagccgagcagcagctgcatccctcaggacatccagtgtctccacgggtctgtctttgtggcagggaggtacaacaagttctgtcgcagccttcctcagactccctgggtgatcgatggagagaggaggatggagtcctcggtggaggagctgatcgcagcgcccctcctgtcttccttcagagccaacagttttaatttctcctcgtctggcagggaggacgtggatgtccggactcttggaaatggtcgtccgtttgcgatggagctgctgaatcctcacagatccagactgagcaaagtggagatgaagcagctgcaggagaccattaacaagtcttcagacaaaatcagagtgagagacctgcagatcgtcaccagagacgccatgaagtcggaatgaaaggagggagaggaggagaaaaccaagtcgtacacggcgctcatctggacccagaaacctattcagagggacgacatcaccttcatcgatgacatcaaggatctgactctggaccagaagacccccctgagggtgctgcaccggcgggcgctggccgttcgtcagagagtcatccacagtatgaacacccgcttcctggactctcatcacttctacctggggctgaagacacaggccgggacttacatcaaagagtttgtgcacggagactttggtcgcaccataccgaacctgtgcaagctgctgaagacg
>contig00297|---NA---
ataaccccagtaaaaccacaacttgttttatgttaaatacacaagatataacatgtagcgagctttagtttcagctccgtactaaacacaaagaaatgagcgtggatcaatcttctcatctaactctctgcaagaaagctactaagtgcatttcacaaactgtcaaactattcttttaactctcaattgactaaatcctagtacaagcaagacattggcaccgtgtactcactttgagggatttgcctcttctgtctatcctgatatgaat
>contig00298|vacuolar protein sorting 45
cgacaccaaccgggacaactcgcccaccacagtcacgtgtttggagacggtgcccgacatcttcttaaactgagggtagttatctacaaacgccttcatatcagagatggactccagcttctgttgacccttcggacgtttcttctggaaatcctccatcaggttcttaatgttggtgccgatctcaccaaagttcaggtacaagttgttagcgtagaactcgtcgttctcagcagacagaacgacctccttcaggtccttattgatccccggcactctggagaggtcgatccggttattgttgagacccagcagctcgtggaccatcgcctggtacgtccactgattgagtagaggtgtgatggcgtcgtcgctgcggtcgaggatcaacagcagaggaggaacttccgtcttcctgaagtcgaacagctcgta
>contig00299|diablo mitochondrial precursor
gggggaacctttgctccgtgacgacgaacattttattgtagcggaccaacatggccgcgctgcggagcgtaacaagctaccttcgtctcctcaggagttctgctcgagtcctgctcagcagcagaaaacctgcagtccataaaccaggccaatggacaagtattgtgtacagaagtgtagcgtctttaaccgtcggcggtgggctgtgtgctgtacctttcaaacaggctgacaccctctcgcacgactct
>contig00300|nanos homolog 3
ccttgccagcccgctcagtttttttttttttgtttcaatttagacatttataacttttggcatacaagaatattcacacaaaaagtttcacacaattttttttttttcccccacaaagtcagaagagctgaaatggcattttagaagtgccacatgcacaatgttcaaactaaaatagcatgcctcaagaacaggtatttacacctcggaacaagaacaagtcactcatatttttaaaaaatttaaaatgctgacatggtcacatgatgtgtgcgtgctgtagtaaagctattactgatgactgtacgtcttattaacggttgatagtgttataatcctgcaatgcatggacaggagatatggaactggacatcagacggccacgttttaaaaatatgtaaaacaaacatacattttcctttgaagcacttttttttttcttctgctcccaaacacatatatacacacacacacacacacacacacatatatatcaggcagtcgttcttgtaagtggcctacaaaaatcaccaaacggacgctgtttgaggaggctggacaaaaagagcagctggaaaataactccaatcagcactatagaaggctactacaaacgtgccaaagcatgctaataaaaaccaaaccacacaaaagcaaaaacacgcgtgctagtaaacaaaaaaatcacactcactaaaggaggactcagccttctgtgtctatttgtaccggccacctgctgcttggctcagcgtctggacttggcgtacacggagctgtatgcaaaatccaccttagggcagaagcgcttggtgtgagctctggcccccgtggctccgcacagaggacacacatactgccgcagatagggacacagaacatctccggcctggttcttcagccagtgggatccgtacaccagctcggactccccgttgtgcttgcagaaactgcagaacatgcgctcgagcggcggaggtaaagctggcggatccggtgttttgaagcgaccgctcttcttgcgctctttgggcccccgggagcccgtcggtttcagcagaggctttgaatccaccgcgtctggtggctcagcggcgcgaaagaggtctgcggtgtaccacggagcatcaggcggacgccgatgagccagagagcctggcggtgcagacacagcggggagatgtggcacacagtctgcgccgaggtcgccactttggcaaactgcgttaatgcgcaaagactccagtgcctcacagaggtcaccagaatctgagtgcggagatttggagactgccagtggggactcagtgacggtgttccggcccaggatctctttaattgtgtccgacagtcctatgtagtctctccagggctggaaacttttgctgtccgactccatgaaacacggcaggtgatgaaagagtccccaaaccatgccgttcattctagctccttctcggtaaacgtgtccctctcctctttcagactcaacgatggagtggttgactttgcaataacg
>contig00301|methionyl aminopeptidase 2
caatcaggctgcccagggcgaagcacctgctgaacgtcgtcaacgagaacttcggcacgttggcgttctgccggcgctggctggaccgcctgggcgagagcaagtacctgatggccctgaagaacctgtgcgacctgggcatcgtggacccctaccctcccctctgcgacaccaagggctgctacaccgctcagttcgagcacaccatcctgctcaggcccacctgcaaggaggtggtgagccggggagacgactactgacacccccaaccttcagcaacaccgcacacacacacaccccccctcgtcaccaccacacagcacctccagaccctgttagcaactcgtctttcagagaaacagcagaaaagaaaaagaaaagagcttctaaaccaggacgcggttgtctcagagcagctttttgagggatgccaaatgctactgtgtttccacccacaatgcaccactcacatcttgcaaggaacaagaacgggctttctgagttttctatcaaccacagcttaaaaaaacaaaaaaaattataaaaggccaacagaggaagcattgtagctccttcagcgttattaaaggtttactgtcaaacagttaaacgtttctttaagcagccgctgagtctagtgcaccctcggtattcaaagagacggtgaccccttataactcccctttcattttcaaagtttcaatggctccactctgagcctccagtacttttagtgctcgagttaaattaagcacaacagctactgatgggtttaagatgtggttaggccgatgcatggccaaaaaaaaaatctctctgcaaaacagacaattcctaacatttaaaagctctgggtgtcgtaacgaaaacgccatcttcgtacagacaccgtgcatctgcagctgtgtgtttcggcttctgtcgctacaggagggaactctcgcactctggccctctcgtcatcgtttctttgatatttgtaaaatatctttgggatggttgccgccactgtatgttcccgggtaaaaatgcttaattttggactccctgaaaatgtttttgtaagaaagaagaaaaaaaaaaagatgattaaaatgattttgctcatgaaaaaaaaaaaaaaaactagagcgggctggcaaggc
>contig00302|---NA---
cgtgtctcagaggtgtatccatgcctggaaaactagtcccggaatttccatgttttccaggacgcctgggaaccctgatcagtgggttttaattctaatatgaaaggcacaaatgagagactgaagaacaagcagggggactcatagtgggtttttagaaatattccgagtgtgtgggcagtagtgttgaaggtacggtctctgagatttgccaccataa
>contig00303|mgc89011 protein
cactctatgctgaaggactctctctcggacctgaagccatttttgtacacagatgttgtttggtctctgtgtgtgctacagcaggccaagccccactaccttaccccggtcctacaacaggattttgtttccatagtgttagcgggcagtccatctcaagcggagaactataggctgaagctcctccacattgctgctactctcaagttagagcatccggattcctcaaaatctaaatgctccttgagtgccctgcctgtgttggccagcagctcccccctctcccccctacagagcagtctgagagaggctttacaggatttggtgggtgagaaaaaagaggcccttcgcactggggttgacactgtgtatggatggactattgatggagagatggc
>contig00304|---NA---
tttatttttaataacttcaaataatcaagaagttcagaggtgttcagcctcgggcagaattactgtatattgagtaaagtgtatctgtctaaacccaacagtttattgtccttcccactgagataactgtgacacagtccaacacaagcagatatatatattatcttttttcttttcagatccnnttttcaaccattcatttttagttagctgtgttggaaattcctatcatattcttgagttctataaaagacggataagctgaaatcg
>contig00305|---NA---
accattatctagtccattatctagtccagataccttgtgttgttgtttttatttttattttttgctagagtccatccttatcattgtttaataattactttttagacaaattttgtttggcccaatgtaataacttgggagggaaaacgctgtgctgtttgcatcacatggctcccattctaaatgttaagttagttgaatctgaaagggatttcaaaagcagattctacctactctactcaatttatacatgtcgctagaataaatgtgcacctaccagtgtatatgacctgacagtgattgtgtgaatgtgcatgtgtgcctattgcacaagtatgaattttt
>contig00306|---NA---
atgtaaaatacacaatagcttactgttaatagtcaaaatgccacatcaaagcctgcatgtgagctgccttagcacttccaggttcaaactgtcttctcatgtatgtttcaaagagatctggtggggaaacgttagcaataaaggcacactgaatgggttttaatgttcaaaggagttcaaattattttattgctttacatgcgagccttgtagggataattggagtcgtaagaattgattctg
>contig00307|novel protein
attcatttgaatgataaaaactgtgaaacgctagcgaacctgcacacagaggagttgctcttgagtttgaaccagttttttttttttcctctttccttcacgttttggatttacacacctgaaggagagacctcgtcgcacttcacgaaaatgaatcgtgtcccttattgtggcagctggttagcatgtcaaccagaataaacccaatggctttctgcgaccctgcctgcctctttctgcggaaaagaacatgaagcaggtggatattataaataaggaagaattagataaagaaagatttcaagttcactacggagtacacagcccaggcaaagcaaagcgattgtcatccgtcaagaggaagggttgtccagtggtggaggtgggcttgaagctgcaccgcaaaacatcagatgtaggccgtgaccgtgaccgcggcatggccaacaaagaaaatgagctgacgtgctccgatgatgtgcggggcatgcactataatgacaactgcgggctcccagtgaactctgcagaagcctccaagatggcaggggccagctccaagtacagcgactttactgagctatcaaaggaccatgaagctatgactcacgtccttttcggaaggaatctgcgactgaaagtagctcaaacactatggcgaagaaacgccagtgaattagtggcctacctaataagaattcaagacacgggggtgctgcttgactgcttacctgtcttaacaaacgacattcaaactgaagcaccatgtttgtcacttggctgctgcgttgacctcatgccccaagtgaaagtgattcttgccagtaaatatgaagaacacataacggtgggtttacactgggttcaatccgtcatcaggaaatggtggccagaactttctaagaatgagaagagactgcgggacagtcgttcagaagacaggaatattgaagtcatgaagcagcggctgaaggacttgtggaaggaaggagcccggttatgtgtggttccaggatctacgggagaactggcaaaggccatcgggggttatctatcacagctgccctgacagttgtcaatgtagcactctgaggatgtgaccactactgccagatcatggctgtgttttgaactgataatgacgccagagaaatggactggttcgttctgcgacttcaactcaaacctcttactgggactgaacttgacaattcagacaactccctcggttagagctggagactctcttgaggagggctgtgagagcctttctgcaaaaaaaacccacagcatatgactgcttcacattgaagtggaccgtcttgtgaaggggcatgtttagtggacctccatgagactgggtgtaacgtcgctctatgaagtgccaagctctttgtctctcaatacaccactcattgccattgaatgcacttgtggatgtaattaatgctcagctgttttgatgttttgcgcctggatccaccggaaacaggaacttgaatctgctacagtcttaagttattagagcttttcttgtttttattttgcctcttcatatgacatttgactgtgtaatgtaaaatgtaaaaacaagtgattcttttaatcttcttttaaataaatttgctaaaaa
>contig00308|sec13-like partial
accctgctggcctcatccggggatgacggctgtgtgcgcctctggaaagctaactacatggacaactggaagtgcacaggcatcctgaagggggacggcagcccgctcaccggctcgtctggtcagcccaccgccatgagcaccgtggtgggctcctctgttcagacctcccagaatgccctgaacgggatgtcggcaggaaggtaggtggtgtggtgcgactgacgccactcacccagcccaacctgagccagtcagaactgacaacttacaatgcctcac
>contig00309|phd finger protein 5a
cgacaatggctaaacatcatccagatttgatcttctgcagaaaacaagccggtgtcgctatcgggagactttgcgagaaatgtgatggaaaatgcgtcatctgtgattcctatgtgaggccgtgcacactggtgcgcatctgtgatgagtgtaactacggctcttatcaggggcgttgtgtcatctgtggagggcctggagtatctgatgcctactactgtaaagagtgcaccatccaggagaaagacagagatggctgtccgaagattgtaaacttgggcagctctaaaacagatctgttttatgagaggaagaagtacggcttcaagaagaggtgaagacgctacgtcccagtaccttttttttttttaaagtgtttctgtatttttatttttttttggaacctcaagaaacattttgtttgacttgtcaataaagctctcttttatatttctcacaaaaaaaaaaaaaaactgag
>contig00310|thioredoxin reductase 3
aacagatgctacttccaagatcatctgcaataaactggacagcgatcgagtcattggcttccactatctgggtccaaacgctggagaggtgactcagggcttcggcgcagccatgaaatgtggggccaccaaggagcagctggacaacacgatcggcatccacccaacctgtgctgagatctttaccactttggaggtgaccaagagctccggtggagacatcgcccagtccggttgctgaggttaaac
>contig00311|biphenyl hydrolase-like (serine breast epithelial mucin-associated antigen)
ggaatcacagctctgattgcggcagcgaagaaccccgacctgatcaacaagatggttgtatggggatccaatgccttcgtctcccagcacgacctcgagctttacgatgcggtccgtgatgtctccaagtggagtgcgaggatgaggcagcccatggaggaggtgtatggagcagaagtgtttgctaaaacctgggaggcctgggtggacgggatcgcacagttcgcaaagagaccagaagggagtatctgcatggagcttctgcccttaatcagctgtccaaccttcatcatccatggacaaaaagaccccatggtgcccagcttacacccacagtacctcctcaaaaacatcacgggatcacgattacacgtgatgccggagggtaaacacaatctccacctgaggtatgctgaggaattcaacaaactggtggaagattttctggaagattgagcaaataacaataaaaatacactaaga
>contig00312|---NA---
gactagaggaacaacaaagaatgagaattgaggaagaagaaaaaaggcaaagagaggaagaggagagaaggagggagaaggaagagagggctcaagaagagagcaggagacaggaggaagaggagagggctaggagacaagaagaagagcgtgaaagattggcagaggaaaagaggagactagaggaacaacaaagaatgagaattgaggaagaagaaaaaaggcaaagagaggaagaggaaaagattaggaaggaggaggagaaggctcaggaagaaagaggaggagacaggaagaagaggagagggctagaagaaaagaagaagagcgtgaaagattagcagaggaaaagaggagactagaggaacaacaaagaatgagaattgaggaagaagaaaaaaggcaaagagaggaagaggaaaggattaggatggaggaggagagggctcaggaggaggagagggctcaggaagagaggaggagacaggaggacgaggagagggctaggagacaggaagagcgtagagtagaagaggaaaagaggagactggaggaagaagaaagaagaaggtttgaagaagagaaagttagaaaggaagcagaggaggggattaggagggaggaggagagggcccaggaagagaggagacgagaggaagaggagatggagcatgagaaaaagagaaagctagaggaacaagaaaaaaggcaagaggaggaaaagaaaaggattagggaagaggaggagaaagctagaaaggaaaaggaagaatatgagagattggcagaggaaaagcagaaacaagaggaggaagaaaggaaaagggttgaggtagaggagaaaattagaaaggaggaagaggaaagggcaagggtggagaaggagaggaggaggaaagaagaggaggagaaggttatgagacaaaaagaagaacatgagaagttagcagaggaaaagaggagactagaagaactagaaaggaggagaattgaggaagaagaaaaaaggcaaagggaggaagaggaaatgattaggaaagaggaggaaaggaaacaaaaggaagaagagagggctaggaaggaaaaggaagaacatgagagattggtagaagaacaaatgagacaagaggaacaagagaggagaagaatcgaggaggaggaaagaattaaaaaggaagagcaggaatggataagggtggaggaagagagaaagaggagacaagaggaagaagaaaagaggattattgaggaagaggagaaaattaggagggaagataaagctgaaaaggataggaaagaagaggaggccaggaagctggagaaggagaagttaacaagagatgcagaagaacagaagaaaagagaaagaatgaaacgaaacacaaacctgcagcggtgaagtctaaagtggagagccctgcagaagtcacctctaccaatccatttgatgaagacttttcaaataatccctttgaggatgctgctgaaatatcaactgtccaacaaaggaatcaatctgctgcatcatcaaagggaagtaagactgcttccactgatgaaaaggatcttattagtgctcaacgaaagaagctaccagctcctaagcctccaggaagaaatccagcagagagacagactcagagggagcaggacggatctacgcgtcatctggcacaaattaacaagcagagcaaagacaaagacgtcaaaaccgtcagcgttccccctcggcgctctgtgcaaatgatcgctcctctgagtaggtctcccaaagatgcaaagaacacccagagcttgactcaaagtagtgcaaccaaaggaacaacaaatgttgccaaacacagtaaacgtctggcaccgactacacctcgttctgtggaagaagggccttcctctgaacccaaaacggtctcg
>contig00313|---NA---
tgatttggctgatttggcttaactttttttgggtgggagggctgtgtttgtgaaaaatatccaaatgaaatgaatcattagttgagggaacagggatctaactgcacaggcacttggcagctgtctgtttcttgtcagcccactggcagtaatggccacagcaaatgctttcaaagctaaaatcaacaatccttcgagatttggtgtactactaccttctgacgggatgctgccttacggccagtggctgccattttgagaaccttaaagactgagacaagagcatcttgccccagattgggtgatttaattggatagttagtggaacaaaattgtctcattctttaaggtctttttaaattc
>contig00314|timeless interacting protein
aagatggagaactgggcccaccgcttgtaccccaaactgcagtttgaagacttcgttgacagagtggagaagctcggcagcaagaaggaagtgcagacctgtctcaaacggatacgactggacatgccactgacacatgaggactatatggggaacgacggtgaagaagcggccgctcctgaatcgcacatcttcggggacccggatccgttcaacagcaccagcttctccaacgacctgccgatccactccaccccggctccgcccgccccgcctgct
>contig00315|atp-binding sub-family f member 2
gaatgatttatggtttatttagatgtcatgcgcttggttttcgatctttgatttcaagtgctccttgtatgccaggatgtccctgttccactttgtgatggtttgattctcacacacccagatctcctgagccacctgttgaattagcctgaagtcgtggctaactagcatcatgccgccgtcaaactcgttgatggcgtccgccaacgcgtcgatggtctcgatgtccaagtgattggtgggctcgtcaaggaacaacatgtgagggttctgccaggccagccaggcaaaacacacccggcacttttgaccatcggacaagtttctgatcggactgacctgctgttttcctgtcagcccatagcgaccgatgatcttcctcatctcctctttttctttgatctcagggtaacacttcatcatgtactccaaaggagacaggtccagctccagttgctctgtcagatgctgatgatatctgccaatcttgacgtgagaatgtttgcggatcatgccgtcggtggggaggagttctcccatcagcagcttcagtagtgtggactttcctgctccattgggtcccaccagagccactcgtgtgtccaagtcaataccaaactccaggtttgtatatatgtgcggtgtgttgtcactgtacttgaagctcacattctgaaccatgataacaggaggaggaatcttcccacagggaggaaaataaaatgacagagtcttgtcattcacaactttttcagtcaagccggatgccaccatcttctgcagcgtcttctctttgctctgtgcctgtcgtgccagctttgcggagccgtgaccaaacctggcaatgtaattcttcatgtgtgctatctggtcctgctcccagttgaagcgcttcatctggttctcttccagctcctctctggtcttcacatactggtcatagttacccgtgtagtatttgagttttctctggtgcaggttgatgatgttggtgcatacaccgttcaggaagtcttgagagtgcgagatgagcaccaggattcgcttgaacgttttgagctcctcctccaaccacacacaagcgtccagatccaagtggttagtgggctcatccagcaacagcatgaagggcttgatgaacaaggctctggccagagcaacgcgcatcctccatcctccactgaagtccttcattttcttttgctgcatagcactggtgaaacccaaaccgtgaaggatccgagaggctcgcacctctgccttgtctgcatccagctcctccagacgctcgtacagctccatcagcttctcacactcggagtcctcggcggcaagtctctccgcctccttctccagcatgatcctctgttcgtccacctccatgacacaatgcagagccgtcttctcgctgggggccatctcccgggtcaagtggtaaatatcgatgtgctctggaatgggaatctcacgatgcccgatggccgacaacagcatggattttcctgtgccgttgaggccaataagcccatagcgtctgcctgagttgagctccaagctggtgtcggctagaagctcctggccgtggaaggtgagcgacaggctgctaacgtggacatcagtgctgttggggtgcgaggccaggacgccggtcactgcccgcgcctcggtcttcgccagctcaaattcatccagctccttggtcaaattcgcaatgccgttgctctctgctccattacgctgggtctctgcttgctcgccctcctcacttccatcttcaggttttttggtacgctggcgagctttggcagcctccttcttctttgctgccttcttcttggctaggtcggatggcatggtcgtggaaggcttgataacgggattactggtctccggagcacaccgacgactcgtgtccacttttcgcc
>contig00316|egg envelope component zpc
aggagaatcagtggtaatacactttaagttaaggttgtatttttttaagcgtaaaccttaaaataaataaatacataattaaacttgttataagacttcagggcatggtttacctcccactgtttctcatgctgccgttgtggtcctccactaatggtggagcagtaaaccgaacaacccaggtgatgagaaaagtttcccggagagaaacaccgactcttccgccgccgtacctgcacctccccgtgttcgtggactcaaggctgccgctggtggagaaggagcacttctctcccgccagaggaaccggacaggagccgttacctgcgtccgtccgggagctcctactcccggttcggccgaataccagtccgcccggcgcttcgggtgtttccgtgaagacttcatgtcagctgcaaaagatgcaggtgcaggtgccgaggagcattttgggcacaggtgaactacactctcaggtcaaactgggcacatgcaaggccagtaaatctacaaaagatgacctgtattttgaatatgacctcggcatgtgtggaaccaaacgcacgataaataataaccaggtggcctattcaaacacactacagtatgacctgccaagactccaaggaccaatcaggcgagctgtgcccttcaccctgcctgttgcatgttattataacaggtaccaatactcctacaaaattggctacacaccaaagatacagatgcgcaagatcttcaaaccaatgaagaacagagtaaagttcattctgactccacgaaatgctcagtgggaacggctttctccatcagatcagtatgttttagggaaccccatgtactttgaggcagaggccccctccatgtcccaagacaaaagactgtacgtccacttgtgttacgcgacacccaataagtcccatacctccaagcctcagtttccagtcataaacaactttgggtgtatggttgaaagcaaggacagacgctccagattcatctcacacaaaaccacttctgtgagattctctgtggatgccttcttgttcaaaggaatgacaggccagcagctctacatgcactgcagcatgtctgtgggcggttctgccccaacaactacagctaagtcctgcaactacgacacaaaagcaagaagatgggttgagctgtatggatcagactcggtgtgcacctgctgtgactccgactgcagctctgctgtgtccacagtgaccaaaataatcagcagcaggtcatggacaatagagcccaaagtgaaacctaccacaaccccaaagaggaagacggtttccaccaccacaacaacaacaatagcagcagcagcacaaccagagactaccagagaggtgaccaaaaggaggaccacttcagacgtgaaaaa
>contig00317|---NA---
taagcaggagctgctccggtttggcgaaagaggagatgcgcaagcaggagctgaggcagagagtcagggtgtctgacaacgaggtcatggagggattccgacgtatcatggcagccaggcagaagaaacgcactccgaccaagaaggaaaaggaccaggcctggaaagcactgaaggagagggaaagcatcctcaagttactggatgggtagtggaagaaacagtttgtgtctggtttttatccagataaaaacactgtaagaaagaagattgacacagtcagctgttacatggt
>contig00318|mhc class i antigen
ctgaatcacccctttaaagaagtgtggcactctctgaaaacactgctgagtggcccactcaaagtactgaggataatcttcaaatatttttttcacccagtcctgttttgcctctaatatctttttgttgccgtcgcagtacatagccagacttccatcaacttctagagatcctacaaactctgataagtttgggactccagtggatccagttagaaaaaacgtcagagagtgtttcactgcaggacaaacaaagttt
>contig00319|set domain-containing protein 8
cacggtggctacagagggggacatttaatagactccgtgtcttctttgggtttttattccgggaattgacatggcaaaagggaagaaaaatgtgctgagaaccgaggacactgttgaacttaaagtcggctcacggaaagagacaaaggaaaacaaaccagcaattaacaaggactgcgtaggtaaagcgcagtcaaacttcccgagtgtacggagtccaagcaaacctagatcccctctgagcgacagttcaagcatgttgattcaggaaggaaacgaatctgatgcaaataatcctgacgtgtcaaagctaaaaaaagacctacctaatgaagcaaaatctgagagttatgaatccaaagagcagaaacctgaaacagctgctccctgtcatgggatgagagaacaagctgctgaacaacttgaacaaaaagagtccgtgatgcactcgcatgccaagtctgcagcagacgccaaagtttcagcatccaagagtcggagtagaaccggtcgcagactcggagcaaaaagggcagagaataaagctccccaaaacagaaaggtcactgactatttccccatccgacgaagtaacagaaaaacaaaagcagagttaaagaatgaagaacacagacacattgatgacgtgataaggaatgacattgaagaaggaatgcagatcaaacacatagaaggaaaaggaagaggagtatttgctgtcaagggtttcaagaagggagagtttgtcgtggagtaccatggagacctactggaactggcagaggctaaaataagggaggcccagtacgctcaggatccccaaacaggctgttacatgtactatttccagtatcaatctaaaacatactgtgtggacgctacaaaggaaacaagccgtcttggaagacttatcaaccacagtaaaactggaaactgccagactaggcttcaccccatcgatggcacccctcatctgatcctggtggcttcccgagacatcaaagcggaggaagagctgctgtacgactacggtgatcggagtaaagcctcagtcttggctcacccttggcttaaatactgaatcccacacgtgttcatatttcagattaattggtgcttttttcccccccctttccttttttttaagtataaaagatgtttttgttttaaatggaggctaaagcttcaactcatgaagtgtatttttgctacagtttttatgacgcttttatgtatttttttaaaaacctaactgtagcagattgatgcgagcttgaaaagtatttctcctggataagaaagaagtgtttcaaattgtccatggagtttccttttgtaatgaatatattgacaattcaatttcactcttgtaaattattgcctgtgctgtaaattgaggaataaaacactgttaagttttcattccaaaaaaaaaaaaaaactgagcgggctggcaag
>contig00320|---NA---
tccacactctgacatcgctctcaaacgctgcctttaatacagcagacagctgggttcaaagcaaaaagaacgaatcagacagagatccatacgggcagcgtctctggcagcagcaacagctacgaggtttaatggacgcctcgagatctaaagcccctctgaaatctgctttctgccccgaagacccgcagaagattcagaatattcttcctttagccagaatcagatgaacagaaacatacattcagttccttctagagctgcaacaactgttaaattaatcaccaactattctgataatcgtttcatcgtttttaaagaaaaaaatgtcaaaattctctgatttcagcttcttaaaggtgaatatttattatattttatatattattattattattattattatattaacagtaaactgaatgtctttgggttgtggacaaagcgagatgaggatgtcactttggatg
>contig00321|---NA---
tgtcgcgggacgtgtacacacagcagaaaatggaaatcctcacggccttgagaaaacttggagagaagctcacttcggaggatgagacttttctcactgaaaacgccacagctactctgagccagtttgaaaaagtgactgcaaacttaggatctgaagacaaaattatggctttagctagttctggtgtgaaaaccaagacatagtaattctacgaaatgttcattttaactctgtctaccaagaaaacaatgtaccaattgatcattgattttgtaaataatcagtgcacttctaggtgttactgtagatgctaacactttttaacagtattgttttatatcctgcgacttttgtaaatgtcttttatttgtccagataggtgtaatagtgtattattggtacgagcgtgggatttgttgaatatgaagatgtacatgaatgtgaaggatagtcgaggcagttcaagagaaatagtctgctgtgattcgtttctcattgggttgctgtctgtttttaggatcttgatttcctgtatgagtgcttcaaatgatgctgccaaatgtaattttattttaactaaactgtgctgtgtacagggatttggacaaaataacagaagtactgccagaaagagaactttgaaataactaaattacactacagaggccctaacactagtaggtcaatttgtatgcagtacacatacagtatgacttgacaatgtgcatcagggtgtcagttcaaacatatcagacaatcacctcttttagtgtattttcaaagcaatgtacatcaaatttcctatttcagattttaatctttgtcttaataaaacatatgctttttaaattggcctcttaaagtcagtgtttgtaagaggactgccattttgaaagtgaattcatcctgtgcaactccagtattaagatgcatgacgagttgaaaagcaccaatctggacggagtcgttgaccagtttgcttgcaatgtgactagaaatcttctgaatggattagatgccatctgctaaacgttgcggagggtcttgagatggtttcagcagccatctcatgagagtgagtcagtttgattaatagtctgttggacgtttaacaaccaaggaacatgaggtcattttacagtgccagatgcattctgcactgttgttcatgtcctcgctcggctgaacgataaaaaaaataaatgaacaggatgaaataaaaacactttccaatctcttcaaatgccagacgtaagagtgattgagctgttttaaagaatgtaatcgatggctgtttgaaggatagagtacattcagcattttaaatacacattgaggactatactttgtctggttctggatatttatgttgtttctattattttgtccacactctttatttattgattatcaagcatttcaaactaactgctttagcagacagctgttattataaatttgcagtaactgagttcaatattgccttagtatttcattttcatgtttagttgagaagatgtagaatttaatgtcacaatgtttacaccattgatcataattgatattcagctttgagtgtttgtttctctgtaaataaatcaatgatcattgttttaaaaaaaaaaaaaa
>contig00322|myosin light chain kinase
ctttttttctaaaattcagcctttaatttcaatgtctttaaaacatttacatatgaatgacattagtatgtatgtgtgtgtatgtgcaaaatgtacatttttttatgtgacctgtatgatgttgagttcagcccctgtatcatgatattactttctttcagtacaacaaaaccttgtgcattggtaattgaacattaaaaaaagaatgcagacttagtaagtgctctggtgacttgtgaaacaaagggctctgtgtgtgtccaaaccttactatcaccaagaccacagtacacccctttttgccttgaaattatgtgtaagcagcctttcatgcggcagtgaataaccgtccacccatactgacatgtccaggcttcattcatcatcactgaaattagtctcctcctttccttccaaatgacaaaaatcttaagtggttgcctccactggtgttcttcacagtcacatccccactttcagtttggcagagcacattgcttccccaatcttgttgctggccctgcacacataaactccagagtcagaaggctccaaatcagccacaaccagagaacagagcccgtcttcatgttgtgccatgttcactctgcgagattcagacaccggcttgtcattctgaagccacttcacctccggctttgggtaaccattgacaaggcatgttagctgagctgttgctcctttgggaagggtggtgtccttcagggcctgctggaagcgaggttcactctgaagctgtttatccaacgactggatggcctcctctgcctcttggctccagcctggctcctctgaggagctgccaggagagtctggcctgttagagaggttagccatccgctgtagggccaaaacagccttgccagttttcttccacttgcgcttggccaaaaagcgtttcatcttccccttattgagggacttagtgggtctgcgggtcataggggtaaaagagaccatccaggggtgggcgagggccccggcacatgacaatctgcatctccggtcttttttcagcagggagctgataaagtctttagcttgatcagagatgtcctcaaaactctcctggtcaaactcatagcaggcagtagtcacaagagcaagagtctcagcatcgctgttcccctggaagggagattctccactgagcaaaatgaagcagatgactccaatgctccacatgtccgtctccaggcccacaggctcatagttgatcacctcaggggccacaaactccggcgtaccatgcatcaccatgagaggtttatgctcctccagtttactagccaagccaaagtcaatgatcttgatccgtgtaccagttgtatccacacagacgatgttctctggtttgaggtccaggtggacgatattctgtttgtggacgtactgcatggcctccaggatctgctgcatgtagcgggcactggtgggctctgtgtgctcaaagttgtcatccacgatgcgttcaaaaagctccccacctgcaatatactccatgaccatgaccatctctgagcgtgtgtcgtaggcagccagacactggaccagttttgggtggtgaagacagttcattagctcgatctctttacgagctgcgtccctctccttggaggttcgggcgcggtagaacttacccgcacacacctgacccgtctctttgtgggacaaccggaacacttggccaaacttcccaactcccagcttctcatgcacactgtagtggtccttgaccttgtgcttggtgtcaatggtcaccgtgatgtacgactcaggcgctttcttcttttcctttgcagttgccatcttgatacactcagactcgtggcttggttcgccgacccctgctgagttgtaggctctgacacggaagcagtactgcccctgaggctcgagacctgagcggacgtggtaggatgtgtttttacaacggcttattacttcagtccagctaccaggctcgtccaggccctcttgtctgacctccacgatgtagcccaacacggctgtgcctccgtcatagctgggacccgtccaggacaggaccagggactgacgggacagctgggaaacaacgggttgggatgctggtgggtcaggtcggtctatgacactgagggagactgtatgctgggcagagccttttctgtttcgtactatgactgtgtacgagcctgtgtcggctggacaggcctgagagacctccacatcgctctgtgtctcactgctcctgacagacatcctcggccctcctactactaccttgtctttgttgtaaatccaacagcatgcgacaggaacagagctgctcctgaactcacagtgtagccgggcctgctctcctacacgaacctccaccttctctggtgggtctagaaactcaacaggaggtcctttgctagtggagacttttgtttgacggtctgtg
>contig00323|tetratricopeptide repeat domain 9c
cgataagaaatggaggctggagaggagagcgtggacgtggagggggcggcggcagcagcagcagaaccaggcttttctggataccgacagacttccacaaaaccggtttgggcttcgctagaggaagcggcacaaatgaaaacagaagggaatgctttgtacagggagaagaacattcgctcggccattgggcgttatcatcgcgccctgctggtcctcaggggcctcgactctgatgtgatgacgtcagtgaaaggttttggacctgagacacctcccctcacacctgaacaggaggctgcactgagaaacacacaagtggactgctacaacaacttagctgcctgtttgctgcagaaacagagtgttgactatgctcgtgtgcgggagtacagcctgcgggtgctgcggtggcgaccaggcgacgtcaaagcactgtacagggcaggagtagccactctggagatgggagatgcacagaccgccaaacagtatctcagccaggcctgcagagagcagcctaatgatgccaatgtgaggaagcaactgcagagggccgaggagaaactgaatcgggagttgcaaaaagagagggccatgtaccgaggcatgttttcctccaacctgaagagcagctccggagaagagattaaccaaaccaacggagctggcgagggagtttaaaacctgtcagctcagccagccaagtaaagcctcaacctgagagagactgttcaatctcatctgatcacaaaaccaactgcagaatgttcacacaccttcaatctctcgttatgttactgtgtctccttttaggtgttaatgaagggagcatagtacagtaaggactgtacatcatactgaatgctggaatgtggtcagtcggaaaagatgtcgctgctgaaaatagaaaggagaggacagaaaaatgcgtttcctagcaacacggaaacaaagctcaaaaagagcaagagtttggatccgctgaaaactaaagtgagactcttaatgcactactccaagttcccattatgcctttatggttgcagttgtctggtcagtgctgtgaatgttgattttgagagttttcgaataaaatattttttataaat
>contig00324|---NA---
tttttttgacggtttagcatttgattacctctgtttaatgaaaaacaacctatatttattagctttgtacactctaatgtaaagaaatatacatgcgttttcttccatgaaaccacacgagccaaataaaagtctcaaatttacttaaataaaacaactcaggacgctctcagttaaagttcttttctctgagctgaaatcagtcgtcgctctggcttcagatggttttcagtctcttcgtctccacctggtgcgtcgacgcctcctcctggtctcttttggcaactcggccggcgtcggtc
>contig00325|qil1
aaccccttgagcacagagaacagagccgggttgcccttcagtggcgatatcaagacagccttcacaccaggagtaacagtacgtgagaggaaactacaccctgtggaccatggcggcaagaattctgcccgtagtgaaactggccaccaaggtgaccattgcaggaggagctgtctacgttgcctatgactccggtctgttggggagcagtgagcagggctcagaggctctggggaaggccaaggctgtaatcccccccgccgtagaggaatggatgaagtactttggcatggaggctcaacttccaaccatgcctaagattgaattctcccctcttcagtcgtggaactctggagtgcggtggacaatttcatctctttcagaggctccaacaaaagcaagtgattacacaaatcagggattgcagtacctgaaagacctcaccaagtgaacaggaactctctggtcaaccttaaatttataaatcttttgagttttgcacttgaatgacattacctcttcaaaagttgtagcccctgacaagaaagaaaaaacacccaacatgaaagaaaaatgtgtgttgaaattcagctacaaggagtgtagtctcctgaatgggtactgtggtcctctaaatgatagtggcattggttgggagtcgtattgtacataatgctaggaagcaatatgtgttttaaaagaaattgttctttggttttgtgtgtaccatcaaacctaattttgctcagaactgtctaatatacaatattttacttccctttgtgctcaaaccatccaaatattatgaagagaatgtctgatgtgtgtgtatatatgcagtttcaccatttgtgactaaatacatcgatc
>contig00326|acyl carrier mitochondrial precursor
aaaaaaactgtgatataaccttgtttaatattgttttatctccaagctcccaaagcacatgttcatttaaatacagtcaaacacaacacacggcagccaacaatgccgtaatggacagaagagctgacgggaggaagtggataatggtttggtgcagatctgcttcacgagaacttcctgtggggtcacgctggcgtcaacctctgtagtgaactatagaacaggctattcataaacgtccttcttgtctgcgatatattgtacaatttcctcaggactcatcaacttctctgcttctgcgtcagggatctcaaagccaaactcatcctccatggccatgatgatctccacctggtccaagctgtccagacccaggtctttcatgaagtgagaggatgtctgcagcttctcggggttgatcttgtcgtagagcttgaggacatacatgacacgatctctgatgacctctagggtgaaggggggcaagtctccatactgtcggcaaaacacgcccactgaggggacccgactctgtccgagccaccgcgtcctccggctgtccgcggcggaggagaggggtcggtggatggctactgccggggcggcagcggctctcaccgcagggttaccggagcagagcctcagcgagggccgggcgagcgagcggacacactgctgcaggacacgagccgccatgacggagaaaagtgactggctcccagcg
>contig00327|translocase of outer mitochondrial membrane 34
tccgaagaggaggacttcctttgcttcctttgctgcgtcgcttttctctgtttgaaccagcggagccgataatcgttaaaaagaagaagatgcctcagaaacagaagtccaagtcctgggtggacctgaaacaagctggaaatgaaagtttcaagacgggccagtacggagaggccaccaacatgtacagccaggcaatcaaagagctggagaagggtaaaaagaacccggaggatttgggcattttgtactcgaaccgtgcagcaagctacctgaaagatggcaactgtgcagaatgtgtcaaa
>contig00328|translocation associated membrane protein 1
tgaaacaggagctcgacaaagtagtgcaacactagcaggacaagacccagacggttcagattcagaatgtaggcacctgcaatgtggaccaggtacaggaagatgtacacaagttggcgtggaatatcctccttctttgtcttttggaaatacagttctgggagagcgtgtaaccagtagcccagctgacaaatgaagtagaatttcatctggaatggcatcagtgtatggggataaccctcccacagggtgactggattggacaggaagttttcagacagcaggatgctcacgccccagccgaaggagaataagtaaaaagcgctgagttggcctgactcattgaatttgctgtgcttcgttttggagaagtgtttcttccggttgattttatccagcacatactcctggataatggcatgcatgatgatggcaaccagcatgtagaagaagacagtggccaggtccttgatgccatggtggaagtggttcacagccgtctcctctgggccatttgttgatatggtgacattgtactggacagttatgaacaacactgcaaactttgaggtgacctc
>contig00329|---NA---
gtctcatatgttttcagctctttgcctgttttcctatttaaaaaaacattgatgtaaaaaatattgcattatttgaataaataagatccgctgtttaaaaaaaaa
>contig00330|---NA---
aaaatgatttttaaaactaaggctatatatgccctacagggaatatattaaaaatcccatatgcacacagtaacatatatgtgtaaaaataaggcaactttgtattgtggttggatgattagaaaggctagccattctttacaatgttttcattaaatattaatgttcacacagcttgtatcccctgaaaaccaaactgctaacacggatgctcaagggccaacagtgacacggagcagcccccagtattcactgatttactgggcagcttccactgtgaatgtgaaaggtcaaatgaactgaatattaaggtgcatctgtattagtc
>contig00331|spindle pole body component 25
ccgttgcatcaaatcttagcggcgtgcctgagagataaactccttcctgatgtttgccaggaatgctggtaagttattggtctcctgaagccggctttccaagaccggcaaacactcgagcacggggtcactcgacacaatctggtatgatccatcttctttaatccccattgtgacgacgtaggcgctgtcctgatccgaagggttgatattccggaaaacaaactgcaacttttcaccgttggccgattgcgttttgccgagaattgttcgtatctccatccccaaatgatcctgaaagaccagtctggctttctgcagattcctcagtctgtctttgtt
>contig00332|heterogeneous nuclear ribonucleoprotein a0
tttgcgccctgttgaagtcgtttaactcagctcgccatttttttttcaaacatgtctgaccagctttgtaaacttttcgtcggtgggttgaatgtggacaccgacgacgatggcctgcgcaagcatttcgagcagtacggtacgctgaccgactgcgttgtcgtggtgaacaagcagctgcagcggtcccgctgcttcggctttgtaacctactccacaccggaggaggccgacgctgcaatggcggctaggcctcacaccgtcgacggcaacgcggtcgaggtgaagcgggctgtggcgagagaagacgccaacaaaccagaggccctcgcaaaggtgaagaagatcttcgttggaggcctgaaggacgacatcgaagaggaccatctcaccgattacttttcccagtacggtcaaatcgagaaggccgaagtcatctccgagaaggagaccggaaagaagagggggttcggctttgtttacttcaccgatcacgacgcagccgacaaggcggtcgtggtgaagttccacaccgtcaatggacacaaagtggaagtgaagaaagccctgaccaagcaggagatgcaggcggccaacaggagcggcatgccgccgagaggcagaccaggtagaggcatgagggg
>contig00333|transcription initiation factor tfiid subunit 9
tttttttttttggactttaattcagtttattgtgaaaatggaacatcagcaggtttcgtctgtttgtcctgctcgtactgctccactcctcctctggttaaacgtttagaaaactaacactaacagcacttacagttcttactgagcctccgtctggatccgctgcaggggccatttcttttaaacattaaaaaggtgatttgtttttgaaaaagcgccgccgtcataaagcgtcgtagtcgtcgtcgtcctcgtgcttcctcttcagcgactccccggcggagttctgcgacaccatgttggtggtgatgaggatgttcttggagccgatcagagacgggttgatgaggacgttggagacggcgggcgtggacggcgtggtggttttggtggtggccgtctgagagggcggggggatctgcacggtgaacctctgacccgtcagagacaccggagctccgactttagtggtgacggattggactgacggagttccgagggtcggcgtgctcggcctgctggagacggcgccgacgctgaggcgaggcaccgatatcctgccggcagacgacgtcaccttcttctgtacggacttgagtctgtagttgggcgccgtcagacagtagcggtccggaggaagacgggggccggtgtacggtttgatcagcggcagaggagcctggttcttc
>contig00334|---NA---
tttgaattaaacactggattaatatgttatgaagcccaactctatctacatgcagcaaatctgagcaataaggggggaaaccagtggagaagagaatgtaaaagttgaaaggaaaaaagacgtgtcacggcacgatttaatcaaactgaatgtagtccaagtttagtgtcatccagggagcaatgggaggatgtgagcatgcttcctttgtattattaagataaataatatgttacatcctgttaacaatagatttgtt
>contig00335|---NA---
cgatcaggtggcaggcgttaagaataactatacagaaatagccaatcttctcactgtcatatggaggtattagtattaaactgagagttttacatccagttaaaagctcctagtagtaggtttaactgaagatgtgtatgtaccatcactcaaaggcattcaattgaaccacgtgtgcatgcaaacacactcagaggtatatcattatatggggactgctgtcacacacagattgataagttcagacgacaaaaagacttaaagatttaaacaaagagaggaaacagctgcgctaagtctaaatgtggtgataaactggctaagtgtccaacaaagattagaaacaaataattg
>contig00336|---NA---
tgaaggctgatgacgttctgtgtgtgtgcgtgtgtgttcccgtgtggatcaacaagcttattctcaataatgagatcacaattaaccctgtgccaacatcctcctgtacgctgaaatatgactaaaaataaaccccctcctctgggcaaggaaactccttctgaccagctgattcactaagccctccttgtggatggttgtttggatggatatggaaatgactaatgtcttactttgtaatgtaaatgatttataataaagacttcaacccctaaaaaaa
>contig00337|---NA---
cggacagtcgcgagagtcacagggtttcacgcgctgcagcgctgaacacgaatctatccggattattctgcccttcaaactcggatatcgttcacaaattcgtcgctgtgcaacaatgttgagtggtttcagcagctcggaagcgcggacaggtcctcagtgactgcagtcggcccccccaccaccctcctgcaccaaccattgaagtgagtccaggagtgtgatccggctcctccctgtccctcacgctaccttcaaagcgtctccaacaacacacactttttgctgccaaggatacagaaggaggaaggaag
>contig00338|transmembrane protein 49
acttcccagagcctccctacccagaccagattgtctgtccccaaggcggaggggtggagggaagtgtctccctcttctcaatcatgtcaaaggtccgcctggaggcctgcatgtggggagcaggcactgccatcggagagctgcctccatatttcatggccagagcagctcgtcagtcaggagctgatccagacgatgaagattatgaagagtttgaggagatgctggagcaggccgagggcgctcaggattttgtcacaagagcaaaactgggagtgcagcatatggtgcagaaagtgggattctttgggatcttggcttgcgcctctattcctaatcctctgttcgacctggctggaataacttgcggtcatttcctggttcccttctggaccttctttggagcaactctaattgggaaagccatcatcaagatgcatatacagaaactatttgttatcattaccttcagcaagcacatagtggaagcaaatggtgtcactcattgggtctgtgcccaaagtgggaccatcactccagaagcccttcagtcagtacctggaagcacaaaggaacaagctgcaccatgctgggggaagtgcaccagcggatgagaactggctgtcgtgggtgtttgagaaggtggtgctggtcatggtctgctactttgtcacttccatcgtcaactccatggctcagagctacgccaagcgcctgcagcagcagaggcactcggaggagaagaccaagtgatgaagagacaaaaccaaccatccaagagactgtgtttctgctgctgctgagagcccttcactcagccccagccactctcaacttaacaacaaacctcaccccccatccattctcagaggctgaacgctc
>contig00339|exosome component 2
cgatctcatcagtgcagaggtgcagtctgtcttctcagatggagccctatcacttcacacccgtagtttaaagtatggaaaattgggccaaggagtgctggtgcagctttctccttctctcatcaagaggcagaaaacacatttccacaacctgccatgcggtgcatctatcatcctcgggaataacggctttgtgtggttgtatcccacaccggaacagcaggaggaagaggctgggggcttttacaccagcctggagcctgtcagtctgtcagatcgagaggtgatctcacggttgagaaattgcctgctggctttggctgcacacaaggtccttttgtatgacaccagtgttctctattgctatgaagtttcagttcatcaccaggtcaaggacatcttgaaaccagaagtgatggaggagattgtaatgttgacgcaacagaagctgttggaacaggaaggttaaagagcataaatcctaaccgggaccttgtacacaaaaccaagatcgcatcaagcagctacgtcagggaccacctactcgagggtcgaacgggccttttattacagcgcccctccttttgtgacagtctg
>contig00340|overexpressed breast tumor protein homolog
agagcgtttccgtttaaatccagcgtgagaagtgattcagacacaagctgggaagactgcaaagagctcaaataccgctgcacctggtccgcgctggcgccgttgctgtcgtacaataaagccggtttcagtcccagatcaacagccgagacctgagcagccaggtccagactctgagggacagacagagattttctaccagcggacagacatttacgagctgcagcaacaaagagctcctgagtggacatagctgcagaaatcacacgacacgcgatttaaatagaaaactgtaccaagacaacacacttcagtgactagacgtgtaatgagagtttaaaaatgaaataaagctattatatgggtcaacaacaagaacagaacagctgaatgaatgtaattatttctcttcaggccacctactgacacgaaacaagttattctacagaaatgtgaagataattcaggtcgacaagatgactcattttcaaagtgtaacaggtcataaatgttttatgacccataattcatgtcccttgtttcttctttgttggtccaagacaccatcatcctggcggtgttggtggccgtattttcaccaggttatgtcacaggctgaggagacatcaggtcaaaatctgagagatttcttgcaacccaaacaccagctgcaaacaagcccaggttgaccagaagattccttctgaagtcgtttctgtctgtcgcaaaccgacaggctgaactgatccactccaccaccccggaggaagagccctttttgccgtctgctccgctcatctt
>contig00341|thap domain containing 4
tttttagattaggcaatgccccattattactgcatgcagcctattgtattataacccacgtttaagctgatttaaattattttaacaggtactctgatatggcaccatcactcctttaccattataagatcccaccagtgcatagctgtacatttgtttacataatctgactcatctgtgattattgatcgagcttcttaaagcgacgttttccattcctgactgagatgtttttatgtacaagaagaatgccagcctgctgggtcaagataaacgacggtaggtgatgtgcaagtgctgcatcagtgcctggctgtctgttgccatggaaactgtctgctccagcctcccatctggtcgcagctgaaacactcttgaaatctgctgtacatgcggctccctggcgaaagagattctggccacagcctggctctgcaggttcagttgttgccctgtcagctctccctcctcaatctccaccagacctgagttctgtgcgatgatgaatgccactctgttggttcccggctgcattcgaatgaagccacactccctgtgcatcggcttcttggtctctgcgtggaaggcattgaacataaagttgatgactggttgtcccacatggctgaaggtcagtgtctctgagtagtggaaaggttttatggtaggaaaacagccctccccaggttcatctgactcccaggtacccagaagccagtctagagggaggaggactgggttcaactccactgtgtgatttacaggacacgccattaatcaatcaaactgcagccaactgagcattaata
>contig00342|---NA---
cttataaacaaacaagttagcgttactcaccaaaaacgcattgtttatccctgaggtctaacagacatgtggagttcatgccctccctcatagaagatttaacagaattttaaatcctgcattattacatactttactagtatatagtctgccttcctgattttgttggcacattagcaggaatgtgcactgcgtcacctgagataaataaaacaggacccactcggagagaaacagaaagaggc
>contig00343|eukaryotic translation initiation factor subunit e
cggaatacgacctcaccaccaaaattgcccactttttagaccgtcatctcgtttttcctctactggagttcctgtctgtaaaagagatctacaatgagcaggagctgcttaatggaaaactggacctcctcagtgacacaaacatggtggacttcgccatggatgtgcacagaagcctttttcctgaaaaggaaattccccacactctgagggaaaagaggaccgaggttgtggcccagctaaagcagctgcagtcagagacagagcccattgtgaaaatgtttgaggacccggagacaaccaggcagatgcagtccaccagggatggacgaatgctctttgactatttggcagaaaaacataactttcgtcaggagtacttggacacgctgtacagatatgccaagttccagtacgagtgtggaaactactctggcgctgcagaatacctctacttcttccgtgtcttggtcccatctacagacaggaatgccctgaactctctgtggggcaaactggcctctgagatcctgatgcagaactgggaggcagccatggaggacctcacccgcctgagagagactatcgataacaactcggtcacctcccccctccagtctctccagcagaggacatggcttattcactggtctctctttgtcttcttcaaccaccccaagggcagagacaatatcattgagctctttctgtatcagccacaatacctcaatgctatccagaccatgtgcccacacatcttgcgttacctaaccacagcggtcattacaaacaaggatgtccgcaagcgtcgccaggttctgaaggatttggtgaaggtcatacagcaggagtcttacacctacaaagatccaattacagagtttgtggagtgcctgtacgtgaactttgactttgacagtgctcagaagaaactgagggagtgtgagtcggttcttgtgaatgacttcttcctggttgcttgcctggaggacttcattgagaatgcccgcctcttcatctttgagaccttctgcagaattcaccagtgcatcagcatcagcatgctggcagacaaactgaacatgtcgcctgaggaagccgagagatggatcgtcaaccttatccgcaacgctaggctggatgcaaagatagactccaaactgggccatgtggtcatggggaacaacgccatatcaccttaccagcaggtgattgagaagaccaagagcctctcgttccgcagccaaatgttggccatgaacattgagaaaaagcaggcccagagcaccaagaacgagacaccaaactgggcaggtcaggaaaccggattttagcggcacaagcaagatggatccatcctacccgtgttacatatttttttccacacttgtctcaaggagcacagtactgctttgcacttggttcaagtcatcaccaattcaataaagtga
>contig00344|coilin
tctggtgtatagttctcagttagctccagcaacttgaaggcaatcttctgccccacctgtggaggggcagctagcaggggcatagagctgtagtcctgtttgggagcactttctgctccgttctggaggaccactgacatgttggttattgaatcagtctggtaggacggctccatggctccattatagctgaactcaaagctgccattgtgccctctggcgccccctctaccgtcgccccttcccctctctccagggccaccacgaatgggttgtgcccggcctcggcctctccaagacgactgactactacccctgcccagctgctgcatcggccgccggatgaccagctcgatctcctcctcgctgcttgaggtacaaggctccgccggtttgccacgaggaggcgccgttgcgctcgcagcctgtttctgtgcacagtttgtggactgcagggcgggaggagcctgctgacattttgagttttcacttattctccctttaggggttgtggaggttaacgctttgctttttggcgggcttttcacacgggtggcttcatcggaggaag
>contig00345|kiaa0776 protein
ggaacatcttctgtactctgtcctggaggagctggtgaacactggacgtcttaaaggaagcgtggttggaggtcggcaggacaaagctgtgtacatcccagatatttacgctaaaacacagaacacctgggtggactctttcctccagcagaacggatatttagagttcgatgcgttggtcagattggggatccctgacccctccagctacattaagaagcgcttcaagtccaacaagctgct
>contig00346|leucine-rich ppr-motif containing
ctgtacacactgaatatagtcttcatcatcaacataatcaatagcgcagaggacgtttaatgacacaatacccaacaattccgcttgaacaacagatataaaaagtaaaggatgacaacagagggatttccatggatgaaagttgaggaggagaaatctttattccttggctcagatgaatctttattccttgcttgcttgggctttcagcttctctgtgtaaaacctaaaggactcagggggctcagtgaagggcaccgtctctcctgcattgcggtaaagtaaagccagccgtttgagtgacagctcgtctaaggctaccccctcctcctgaatctgctcatacacagccttggccgaagagaagtccttatccagagcatgacatttaatcaggtatcggtactgcacttccttctcaacgtctggaaacaggctcaacgcggtcttggtcttgtccaactgtccaggagtctgagtctgacgattcaagtaggacaacagcgcctccttctgttcagccaagccggacaagcgagccagcatgaacttggcgtcctcgactttgtccatatccagcagctggtagaagaggtctacagctggtttgtagcagtcaaactggttggctagccgctctgccatagcactcaacttgtctaaggctttgtcattgttttcttccaacacttttctgaagacaaagcttgtaccggcgttttggttgtctggattagtgaagacttcctccaacaactccactgctgactccacattgccattcctgatgtgtgccagggctgtgttgttgacaaacaacatcttagctagactgctgtcatttaacaatgactgcaattcctggacacccgccacatcgccctggtttccataggcctgaagcagtctggtgatggcaagctgcgagggcgactgtttcatctccagcatagacttcagtttctcaaaggcctctttagccctgccttgcttgctgtatgtgacgatgagcaaattgttggccatttctttcacgatgaagcctggcacattagacatagcaatgtctatgactgtcagggcctcctccaagaatcccttggccaacagggaacggatcacgtggtcgtaagagacagcttttaatgacacatttttttca
>contig00347|aldo-keto reductase family member a1 (aldehyde reductase)
cctgagacgagaggacgtgttcataacatccaagctgtggaacacccgacatcacccagaggacgtggagccggccctcctgaagaccctgaaggacctgaagctggagtacctggacctctacctcatccactggccctacgccttccaacaaggggacgatcctttccccaaaaaggaggatggcaccctgctgtatgacgacatagactacaagctgacctgggctgccatggagaagttggtggagaagggcctcgtcagatccatcggcctgtccaacttcagcagtcggcagattgacgacgtcctgtcagtggccagcatcaaacccactgttctacaggtagagggccacccctacctggcccaggtagagctgctggcccactgtcgggaccggggcctggtgatgacggcctacagccctctgggctctcctgaccgggcctggaaacatccagatgaacctgttctgcttcaggagcctgtgatcgccgccctcgcagagaaatataaaaagtctccagctcagattatcctgaggtggcagacccaacgaggagtggtaacaatccccaagagtgtgacagagtcccgcatcaaagagaacattcaggtgtttgactttacccttgaagcagaggaaatgaaaagcattacagcgctgaacaaaggctggcgctacattgtaccaatgatagaggtggaaggaaagcgcgttcccagggatgcaggacatcctcactaccctttcaacgacccctactgacgcctcacactacgacctgaatctgtgccttcaacaaccccacgtcactaataaatgttcctggatcctgacatcagtttgtctttagatcttgtcaaatcctgcacttatcattagaacatttcaacttactgttggtgatgaagactggacatatctggtatgactatacatactgtacgtcttattttttaaataaacattttgttacttc
>contig00348|programmed cell death 4
ggatcagatgaacaggggcttccagcgtgtctatgaagagctccctgaaatcaaccttgatgtaccacatgcccactctataatggagacctttgtggacctctgctatcaggagtctgtcatcaccaaacagctgagggatgcctgtccctccagagggcggaagcgttttgtaagcgaaggagatggaggagtgatcaagacctaatccacaagaggaagagcaggaagaggaggggtgtctacaggttgttgcacccgtgttgccgctccagcatgtttcccctgaaaccgggcatgctggcagtgtaaagtttccttgttcctctcttaatgatgttgtcattaaacaaaccagcgttgacgttcggtgaaagtagactgaagtgtggcccggccattcagttccccttcatcttgttactcactgttttgacatttttttgtaagaatattctttatttgtggggttgatgtgctcctcttgcctcagtctttgtacctgtttttcaagaataattcaagtaagagcgacagaaaaatgagtggacaagctggggagtgtgggaaatgaattggggtgtttttggttcttgctttgcttgctttgttgccatgtctgtttttctgttttcatgaaaaaaatataaatggaaaaaaagcacttaaaagacatagcatacttcagtgagcacttaataatttagctcaacagcaaggatctaaaccttattttctgccacagattatttgaaataattttcaaagacaacatgctttattagccccttgttcaagtggttctattgatcctttacgaacagtgttttttgttgtcttggtctctgaggccaaatgttcactttgtaaagcacggcagtcaaagcaagtgttttggctctgtttgggtgtttatttgaaacatgcattagggccaaatatactttgggagccctttttgaaaaataaaactaaattgaggttaatgtgtgtgtattaaaaaaaacaacaaaaaaatttaaatacatgaaaaaattaaacagcaatattttgagcactctgactttgcttgcaattaatggatctacagctcatgtgatcagcaatgg
>contig00349|peroxisomal -enoyl- isomerase
gccttgccagcccctgccgctctcggggcctctgtctcgggtgtagatggcagccgtcgccctgaagctgtccgctcgctggagctttgttacagtcagaagttgggtcagattgtcctccagtctgaagttccacaacacagcctcccccaggatgggtgtgacagtggagcaatttgaacaggccaaaggtaaactgtcgactctgaagaacgacccgggcaacgaggtcaaactgaagatctacgctctcttcaaacaggccactcagggtccctgtaacactcccagaccaggcctgctggactttgtgaacaaggtgaaatgggatgcgtggaagtctctgggctccatacctcaggatgaagccaggcagcagtactgcgacctgattggctccctggtggcggcggaaggtggaagctccgcccaggtggccgcagaggctgctgggagcgccgcgacgtaccagacgctgctggtcaccacggaggatgacatcaccaccatcaaactgaaccgaccggccaagaagaacgccatcaccaccgagatgtacaatgagattattgcagcactggagcaggcagcgaaagacgactccgtcctcacagtgtttactggtgctggagatttctactgcagcggaaacgacctcaccaacttcaccaagatccccgagggaggggtggaggccatggccaaacagggcggcgagctgctcaggaagtacgtcaaggcctacattgacttccccaagccgctggttgccgtggtgaacggaccagctgtaggagtctcagtcacagtgctgggactgtttgacctggtctacgctacagagagggccaccttccacactccgttcagtcagctgggtcagagcgctgaaggctgctcctcctacaccttccccaaaatgatgggcaacgccaaggccagtgagatgctgctgttcaataagaagctgacggcggttcaggcctgcgagctcggcctggtcaccgaggttttccccgacagcagcttccagtcggaggtttggacccgactgaaggcctacgccaagctgcctcccaactctctggctctctctaagcagctgatccggtcgatggagaaggagcgtctccacgcggtgaacgatgcggaggtggagcgtctggtggagcgctggatgtcggacgagtgtttcaacgccgtcatgagcttcttccaggctaaagccaaactctgagtgtgtggttgtcttgttggggggccttttctgtatgaagatcgcaggtcgagtggggaccacagacgggtcctgatagagttaggggagagttaagggtagaggtatctgcactgtgtgtgtttctgacgatgataaatagtctttcattgtaaactgtggtagaagcagaaacatcgacatattccaacataattcttctacatgttttttatttgctctgagaaattgagctgattagctcttcgccactgaagtcagcgaaagaacgaatgggttctttgatttttaagtgactttgttgcgttggctgattttctcacgttaagatcaattcaggattagagttccacacaggagacgccgcctggtccgctgattatccacagctgctgcgtttacgtcctgcagctcgtcggtgtttaaccagtgactctgttaactggaggctttattcagctgaaagggttaacagagggagagtggagctgagcgggaactgagattaaacttcgtccctcacaaactaattagtgaaaacaataatagatggtaatatcgcactgttgagcctccctaaatctccacaggttgaaatcccttcacaacaacagctctactttcacggttggtttttattttgtagctggaacaaatctcttcttcaagtttgtccgtctgtagacttgaatcatgatctaacgtgtgtaacatgaagaactcactgtgtatttgaactgttaaagtgccttaaacactctgtaacatcaggttcaaacccgtgcaataaaagtcagaattggta
>contig00350|---NA---
ccacttggagaaccagtgctcggggccgtgctcctggatctccgcttctcgctcctccttccgctcctccatagctagcgagccttcgagctagtcttcgtttgaaatgttgggcttgtttttcggtgtccgtgcggttttttaaagtctgaattttagatgagaaatacgttacacgacccccctcccgacaagctaatagtgaaaagaaaaaaaaaaaaacaattaacctaaagttaaaaagaaaaagtaacgcattgtgaacattttaaattccg
>contig00351|cu051 protein
gcaagccccgccttctccagagtagcataatagccgtgtggctgtcaccgtgaacaagacacttcaacacaaaggaagctaaaatgatcaactggaaggctttggacaacgttcccatcctcctctacatcctggccctaaagacactgctgctgtgtttggcgttcgccggggttaagatctaccagagtaagaaagtagaggcggccctgaagaaggagcaggcagagaagaggaggttagcccagcagacccaggcgcttctcgacaacttgaaggaagactgagcagaggagagacactgctgcacacggctactgcggctactgggaggcttcacacttaaaggaaacatggtacctgagcaacaagccactctctccaaacatgagccagtcgccagactgtcagccacaggaggacgttcctgtgcttcaggaagttgtttgtagttcaagtaccaggactgctcaccacatcagttttatatatttatatcttgtgtaactgtttgaaccaggttttaagataagatgaaatcacagcaggaaccacgtggagagctgagtgactggtttgtcttatgagcagtgatgacctcagtgaaagacccacagcaggctcagcaccagctctccaaacatctgcctcgtttttaactcacatctgcacttcagctcaggctgtcatcactgagtgcaacacttgagtaaacttcactttgtgcaccggaatagtaggaagatccaagcttggctcatgtctataaatacagcatgctattcattaatcatgtaatattccttgtaaattgtgacaatttttttgtaatattatattgaatagtttgttccccatgctacagtgtttactgtctacttttgacctaaatgccactcaaatgcagtttttgctaccgaaatgataatctgccacacaatgtgaagtgaatattcctagactggaggaaatatccatgggcaagtacaatgtaaatttctagccaaatcataccagtctattttatgtatttatttattggtgaataataaatattccatttggattttaaaaaaaaaaaaaaactgagcgggctggc
>contig00352|---NA---
cgcacacacacatactgacacatactgacacatgcacgcacacacacaccccgatctgtcgcaaattcttgcaaaaaaaacatccacacatgtttattgttcctcctctttctaaggtcaagtctcttggttaagtctgtctgtccacagtcagcagtgagggccaactggctgtgaggctgggggctcgtagaaggggacgttgactgaaatgacgtgttctccgggggcaggattcagtcatctgtgcatccgtccaacacgctcttgctgagagctagatcccagtagtgttc
>contig00353|---NA---
tgtgcgtgtgtgtgtgtgtgtgtgcgcctgcatcagtgttcatctctttggtggtaggctattttgtcagagatcgtgttatctgttattgaatacaatctgacagattgcactgtgtgatgtaaatcactcacccaaggctttatgtgatgatgagaaatggtgtcacgctttgttatgacttaacttttgtgatgaaatcccaacgtacactgataataatccctgtttcagtcaagcagttaatacaaaacaacaacccatcaatgaatgaattgcactacggttgtgctaacatatttagagtaaacctggaaggattcctgggtaatgttacagcattgttatgagacatattgtagttattacaggtacatttcacagaatttaaagtttccaaatccatattttttttttgttcttttgggggaaggagccaatctttgactcacctgtagctatatttctctgtaacattacagtcacagccttaaataaacaacaaaatgtaaaaaaaaaaaaaac
>contig00354|uracil-dna glycosylase
ggtgagttggtttcggggttggtgtgtttttcccggggagctcgccgcggttagttaacactagctacttaaattaaacgttaattagttcaccgacaaacgtgtttctccacaaaatgatcggacagaaaactattcactcgttttttacgcctgtgtcgaaaaagaggatttctaaggatttaaatgaagccgaggaggatgcaaaagacccgaagaagcagaagtcctcggcgccggagggagatggtccgccgcagccgggcagccctcctctgtccctggatcaactggagaggatcgcccgcaacaagagagccgcgctggagagactcgctgcggcacaaacgcctccagggttcggggagagctggagaaacggactgtcggcggagtttgggaagccctactttaaacagttgatgagtttcgttgccgatgagaggaaacgccacaccgtgtatccacctgctgagcatgtgttcacctggacgcagatgtgtgacatccgggatgtcaaagtggtgattcttggccaggatccgtatcacggtcccaaccaagctcacgggttgtgcttcagtgtcaaaagaccagtgcctcctccacccagtttggagaacatgtacaaagaactggtctcggacattgacggctttcagcacccaggacacggagacctgactggatggaccaaacaaggtgtgttgttgctcaacgccgtgttgaccgtgcgagcgcaccaggcaaactcccacaaagacaaaggctgggagacgttcaccgacgccgtggtgcagtggctcagcaacaacctggaaggcctcgtcttcatgctgtggggagcgtatgcccagaagaaaggagccgccattaacagaaaacgccaccacgtcctgcaggctgtgcatccctctccgctgtccgcccatcgagggttttttgggtgcaagcatttctcaaaggccaacgagctgcttcagaaatctggaaagtctcccataaactggaaggcactttaagttttgtgtgctggttacctacagacccacccataagctcttctccgtttcctgttctagcatcctgaatgtgcagagattctttatgaaagaggtcgtgtcggcttcacgctgtacactgctgacagttgtgatacatatctttatcatctgcactcattttcaacactgtaaatatgtttgtgttttattttttttttaacgttttttttacctttttgttatcgaacatttggttctattaaagtgg
>contig00355|tia1 cytotoxic granule-associated rna binding protein
ggtggagtcagcacaggactgacagagcaactcatgagacagaccttctctccctttggacaaatcatggaaatcagagttttcccagacaaaggctattcatttgtgaggtttaactcccatgagtcagcagcccatgccattgtgtcagtgaatggcacctcaatagagggccacatagtcaaatgctactggggtaaagagaccccggacatgatgaacccgatgcagcagatgcctctgccccagcagaacaagatgagcttccctgcagcccagccctatggccagtggggccagtggtacggcaatgggccccagatcagccagtacgtcccaaatgggtggcaggtccccacctacggcgtctacggccaggcttggaaccagcagggcttcaagtaagtagcacggtgtgcacagggctccccttcaccgccctcttctactccagcaccaccagagtaccccttcaagaccaggg
>contig00356|chromosome 20 open reading frame 149
tccctcaccacccaggatccccaagcaggactctggccactggtggtccagtttcttctttgggaagcagccagggatgaccccactgactgaggaggcacagcagaaggcgggggtcccgggcgcggtgacaaacggtcagatcacctgcgttgcgagggagatggtgatgcaacggcaggtgagcgagagcagcgaagcaggaacccccacctcctcctgatcccgcggcctctctgaccaacgctaggtgacgggaggatgtcccgtttacaaccttattagttttttttaatattattcatcgtagtgtaggctgccttacctgtttttgttttggtaaccttgtgtttttttttatttttttattgacaacaaagaaaaaaaaatgaataaaaaaaaacaaccaaaaaaaaacaagacgatgatgcaactgataagctcctttgttttttttaacatttgtactgttctgtgtttgtaatactgtggtgcatacacctccacatgcctttgttgaacatttttcacttttgtcaccctgtgattgcaaatgcaataaagtagactcttgcagcctaaaaaaaaaaaaaaa
>contig00357|rna pseudouridylate synthase domain containing 4
gccttgtggagctccagcctctgactggagtgaagcaccagatgagggtccacatggcacttggtctcacgtgccccattcttggtgatcacaaatattccaactggagcaaactggcacctcagaaattaccagaacgtatgctgggaaagcttggactggaacagagcaaggtccgtcaccttcctcttcatttgttcgctcgagagctgacgctgctaggaaccagtgaagttgacctcagggtgtccagcccactgcctaaatactttgtgcaaacactgaatcgactgcaattaactcttcctgataaaaaggataataaataatcacctctgtgcttttctgttcaattctttgtaatccagcttttgtctgaaggatttcagactgctgggggggggttgtatcatatgtaccatttaagttaagtgggaaattaaatgatatcgagctgggttgttgtgggtttgtttgtgaggttgtgtaaatgtatcaaccacaaatgagactgtgtgtaaaa
>contig00358|importin 7
gccttgccagcccgctcagtttttttttttttttgtcatgtaaaaaaaatgctttattgtcagaatgaagtgcagcatcagagtttaactggaaaactggggaacagtctcagctggtgctcaccatgtgctgcccgtctctggtctgcaagtgtgccaatgtcctgaagatgtttgccctgatcttcgtcaagggcctgtgttagtgcctggtaccatgctgggtcacgggtctggatattctgtagtatggctttgaagatctggtactcgtccactaagttgtcttcatcatctacagctgtagtgtagccctcaagtgccgtctcctcggcgtcgtcctcctcccagtcttcatcatctccgtcctctcccgcctgcttcgccaacatctccaggtactcctggccctcctcgtcaatgtcgtcctcgtcgctgcccagctcagctacgttgtcatcctcgtcttccccatcttcgtcgtcgtcatcttcatcattctcatgctctgctcgacaggcgtacgccctcttgaggccattgaacagtaggatggctgctggaagaagctggccggccacctggttgacagcctgaggcctgtgctcgagatcaatgagagcacaaagtccaagaatgcacatcttcctatcgtggaggccaaggaaacagtcgacatctttgagccactgggttatgaagtggttagtgataggctcagtgttgtttggaaagcgtagattctccaaagtgttgaggagaagaggggggctgtagtaaagtgcagcaatggccacctgcagacacatagtcctcagctcgctggtcttcacctcccgcgtcaaacgctccaatgcagcagccacaaacaagggtacaacctggtcaatgcca
>contig00359|tetraspanin 13
cttgccagcccgctcagttttttttttttttttcactagtgcattgttttggtttatttaagcatgagtggttaaagaaaggctccaggatttgaacgaggatctttgaggtttctgtatttgtgggcgagccaaactccaaggatctctgtaaaactgaagaagagtccgataccacccacaaactgcagcacctctccagcatactgctggataatgtctgagcaagtgttacaagacggcgaagaggtgttgtgaaagcagctagcagcacaggtgccattgtagttaacataatggaagccacaacagtcaagtgttttctctacgtccttttgagtttcttcagatttgttccatccaacctccagcagatggttctgttggtctttattgagggccagacaagcacaggacacagaaaactgcacgacaaacactaggaacaggatcatcatgtagaagaagagcaggacctggtggtgcttcagagcgccacacagccccacaaaggcaaccacgaacaggaatgtgcccacgccgatgacccccgccaccactctgatgctggagaccaggccgaaccatttcccccaggccgccactccaatcagcagcaggctcaccaaaacataaagtatattgagagcgctgagtgcgttcttggtgcaaacgaatccgccgcaaaccatctctgctcgccgggacagtccttagaatcaaatatatttctatttcttcagcctgttgggagaacctgtgtcagttctgagatgtggct
>contig00360|---NA---
agtacaaagacactttaatgtaaaaatcacagatgcttacagttcaacataatatggtcataatgctgagtggacttcagtgtgttcatactgcgggccacattcagtcttttgagtttaactttaagttttcaatacagtttcctcaataattagacaaatcttgctacagttatgttttaactacttgtaatatttacttgtatataaataaattgataaatttgaggcaacacaatgaaccatcagggaactatcactgtcattcatttattataaattcactctattatttaatctacgcagttacgctggctcattgaaaaacacatagaaaagaatgatgttatttataaagtctcagttcatttgtagttgctctgatacaaaatccacgctttaacaaacccacaacacagcttaggtacgccaatcatatacagaagcctcccgatgtcacaactcttcctgccggttcaactggtgaactggaagaactggttagcttgtacgttagcctgtacgttagcctgttttgtacgtcagaccagtccaactagccaatatcaaacatttttcagtagtctgttgggttgggttgtgatagtaagactgaaatgctatcaggactcagcttctgatttatgacaaccccggtccaatcaggaccagaaagacgttgttgttgttgttgttgaaggcttatcctaaggtgctgagttttacttagttgctgtggaccagagtgacaaagaggaacagcgagcagagagagatggcaccggtcagcacagctttcaccaacagcactgtccaact
>contig00361|dead (asp-glu-ala-asp) box polypeptide y-linked
gtaagactgcagctttcttgctgccagtgctaagtcagatctacaccgatgggccaggagatgccctgcaggcggccaagaacagtggacaggagaatggaaggtatggccgtcgtaagcaatacccaatctctcttgtcctggctcccactagagaactggctttgcagatctatgatgaagcgaggaagttcgcctatcgctcacgtgtacgtccctgcgtggtgtatggcggtgctgatattggccagcagatcagggaattggagagaggttgtcacctgctggtggccacacctggacgcctggttgatatgatggagaggggcaagattggtctggactactgcaactacttggtcctggatgaggctgaccgcatgttggacatgggttttgagccacagataagacgcattgtagagcaagatacg
>contig00362|loc100003370 protein
tcactggccaagaggaaacaatggagaaagcttctgttattaaagatatgaaaagctttgagtgttcatccccatcagagcttgacaggaagttttttgaggaacagagtttgctgtctgctttgtcgctggaacaactttccacatcaagggcttcaaatgacacagtagctgatgggtctgacaccaggctgtccatcctggcttcactgtgcctgtcgtcggaccccatttctccccttcaggccttttcaatgagcagcttgaacactcaggagcctgacaattgtcacctgaccgtgcctttacaggggaagtcctccactccccacatgctccttcaaaagcagaaaaaggctgcttgttttgaccagttgtacagtgatctcgctggctctcaaatgtcatgggatgtgtctttgattaaaccggagagtaacagccccaaaccctgcatggagttgagcccactggagcaaacctggagtccaaaaccccagtttacactagagtctacacaacagtcactagctgaagtttctccctgatgtggcctagaatgtctcta
>contig00363|ribosomal protein s17
agccaacatggggcgcgtcaggaccaagaccgtcaagaaggccgccagggtcatcattgagaaatactacacgcgcctgggcagcgacttccacaccaacaagagggtgtgcgaggagatcgccattatccccagcaagcctctgcgcaacaaaatcgcagggtatgtgacacacctgatgaaacgtatccagcgcggtccagtcagaggaatctccatcaagctgcaggaggaggagagagaga
>contig00364|thump domain containing 1
gtctcctctgcatcgtgtttctccttctcctcagctgtatttgaatctgtctttgctgtggtcacatcaggctttggtgtgtcctcttttactacttcctggacattgtacttcctgtacagtgtatagtcttttaccacactgaggcaacacacggccttgatgacctccacaatgattgtcagatctgggttggtcaaatcaaccttgttcttagggttaagcttccccactagacctgcgactgatttgatgatttcatccctcttgttgtggctgctgttgcgggccttgaaggcgatctggtaggtagcgcagtttggagttttgaaccagggctccaggaaagtggtcaggtacttcaccatgtcatcctggaaggccttgcatgttccagttaccggcagcatccgaagtatcacgcgtgactttttcttcttggtggtgtggagatcagacaagatgtgatggaccagcttgtcagattccagattgtgagttttgatgaagatgacattgtttgcgccactatcc
>contig00365|---NA---
gaaaacattcagtttatttcataattcatctcagttacattaatcacagctgtatatggaaaatacagtcatttatctggtgaataaagacttgaatgaatctactgaaacggctttaaaatacaaatgtaatatgttttttttcaatgtcttaataacattcagaccttctggatgtcgagtccatttccaaacactgtggtgagagctggtgtacaactggtgatccagttgatggaatgcattgcaccaatatgatcttctaaccagcgcagcacatgaaatgattttgcacctcatttgttagtatcaagacagcctgacctttccataatcacagaattaaggggcctgaatctaccttcagatactgctcagcatcaacgcctttggaatcacatctgaactgtctgtttccatttctgctgaactgatctgtaattaaacgccctttgatttcagatcatccttcaggcatccagatgcttggtaagacggcgtactttctctttcttgttcctgttcccgtgttttttccacggttttcccaccaccgact
>contig00366|---NA---
gactctcccacctaatcgtcgatcccatcattactggctggcaggacgctctctgacacaacgttcaaacatttaaaggttttctgaagaagttgaagaaagacgtttgaggtggaaacaaagatgtacaggatacggggctctcagagaaagatgaatgtggagggatgagcaaaggggctcttaggcagcattgtgtgccagggtactcttgactcttaacttcttggactaaacacttgacaattgcctttaaaataaatgtgtttctt
>contig00367|proteasome ( macropain) 26s non- 13
tttttttttttttggctttttccatttttattcatatttcagagaatgttttcggtccatacgttgaggataataatgttacaaccaacttgtttatttgtaaaataccacagcgtaatttacaagttggtaataaacagtgacggcaacagaagagagaacatccgatagaaagagaaacaaatacaaaacggttgtgaagaggtggtttccctctgcggggccgagagctttaggtgaggatgtcgtgggcctgctgctccaccagcatcgccatgttcttcacgtcgccgcaccagaagtccaaacgctccttcatacctttgatctgctgcaggtccagcactctgggctgcacccaggtcatctgcaccttctggtccacctcatcaatgttccctttgatcagacccacggacagagccttcatcaccagcagctccacctcgttaacggggatcttggcactctgagcgatctcggtgaaggtgagctgtctgtggttcgcaggacgagtgaaagtcatctccatcacgcacagcagctggatcttctgcatcagtttagcttcatgtgtggcaagatcaggctgttggccccaggcagacttgaagccctggaacttctccacattgcctccattgaaggcgtatagtgtatcaatgagccactgtttgtccgtgttcctcagggtctccagcacaggatgcatcagcagctctccgaagttgtaaactccttctcccaggagtcccgccagtcccagtgtgaacgccctctcctgcttctccgtctctggaaggtctttaatgtccacacatccgaggtagcgcagggcgtccttgtagtaggaggcgtggttcccgatgatgcggtagtatttgctcgagaggtcgtagaagcggccgtggaccgacgtcaccccgggcaagttattcaacatctcctcgacctcctcgatgagtttcttcgtggcaggaagatcgttgatctccagtttcagactgccgatagacgtcttgcagagaatgatggcctcgtcgttgcttttcaccttttccctggtcttctccaggaaggtgatggcatctttcggatcttgcatctgtctggcgacgtacagaatgatctccatgagggacagcgggttgattctgtgttcaaagtcactgatgaaattgtcgtagagctgtatgaggccgtctcctgttttgaagaaaggatctttaacaaagtctgtcagcttcagagtcagctgatgccacaatcttttgttgtaaaactcctccaaagtgtgccactcagccgccatctccggcgtggagctggtgctctgctgctgcttgaggtacccagtaacatctttcattgtggcgacgagttaaaagatgaatttaaatcttaaagtgagtttattctctttgagctaacgtcaggtagcctgtcgggtggtgcgtctactgcgcctgcgctgctgctgctgctggacgcaaaggattgtgg
>contig00368|---NA---
ttacaatattttgcaagctctttattatttattaattcaaagtaaatcatttacattttaaacacatgttaaagagtcattatcacaggtagtacatgtcaagatcagaaacagataaggtagatgttaatttctctgttcattggtaaaagtgccacttttccccttcatgggtcaaacccattagtattacttttacctttagtttctttccatctcagatgatatactcatacaaacaagtaaaaatgacagaaagcacacaaacttcatctgagagtcacagcttttggctatagacaaaaagttagataattgggatcctcactgctgtttgttagaatcccattatgtgcccagtccgtttccaaggaacctgctcctattgtgtgtaaatctgcaatgtgtcctcattgtatagtaatgtcagcatcatcagagatgatctggattttgccagcatccatgtgtctggcaaagtctccaatctgcagcagctggggcaaaacaacctgacacaccccgcttactgggaaacccactgggctggactgaggaggaggaggaggaaggggaggacttttggtgtccaccccaaagctcaagcgctgaactgaatgtttgtattttgcaacagctgctgctaggagctcctgggaaactgagagagattgctcccgagccagcgcttgatcagcaaggagatccagaagagaatgagtcggagtagatgtggcattgaccagaagcacgtctgactctgcaggtatagaggaaccaccatctactgccaccccgtcccctgctgctgctatcactgctgctgctgctgctgctgctttaccctccacccttttcaatacagcaacttccttcttcacagcaaccagtgacatagaattggagatattcgaggcagaaataaagacacagtcttcgtcttgt
>contig00369|ubinuclein 2
accttaagaccttgttggacaatgaagtgaaaccgctttggccaaaagggtggatgcagtctagggtgctcttaagggagagcaggaacattttaagcctctttacatctttaccagtaaagaaggccaggcctgagaagaagcagaagccatctattagtggtcctgcatcagatgcctgcagcattctccagccatctccaccacagaacgg
>contig00370|---NA---
ttatcccacacgtaacacccgaatcagtgtttgatttaaaataataaaaagtaacgtcacctcctgttttcattatttttctcgagctcaagatttccatcgtcctttgaacgttgattcaaatctgcgtcacgcttcaaaaaacgcaccgacagcccgtctgagaatttctgaagttaaaatgatttgagtctggcagagacaatatgttgcttcaaccacatgcacatacctaatatccatacacacttccaatgtcaccatcagaatacagacaaccttctt
>contig00371|map kinase-interacting serine threonine kinase 2
ggctggcactcaggcggtttttggcatcccgaacaagaagtttggaaattaggtctttggcacttgaggagatgtgagcccagtctttctctggaaactcgtatttcccttcctggatactctcaaacaaagtgttctggcaggtgtggcagggttcccctaactcccagccgcagtcaccgccacagcggccgacgaagggcgggtagccgctcagcatgatgtagaggatgactccaaggctccacaggtcacagcgcttgtcgtaaatcgtggcctcctcactgaaggcctcgaccacctcgggtgccatgtactctgccgagccacaaggagtgaggagctcgggggtggagatgggggagctgtcgctgttcagcttgatcccactgcccaagtcgaagtcgcagatcttgaccggggaaatcttgtctgcactcttacagggatgttttcaggtttcaggtctctatgtgccattcccttgttatgcaggaaatccaaagcgctggcgatgtcctgcacgacaacgctggcttcctgctcactgaagtggcgtctcttgtggatgtgagccaagatggaccctcctctgagcttttcaaacaccaggtagaacttgtcttcctcttcaaagaactcgaccagctccaggatgttactgtggccctgacactggtagagcatctcaacctcacggaagacac
>contig00372|---NA---
gtgttactgccgtgtttgagaaggagaccgggttctctgtggttctctgggttctctgggttctctgcagcacacagacgtgttgtacgtgatgtgtgttgcagtgaccgactgcagctttaaggtgacgttgtggttttactgcagggagttgaaaccgttgattggtgatgattttgagacttttaggattcggaccggaaggattcggctccatggagattctttacgttgatggatcggtccggtccggtccggtccagctgctggcgtccgtctgtctgtcctctctattcctttatccggtttggttgctgcttctgtcactctgtcctcatctcttcctcctcttctgttctctcgtcttattttggcggtgtccgggggtggttttaatgtgtcggtgaacttcctgtgctgctgctgtgtgacggcgttttgagtccagctctcggttcccgttcttattattaaagtgtaatgtcactaaataaaaaaagccttgtatatgtttgtattagttaactaatgaacgctaatcatcttcctcgttctcctcatcctcactaactgtagcctgtgttcagatgtttggggtcattccggcggagcttcagtctgtctgccttaacgtcgatcagtcgcctccgtttgaattcattgtaaagtttcttttttaaagtgcactgtactcga
>contig00373|---NA---
gctcagtttttttttttttttaccatatacacaaaattttattataaataaaaggataagaacccagcccaaagtctctcttggaaatccccagtctctggataccctactcccggaccaggccgaggtggcaggctcaaactctcggaatcggtagacgaggccctcagtcactccagagaacataccaggttcccttcatccagtagctcaatcctctccacttgtcgttggactcgcctacaatcaagccatgcctccctggcgacgccttt
>contig00374|---NA---
atcatctgaaaaccatgaagaatcactatcataattattattatgatcataatcattttgagtataaagttcctcattttgagttgcgggtgttggtgatgttgctttatcatttgaatcgtttgaacattctttaactaatggtataaaatctaaacaactatcatttcgattatcatcatctgaaatctccatattacttgtattcgaatc
>contig00375|dihydrofolate reductase
caactacacatcagagagtagtgtccagtgtccagtgtccagtgctctgacaatgtcccgcgttctgaacggtatcgtggcggtgtgtcccgacctgggtatcgggatgaatggaaacctgccctggcaccccgttagactcggtaacgaattcaaacacttccgaacgatgacagcgactccgtctgtgtcaggcaagcagaatgtggtgatcatgggcaggaagacatggttttccatcccagagaagaacaggcctctgaacaacaggatcaacatcgtcctcagcagggagtgcaaagtgccccctgcaggagcacaccacctggcagcagacttcaactcggcactgaggctggttgagacggagctggcagaccaggctgaccaggtctgggttataggaggcagctctctttacaaggagttgatggagagcccggggaccaggagactattcgttacacgaatcctgaagcagtttgagtgcgacacgttcctccctgaaatctgtccggacaaatatcgcttgctgccagagtttccaggagtgtcacaagagctgcaggaggagaatggtatccaatacagatttgaagtctatgagagcacagagcagtgaagaggaattcaaaaagaaaattgtaaatgtgcaccagaaccatgtaaatgctggacttagtgattttttttaaagttatttgtacagtt
>contig00376|---NA---
tttaaaactctattatcgttgtgtgtgacagagtagagacagacctgtatgtgtttttgggtcacatcccagatttttgcatttatggcctatactgtgtgtaaaggtttaataaatatataataaattgttttttaataattaataggtttatgtttacacctctaatgtttaatgttgtagattattttcagctgtttgtgtttagttttacatttcatgccttttattgtttctctgtttttattgagactgcattacccagtatt
>contig00377|---NA---
tacaaagatacagccaggaggctgttcgcttagcctagcttagaataaaggaagactggaaatggggaaacagcacctgactgtctgaaggcaacaaaatccaccaaccagaacctctaaagcgcactaattaaaaccgtatatgtcatttgtttaatccatagtttgtaaaaatgacaaattgaggttttacgaggggttgtgtgccagattatctcttggccacgcttacgcaacctcctgtaaatacaacaaatagtcgattttg
>contig00378|---NA---
gagaaaacaacagaacatttccttccacaacaaagttatgtatgacttaacacttccttctctttaaggacaaattatagtacagggtattgtgttctgagagaaaccctttggctttgacactttaaatcaaacttattgaatcatcagccactctgctaaatacaataccatttcttttgtattctgaacagtttaacatttttaaaaacacaaaaatcaagtttgt
>contig00379|---NA---
agactggcaaaaattgccacagctgactatatttcaagtcatccaggcggggtattgggttaagttttcaaccagcaataatcacgtctcagtagatcttcatagactatgaaattgcct
>contig00380|---NA---
ggtggacttgtttttgcgtgggggaaactgtgtaaaaactctacgtagttccaaaaacagcaacaggcgagtggttttcttggcctgagagttcacgtgttgatttaattttcaaaactcctaaattaaactttcacttagcagtgagacccgagtggagctgaggcagggttggattttaaactgaactacttgaggtgcaactccaaaaacaaagtgtagaggaatactgaaaatacatgttacatgttgattgaggctggctggctgggtagcgtgtgggggggggaagggtctgacacctaatgactgctgtgtgctttagttgcttctactatagttattttgttggggttgggggattttaaattatatgattgtatacaattttgaaccgtttgttttttcttggagcatttcctgtaacatgcaactgtttggatgatgcctttcaaatgaatctctcttacctttttctatccccgtacaaggtaaaagctggagtccaagtaaagtagcttcacatctagcacacggctgctgcatcacaagtgttgcatgttaccgattatgctccagttttgtattaaaaacaatctttggtgagctcaggcaggtgaactgctctgtacacagtctcttcctttttgtgattacaacaaaatctggtaaatggatctgtacaaatgtagaatggtttgtctgtggaaaatgccccaggtttcataataaagccaatattctgtacaattaaaaaaaaaaaaaaaactgagcgggc
>contig00381|sphingomyelin phosphodiesterase acid lysosomal
gaaaaacacgtgacgagtcagctgaccttgtgtgccgtccacaagaccgactcacaccataacaagctgtgaactgcagacaggcgagcactcagacggaacggctcgtcgaccttgcttcactacactttgtggaagttgaagcgggactgtcttgaagcccctgacccgcctgtgttcaccgcacccggaagacgacgacgacgaccaccctccgggctgcatctttacagaggctgccattaaacagtcctcggaggacacctgctgccagcacaatgaggctcccctccctgctgccctccgtcgggctgataacctgcactctggttctgatgtggccgctgttagggtcctgccacccagcacagaccccagagcagcccaagctggtgttcatggagcatttcaatcgtccaggggtcggattcaactggagaaatctcacctgtcccctctgcaaagctttgttcaccatcctcgatatcgcccttctgagtgatacaaatgaagagcgagtggcgcgtgcagtaggtgaggcgtgtattcgtctccatctggctgatgagcaggtgtgtcgagaaataacggagttgttcagggatgacttcatccgggctctgcagcagtccgtgctgtggcccactgaagcgtgtgccctgctggtgggcgcttcctgcggcaaatttgacatctacgctgcctggaacatcacgttgccgaaggtccctaagccccctgttacaccaccctctcctcccaaacccggttctccgcagagcagggtcctgttcctaacagatatccactgggaccaggagtatgaagccggcagcgccgccgactgcaaggaccctttgtgttgtcgcaacgactcgagctctcccatttggaggcggcggcaggctgggtactggggaacctacagtaagtgtgacctgcctctccggacagtggagaacctcctggaaaatgcagccaaagctggaccatgggactgggtctactggaccggagacataccagcgcacaatgtttggtctcagaccaggaaacaacagctgtcagagcttacagtaatctccaggctcattcacaaacacctgggacccaatgtgacagtttaccctgctgtggggaaccacgagagtacgccagtgaacagcttcccacccccctttgttcatggcaaccgatcctgcgcctggctgtacgatacaatggcagaggaatgggcaccatggttaccagaacaagctttgaagactttgagatatggaggattctacacaatggaaattcagcctggcctaagggtggtctccctcaacatgaacttctgtgctcgagaaaacttctggctgatggtgaactctaccgaccctgctaaccagctgcagtggctggtccatattcttcaggccagcgaggacaagggagagaaggtacatatcattggtcacatcccacctggcctatgtcttggcagctggagctggaactactatcacattgtcaacagatatgaaagtacaattactggacagttttttggccatacacatctggatgagttccaaatgttttatgatgaggcaaccatgacccatccactgggagtggccttcattgcacccagtgttactacttacgttaatcttaacccaggttaccgtgtctactatgtggatgggaattaccaaggcagctctcggctggtgctcgaccacgaaacctacgtgctcaatctcacagaggccaaccacagtccaggagggccaagtaagccagaacagaaccccaaatggacactgttataccgtgctaccaaggcgtatggtgtgaccagtctgttcccttctgactgtgacgggctgatacggacctttatcaatgatgaccgggtcttccagaagttctggtacttcagacataagggacacgtgtcggagccctgcaaggagacgtgcaaaactgcagtgctctgctttctgcgaagcgggcggtatgacgagctggagcagtgcgacctcctcaatggttttggaggtaacttggcccgggcggccagaaaaaccctttgttgacctgaagtgtggactgagtttctgggtgtaggggtgtgggacaggagaaaagcaatatgaccaaatctgaaaatgagccgaaaagtgtatttttcctgttgctggtgggtcagcaggtatcgtatttgtttaacaggaagtcacttgagctattgttcgctacttggacagtctatgtagattgtgtaagcctgcgttaaggctgaagagttctcagttatgccttgtgttatcatgtaatgttttacgaagacatctgattgtgacttgcaacacacgttgggtttgtcaaaactgctgttttgcaatgacagttgtgaaaagactgctcgacattgaaagatgtctttgcagtttgtcgtacggagtgccttttatcagggagaattatgttaaacgtattcatccttaacagcagtgttacaacttttaaagctgcttcagtgctgttttactgcagaatagcttgcacccaatatcaaacttctattgtctgtccttttgacctgtcccacaatgcagtgagaatataacatttgctgggatttacaaattctaaaatgattcaacaggtcatttactttattgaatctggtggattaatggacctcaccatcacttctcaggttggagctttgttgagttgctacacggcacacaggatcttaactcaatagtctcaacagcctcgtcagctccattgtgggttataggtcagtttgtaaaatatctgctttaatgcactgcatcatctgcctcaccaagtaggtcttcaatcctgaagagtatttctaactgaggatttctttgtgtctgcactttaattctttctttgctagttaagtttagctttaatagagaacatgtttgatagacccaaagtgtgagtaacatgggaaggttttcagatcttggtctatgcaacctgcggcgtaacattcgcatgacaattaatgcaacttgtaaaatgaaaaaataatttagagattgtataagttatggataaataaaataaaaatctgatatttatgtccacttgttgtttgctgtgagtgaaaaatattaaatgaatattgatcttagaaaaaaaaaaaaaaaaactgagcgggctggcaaggc
>contig00382|glutamate-rich wd repeat containing 1
cttcggtgggtgaccactgcagatcttcaacagacttgctgtgggagctgaaaggtcgttggtcaatctgccatgaagtccctccctctcggggctcccacacatggatgttctttttgcagtctccactgacaagacgaccaggtactgtaggtgaccaatcaatcgcaaagccttcagtcatgtgacctgagaagctgaagagagccgtggcttccttctgctgcttgacgaaagttgccatagcggcag
>contig00383|phosphohistidine phosphatase 1
gtccaggtggccgcccttctccagctcctcagaaaccttgtcatagatatccgcgtggtactcagcccagccgtaccctcggactatgtccacctccgagtcgtctccctcctctctgctgtgaactcggatgaggacgtacttgaagacgccggacgggtcgatgtctgcccgcggtatgttggccatcagcgccgcagccttggtctgtgtgcacatctccaaagccctcagcgagcacactagcacacaagctaacacacagactgcctgattttctcagcagactccgtgtctgtctgcgcagacagctgtacagctcagcaggccgtcgttaggttgatatgaaccttaataaagcaacattgactcgttacaacagagaacagctcatccaccgtcgcgactcttccgcc
>contig00384|---NA---
ttcccgtggtcctcagagtgacgggacatcaagtccaggtggtagatgagaggctccctctctactggctccaagaactcctccccttgtccatgtcctcgtctggctggttggcagtggtttgacgcttggtagcagaaccgtggctggatttggctttcttagctttgggtgattctactgcagcagtaacagttgacagagcagaggatgatgaggatgaagatagtgaccgtaacactgcacctccgccaggtcccccgaggcgctgaccgcctccagagaaaggaatgaagggaaccgagggagcggcggaagaggaggaggaagaagatgggtgagaattcagtcctgatggccctggtttctcaccatcctcctctggcagtcctctctccacgggagaagacttcggccgaactgcatcctcggagtttggaacctcttcctgttgaacaggaagtgtgcttgcggcagaggcaggaggaggcgcagcg
>contig00385|nucleoporin 54kda
gtttcaagtgttgtttgatttctctgagaaggtctgcatcaacactgtagcgctcttctgatctaacagctccaaagtgattctgcatccggatttgggacattaattcgttcaaccgacccttgaactgtgtgggggcattgagttcagactgaatggtgtccagctgcacccggagatgctcctcatctacttggattgcataaccactttttctctgaatctcctgtttgatcagcacctgcagc
>contig00386|guanine nucleotide binding protein (g protein) beta polypeptide 2-like 1
cccagatgcgatgaggacctagatttttcaggacctctgaaaaatccgaacccatccttgtgaacggcgccaccgaacctcgccaaaatgaccgagcagatgaccgtgagggggaccctgaagggccacagtggatgggtcacccagatcgccacaacgccccaatatcccgacatgatcctgtctgcgtcccgagacaagtctatcatcatgtggaagctgacccgtgatgagaccaactatggcatcccccagcgctccctgaagggtcactctcactttgtaagtgatgttgtgatctcctcagatggacagttcgccctgtcaggagcctgggacgggaccctccgcctgtgggacctcaccactggtgccaccacccggcaatttgttgggcacactaaggatgttttgagcgtggccttttctgctgataaccgccagattgtgtctggctcccgggacaagaccatcaagctctggaacactctgggagtctgcaagtacaccatccaggatgagggccattctgagtgggtgtcctgcgtgcgcttctcccctaacagcagcaaccccatcattgtctcctgcggctgggacaagatggtcaaggtgtggaacctggccaactgcaaactgaagaccaaccacatcggccacactggcttcctgaacacagtgaccgtctctcctgatggctccctgtgtgcatctggtggaagggacggccaggccatgctgtgggatctgaatgagggcaagcacctctacaccctggacagtggtgacaccatcaatgctctgtgcttcagccccaaccgttactggctgtgtgctgccactggccccagcatcaagatctgggacctggagggcaagatcattgtggatgagctgagacaggaagtgatcagcacaaacagcaaagctgaacccccacagtgtacttccctggcctggtctgctgatggacagaccctgtttgctggctacactgacaacctgatcagagtgtggcaggtcaccattggaacccgataagagcgtttcgttgaagcaactttgaataaaaagactg
>contig00387|plexin domain containing 2
actggtggttcagtggaacaggattcacctgcaggacaacatcagtctgggaactttcactttccaggctgttctgcacagtgacggacgcatcgtatttgtatacaaagagattcctgtagacatcaacgacatcagcactgagaatcaccctgtcaaagttggtctgtcggatgcttttgtggtgattcacgaaatcgagcagatcccgaatgttcggaggagaaccatttatgagtatcacaaagtcgacatgctcaagtccaaaatctccaattctacagctgtggagatgttacctctccctacatgtctccagttctccagctgtggaccatgtgtcactgctcagattggctttaactgtagctggtgca
>contig00388|minichromosome maintenance complex component 2
tttttttaacaaatacaagtttaatatcaacatcaggtgaacaacagcagaaacagcaaatgtttaatggattttaacctctttaagtaaattgctgctacgctcacatcacctcaaacctcacagagcagaaaatctaaagtctgaaacaagaactcctgtttcttcaacaacagacacaaacatgtacattttatttacaatcagccccaactgaaggcggataaacccgagaggacgagcagcgcggagagaacacgagtcagattatttcagatattttagattcttactcaatattcttcttcttggtcatttttttttaacaaacgtttgcttttattttggagtcaacctcttcatttcatcagtggagacgcagcgttacgttaggcccgaacatgaattgatttctgaataaacatcagttactttcactcaaccagatatccaaccatccggtgccatcgtgaccattttgtgaaggatcttccctcaagtacatccgactcaattctttcaacacttaaagctccaacaaaaacatgtttgtggagtttcactgcacgtttcccccctcgctctctcgctctctcttttactgcctgcttcctccagcggaacaatttcatacatgttgaacagaatcctcccaggcatcagtttacagctaaatgtaactacgtctcccgctggagtccaacgtgatgaaaaccacaagcactttttttacccaatgacccattttgggccctgaaatagagttcatgaagcactgttatagggaggaggaggaggaggagcaatgggtactgaggctcttagaactgctgcaggatcagtttcttcttcccgtcgtggctgaacttgttggagcggaagaggtcgctgtcgtagaacgccgtcaggttgtggatgttgatctgcctcgccttatcctgcagctctttctccggtacctcgatggtgtcgttctggactccgtatcggttcctctggtagctgacctgctcggccaccagctgcttgagaatgaagagcagcagctcgttgttgtccctgcggaaggccaggtagcgagcaaacgtcttcctcatgctcctcatgacgctgaacttctgtgtgtcgatgaagctctccaacatgaccctgatggccatgttgacgtcgtcctccacgacgtagtccctcaggtgcagcttggcgtgagcctccgccaaccggatcatggactcgatgtgacggaccgtgatggggatgctgcctgtggccatcgactctttgcggaggtcactgtagatatgagccaccttgtcctggtccatctggttcagtttggggtgaaccctctctttggcgtagatgatgtacttcctcaggaggtcctggggaatcgggggaacgtcagtcgtgttggccagaaccacttcctctaaggccacgcccccttccttgttgctagggtgatgtttgatgtgggagctaaccacgaagcgcgccaacatctcatcctgcacggggtcgatggtgtctcggacgacgcacagcacgtcgaaacgggacacgatgggctccgtcaggtccacgttctcggcaaaggtcagggaggggtcgtacctgccgccgatggggttagaagcagcgatgacggtgcatcgggcctgcagcgaggtgacgatgccggctttggagatggagatactctgctgctccatggcctcgtggatactcgtcctgtctgcgtcgttcatcttatcgaactcgtcgatcagacagaccccgcggtcggccagcaccagcgctccggcctccagcgtccactcgcgggtgaccgggtgtctctggacgtaagcggtcaaaccgacggcagaggcgccctgaccggtggtgaacacggcgcggctcgccaccttctccacgtacttgaggaactgggacttggcggttcccgggtctccacacagcagggcgttgatgtctccacgcaccttgtgtttcccgcctggatttttgggctctcctccgaacagcgccagggccagggctctcttgatgtcctcgtgaccgtagatggacggcgctatgctggcgaagaccctctctccgatgcgctcgtccttggacagggcgacgatggccttgatgtcttcgtcagtcagctcggccacggcgacgccctcgtctctgcgggtgatgtggttggccaggatcaccgtggcaaacaccgggaagccgttggccatgttcagagagccgtcgtagttgttgtggtagatgcccgtcagttcgatctcgtctccgggcttgcagctgtccaccaggtcagccagcaggatggagtctttggagcgcggg
>contig00389|upf0139 membrane protein c19orf56 homolog
cacaatgtcttccaacaatatggcagacccgaggagacagaataagattttaaggtacaagccgcccagcacagagagcaaccccacactggaggaccccacccctgactacatgaacctgctcggcatgatcttcagcatgtgtggactgatgctcaagctgaagtggtgtgcctggatcgcagtctactgctctttcatcagctttgcaaactccagaagctcagaggacaccaaacagatgatgagcagcttcatgctgtccatctcagcagttgtgatgtcttacctccagaacccacagccaatgtcgccgccatggtaaccaagggccaatcaatcactgaagagcacggaagtaaattgtggatgctggagttggtgaccaaacagctgattggcccccttggccatcacagaggaaaaacagaggcagaaaggaagataatgtgatagaaagagaagaagagagagaaaacagatgaccaggaagggtggacagcaagggccctacgtcaagatggacagatcaaatggtctttgactgctttctcatgtttttctctttgtaaccttttctaagtttgtggattaaatcttcaaaattttactgtttggctgatctgttgcaggatttcataaataaagttgtacggttttaaaaaaaaaaaaaaaaaa
>contig00390|---NA---
gtgttgtggggtctgtgatcattaaagatggattcattccacctgtcagccatcttaagatgcatctctacaaacactacttgatcaataagggttgagttggtggtggttgagaacaggaataaggaccgtttcacctttcactagggtgctaggtgtgtaatagctagcggtcgtgcccccctcccccccccaaagtgtgtctgtccattcactgacctgtcaaactcattcatgcacctgtctgtctttgtgtaactgcatgccatatttggtttattctcagtaacgttaagcaccgtgtttttctctt
>contig00391|loc734098 protein
ttgtttttttttttttgaatataaaccaaaagtttatttctaccaatttgcccaagacactagaggaatgagtttccagtgaaagagggagtaccctcgtacattaacaggcttgcgttcagttgaataacactagtaaagccacttaaaattgcaaacatgatgggggaagaatctccttaaaagccaaaagaaagaaaaaaaaatgctggttgtcttcgtctactagaccatctgcaaacattcaattgacacgcttacaatgaaccctttgattagtttaaatcccttatttagcctcaccccacatctgaagccatgcaactttgcatccaacactcagcacgggagaaaataactaaagatctagaaacaccaaaaggaaaaaaagcaaaattgtttttatttgtgagctttaaaagctcttgctcctgctcatctgtaaatccagtagacatgtaaaaatacaaccatacaatacattagattcaaaaaggtaccaaaaagtacagtaaaaataacacttccattactggaaatgtaaatggacacaaaacaatataaaataaaaagtggaaaagtgacatttgcttccccagttcctcacttgatctgtacaaatggagcatgagtccaaatttctgccaactccaaaggaaaagccagagcccatgttcgctgtggtcagaccatggatctctttttcttatttactttagacct
>contig00392|aspartyl aminopeptidase
ctttgcaatattttattattttctaaacaatttcagttcataagaaagatcaggaagtgctttgagccgtttgtgattttcttctttgggggatgaaatttcatcagtgcgtgttgagccctgatgtgttgcagtaaaagtaatcctttgttgccactggtagcggttcttctggctctagtcgacaaccagcgtgttcctcaccacggggaacaactcgaagaaacccttgaagagggtggtgctctgcaggacgctggaggtgcagcacatctccctgatggagtgcatggagagctgcggagctccaatgtccaccacggggacgccgaggcgggcggccaagatgggtccgatggtggttccacacgggctgtcgttacggaccatcacatcctgcagaggcaccccgaccttgctggcgacctctctgacaacggaagctgtgacggccgtagtggcgtagcgctggttgctgttgaacttgatcactgggcccttgtggaaagctggtcgatggttctcctcatgcttctcctggtagttggggtgcacggcgtgtgccatgtcggcgctgatcatgaaggagcgcggcgcagcctgttgaaaggcggtgaggttggaggcggaagcggcgaggcggctgaggatgagctctgtcaggttggactgagctccctgagcactctctgatcccacctcttcgttgtcgtacagggtgaccatgcggacgttgggatctttggccagagagtctcctgagcaggactgcatcagcccctgcagggcgcagtagcagctgtggaggttgtccagacgaggagagtaaatgaactcttcgtacacgcctcccaacgctgcaggctgagtgtcagtcagacagagctcaaagtccagcagggcttcgggctcgactcccagctccgaacacagcaccttcaccagcgccgggtggtgtttctctgccgtgctggtggcacaggtgggatctccggaggatgtggagcccgtctgcagctcctcctggacggcggtggcgatgatgggcacgaggtggttctccttgttggggccaaaggagtcgttgatgtccctctgcaggtggatggccaggtgagggatcctgagcagaggtctggacacatgaaccagccggtgaaccagtttactgtcgctcttgaccataacgcggccggcgatggtcagatcacggtcgaaccaagtgttccagatgccgccgccgtagcactccacgccgacctgcagacagccctgcttcgtcctcttagacctcggcttcactctgaggcaggggctgtctgtgtgcgctccgatcattgagaacccgttccccggcaggtagtgtccgcccacagcgaaggcgatgaggctggagaagttcctggtcacaaagtacttagcagacggcttgatgtcccactgctccgtctccttcagctcgatgaagccggcctccagcagacgccgtttacattcctcaaccacgtgatacggagacactcctctgttgacaaactgcaggaactctttggccgccgactgaacgacctctgtggaggttttcatcattaaagactgtccgataaatgacgcaccgctgcttagctagccgttgctcgggcgtgcttgttcttcttcgctccccttcgtctgccggccaaagtcaaacagtgagggagcaacacctgcgcacacagccgccttaacactcacctgtatg
>contig00393|---NA---
tttttttttttttttgtcctttttggatttcttttctaccagctcctcctggtcctcttttactacatcgtccacctcctgtctctgtttcttcttcttcttctttttcagaacaacttcagattctacagtctgatcctccgttggcccatgtccatttggtagctcagtttccttattgtgttttttaagcttcttcttcttcttggatggcggcagctcctcgcagttctgttccacaccagaggtggagctacagtt
>contig00394|---NA---
gcaggttctttggttcaaagttgggtcggggtacggcctcctccgttcggacccagttgcgagcacgtcgctgggatgagcagcggctgtgcgtggagttttcattcacggtgtctgtgtgaagctctgcgtggatggggctcgcactgggtgtcagtttgtggcaggaaccatttgagtggatgctggagggcgtctgtactaacttacaggagaaccaatcgcccagatttgagtgagtgggtgtg
>contig00395|---NA---
aaaaatactagagtcaacaggtctatgatatggcgtttgacaatacattggcaatctgaccttcttttgttacatttgtgcagcactttgtggattgtcttcttctgtcactatggtgcctttaatttgaagtttttgccgattcagacacagtgccgttcaccaacataccggtagtctgtttccctaaaccctttttttttttttacccttttacatgttataaaaagacaaatcactacatcaatggttctcagctatgtgccagtgagacccaagagtatcaggttttcattccaacgaaccacttcagttggttagtttccaattctctggctgaatatgtgcaaatcagtgaaaatcagctgttgagagagagtggctgaatttaaacaaaaacaaaaacggcaccatagtgacagaagaagacaatccacaaagtgctgc
>contig00396|---NA---
aagtggttttactcttgtgatcatgtataaagaaagaaatgataaaatcttgtaacaaccttcaacaaattttagaatatatacacgcaaacctaagttgtcacttttcaacacgtttttgctcaatcatccattcccagcatgagtgtgtatgtactgtgaggtccactgaaaggtagaagttaagggacatttatgaggagctgaggccagaatcggactcagtgctgccagcatgggagttggaggcaatgcagggagccatggagcaggggatggagtagcaggaacaggtggagctcatctcctctgtaataacctcctgcagggtgtgttgctcctctactttgaagatgtttgg
>contig00397|ankyrin repeat and socs box-containing 12
gggaaggaaatgcagagatattactggaactgcttaaacacggcgcagaggtcaactcccgctccaaagtcttgctctggacttccagtgcaagggtgtccagcgggccgctgtacctggctgctgtttacggacacatggagtgtttcaaactgctgctcctctacggcgcagacccagactacaactgcacagatgcaaagctgctgagttctatcaagcagcccaaaactgtgctggagatgtgcctcaggcacggctgtggggtggagtacatccagcttctgatcgacttcggtgcaaacgtctacctccctacgctgatcatcgagaagtccaccaagcagaacgaggccgtggagctgcttctggaggaaagaggaaatccaaaggccttgacttcacagtgccgcctcgctgtccgaagatacctcaaaaagatcaacaagatccactgtatcgaccagctggaaatgccaacaagtctaatcaacttcctgc
>contig00398|transmembrane and coiled-coil domains 1
gctgacatagctctgtgaagctgaaagtgacccgtgtaatgtgctcggggggtaatctctactaaaacaggtatctctcgtcgttctgtctgcgctcggatagacgggacacatccaccatgagcaccatgtttgcagacacgattctgatcgtgttcatctctgtgtgtacagcgctgttagccgaggggattacctgggttttagtgtaccggactgaaaagtacaagaggctaaaggctgaa
>contig00399|mediator complex subunit 26
gaatccaccagtcggtccgagtcccttccagcagacagactggaaagagctgtcaaggagcgaaatcatccagtcgtaccttagccagcaaagcaatgtgctgacaacatcaggcgcccacactcctggtgcacactttttcatgacagagttcttgaaaaaagaggaacaccaaaggaaagatgccaaggaaacacacacgttggctcgagaactcccagccagggatttaccgggggttaacagagacgtcaacaatgaagacctgaat
>contig00400|heat shock protein 90kda member 1
aagatgacagaggtagaggctgagggtcagtcaacctcagagctgatcggccagtttggtgtaggtttctactcggctttccttgttgccgacaaagtcatcgtgacatccaaacacaacaatggcactcagcacatctgggagtctgactctaaccagttctcagtcattgaggacccccgtggggacacgctgggcagaggaaccaccatcacactggtcctgaaagaggaggcctcagactatctggagctggagaccatcaagaacctcgtcaagaagtactctcagttcatcaatttccccatttatgtttgggccagcaagactgagacagttgaagagcccattgaggaagatgctgaggcagcagaggaaccagagaaagaggctgctgaagaggaggctgaagtagaggaagaggaggaggacaaagaaaagccaaagacaaaaaaaggttgagaagactgtgtgggactgggaactgatgaatgatatcaagcccatctggcagagaccagctaaggaagttgaggaggatgagtacaaggccttctacaagacgttctctaaggacaccgacgatcctctggcccacatccacttcatggctgagggtgaggttacctttaagtccatcctgttcgtgcccacttcagctccccgtggcctgtttgatgagtatggctccaaaaagaatgactacatcaagctgtttgtgaggagagttttcatcacagacgacttcaatgacatgatgcccaagtacctgaacttcgtcaagggagtggttgactccgatgaccttcccctgaatgtgtccagagagactctgcagcaacacaaactgctaaaggttatccgcaagaagctggtgcgtaagactttggacatgatcaagaagatcgcagaggaacagtacaacgataagttctggaaggagtttggaaccaacatcaagctgggagtcattgaggatcactccaacaggacccgtctggccaaactgctgcgcttccagacctccaacagcgaaacaaaagtggccagcctggaggagtatgtggagcgcatgaaggagaagcaggacaagatctacttcatggctggtaccagcaggaaggaggctgagtcttctcccttcgtggagaggctgctgaagaagggctacgaagtgatctacctgacagagcccgtggatgagtactgcatccaggcactgcccgagttcgatggaaagcgcttccagaacgtggcaaaggagggtgtcaaatttgacgagagtgacaaggccaaggagaagagggaggccctggagaaggagtatgaaccactcaccacttggctgaaggacaagcccctgaaggacatgatcgagaaggccgtcctctctcagaggctaaccaactcaccctgcgctttggttgccagtcagtacggctggtcaggaaacatggagaggatcatgaaggcacaggcttaccagacaggaaaagacatttccacaaattattatgcaagccagaagaaaacattagaaatcaaccccaaacatcctcttatcaagcagatgcttaacagagtcaatactgacgccgaggaccagactgcatcagatctagctgtggttctctttgagacggcaacgctgcgctcaggctaccagctggctgacacaaaggcttatggacaaaggatagagcgcatgctccgactcagcatgaatgtagacctgaacgaacagattgaggaagagcctgaggaggagcctgaggaggagccagaagagccagcagaagacgactctgaggataaagaggaaattgtagatgaggatgacgatgaagaaacgacaaaaacagataaagatgaactgtgaagcactgaatggaagagcatgtaacaatggagctggacatggatttgagtcttgttgcagcgacactgtggtcaacgtttcctgggtggggtccctgggttggggttttttaaggcgagcattgtttttggttttttttttttattacattcctcatgactgtaaatttgttaatatttaactgacctgtttatggaaagatgcgatcctgtctcttgatcgaataaatgtttcctgggggggaaaaaaaaaagg
>contig00401|u2 small nuclear ribonucleoprotein b
gtttccggcagcattgatcggtgaggagatggatatccgaccaaaccacacgatctacatcaacaacatcaatgacaaagtgaagaaagaagagttgaagcgctcgctctacgcgctcttctctcagttcggccaggtcatcgaaatcgtggccatgaagacggcgaagatgaggggacagtccttcgtcgtgttcaaagagctcgccgccgccaccaacgcgctgcggcagctgcagggcttccccttctacaacaagcccatgaggatacagtacgcaaagaccgactccgaggtcatcgccaaggtgaaaggcacgtacggagacaaggagaagaagaaggagaagaagaagaaggctctggagccggcatcgagcctgacgaagaaaccagcagtgggatcagcagtacctgtgcactcgccggcagtacaggtgccggacaacccaccgaactacatcctgttcctcaacaacctccctgaagagacgaacgagatgatgctctccatgttgttcaaccagtttcctggtttcaaagaggtgcgactcgtcccggggaaacacgacatctccttcgtggagttcgagagcgacacgcaggcgggcgtggctaaagacgcgctgcagggcttcagaatcacggcgacctgcgccatgaagatcacgtacgccaagaagtagtcctcgggtttgatctctggacacaaagagactctgagtgggagagggacggtccctggatttccgttgtgttcccagattctttctgatttttgtaaatcctactgagctttttctgaatttcatttttatttttttttacttttctttggtgaattctgtcattcacggggtagagtgaggaaaaagtctctggcctgcatcttgttttgtaaaataaaaggcttttacataaaaaaaaaaaaaact
>contig00402|mgc69517 protein
atgggaggtggtgaccgtggtggctacaaaaattacggtggctctcgagactacggctcaagggatgaaccagctggtggtgagcaggacaactctgacaacaacaccatttttgtccagggactgggagaagatgccacggttcaggaagttggtgacttcttcaagcaaattggtatcatcaaggtaaacaagaagaccggcctgctaatgatcaacatctactctgataaggccaccggtcgaccaaagggagaagctacagtgtcatttgatgacccgccttc
>contig00403|riken cdna 1810013l24 gene
ccgccgtagcacagctgtacaaagatcgagtatgtcagcagcagggcctctctctctgggtgcccttccagaacgcagccacagctgtcactaacttgtacaaagagagcatcgaggcccgccaacggagctatgacctgggcatccatttaggctaccagcgcaggaataaggatgtgatcgcgtgggttaagaagcgcagaagaaccatcagacgcgaagaccttatcagctt
>contig00404|dtw domain containing 2
acacttttttaacatgtccttaatttattttaaattaatgacaaatacataaattacaataatctaaaaacagaagaaaaaaagacaacaactccctagtaagtccagtggtttcccttccttcctgcgccctgatgcggcggtggcggcgtgctgctctgatgattcagtcctgtgcagcgcggacagcagagatgagtcgggcccccgtttctccgctcggacgctccctcatcttgggcagatgttgtggtcagtgacgagtttctccatcctctttatcttgcgtttgttcttgggcatcggtttgtcgtacatgccgttcttcagtagatgctctttgctgtgatggacctgggcgccgtgctgtagctggaaggagcacagggccttcaggggcctcagcagaacctcttggatgtcgtcattctgctccaggatggagagggcgacagcagcacattccagcgtggacagacagatgttggagggttgcgtgcggatcacatactgactggacagagtcctgttgagctggacctgtttcggaaggtggaacaggctgtttttgaggaacatgttcttggcctggctccaggtgccgtctatgatgatcacattatgtttcacactgcccacttcctggtattgcactaactcctccaggttttgggatttggggcccgggtacaggatcagcgttctgctgtcccgacatacggcagccagctccgggtgcttctcctcgttgaatctccttccaactatgacgttgcattttcctgatggcaaacaagcagcaagtagaggaactgtgcgcagtactctgctctcctctgcaggatgctgcactacgtacagacaggtggacacctccaggggttgtggtgggagaaaaggacagagacacaccttctgagggcgacggcaccgtaaacacgtcggtcttctctccccgacctcgaccgggagggcagccaggtcgccgaaagcgtcgactaatccgtcttccacggaggggccgtcgcgggtgtctgcaccgttttcctcggtagtgaccggcgagcaaaaaccggggacattgtccatcgcgcg
>contig00405|cdkn2a interacting protein n-terminal like
gcaagatggccaacatggacgtggaggattttatccaacaaaacagagctttggcggagcaggtggagacgtatcgaggttactgggagagtgagaaacactgggagcccaggagagagttcatcctgcggaacattaacgacttccagctccagcagctcgaccagctgctctccctgtccatggtctgggctaacaacgtcttcctcggctgtcggtacagcacagagctcctggacaaagtgaaggaaatggctgaaggcatcgaggtggaggacgcacc
>contig00406|glycogen synthase 1
atggaattcccatgactgtgcactcagctggtgtgtagccccaaggctcatagtaagaggggaagacgccgaggtggcagcctcttacaaactcttcataatccattggaagtagaggagaggtggatgaaaggaactctggatgaaagattatcttgacacggtccgcagagctgttgaaaaggccaatacggcggacacagttaaggatggggtcgctgctgtcctccagcatgttatgggtg
>contig00407|hsp70-interacting protein
acagactcagacccccaccccaccgtcagagtaaaagccctttacgctgtgtcgtgtctggttcgagagcaggaggcaggacttcaggcatttttgtcccacgatggtttctcggtgctgatgcgaggcatgcagtcggagaacgagaagctcagaaccaagtcggcattccttcttctcagcctgctcacctcacatcccgaacagaaagacacagttgtttccatgggtatggtacagcagctggtatctgttctccgcacaccgcactcacctttccatgaacatgtgctcggtgccctttgctgtttggtggaggactgtccacagggtctcaaa
>contig00408|---NA---
agcagtccagccctgatgaactgtccccttgtatccgtgtccaacttaaaccttaacctgacttacactggtcccgttcaacctaaaagaactgtcttccccttgggaacttttggagtctcaaatgtgtctgttcatcattaggttcactggatgggactcctcgacttcaactccaattaagtcacttgatgtgtttctgagctcagttgattttttcactaggacattttaaactatttaaaaaagaaatgacattaaatgaatttgcaaatattaaaaaaaataacttatctacagtttgtcaaatttagtgttcgatgatgagcgtattttttactaaaaggctttgaatgggtatgtatttttgtgacaat
>contig00409|nematode astacin protease family member (nas-4)
cgaggagctggaagcgttggagaccatgctgctgctcgctgtgctgctgtttgttcagctccctgaagtcgactccagtccgatacgggaggccgaaggagcgcctctggagaaccagtttagcagggtggtgcagtatatgaactcaaacccagagactttagaagagctgatgactgataactacgcattgctggaaggagacattgtgctgtcaagtgacaggaacgcagtacagaacatatggccaacgccggagataccgtacaccatcagctgggagttggtgagtcggacgggggacatcctctctgctatggcaatggtatcccaacacacctgtgtgtccttccacaagcgaacctctgagaccaactacctgctcttcgaaccgagcaacggctgtgcgtcttatgtgggcttaatcagcggcgagcaacccatatttgttgcgccccagtgcatcgtgggtaacatcgcccacgagattcttcacgctctgggtttctaccatgaacacacgaggatggaccgcgaccagtacgtcacagtcctcccccagaatattatgacggggatggagagaaacttcaaaatgcaatatggccaaacctttgaccttcattatgacattggctctataatgcactacggaagtgggtttttttcagccaacggtcttcccaccattttatccaagagtgacatgaaggacatgggacagagaaaaaaaatgaccgcgacggacattgagaaagttcgacgtctctacaactgtggtggaacaaaaaaggagctgaagactgaaatcagtggtgtcgaggaggaagatgaagtgctagacttgatccacaatgtggtgtctgaactcaagcccattatcgaaggctctgtttctaccaacaaaccagaggaagatcacagacctgctactgcccccccacctgcctcactgcagcacctggattctgccactagagggcagaataacaccaactgagaaaactgattatgaataaaactagtatattcacatagtaactgatgtttacagtgaactaacatgcagaaaataaata
>contig00410|---NA---
tgtcggatgtggagcagagctgtgtggtgctcagtaacgttattctctcagtggagggatagcgttattcatttattggatcagtgattaaattttttttcatttgtttttaggaagttgttttggattaacgtttgacctcatttccgctgaaataaatagtttaaaagtacaaaaaaaaaaaa
>contig00411|cyclin d-type binding-protein 1
aatccatcatgaagagtgtgctgactctgtcgacagtgtattactggctacctaagagccaaggtatcagtctgcgccgacaggtcagagacgccacggtcgaggttctggagggagtcgcacagctggtggaggtcatactgagctcaccgctacagagtctgacccaggaacagctgacatcaacaggaagtgtgtggtcagcctgcgaccagtttgcccagttgccacaagataataagggagcggtgctggtggttctgtccgctcagattggagttgtgaaagacgccatagaagaaattgaacaggcgttatccgaggcccacgacccattcagtgacgtcctcgatgacgaccaggaaggggaggagcctcgtggcaaccaggacacttattggtcggagaaagaccggtgcataatcggtccgtgccaggggctgatgaaagcctctgcagcgtgcctgaggaagctgacgtcggccgtcaaagccaacggtgacgttaccacagctcagaacgtggctcagctcgacgacctggccgacatcaccaaggaaatcagccctggtgttgatgatctggctctctgtctctacccgcccatggactacagcggagtagagaccaatgtgtctaaagtggctgcactgttaaggaaggttctggagatcatcaggtccagtcatgtgtgcggggagtcccagctgacctgggttcagttcttagagggagccgtcgatcacaacctgcaaaaagccaaagaccttatacagcaggacagctagtgtgtgtgtgagtgtgtgtggttttatgtgccagtgtgtgaaatgaatgcctagagtggtgtgtgagtgtgagagattgagtacattgtttgtgtttacaagcacatgcatgtacaacatattagaaataaagggagcgactcgtgtcctcgcataaaaacaaaaaaaaaaaaaaaa
>contig00412|ribosomal protein l18
tctgagtccaagatgggagttgacatcaggcataacaaggaccgcaaggtgcacaggaaagaacctaagagccaggatatctatctgaggctcctggtcaagttgtacaggttcctggcccgtcgctccaatgctcccttcaacaaggttgtcctgaggaggctcttcatgagcaggaccaacaggcctcccatctccgtctcccgtctgatccgtaagatgaagatgccgggccgtgagaacagaaccgctgttgttgttggaacagtcactgatgatgtcaggattcaggatatccccaagctcaagatctgcgctctgaaggttactgatggtgcccgccgcaggatcctgaaggcaggaggtcaggtgatgacctttgaccagctggctttggcttctcccaaaggacagggcaccgtgctgctgtcaggaccccgcaaaggcagagaggtgtacaggcactttggaaaggccactggaactcctcacagccacaccaagccctacatccgctccaagggcaggaaattcgagagggctcgtggacgcagatccagccgtggctacaagaactagtctttgttttccatgcaatctgatacaaataaaagatcga
>contig00413|---NA---
gtggaggtgaagggtaactggcgaggaccatcgtaggcaatcgcatcatgacactcgctcacggccaaactaaagcgcagatcaggacaagccaagctgcagagatcaacgccatccttatttcctcactccagacatttctgttctcacttccacaccatgctagaagtgccatgtcctcttttatgctttcaccagatgtttgtagtatgatttgcaccttttgtagtattttttttttttttttttgctactttagtaagtgtcgagta
>contig00414|---NA---
gttaaatgagtgccattatctcagtacaggtggagtgatttgcctcatttcgacacagagacaggtacatttacttagaaaaactgcagaatttttatgtcgtttcacataaaacaagatgtaatggatcagtacccaactgaaatgtgacggtgagaacattaccacagttcctttaagtgattgtgagagaaatttgaaagtattttccactggagctttcaaatcttagtttttcatgatgtaaatgtttttctctctgtgtgaccgactgcagatacaatgttaagacttttgggcaagtttatgctgtcagtttaaattgctgcatgttaatttgcatatagttgaatcttcatctgcattaaaacagaatttaaatgattttgtgtgtcttcatagataacttttacactcagttatttaccagttagcattttgcatttagaagcactacataaacacttaataaatggtatatacagcatgcaattttcagtacaaaaggatattttaaagtgttattaatatacagtatttgtcaacagttataacttactatgtcctatgaatgcatattctatatctgctgtgttgtattataaaccatttattaaatattcatgtatctcttctaaatactaaataaggaggttaaagtgtagaagatattttattcacattactgatctgaaaatgtatggttttgtcaaatgctgatactctgtttgtacatttagatgttgtacacaatagaatatgtatgtcatgctgttttgaaaagtgaagtttgttaatggtaatgtaattttgcaaatgagg
>contig00415|cell division cycle associated 8
aacaataccagacatggctcccaggaaaaggaccaccaaacagcggaaaaacaacccaaagacggccaagctcgaagctttcctggaggatttcgacagcgaggtgaagaccagagttggacaactgaaagagaagatcaaccagctgctgaaagatgttgacaacagctacaacatggctcttatcaagctccccaaggctgtcaggcaaacgacctggttggaacattgcaagtctgagaaaccaaagtccccagaagtggataatacaaagagagaagaggaagctgctattgttgacagcgttgtggctgaggaccacgcagtccttctgaaatcagtcaagaaaacgtcaaagaaaaaaggtggagccaaatccagttcagaggatgaaaacaccccgagcacgacgaggaagggcaaagcaacaagaaaacctccgactacatcaaaaagggcaaaggcgctgtcagtcagcaagcagaacacctccatcagacgatcgaccaggaagccattggtcactcctgccaggagtatgctggattcttctttgatgatgggctctaccccccttgtcaccccacgcttcgacccaaggcttcctaagacccccgctgtgagagttccccgccacaaagagagggtctacagcatttcagtcaacggctctcccattgcagcaggaaatgaggacattgtcatcaacgtccccatcggcaacggagagagcgttcagctattggccagtcagatggactcagtggatctgtcactcctggatgaaactgctctgaagagcattcggctgctgaagaatcgcctcacaaacctgtgtgggatatccgagtgacctgaccgcctgcttttgactgcttttgtacattacattcgaaattttatcttatcttttatccttgaaatattctcttcccgtggcgtggtatgatgttttttttgtactaataggtgagattttaaaagcttcacaggttcttgagaaaaccatgttttgtcagtatttctgttattggatgttgttttcttttgacctaattcactcactggaattcatccagttaatgaaagctgtcaaatgtataaatgtgggttaaaatgtgttattttaccacttctgttttccttatatacttttgtaagatagtctagtttaactgccttacttaattcatctttcattttcgtgtgggtattttctgctgctttcatagcattaggcttaatccctgggggaattctgcctaatgtctgtctcattttagtgctattccagtcttttattcctggccagacagacttgtagcgtctggattttagttgccctataaatcttgtaaggcttctaagatcatttaaaatgaacaggtctgtactctgcaaatatgttttactgttcattctttgttctgtaagtacactctaatccaacatttttttttgtgtttcattttgtcattgttgaatcagagtccctccatctttgtataaatcatcttacagttacattattagtgcaaatacaaacgtgtacatagatcactctttgtctacagaactgataaagggttttgaccacaagtaaaaaaaaaaaaa
>contig00416|atp h+ mitochondrial f1 alpha subunit cardiac muscle
gagcaggacacactcagcagggcaccaacatgctgtcagtacgtgttgcagcggctcttgcccgcagtctaccacgacgggctggatttgtatccaagaatgtagctgcagcatgtgtaggagccaagaacctacacacagcccggccatggctgcagaaaacaggcacagccgaggtgtcgtccattctggaggaaaagatcttgggagctgacaccagtgccgacttggaggagactggtcgtgtgctgtccatcggtgatggtattgccagagtgtacggtctgaggaacgtgcaggctgaggagatggtggagttctcctctggtctgaagggcatgtctctgaacttggagcccgacaatgttggtgttgtggtgtttggtaacgacaagctgatcaaggaaggcgacatagtcaagagaacaggggctattgtagatgtgcctgttggtcaggagctcctgggccgtgtcgtagatgctctgggaaatgctattgatggaaagggtccgcttggctccagcacccgcaggcgtgtgggtctcaaggccccaggtatcatcccccgtatctctgtgagggagccaatgcagactggcatcaaagccgtggacagtttggtccccatcggtcgtggacagcgtgagctcatcattggagacaggcagactggcaaaaccgcaattgccattgacacgattatcaaccagaagcgtttcaatgagggaaccgacgagaagaagaagctgtattgcatctacgtcgctatcggccagaagagatccactgtggctcagctggtgaagaggctgaccgatgccgacgccatgaagtacaccattgtggtgtctgctactgcctctgatgccgctccgctgcagtacctggctccctactctggctgctccatgggagagtacttcagagacaacggcaagcacgccctgatcatctacgacgatctgtccaagcaggctgtcgcctaccgtcagatgtccctgctgctccgtcgtccccccc
>contig00417|rad21 homolog
tctccagctctttgaggaactcatccaggctgtctgcttcgccgccctttctcctcttcctcagctcgtctggcaccagaggtgtcaggcagcgtgtgaacatcttgagaagcctggcattccagaggggttgagcaggcagagagaaaagcttctccactcctccagtctccttccacatcataagcttcttagtgggaggggcgaggtccagagtggtgacaatgtccgagtagtcagacagctgggccctgatggtcttactgtccagctccttcacactgtccacaatcagcttcctcttgcgctttgccttggtctcttttacagtgatgtcaatgggctccagggcaaaggcctcctcctcattgtgaaccagagtggtctgttctgtctggtcagccattgctggcagtggctctgctggaccggagtctgggctgtctggacccg
>contig00418|---NA---
gttttttttttttttcaaggttattttttttatttttggctttgacatgagggtcatgctgaaatgttttaaacattgtgcttcacctcaagacatctcaaaatttgtaaaaatcaatcacgtcaacaaatacaaaaaaaaccttcctagactcaatcatctcttgctaacacagacacacataacccgacctgtttaataaaataaacgtattctaacatttctcaatgtgcttgcataacacatatacaaccaaatgcatatatgtatctgcctgtacacatgtacagatgcttaaccgtgattgtaataactgggattgacacactcgtgctgtacgccccagaacacttctgagggaaaagaggaaaagaaaactgaaatgaagaattgaaaaagacaggttacaaaattacacagctattatatgcattttaatgtgcttataagggatatcttttccagtttttaaacagtatgaacagtatgtatgactgtaggatggtggaggaggctgaacaaaagcctaatttttgggtttattggccaaacaaggtaaaatagtgcagcagtgctgaa
>contig00419|hypothetical loc548371
gggcgccaggagtttttggctcagacagactcacgagactcttgcgcacgttcaatactgaactaaagttaataatgtgactatttaacggcattatagcgtaacatatagcggtaggtgtgctttagagcggcttcaaatcagttagcgccaaaacaagctgagggctcgagacctcgctgtgtttgagtgacaggtcgctgttcttcactcccgttgtccggtaagcggctcttaacgttagatacggcagtagccgctgtggtcgcttgttattgctcttcctcatgtgtcaggtggacgaagactaccgtgatgagctggagcgcgcgcacgtgcccagtgtctccaagaaatgtgtcaaatgcaaagaggcaactgcagctgtggtcatcagggtcggagatacatactgcaggggctgtttcaaggagtacttcattcataaattcagagccatgctgggcaaaaacaggataattttccctggagagaaggtgctgctggcggtatctggaggtccttcttcctgctcaatgctcagtcaagtccaagaggtttacctgtttgttttaatgtagtcgcaataaaagcttcttttaacagaag
>contig00420|cdc25b phosphatase
gcctcaggctgagaggagtttgtgctccgtctgttcaggggggggaggcagtgtgttttggaggcagtttaggaggacgaggaggcgctcacagcttcttgagtcggctgtacatgtctctcttgctgcgctccccggcccaggtgcgactcttgaggcggaacttcctcaggtcctccttgaagtcctcgtggtgcatgggccggtaggactcaggttcacattgggactggaaatgggggaagaagtctttgtatccgcccttgaggatgtagagctcggggtagtggagtttgggatactcgttcatggcgcggtctctctccctgacgaaccggcacatgcgggggccgcgctccgacgagaactcgcagtggaagattatgacgacgcgtttgtcctggcaggatgggatgatgggcgttttgaggaggaagtcctccacctggtcctcctggtgcaagttcagggctcccttgatgtgtcctccctcaaattcgtaggggtagcggcagtcgatgacaatgacttgctcgactagatgattaaactggttggagacagctgccaccatcgtctctgaggtaatgtacttgaggtcttgatgtttgccatccactgtggggagtacaaaaggcttggtgaaatctcctattagctcgttagagccgtcctctccgtccagcagcttctcaatgtccgtctggcagcaggacttggacctctggagcagagagaagcccattctcggggattcagggttttgttccagggtggtgacttgtgttcctgccagactgcgtcgccttttcaccctcactggcgtgttttcgtctctggggcagtcgggacgtttgacagagggacgggacaccggactgggcat
>contig00421|karyopherin beta 1
accgtcaggcctgtctgtggtctccaggagtttctggacgatgatttcgaaggatgaggacagacagtaggtgctgggctcctcctggtcctcggctgcgtctgtggcttcgtaagctgcttcagccagcgaggagaaagcccagcagacgttggaggccactctgggctcggcccccaggccctcgatcagacactgcagcaggggggcaggtagacctcgttgatggcagcttcaggcagcagctcgcagatcctccccaccgtccacgctgtggtgtctctcaccaccacgctggggtccttcatcagctcgatcagagtcggcatcgcctgtatgacgaggggtttgagctggttgagttcaggtccttccaggattgatccgaaggccatgacggaggcgtctctgtagcgccagtcggggtgtttgatgtgttctttgatgaagggcagaacgtgaggaaccacgtcgtcctcgcagcaggtagccagcagcatcagacacacgcccgccgccttacaggggttccagtcatcgtcatcatcgttctcgtcctgtttggtgagggtctgggtcaggatggggaccaggtactgcaaagcccctttggcatagaacttactcgtgtgctccggggggcgcccctgctccgaggcctctgaggcctcgatggccaggtccatctcctcgtcacacacgttggaccagaactcaataccctgtaaggccacctcatcgatgtcgctcttcatcgcttcgatggtgatcgcgaacagagcgggacccatgtacgtctccatgtactgataatacagagacatgatcttcaccaggttctgtaaggccgccacacgcactctggtgtcgggacactgtgtagcttcacagacgacctgcatgatgaagtgtctctccgtctccttgtcgaagttggctttggtgaactccagggagttgagcagagcgttggtcgctgccagtttgacgttgttactgggctcctccttcctcatgccctggatgatggctgtcaggatctggttggcgttttcctgcagctgctctgggtcgatgtcctggcagatgtatccgatggcctccagcgtggactccttcatgtgctcggtgctggaggggtctgtgacgttggccaccagctgcgggatcagctcgggccactggttaactgggatctctgcgcaggcgatcccggcgacgcactgcgacgccgagctgggccggtacgtctccgtgcccagagtctgtaaaacgtagttcttgatctcgcggcgagcgttggcgtcgatggccagccatctctgctggtactgcgtctttacgtcggggtctttggacgtcagagagttcttcacctgcagaccggcagcaactcgagctacctgagtgttccccgggttcgccaacaccttagacagctccaccaggaacgtgggcaggttctctatcgcagcctgctccagaaacttctgtgccgcctccagttcattccgatctggagacacggttttctcgaggatagtgatgagctccattccgccgctctctcttcagctcggctctctcggttgccgcgctcagcggattatttctcctcagttctgtcggtaccggccgcagggcgggatcagtcgctgatcacaatggcgggagttcccccggtgctcgctcgggtctttctcactcggatgttgcgggaaatcttaccgaccgtggcgcagagtaacgtcagggagcttcagcgccgcccgttcgcatcctgtgttacc
>contig00422|btb domain containing 6
ccgcagaggtgccaccgcttccagtcctcagcctaccgcagcaaccagtggcgctacagagggcgctgcgacagcatccagttcgcagtggaccgccggatcttcatagctggactcggtctgtatgggtcgagcggcggcaaggctgagtacagcgtgaagattgaactgaagaagcagggaaccattcttgcccagaaccttacaaagttcctgtcagacggatcaagcagcactttccctgtgtggtttgaacacccagtccaggtagaacaggacaccttctacacagtcagtgccgtcctggacggaaacgagctcagttactttggtcaggaggggatgaccgaggtgcagtgtgggaaagtgaccttccagtttcagtgctcgtcggacagtaccaacgggaccggtgtgcagggagggcagatccctgaactggtcttttactgctgaaccagaact
>contig00423|brg1 protein
atcctaaccagggaatgggtcagttcctttaaccgtcgggggtccccagggaccaggcggacccggtgttgcgggaggtggaccaggtggcgcaggcggacccaccccttttaaccagaaccagttgcaccaactcagggctcagattatggcctacaagatgctggcacgcagtcagcccttaccagatcacctgcagatggccgtgcaggggaagaggcccatgccagggatgcagcaacagccgatgcctaacatgccacctgctgctggacctggaggtgggcctggggctggtccgggacccgctcaggccaacttacaacagaccaacatggcatggtaggtcccaatatggcgcctcctggacctgcaggagttcccccaggtatgcaaggccagcctaccaacggaccccctaaatcatggcctgaaggaccaatggtgaatgctgctgccccatccaacactcctca
>contig00424|nuclear transport factor 2
gggagcagataggatccagcttcgtgcagcactactaccaaatgtttgactctgaccgatcacaactcggatccatatatatcgatgcgtcatgccttacgtgggaaggacagcagttccagggaaaaagagcaattgtcgagaaactcactagtctccccttcacaaaaatagcgcatagtataacagcgcaggaccaccagccgactccagacagctgcatcttgagtatggttgtaggacagctaaaagcagatgatgaccccatcatgggtttccatcagagtttcatcctgaagaacattaacgatgcatgggtgtgcaccaatgacatgttcaggctggccattcacaactttggttaaccccactccaagctctggtgggcaggggcggccatagtgaagggcactgtgtgatgaagtatggaggggggggcagggaggagttgaggatggagagaagagagaacactcatccctccctcctgctgtctcatttacgcctgttttgacaaacaggcaaacaccggattctagatgtcaatcactgaacctcatccaggtgggttttcagaccaccccagccagtagaactgcaacatgtttctttgctgcgagccggccgaccaatcagatgcccctgtctgccactccgctgatctgcatgacgctgggagccccccattacaatatctacactcaagccaccagaaagacaaacagctgaccgacgccattaactcatgctcttctctgctctccacccttctttacttaattctatccctttgtgctctactgttgactccactgctgtcaactcagttctgttagcactgttgttgactggtttgtagatccatgttcaggttcagagtcggcttcttcagctccgactttttgtgttgtaagttgtttttagatgaacacccgtgtgttgccttagtgtgtttaactaagttttatcttcctttacataattgtttactttgccatgattcactctctcatgccaggttttgctctcgcaaaccaaagagtcatggaggacataaagtttgaccctgctgtgtgattggctctgatcattcatattctctctctctctctctatcgctctttctgtctctctcaatctctgtctttctctctcacacacaagtctggcagttaccatggactacagccacgatagacaataaaacctggtacttttttcgtaaaaaaaaaaaaaaa
>contig00425|---NA---
ccttgccagcccgctcagtttttttttttttttttgaagctgtaacatccaatgtattgacatttttagttaaatgtaaaataaaaataaaacaaaaactgaaaacagggagtacatttacatacatacattaatcataatcatacatacacattaatacatatatggtcaactttattagctcaaaaaaaacaaaagaatagtcatcgtactgatcttctgaatgagtggtagacaaacaaactgagaaagaaccaccttaaacacagctatatatgctgcttccattggaaccgtgatcactgctggtgggcatcatgttgttaacttacaatctaactgaggatgaaacaaataggtgtgtaaagcccacttgacagtagctgcttgtgtcgtctcttgagtcccttgagtccataccatgctcccaactagtcaggtagggctgcagtgacaactttac
>contig00426|---NA---
aatgacaagagccagttctgtcttctctccacccgccggagatctcaactctcaaatgtatttatatgcaacatattttaagaagtctgtgggagtaacgtccctttcaggtccacagcatcttgagtagcagaggggttctcccgaagctacactgtgtttgcaccacactcattttattctgtcgtaaaggaaagaaccttgtccgccgcccctgacccccagtgagaaaattatactttcttcatttattgataagaaaatgttaaattgaattaatttacttaattttgatgttatgtatccatctgaagcaaataaaacctttaaactgagtggtagctgccaataatacacattcaaataaaatgatata
>contig00427|regulatory factor x-associated protein
aaacagcgcatgggagccatgggggaccggccagccagaccctccctgatagagcaggtcctgaaccagaaaagactgtcgctgctcaggagtccagaggtgatcagcttcctacagcagcagcagcagctcctggccacacagggacgcagccaggcacagcagcagttccagggctgctgacgtcggctggtcgatgtgtttgtgataaataagagaacactgaagaaacaccggcacactaaatggatagtaaccgtacactgtaaacatgaatttccccagccagacagccatcctgagaaagaataacatcacaatcgagggatgttttaatgagactggtggactgaactaagttgaactcatctaaatccctcaaaaggtgtgaatttcttaagtagcagactgatcatgtagtcaaacaatgtccggtgctgattaggaattacaatttcatgaatacaaaccaacatgtattttaatgtatttaagtttacttattgtgaatttactttgtagttactctgtcaaatcccattctttctgtgtcgtcttccttcatgtggcaatattaatgaaggtactggattatgattgacattaaagtcattacagttgtgt
>contig00428|atp synthase subunit mitochondrial
cgagctctctgcaccagtcaagatggcggacagagcagtttccatagctgaaaagcgactgagggacgtgaaactggctgagctgggaagctggcttggaagtcgagacttcacccccaatggcatcatctcgtccatccgcaggggccacgacgcatactacaacaagtacattaatgtgaagaagggaggcatcggtggtgtagctatggttctggctggctacgtggtcctcagctacgtgtggggattcgaccacatcaaacatgatcgctggaggaagtatcactaaggcccttcagcagtcatcagaccttcaggggttgaacttgaatatctttgttccccctactctttctactctcagctctctgtgtcgaatattgtctgtcgtgaccaataaaaattaagatttattga
>contig00429|---NA---
tatattctttttatgtttctacctgtggtgctttcagatttgtcgcaaagacaactgtattgaagtgtgtatgaccaatgtatatgtgcagcattacactggagtttgaatatctgaatcaaagatttgcaataaatggtgc
>contig00430|cytochrome b-c1 complex subunit 8
gtggcggtactgtccccggtgtgagcagcaaaccgaggtaaaaaaaggaaggacaccggatcttcataggaaacactgttgagcagcagcacgatcagctctctggttgaacatgggtcgccacttcggagacttggccagggtcaggcacataatcacgtacagcctgtccccctttgagcagaaggctttccccaactacttctccaagggaatccccaatgtgtggagacggttcacaacgtctttcttcaaagttgcccccccaatgaccgtcatgtacgtgacatacacctggggcaacagtgtccatgaacagggcaagaggaagaacctggctgactttgagaatgatgaataaactcctgccacctttctgaaagctgccctctgttattaattccaactctgtacgtttcaccaataaacaatattta
>contig00431|glutaredoxin 3
gttttttttttttttttgttcttaagatttttctttattgtttaatcatattactgatgaacaaagtatcaataagtgccacatagttatatgtatttattatacagtttttctgtctttcaggtgaagaaggtgtggacaggagcgggacaggacggcatgaaaatccagttggcaaataaaggttacctaaatataacccagttctaaagtgtgtggttatgaatactgaaaaagacagaaatgtggacaccataatatgatctaagtatattgttattattattataaaattaggccaagcaaagggattgcttaacttttaactctaacattgctgaagatgtatttaagaatgactaagagccaaactctcaagtaacactactgaaggtcaattctcattgttatctgcagttttcttaggaacctatctcaatgctacaacagtttagttataagtgaacaattcaattatcttcataaattctctttccattcctgtccctatatgtagcgacacggggccgatttgggtatgtgcagtagcttcttgttcccctctctctggtggcccggcagatgcacctacgactcccccttcagcactgaaaccaggtctccactctccttcagctccttgagtatgtccaaacctccaatcagctctcctttcacgtagagctgggggtaggtcggccagttagaatatgtcttgagcccctgacggacctcttcatcctgcaggatatcaaaggtgtcgtaatgcaccccggtaccattcaagatctccagtgtctgcctgctgaagccacatctcgcagcctccttgttgcccttcatgaacagcatgactgggctctggttgatgatggtcttcagacggtgctccaaggtgacagccttcgggcaggtgttctccagctccccagactcagccagctccttcacgatgtccagtcctcccaccagctctccgttcacgtacagctgagggtaggtgggccagttggagtaggtcttcagctcctgtcggacctcctcgtcggataggatgtcaaagctgctgaactggatgttgtgctccttcagcaaggccactatctgccggctgaagccacagcggggctcctgcgaggaccccttcatgaagagcatacagggggccgcgttgatcagcttcttcagccgctggttcaggtctgtcgcggggctcggcgcagctccacccggactcccggtgactgccaagcgctgtaccttcttggtcagctccggagcatgcgccccgtccaggcggtccaccttctcgccacccttgaagaagagaaaagtgggcacggaggcgatttcatacctctccgacacctccggcaccgcttccgcctcaagcttcacaaacgtggtgtgcgtgtgctccttggacagctcggccatcacgtcgttcatctgagcgcactgaggagcccacgccgcctggaaatgcaccacggtcaggcattttccagctttggctaagaagtcttcaaactgctgttgacttgtcgcctccacgagattcgccatttttttctttacccctcct
>contig00432|---NA---
catctttattatggtattaattcttcaccttttgaaaaaaatatttacagtacaccgtaatgatcggcaaatatatgatgtgcacagagcatttatataactgactcttacataaagaaacatttgagtaacaaaaagaacaaatacatattcagtacagcttgtgcctgaaagtgactgagaaaatcatagcagcagttaaaggttcctccagagctctaaatgcagttagatgttaataatgtcatattatatggagcaaaacattaaggaaggtatgacaatttcaaactgtgtggtacttatctttatgtaacacattaactggcacagtctaaagcctgaatgtcattatcaatgtcataa
>contig00433|---NA---
catttattaatagaaacacagtttgttttacattaacaggaacaaatcccacccaatcaaaaagctacactgagcagaaatgtggatagaacatcagaacgtaaaatgtgtttccagtaatctccaaaaccatttattaaaataactattacactattacaaaataagctgaaaattacacgcaatgcaaaaaagaacaagctattctggtctattgaattgttacaaaaaatacaacaacctttgtagtttaaaactacaagattttactagtttcac
>contig00434|---NA---
aaagttgttcttcatggggccaaagttggaggcctgggggtcgtagtggcccatgttgttgtagttattgccgccaccaccacctccgccgccgcagttaccataaccgttgctgtcataaccgtttcctccgtagccaccgcctcctccgccgccaccaccaccaccctggttgtaaccttggttatatccccggttgccaccattattatatccaccgggacctccaggaccacctccatatccaccatcacctccacctccattgcaattgtaaggaccatctccatatctacccctgccaccctgattgaagcccctgtcgtagtcgtacggccttccaccaccaccgctgctgcg
>contig00435|heterogeneous nuclear ribonucleoprotein a1
cagatcacctctctctccggtccagtttcaaggagtcttcaaggatttagcaaacaaagatggcgaaagatgtcccacgcgagccggagcagcttcgcaagctgttcattggaggtttgagcttcgagacgacagatgaaagcctgcgggctcattttgaacaatggggcagccttacagattgcgtggtgatgagggatcccaacagcaagagatccaggggtttcggttttgttacatactcatcagtacaggaggttgatgctgcaatgtctgcacgcccccataaggttgatggaagagttgttgaacctaaacgagccgtttcccgggaggactcaaaccgaccaggtgcccacgtaacggtgaaaaagatctttgttggaggaattaaggaagatacagaggagtcacacctgcgagattacttccagcagtttggcaaaattgaggtcattgacatcatgacagatcgcaatactggaaagaaaaggggctttgccttcgtgacctttgatgaccacgatgcagtcgacaggatcgtcatccagaaataccacacaatcaactcccacaactgtgaagtaaggaaggccctcacaagacaggaaatgcagactgcaggaatgggt
>contig00436|loc553384 protein
tggcgactggctgcatgtgaaagggtcggagagggagccggctttatgatcggagaacatgtacaaaacgccatgcagcagactgtcaggtttggttggtgtaagcgtgaaacagaaattagttcaaagcgttcctcgatgtaaccaaactgctcgcagccttattcagctacacagaagagatcatcttaacttcctgaaacgccagtatgtagcgaagaacaacagcgagctctaccaacgtgccatccccaaacaggctcctgtcctgaccattgtggatgagagagatgacagcgttgaaagacaagtgcagagaatatcaactattgatcctgtggtcacagatactgtttcacagccagaggatgtcaccagtcgggcacagccggaaatatccaccttaaagccctctacagaagatgcagcagtacagaacgattctgtttccagtacggttttgacttcagatgagcctccccatgtccacgtggagaccgatgaggcaaaggaggcccgtctagacaaacagtggaagcagctgaagctcgaagtggctgacttgccagatgtctacgccagac
>contig00437|eukaryotic translation initiation factor 5
aaaaaaaaagtgcagtcaaaatgatccccaaacacccatgattaaaatccccaaagacttcatttcatcaacttaatacatctcaaaattacagagttaatgtgcagcaagtaaagcgctatgttaagtcatgccacaaagcagaggagggttgtgggtcgggggaggaaggggggagagagggtgagtaaaggagggaaaggccagccatttaggtcgtacggggcatcgtgagtcaaagccacaacacaagaaaaagcggcatcgtcgtcgtggtggtcgtccgagcctctcagatcgcatcaatgtcaatgtcgtcctcttccttttcaggcgtgtctggtttcacagtctccactttgagctcgcgggcagaggacgagtacaccacctctacgttctcatcatcttcctcctcctcctcttcgctgccctcactctcctcctccgcctccttcagccatttgacaaaaggcgcagccttggcatggatctctttggcaagttccttagagacgtacttcttagaaaccttctctgcccaggcgaatatgacgtcttcctccagcaggtctgcatcgtacaggtctttgaggatgatgggaactcgagacagcagctggacctgatgcagcttcacgacacactcaaatcctcccaacagatacttctgggccttcttgttgttgtggcagaatcgcaggaagtggcgtttgtacttcttgatctggtcgcggatgttctcgttgaagagcagctcactgaggatcagggggcccatggccttcacatccagacgctccgcctccgccaagatctccttatcggctccgtcgatggttccactctccttcttatgtttcacaaagttgtagaaaaggttgaccctctcctccaggggtttctccaggtcttcgctgagcgtcaggttcttggcatggtcgctgatctcctccattcgtcgcctctgcgcctcctctgttgtctcctctgcccagtcctcatcatcgtcgtctccatccacagcctcaggagcatcaatgttgtcgtggtttcctgcctctccgctgccggacccgttctccttgtccttcttgcggttcttcttctccttctctttctttacagatgcagatccactatcagtgctctctggtgggtttttgaggatgaacgtgcagagcttgtgtctggtgtctagcatgccgcggtatccacaggccttacaggaattgccaatagtttgtttcttgggattgacatgcagatcagtttcagggttgtcacactcgggacacagcacaaattttctgatgaacccatcaagcatgtcctgcaacttgttcgcctcgtgggatccgttgacgatgtaacggtcgtttttggtatcaaactgggtctgagcaccgagttcacaaccaaaaaacttggtcgggtatgttggaggcctgttcagtgcctttgcaacatcaaccatgttgacaatgaccgtcttgattccattccctttgccttcaaccttggcaatcagacggggcatcttgtagcggtagaactggtctgacacgctgcggttgacgttgacagacattttggctggatgttagcactatcagtaagataaaaggatcttggttggggatttttcgggatcttctgtctggaaaagaggggatgacataaacgactgcaagcgcgctcggtctctgacatgaaaaacgctgtgccgctgtggccgcaagctccttgcttgaaggctagatttccaccacacaggttccaacggctgcgcaacagctcgttttcgcaaaacaaagacataaacacaacgctgatcgtccaagagccgcagtgaacggtggtcgatagccggtgctggtgttgtattgactgcagcagggtggttctggttctgttcggctctcaaagaggcacagttaaacaccgtgaagcgtccaaacagtgcaggtgccaggctcaggagacggagctgaaaatggggaggggaggggggctaatgtctggaaacgtcctcggggtttggggacctctcgaaggttctgcgagctgaaaccgcgaatcacgtctcttttacggacccgcgtcgag
>contig00438|proteasome ( macropain) 26s non- 12
tgactcctccttttggtgagcaacatgatgttttcattcagagcatcccagtctttggcctcataacacatctggaccacagccacaaggattctggaggtagacaccatgtctgatgccgttctggtttgtttctccaatgacaacaagctctcaattgcctcctgcagcttgccctctttagccattttctcgcactcaggaagacgctggtccacagtggaagtgtagtcgacctccatcttcacaatcttcccatcggatcgttctgctcgctcatcagacatctctgcggtgttacaggtggagataatgtacagtactttatgtgtccggcgaccaaactcagcctgctgctattc
>contig00439|cullin 3
tccttgacaaagccatggtgttattcaggtttatgcaggagaaggatgtgtttgaaaggtactacaagcagcatttgggccgcaggctgctcagcaacaagagtgtctcagacgactcagagaagaacatgatctctaagctcaagacagaatgtggctgtcagtttacctcaaaactggaagggatgttcagagatatgagcatctccaacactaccatggatgagttcaggcaacacatacagactacgtcggcatctctaagtggtgtggacctcacagtaagagtcctcactactggctactggcctacacagtcggcaacacctaaatgcaccatccccccagctcccagacacgcctttgaagtctttagaaggttttacctcgctaagcacagtggtagacagctcacactgcaacaccacatgggcggggcagacctaaatgcaactttctacggaactattaaaaaggaggatggttcagaagtaggtgtgggaggtgctcaggtaacaggttctaacacccggaagcacatactgcaggtctccaccttccagatgaccatcctcatgctcttcaataacagagagaagtgcacttttgaggagatccagcaggaaacagatattcctgagagggagttagtgcgagcgctgcagtctttggcctgtgggaagccgacacagagagttctcaccaaggaaccaaagtccaaggagattgagagcggccacgtgtttacagtcaatgatcagtttacttctaaactgcacagagtcaaaatacagacagttgctgctaaacaaggggaatcagaccccgaaaggaaagagacgcggcagaaagtggatgatgacaggaagcatgagattgaggcagccattgtccgaatcatgaagtcaaggaagaagatgcagcacaacgtcctggtggcagaggtaactcagcagctccgggcacgttttcttcccagccctgtggtaatcaaaaagcgtatagaaggactaatagaaagagaatacttggcgagaacccagaagaccgtaaagtgtacacctacgttgcgtagaagatgaactgtggatgacgagaggaagagactggacgaggaggatggaattgtttgttttctttggactgttgttacgcatggactggaagtttcttttaaagacaaatgctgggaacctgattcatcgtcccttacaaaaacacagtaaacacacgtaaatggggaataaaatgttgccgcagaaaaaataatccatcaaaacttgtagatgatttttaaatcaggcccagtcttcctattccctgtgagttttaacatggatggatccagcttcaagcttttcactgttttacccttgtagagatcaaacttgcaaagaatcccttgggaaaaatgtgaatgcaccacattatttttttgtttcaatactgtataaaaataataaaattattaaaacaa
>contig00440|---NA---
aaaagaatcaatgcctcatgtggattctgtacttcagacccttcactttgcatagtttaaatgaaattatgacaatgatgtaacctctttctttattgcagctcacttcaatgcatttttatttattggattcagatattactggggtatatttaaagctccatctttaagtgtgttttgcccatctaacagtgttttcctgataagatattgatgtgttttttaacgctacctggattaagtgtgctgtgattgccatttgtgacctcagtggtttccctttactcgaaaggcatgaatacaccctaatgcactcctcgcctctgatagacggaggttaatctggtttaaaatgcacaaaatgttttgtaggtttaagaaatactgtgacatttagcaacgcagccctggatttttcagatccttacattggtgtctctcaccaagggattggtccttgttctcccaggatctgaacaatccaacaggggaactatttct
>contig00441|isocitrate dehydrogenase 3 (nad+) alpha
gctgactttagttttattcacagaatgatgtgtagatacagactgactgtgaacctgtgaagctttggcgagctctagtgggtgccgctctacattctttgatatgttccgtgttaagaaacaacatattgtttgttgtttactgcagcgactgtatgagaatgtgaatgtagacacagagacagcagctcttcctttatatgtttatctctgtgcagcaggacacagtaacaggaaacaataaataaatggacctttagcattactgttaaaaacatatcaagtatcaaagggggccgatattagctgttcatattcaactgatgatgatgtaaaaacactcattcaaacttggtcgtgttacatttgtgcgtatgtttactgtgaatgtttcattatgtcaaccaatcaggtagctgctacagaagccccgcccccctcgctacacctccacgttgttaaagcaaaaacaaacacaaatacagcagcaagaaaaccagatactgcagctcagcctcccccactgtctcccctggggggagtggaagggaggaggcagagggaggaggaggcgtggctctgtgcccgtggaggtccaggctcctgcagcctcagtccaggtcctggatgcgacggcagatatcggctgtaaactctgaacacttggagtttcctcccaggtccttcgtcagcaccttcttgtctctgatggtgtcgaagcacgctgtctggatcttgttgccatagtcatggagacccatgtgacgcagcatcatgaccgcactgagcagtagggcggtgggattcgccaagtccatgccggcgatgtcgggcgcggtgccgtgaaccgattcaaaaatggcgactccattggcgccgatgttcccgctgggagtgaccccgagtcctccgatcagaccggcacacagatcgctcagaatgtctccgtacaggttgggcatgaccagcacgtcaaactgggtcggatcctggaccatattgagacagactgtgtccaggtacatctcagtgaacttgatgtctttgtagttttcagccacctcacgacattttctcagaaacagaccgtctgacattcgcatgatgttagctttgtggacggccgtcacgctgtttctttggttgtttctggcgtattcgaaggcgtactcagcgatccgtctgctggcatcctcagtgattagtttaatgctctgaacgacgccttccacaatcacgtgttcgatgccgctgtactcgccctccgtgttctcccggatggtgaccaggttgacgtcggtgtacggcgtcttgtagccctcgatggagatgcagggtctcacgttagcgtaaaggtcgaaggtcttcctcagcagcaggttcatggaggggtggccggcggcgatgggggtcttcaggggtcctttcagtccgatcttgctcttgtccatcgactctttggcgtccggggggatcatccatcggccgccaggtccctttatcgccgtcacgttcctctcctcccacctgatcggagccttcgctgcctcaaagatcttcatcacagcggaggagatctctgggccgatgccgtcgccaggaatcagtgtgaccgtctgcatccctctggaaaaggaagctgaagacagagcgggtctcttcaccgccccccccaccacctgggacaacattgacctccacgcgctgccagctgcc
>contig00442|prp19 pso4 pre-mrna processing factor 19 homolog ( cerevisiae)
cggcagcagctgcagactactcgtcaagaactgtcacacgccctctaccagcacgatgccgcctgcagagtcatcgctcgactcaccaaagaggtcaccgctgcgagagaagctctggccacactcaaaccccaagctggattggttgcccctcaggcagttcccacctctcagccggctgcagcaggtgctggtggagagcctatggagattagtgaacaggtgggaatgaccccagagatcatccagaagctccaagacaaagctaccatcctcactacagaaagaaagaagagaggaaaaactgtcccagaggagctggttagagctgaggatctcagcaaataccgccaggtggcctcgcatgctggtcttcatagtgctagtgtccctggtattctggctctggatctgtgtccctcagacaccaacaaagttctcaccggtggagctgataagaacgtggtggtgtttgacaagaacgaggagcagattgtggcgacgcttaagggtcacaccaagaaggtcacctcggtcatttaccatccatcccagtctgtggtcttctctgcatctccagacaacaccatccgtgtgtggtccgtcgccgggggcaactgtgtccaggtggtacgtgcccacgagggaggcgtcactggactctccctacatgctactggggactacctgctcagctcctctgaggatcagtactgggccttttctgacatccagactggtagagtcctcaccaaagtcactgatgaaagtgctggctgcgctctcacctgtgctcagttccaccctgatggtcttatttttggcaccgggacggctgattcccaaatcaagatctgggatctgaaggagcgcaccaacgtggccaacttcccaggccactctggtcccgtcacctccattgctttctctgagaacggatactatctggccacaggtgcccaggatagctctctgaaactgtgggatttgaggaaactgaagaacttcaagaccatcaccctggacaacaactatgaggtgaagtccctcgtgttttgaccagagcggtacctacctcgctgtaggaggatccgatatccgtgtctacatctgcaagcagtggtctgaggtccttaacttcacagaccattcaggattggtgactggagtggcctttggagagaacgcgcagttcctgacttctgcaggaatggacagaagtctcaaattttacagtttgtagaagaggaataaacttcaggctgaagggaggacaactgagaggagtatagaatggtctctatgactgagcagtcactctcctggacactgacttggcatagacttacattttttaggaaaaaaaaaaa
>contig00443|kinesin family member 2c
gagcacagagaagatacaatggagaacggcctgtccagacttctcgttggactatccgtacaaatcagtcgaagtgatggtcgagtgcatctggcgacggtgaaatccgttgatgccgtcaagtccacggttatggtggagtgggctgagaggaacaactgtcgaggaaaggaggttgaggtgagtgagttatgcacactcaatccagagcttttggaccatataaacgctgtccccatcaaagctgctgatccaccccttcctgctccagacaagaagtatgagggtcgactgcgctcctccaggattcctgcccctccctcctcctctgctccagcagtcaccaatgctgaagagtcagttgccaatcgctctcaggtcaggc
>contig00444|---NA---
tttttttttttttacaggtaggtaagtggatttattttttaaacctccacacagagccaagcaatcaggccattttacagacagtggtatagattttctcatccaactcttggtaacaaatggaatatgtattac
>contig00445|---NA---
gtgctccctttccttgtggctggtctgctttaccctgaaggctcatcaagggatgctatgcatgctgacatcagttgatcctttacttcacagatactatagtagatcctcaggatggtggtttgcaccacctagaatgcacatcct
>contig00446|---NA---
cttggaaaagctgaggaatagtccagctccctcaacaagataaccagtaatatccttggaattaggaactcagtcatgaccatcaagctactggggctgagctgtactgtgcatacagagctg
>contig00447|acetyl-coenzyme a carboxylase beta
gaacccaatccacattattaacgtgtccataaaaacagcagacacagaagatgacgataccttggttacagccttcactgcctttgcccagtcaaagaaaactgtcctctttgagtatggaatcaggagaatcacgtttttgattgcacagaagagagaatttcccaagttcttcactttcagagctcgagatgggttccaggaggatcgtatttaccgtaatctagagccagctttagcgtttcagctggagctcaaccg
>contig00448|chondroitin 6-sulfotransferase
tctacggaaagagctggggttacgtggtcctgaggtgggggagagatgaacttctcaagaggagagaaatcacacaggaaaagcccttggagtacatcccggtagattcctgccaacactgtcccgttgtttgcctctgtggccatggtcagcatgcgctcgacgtgccataaaggttcaaataggtagaacatgttctccccgtgctggttgaaaaaattcacccacaaacgaagaacctgtccgtgtggtggccaagagtaatatgtg
>contig00449|lymphoid-specific
catcacctcctttgagatctccatgatcgacagaaagttcctacagcactaccagtggaagtacctgatcgtggacgaagggcacaggatcaaaaacctcaactgccggctggtgcgggagctgaagatgctgcccactgacaacaagctgctgctgactggcacgccgctgcagaacaacctggctgagctctggtccctcctcaacttcctcctgccagaggtctttgatgacctcaagagctttgagtcgtggtttgacatcgacaccctcggcgaggctgagaacgtggtggctgctgagcgcgagcagaacatcttgagcatgttgcaccagattctgactccgttcctgctgaggaggctgaagtcagatgtgacgctggaggttcctcctaagaaggagatcatcgtttatgctcctctgacagccaaacaggagtccttttacactgctgtggtcaacaaaaccatcggcaagatgctgggccaggaaaggtggaggctcctgtagatttgacatcaagtggcaggccgaagcgtcgcagtcgaaaggtggtggactacggagaaaccgatacagagaccccgcgtgacctggagaaatatctggagagggtccgtaaggagcttgagcagagcgcccctccagtgctggatgtccagagccc
>contig00450|very low density lipoprotein receptor
agcttttaagttttattagagttccccctcactgtacaaggctagaaaaagttcacagcaacagcacacaaacatacaaaatagttagcaaattgagttgtgtaggtttgtttttttttctccttttttcagctttttctttcttgttaaatacatctgaattctaaccctggtacgatgcccaaccatagcaaaaaattgatttcaagtcaaatgtatacaatcttatttacacaaggaacatttgatcaaagtgcattgaagagggtcctgactgaccgccacgtctttgagggatgatgggtaaatatatacaatgtttacaaacgctataaccatggtgatccttacactgcttctataataataataataataataataataataataatgataataataataataataataataataataataataataataataataataataataaacaactgacaagaaaaaactagcttgtaagaatgcataccaaggaggtaccattgcaaaagaaaaaaaaaaaaaaaaaaaacacaataaaagaaaacttacatcttagatattactgcccaaaccatgatagttcataaatattcacacatctgagcctgttggatcagaggaggcaagaaacaacgactggaccaagttccccccatgaaggcctcactactagctgacccctccccactctgaatacggtcaaaaaggagtcccgcgctgtctctaacactttggatgctgacaggtccgacccagttttaaatccagtccaatagagtcaatctgtttggcgtgagaaaccgcatcctcagtttgaacacagaaagccctgttagagagaggaaattcactgcgtttatctgttctgaaaaggtggcgccgtgccgggtgatgtcgatgttgaggtcttcttctgtggtcttcaggtagacgggattgtcaaagttcatgctcttctggttcttcagctgccagtttctccacatcaggtatccgcccgctgccgccatcgccagcagcaagacaggcagtatggcccaggcagcagcagaccctctggctgtggagtccacctggatcgacgtgctcacgttggcttcgggtctgcagcgtaagccgtcagcagccagctcctgtccctcaggacacacacaggtgtacttgggggagtgtttgttgatttgcggcgcaggcagacacatgtagctacagcctccgtttacacctttctctgcgcaccagttagtacccgacagctggatcagctcgtggtacactatgatgtcctgggggtc
>contig00451|---NA---
gcccagccccgagcccagccccagccccagcagcccgcctacccggtctggccccggccccagccgcagcagcccgcctaccctggccagccccagccccagccccagccccagccccagccccccgcctacccggccaggccccagccccagccccaaccccagcagcccggctatgatgtgacccaaagcaaagctggcatgtgggactttgtttcccaaggaggtgttccaagaggccctagaccatatccaatggcatctacataccaccccaggtggcagcatgaactgctacctgtgtacaatggacgtcgaccatagtaggtccttggccccttcctggaagcagtctgtcttggcatcaactttgaaattgaataaagtac
>contig00452|transmembrane and coiled-coil domains 7
ctactcagccctccagcaaccccactcttaggaaaaatcaaaagatgcaaactgaagcaaacaactcacagattagtcctcatccatctccccaagacagtaattcacctggcagcacccaaatcagacacccagcatcctctgaagggtctgcagcaagagtaggtccaaaagctggagggaggacctctggcaccagtaactcttgcccccctaccaagaccttttctgattgcctactggaggcttgtgacccggatgtgccaactagagcatttgccctgagggtcctgacccagatggtgaaaaaggaaaacccagaggctgtccaagcccaggagaaagtcctcgtgcttttcttagaaaatttggagcatgaagactcattcatctacctgtcagccattcaaggtctgtctgcattggctgattcctaccccgaaaggattctggaaaggcttctaaaagacttccagcatggtccatcgctccctacatccaacaaggagcactccctggaaacccggctcaaagtgggagaagtcctgatgagggcgagcagggctatgggggaactggcgcctcacctcggccgtcctctggtggccgtcttcctgcaaggaaccagagacccagaccagagtgtccgggccagcagcctgtccaacctgggggagctctgtcagagactggattatgcccttggaccattgactcaagagctgagctcctgtctgactgctctgataaagacggagaaggaggcagaggtgaggagagctgctgtccacgttatcacactgctgctccgaggcctcagcgacaaatctacccaggttctcagcgatgttttgttggacctgtaccgagctctaaagtgggtggtcggctcagatccggatgacgtcacggtgctccatgcccagctggctctggaagagcttgctgacataatgaagaggttaatcttccctgagcagaagctggagaagaagatagttgtcctgccatagagctcaaattatatttctgtgtggtcttaataaacttcatttttatgtgctctgcttatagacagataaaaaaaa
>contig00453|u3 small nucleolar interacting protein 2
gttgtgctgttagctccgtgtgcagtcagcggttactttcaaacgctgccatgtcgtcgtctttttttataaagacgaaacaaaaccccaagtttgtgaaaaaagggaaaaacacagaagcgccgaaacgaaaggctgatggggactcgggtggaaagagcaaagtacgagcgaagaaagccacctccaaatacaacgaggagatttccagcgactccgacacagagagtcctgtggtgtccaagaaaaggcagtccaaggaagagaatgagaatgagtatgaggaaacgccgcaggagaagaaacttagattagctaaagtttacctcgaccagctaaaggaagaagaggaaaagaaagcagaagatgattcatttgagactgatctgattgctggaagacttcaagaagaagtgcttgaacaaaaaggaaagcttcagcgatttattgccaaagatctcatgccgccagacgcttcagagatcagagtgttaagaggacacaaacttccaatcacctgtctggtcatcacctctgatgacaagtacatcttttctgctgccaaagactgctccatcattaaatgggatgttgagagtgggaagaaactgcacacaatacccggtggaaggaaaggcacagaggaccgccatgttggacatacagcccacatcctgtgtatatcagtatcgtcagatgggaaatacttggcaactggagacatgaacaaactgatcatgatctgggagggagaaacatgtaaacatctatataaattcacaggacacaaaggccccgtgtcgggtctttcattcaggaaggggactcatgatctgtacagcgcctctcatgatcgctccataaaggtgtggaatgtggacgagaatgcatatgtggaaactctctttgggcatcaggacgccatcacaggactggacagcctgagccgtgagcgctgtgtgaccgcaggaggaagggaccgatcagtgagggtgtggaagatagccgaggaatctcagctggtgttccacggccacgagggttccattgattgtatccagctcataaacgaggagcatatgataacaggagctgatgatggctccgtgtctctttggagtgtcaacaagaagaagcctctcagcacagtgaagcaggcgcacggttgccatggcgatgcagggctggagcagcctcattgggtgtcttcggtagcggcgcttcagaactctgataccgtcgcctcaggttcacacaactcacaagtgcagctgtggaagtgtggccagtattaccgtgggctggagcctctattcagcataccagtatgcgggtttgtcaacagtctgaagttttcgagctccggtcagtttatggtggcaggagtcggacaggagcacaggctgggccgatggtggagaataaaagaggccaagaatgggatctatgttattcctcttaaaaggaaacctcctaatccagaggaagccaagataaccgaatagtggactgttaagtgtctttta
>contig00454|polymerase iii (dna directed) polypeptide d
gaggaatcataactttaggatggcagattcaggctcaggtgaccccagtgctcaacgtgtgccggcccctggagggagcagtgcggggatgctgatgggccgtcgaccatcgtccgccatctctccaggccgtctcccgtcaatgcgatctagagacctcaccctggggggagtgaagaagaaaacctttacacccaacatcattgggcgaaaagccaaagaggaaacaaaagttgacagcgggcagaggagagacaagagggatggagatcgaggtcgaggtccgagagatagaggcaggggccgaggtcgcccagaggtcatccagtcccactctatctttgaacaggggcccgcggagatgatgatgaaaaaaagaactggctatgaaaatgaaagagatgctccgagcgtgggaccctcacccatcatcaaaatattaaaaaggagaagcgagagacggaggaagagaccaaagagattctgcgcagtctggagagagacaattttatagacgatcccttcctgaggagtgagcagaggagctgccctgtccagctccccctcgctgtatcaggatgggggttcaaggaggaatttactactgctgctgttaaaatagaaaaagtggaggatggtgaacccatggaatccacagttgaagtgaaacaggagccggaggaaaccgaaataaagcagtcggaggtagccttcaagcctcctcctctccctgagcccgaggttctgcccgacctgctgcataaatggagtctgagcaaaggggaggagctgttcttcatgcagctgcccgactcgctgcccggccagccccccacccaagagcaccggccggtgaaaacagaggtgcagtcagaggacggacagtctgtgctgctgaaaacagagtctcagcaggaggaagaagctgaagacaactgctgcaatctgaaagacctgcgggagggtcttgtaggaaagatgctggtgaggaagtctggcaaggtacagctcatactgggacatgtgacactagatgtgtctctaggaacctcgtgctctttcctacaggagctggtctctattggtacggagggaagaacgggagact
>contig00455|importin 5
tgtcaacgctacagagaactgcatctctgctgttgggaaggtcatgaggtttcggccagagtgcgtaaacgttaacgagatcctcccccattggctcagctggctaccgctcaacgaggacaaagaggaggccgtccacacatttgacttcctgtgtgacctcattgaaagcaacaaccccattgtcctcggaccagacaactccaaccttcccaaaatcttcctaatcatcgcagacggagttgcaaacgaatcggtgaagactgtagacgcgtgcagcaaacgtctggcgaatgtcatccgtcaagtacaggtgtcagcaggattatggacgcagtgtgtatccacactgaacgagacgcagcagaaagccatacaggacctactgaatactgcctgagcctcaatccccggtcacctccccgctctttaaaaagcccatgaagaaaagttgagctcctggatctcctccatacactccctcttcctcctgctctgatctgtagtgtgtatggacgccggcttcacccccaccaccccccaccctattattatacaactccacctacattcagccgactgggggggagcaggttggatatttatgactatggaggacattggccatccacctcaaagactttcaccctgtatccaaggacgtggcaacaagagtaaagtgtcagtcatccccatcttatcgccgttacacgtcttctatctggacgttttgtttccaaccattccctgatgtttgacttcgtgcccagagggactcattctccacgtcgcccaacaaactcattggacagtcaggctcagaggggccatagtgggggaaatggggacaggactttctagtggactgagaattgaatgagatggaaatgcacactgggcgatcactgcctgtctcctgtgaatttattttttatttttattttatttcttttcacgttcggtgttcccagtgttatctgggggggaaacggcctctgtctgccgcagctcagagggtgtgtttcaaaagtaacggcatgttaagtggctaactctagaaaatataaatagttaggaaatttacatcatcgttttctgggagagttgacattgatttaagcagcttttcctccatagccttccagatagctgttgaccggaaatgagtctgaaggtaaaatgttggctgaacggttctcagcccttaaggtagcagtgtaaggggctctcggaaaagcagagcaataatctgtagttggtcacagacgcatagcgaatgacaagttggaggaatgaacggttgaggaaagtgaattgtagagtatctgtaaaatgcgtactaccatactcttaactttatggtttgaccctttgcagtcctgcaggtatgtgatggaattccagaaactaccaacaataaaattccatttgagaattctgag
>contig00456|---NA---
gtcaagctgcggctgaagaggagcagctggacgaggcgagtgtttctcccctggctgaaaggaaaggcagtggccgaaaagcgaagaaaaacaaggctcagaaaaacttcagcaacatttatgaattgatt
>contig00457|succinate dehydrogenase subunit integral membrane protein
gtggtgaccttggttggttgatcatcatggcggctatcgtcaggttgagttctgtgtgtcgcagaggagtcaaacctctgttctaccaaagcactttgctggccaggccgctggttgtaccacacaaataccaggagcagccctacctgctgacagccaagatccatgcatcccaggctctgcacgcgggctctggctctaaagctgcctctctgcactggacagcagagcgagttgtgagcatcctgctgctggccatggggcccgtagcctatttgaaccccagtcctatggtggactactccctggctgctgccctgaccctgcacggacactggggtatcgggcaggtgttaacagactacgttcacggtgacacaaagatcaagattgccaatgcaggtctcttcctcctgtccacggtgaccttcgctggtctttgctacttcaactacaacgacgtgggcatctgcaaagccatcgccctgctctggagcaaatgaataaaactggactgggaaacttgggaggacctagacactgggacgcgagcgatcttgtcctggctgattgtaaaaattcaagctgttctatgtaaattcttataaatatatcattttgacaaaaataaaaaaaaaaa
>contig00458|rho gtpase activating protein 11a
ctttttggtagatgcttgttcatttcttctggagcgggctgcgactgtaggcctgttcagaaaaccaggctctcttcctcgcattaagaccctcagggccaaactcaatagtggagaggggtgtctgtcctcagccctcccctatgatgtggcaactctgatcaaacagttctgcagggagctgccagagcctttgtttcccactgagctccatgcagctctgctcaaagcccaggcgcttgcccaccctgcaggacaagacttcagccc
>contig00459|---NA---
aagtacacgtagtccaccaaacctaatttatagacccaatgttttgtcaaagcagtcttccttaggcttttaagcatgtgcatatgtaggatatacagcagtatagtaatatacagcatacactgtattgtatatcactgagttttgcttatgtgtgaagtcttgagggtgaacaacaaaacattt
>contig00460|elongation factor 1 homolog ( cerevisiae)
cgggtaacctggacgtccagttcacttgccccttctgtaatcatgagaaatcctgcgatgtcaaaatggagcgaacccgcaacacagggattatttcgtgcagtgtttgcttggaggagttccagactcctataacctatctgtccgaaccagtggatgtttacagtgattggatcgatgcctgtgaagcagccaatcaatagtcatgttttcctgtgactcaccttttctctaacctcactcacttacatttcgcccctttgatcggtcccctgaattaggtcctgttcagctagcacaatgtagcaaaacattaacaaacgttagaagcgttataggtttttaccgtacgtatgtgacacgcttagtctgactttactacagtgtggcttgctgagcatgacacgctcctctggctggaccagagggtcagtatgttgtttg
>contig00461|threonyl-trna synthetase
agagctccccattcacccgagaaatcacagcattgtcagccaggccctggctgatatcacaagccagctggtatggtgtggtgagccaagccttgcccgccaccttccgtccgtctggtagctccacagtaatgggcttgctgtctgcagctttcttttcctgcagagcatcactctccctcttcagctgctcatagaggctgaggcgctctgcgatgtatccaggcaagggcttcagctctttcacaccccacctccttgtcccttatcctgcttcttctccttcttgttgttcttgtcaccagatttggtatccgtggtttccgccttggtgtctgctcggctgttcgtctgctgcactttgctgctgtttgtttccggagctttgcctctcttcactccttcttgcctcttgccctccagctccagctctgcccgcagaccccgccggaggtgcagcagtcggtacctgagcttctcgtt
>contig00462|guanine nucleotide binding 3
ggtgtgaagagaggcatcacaaaatccatgcaggaggtgcacatcttgaagaacgtgaagctaatagacagtccaggagtcattgcgtcaccgtccaacccaccagcctctttggctctgaggagcctgcaggtggaggagggccgggagagtgtgctggaggctgtcaggaccctgctcaaacagtgcgacaagacccagatcatgcttcagtataatgtccctgacttcagtaactctctggagtttttaaccttgttcgccaaaaagcgtggatatctgcagaagggtggaatccctaacaccgaacaggcagctgcagcgttccttgccgattggacaggagccaagctgagctaccactgtaaagcacaggagaaccacagcctccctgcgtacatgtctgatactgtggtcgcagagatgcagaacgggtgggatctaaaccaactgataagaggcaatgaggaaaccctgaacggtgtcaaatttccaaaccaggccagcagtataacctttatctctaaaggtccgactgcaggcctgctgagcgttagcgacatctctgaagaaaaacctggtgctgcagccacagagacggaagcagagcacaacgacgagaataatgagcctgaacaaactgctgaggacacaaatgaaacaggagaactggagaaaccacagagggcagcactcaaaaaaaaaccaggccatgtgcagttccagtctgtccccattgacatcagcctctctgcaggtgacgcctatgacttcaacacagattttaaatgagctttgccttcagtttctgatccggtgcctgtgctcacgtggacatgcgggattgttgattcagaatcacagtttgaacggcactgctcaccagttaactggtttcagactagttgttggtgttcttgctgttacttcaaactttgaatttagaagaccgtggggcagtttccagacaaaggactaagctttatcctagactacatttttcagttgatgactcaattgaattgtgtatgtaggatgaatccctgcccgggaaatggactttattaagtgg
>contig00463|---NA---
tttttttttttggctgtagagggtttattacatttatagtgaattgtctatatacagcattttgcataaacacacaatattacaaatgacctctagacacttaaaagaggggatctttcactggcaacatctggaggagaagtcagtggatatatatacacac
>contig00464|---NA---
ggacagatgttatcaaatgtacacgcctttcattgagagcagaatgactggcagacgagacacccggagctgtctcagtgcttttaaatacattgacagagtttagcggtagggctcatggaagaagttagtggacaaacacagagatgagagtaaaactgcgtgagggggggcgtgaaatcaaataacgtcttagatgaacacagaagtcgtgacagatctacatttgtaacaatggcctaaacaaagcagccttagatcatcaatcataatgcaattgatcacctctacaaagacaatatgtttgtgtaggttaaagcactgttgtagctaataaatgattcacttgaatagtagatttcagaacgatgttgcattcggcccgtattcctagactatctttaaaggtcttctggtagcagtgtcttataaatgtcatgcttgttttgcatgcacaataatcaggaggagtgaattgtctcactcacacaattgttttgttcctaacaacttgcaggcctgtattagttcattccacataacagaccacacggctggagcacagatgtctcagctcctgatttattgttgccttttaaaatatgatttggtgaacactgtatttgagacatgttgtaaaacattgatttccaggtgaaatgtgctgatgttactgactctaagttctacatatacgctcatgtttgagttgtgagtagttttatcaaatacttgaaagtagtttgaactaatcaaaagttcaaataccttccttttttccagcttaactacaaagcaactgaacatgctgtgttcttttttccaaatgaaaattcactctcagcctaacagatgtgactattcaaagtgtatataa
>contig00465|t-complex 1
gaaactcatttatcagtgcctgcagaataaccacagttagccaatcagaattaacaaatcaaaggccatttacaaccattgtagctttattaagtgtccaaaaaaaaaaacatatcacttacagttcctcttgagcgtgaaccaaggggagagggagaacagtaaacaggcaaagtgcacggcctacactagagcaacagccatgaagagctccttatgtataaatacagacgttgaacctatttggaccaatcacagcctcttaaccctccagagatcctgattgcacggcctcctggtacgactgcccgccctccttctgctctgggaacagtttgatgaggtcgtcaatgcggaggatagtgatggcggcctctgtggcaaacttaaggctctttgttttaaccatggtgggctcgtacacgccagcctgacggttgtctctaggcttgccgttcaccaggtccagaccaatccacttgagattcttgcgttcaggattaacctgagcctcattgtggaaggcccgaagcttggccaccagatcagtggagtcctgtgctgcattcactgccagcgtcttggggatgacgaggagagaccgagcaaactcagcgatagccagctgctctcgggaacccatgctggtagcataattctcaaggtagattgacagagctgcctccacagcgcctcctcctggaactacagactttgactccagcaccctcttgaccacacagagggcgtcatgcactgaacgctccatctcgtcacacatgaagtcgttggccccgcgcaaaatgatggatgctgatgtgcgtgctttggtattcttgaccaggatgagctcatcgtcacagaggcgttcctgcacaacctcttcagcttgaccaagcatagtggcctcgaaagtctcctctccctccagattggtcagagacgggcagatggtggctcctgttgctttggcgatgcgtttgaggtccttcttcagaacccttctcactgccatggctcctacatccacaaagtacttaagacacatatcatcaatcccaccggtggtcaggataacgttggcccctgctgccaaaatcttttggatcctctcctttgtgatatcagattccctttgtctgatcaggtcgagcttctctgggtcgttgatgatgacttggactcccatcttcatcttggtcttctgcaggctgaagtccagacaagcaaccttggcattgacaacacgttttaccataccttgggagccaactgtgcagttcagggcatatccattaaccaagaagctctccttctggctgcggccgtgggctttcagtacattgacagagttgatgggatatttggcaactcccttgccatccacaaacttcacagccaaggcagcatccaccacaatgttagcaaagaagtctgcatcaactccaatgattttggaagacatggatgtcttagctgcattgattaaacactctctgccgaggtcatctgtcccaatagtgagattctcattaatgtagcgaactgcctccttgcaagccagacgatatccgctgatgacagaggttgggtgaatcttctgcttcaccagctcatctgcactcttgagaaattctgcggcaagaataaccacagacgtggtcccatctccgacttccttgtcctgcaggtcagccagttcacacaggaccttggcagctgggtgctccacttccagcagcttcaggatggttgctccgtcgttggtgatggtcacgtccccgatgtcgtccaccagcatcttgtcgaggccgacgggtccgagggagctcttgacgatgttggcgatggatgatgcggccaagacattttgactgcgaacagactcgccagttgttctgtggccgagcacatttaacggaccctccagcagcgacattttggaccagaacacaaccacgaag
>contig00466|nucleolar complex associated 4 homolog ( cerevisiae)
tcggcaaacatggcgccggccaaaaaacgcaacgtgagttcggcgaaaacaagccaacaaagtgtaaaaacagctaaaatcgacttaaatggcaaagtcgagagtatacttgagagtagaaaacaagccaacgacgtttttgacgtcctcgaggtccttcagtcagaaaaagagaaggatgttgacagtgctgccggtgcgtgcggcaaattgttctgcaccttgttggagaggaaggagctcttcatcggtaaactacctggagaggaggaggaagcgttggggggggggcgacagtgtctgaagagaagtaccgcatgttcatgagacaccgttacaacagctgtgtggagatgctgcttgagcacctcacccatgaacttcatggagtcaaggagagtgccctctgctgccttatgaagtttgctgcagcagaaggacagcatcccctcgaggacttggactggagtgaacactacagctttccaagagaactcatcctggcagtggtggaaaggctgctttccaaaactacagacaattcactgctcatctccagattccaggagttccttgagatggaggatgtacgctattacgtcatgagctctgtccgggaggaatgtgggcaaagtcatggacaaaagcaaaggggcagtgatgcctgtatatcagaccaatgtgttcaccctcgtgtccaacatcagtgtgcccagccaggagtcagagctcaccaacttcatggtcaaacaggaagccaagcatgaggactggaaagctgctaaactgaatgaacacaagcgtgtctttgagaagatgtggctgggctttctcaagtacaagttgccaag
>contig00467|seryl-trna synthetase
atgtgtgccatcctggagaattaccaaactgaagaaggcatcgttattccagagaagctcagggacttcatgcctcctggtttgacagagatcattaagttcgtcaagcccgctcctatcgaccaggagattgtctaagaaagcaaagaaacagcagggaggaggggggaagaagaagaagcaggaaggaggagaccagaacctgcccaacgccatggagaccatgtccgtcaacgactcatagactccagcacacgacggcagcgtctcttcaccaaccacacagatagaaagtgatggaatagagcctcataagtaatgatgaactaaaatggttagaaaatggggaaatctgtcaagtaggcacttaatgtaatccatagctgataaagaaggctggctccatctcatctgtgtctgtctgaatggttggtgtcattcatctcagctgttcctctcctcactcaatgaaaagggatctctctctctctgcactcatctacagtccacttcagagtccactgaccgcctgtctgtcctttt
>contig00468|thymocyte nuclear protein 1
cactgctgtgagagatgccaccaaagacaagggccagagtcggtaaaagagcagctgattcagggaaagacgatgatggtgaaacagctgtcggtaaaaggaaggcgacgggaaagacgaaggagagctcagagtcagctggttctccagagtaccgccactggctgatgaagtctgagcccgagagccgctttgagaacgggatcgacatgaagttcgggatcgaggatctgaaggctttgcctaatcagactgactgctgggatggcgtccgcaattatcaggcgcgcaattttatgaggcagatgaaagtcgggcagttggctttcttttaccacagcaactgcaaggaaccgggcatagcaggagtcatgaaaattgtgaaggaagcctatgtggaccacactcagtttgataagaaggatgtccatttcgatgcaaacagtaaaccagacaaccccaagtggagcatggtagatgttcagtatcaaagaatgacgaagcgttttcttcctctgtccgagctgaaaaagtaccacctgcagcatcgcgccgcaggagggcctctaaaggacatggcgcttttcacaagagccagactctctgtgcaacccctaaccactgaggagtttgactttgtcctgagtttggaggatgaagagcctctgtgaggatttggaccaactgatgctttctgacactgtaaaatcatgaagcagcagcttactggttttttttatcttgtttataaatgttattaaatgtgttttgctcaaaaaaaaaaa
>contig00469|transmembrane protein 220
caaagaacataacaagattagtaattcataatcaatcaaatagaggcaagaagttgatgcctaaatagcagttttacagtgtgaaggccagttggacgtcagctccctgttgatatagtagtaaagccaggccacaaaggggaacgctgtgatggcaacagctgtggagactctgagcatcccgactggagaccttccagagtggcgacacatgagaagccaaacaactgtcaacatgagaccagaaaattccctgccctcctcctgctggaagatctctgtgactccctctgtgtgaagcctccaacccaacatggaaacaacagcacaggaaaccatcacatgcagatcagcaacccgcctccagaccaaagtctctgtcacatagggtccaggcttactgacgcacacagcaggcggggacaccgtaacccaccatccacacgcctgcgtccgggtcattgatctgcacgtaggtcgccagagagaagaatgaagccatgagcaggttgcagactctccagctcgcagggagcacagaggacctgctgtctctgcaaactgcacccattgttgtttgagccgctcgcctccccgcccgggccgccggcacgtaaaggacgaggttaagagacagtgtcattaaactgggagggtttgtttgatatttactgacttctgcatgca
>contig00470|interleukin enhancer binding factor 2
cctcaaaccagcgggcgtggcggatggcagcaagggcgctctgcagcaccttgatgtccaagtgcagctcagggtccagtttacgcaggttgggggggacggtggtgatgaggatcttgactgtagcatcggctgaactgatctcgaagcctgtctcgttggtcagcatggacagcacttcagtagggtcctgtgtgcgaagggtctccactactttgttgccaagagcagcgactgcctccagtgtcgggaggatcttgaggattacaaccaggtcagcaacgttgtgtcctgttgtcatggtgcccttcttgtaagagcccacctgacgcacctcttcaatttgcacttcaaaagttgccaggcgcaacaatcaggttgtcaatgacattgttgatctttgtgaccagggacaggatggaggactgctctgcgggcgtggggctcaggtcctggtttctcttcagcagacactcgctgaaagctgtctcatcggatgcaggcttcactcgggggaaggccatctcacacacataaaaatcaaacgggatgtgtgggacaaatggacggtacccctggaccagtcctccacgggacccgaagcggcctccccgacccctgccgcggtcccctctcattgcgtacgacgttttgattgtttaaagtgaaaatgctaggagaagtgttcaccgtagaccggctgctaatgcagtgctgc
>contig00471|jtv1 gene
gccttgccagcccgctcagtttttttttttttaaagtttgatccaaagtggaagttttaatgatgtcagaaaaacaaatggtacaaagtattacttctgaaaacgtattagtaatacccgttgccacacattaacactcacacacatttagtactggatcatgttaggcacaaagtgggtggaaggtgtacagtgtgttggaccaacaacttctgttagtacctttgatttaatccaccaccaagcccctgtctttacagtcctctcatgcttcctcccttgcaaaaatagccttcgaatctctttttatacaaacgcagcatggccaagacaacttttacttttatcggtcaaccatattgcctctactgagtctttgtcagttcagtgatatactatagtaaggagggaagcattagaagctgttccagacatggctggcatagtttaatattctaatgcccttctctcactttgcttggataagacaccctttctggtgtccggtcccgggacgatccttgtcactgcagaagtagcttggcggggctgaagtgacccaggttctcacaggacttgatccatcgctggacgttagtgggagcagaggaggccgagccactttgtagcacgcaacagtagcaggcgatgtcggccagggagaggtccggcccggccagccaggggttgcggcccagagcggagttgagtgcccgcaggacgacggaccgctccttggcactgccctctgccagctggaagaaagccgtgtccacccagctgtccaccagtgtggcgagagcagggtcgctggggtagggagccagcagcttgaagaggaagcgcgccacgttggcctcgccctcaatggggcacatgttctggacactgaacttcatctgcagtttggggacatctttccatatgagggtgaagcccagctggaacatgtggcgggcgtagctgtccgcatggcgtggaccgaggcaggacagg
>contig00472|methylcrotonoyl-coenzyme a carboxylase 2
attactgttattattggcggctcctatggtgcaggaaactatggcatgtgtggcagagcctacagccctcgattcttgtacatgtggccaaattcccgaatctctgtaatgggcggtgagcaggcagccactgtcctggccactatcaccaaggatcagagggcacgtgagggaaaggagttcacagcagagcaagaggctgccatgaaggaaccgatagtgcggcggtttgaagaggaaggcagtccatacttctccagtgctagactgtgggatgacgggattattgatccagctgatactcgtatggttttgggacttagcctcagtgcagcactgaatgcaccgacgaagaagacacgttttggagtgttcaggatgtaatgctcatttagcattgtaggtgtggagaccttcctgtcagagttgtacgtatactgtacttaattagtccttgtagatttgtttgtgagttgccaccagattaagagcaacaaacacagaaaaaaaagaagaaaaatcacacaaccttggatccatatgagtggatggtgtactggtgttgtgggacatttccactaataagctgtgccttaactgttactactccagtgtaaatgtaaactgtttccttcctctctttcccctctctgatgtattgggtttcttaatcaaatactgtaaatggtgaatttataaagatgtagaaaacat
>contig00473|si:ch211- protein
actatttccagcggcaagtgaaagcaccattacgactggctgcgtgaggcgtgtttggccgggcaaggacacacagtgctgtaatgacatttgtgcctgtcaaggtagagaccctgctgctgtagccaggaatcatctagagtcttaaggtctcaaagatacagtctgtgtgtctttgcggtgtcctccgtgtcgtgggtgatggtcagctggtgactggggtttcccggcccctgtggtcaatggctgtgagcagagggggtgttgccttttgggtgggttgtgtccgaagccatggcagaaggcaacccatcaaaaaccagagctggagtctcagtcaggcggttgactggcggtggatccgtcagacacgccccctgagcagtgcatcatgggccctggcaccccccaacagcctgagatatcagaatgttaagcaaccagtgctgtcccacccgttccaccatgccagccagcctcacagaggaggttaccaagaggaggactgggaggagtctctcagtgtgtgtgtgctggtgcgacaggacgaatcagatggcctccacaccctgctggagattcct
>contig00474|m-phase phosphoprotein 10 (u3 small nucleolar ribonucleoprotein)
actggtcatctgctttagctggttcacgatccacagcgtcgaagaagtccttgtacttgagattcctggagctcttttcagtggttttcttctgctttttggtagaaagtatttgctctaggtcgagatcatgtcctcgtcagagggcaggtcctgaaaatagtctagggcatcttcatcctcctcctttccctctcgcttgtccatatcatcaagaaacgactccatctctgacagtttgaagaacttatcatcaacctccgagggaaccacctttgttttggagcctttccttccgatctccttcttctgtttctctcgcttctccagagcgtccacgtcaaagtctaaatcagagtcctcatccgtgtaatcctctgccttcgcagccattttcttagactgtcctggtggttgctcctcatcttcttcctcatcaacgctttcaccatc
>contig00475|cdc5 cell division cycle 5-like ( pombe)
gtcagagtacagcgtcaccaacaccatggcaacggggctgcgtacgccacgcacccccactgtccaggacaggatcctgcaggaagcccagaacctgatggctctgaccaacatcgacacccctctgaagggaggcctcaacactccgctgcacgagagcgacttcagcggcgtgacacctcagcgccagcaaatacaaacacccaacactgttctcagcacgccattcaggacccctggacaaggtcaggggtcagagggcatgactccacaagcaggaggagtgatgaccccacgcgggccagttactccagggttgacccccggccgcacgccgctgagagacaaactgaatattaacagcgaggagcaattggctgaccctgcatacgccaaacatatgcaaagagaaagcctgcagcagctgaggcagggcctgatgt
>contig00476|abhydrolase domain containing 14a
ctccgacgaggaacaggcgattaaacttgaaaagctagctacccagcagcagcagcatccaccacccgaagcctctcggcaacatttcccatcactggcaaccagcaatgcaggagacatgacgataaagccgacagcctcgtccttctgtcagtgaatgaacaagtatcccctctgtgttgatcgttcatcttggtgaaatgaatttcttgcgcaatcgtcttgttgttctgggcctggtgttgttggctacgttactgctgtacctgctgctgccatccattcgccagggcagcatggagccgtctcttgaagctcaaagaatgggactgatggccacccttcctccgccgctgccaaccatcaatgtctccattcgcactggacagctacccggggaccctccgctgttcttcagagaagctttacctgttgatggagctggacgtcagatattgccaaggctgcaagtggtccttctgcatggccaggccttcacatccaaaacctgggaagaactcggtacaatggcactgctggcaactaatggatatcaagccttggcgatggacctgccagggtatggaaaatctccggactcagaggctctgaagaccgaccagaatcgagtggacctcctttcaaggttcatggagtctttaggtgtaagagcagctgtgcttttgagcccctccatgagtggacattactccatcccattcctcatgaagaacaacgctcagctcatggcttcatccccatagcgccagtgggtacccgaagttacactccacagcagtaccaaagatgtccagactcccactctgattgtgtttggagccctggacacaaatctgggtgcccagtcccacaagaacctcattcaacttccacatcactctgtgctaaagttagaaggagctcgccatgcctgctacatggacaaacccagagaatttcaccaaggattgatcgacttcctcagcaaactgaagtgagatgtgtggaggaggaagaggagggagaaaatggaaacaaaagaaagaagaggaaaaaatagacagagtaacactagtcctctgataagaggtttagtatggcgacaattttgccagaaggcactaagatcagcattattcatatatcattatcacctgaagcaaagaactttggcatgggagtaggttttaatacctggaaaatggcatgtaaaatattgtagtgagggttaacaatacagtatttcagatgtttccattacagaagtactattttttcaatttcccatagtgtcacccaaaaatatgagagcttgttttaaaaatagcttcagacttgtgtagtggtgtttcatgtgtttcatgtctctctttgcatgtaaaaacatggaatgtgtttgcttcactgttaccatttgtaggtgacatgtaggttactgtaaatatgcaaatgtagcagctgcctctgtttaaatagctcctgtcacttcacatttgaccaacagatttgtatattaagatctaattaccattccagcttccaagaaaacacatgctgttctaaaaagagttgatgcatactgtaatgtaaatgtataaaagaatatggaccatttaaaatgataaaaaaaagtgctcacactgatgagatgtaatatatttgcaataagtttggacaatcattcaaaaaacaaacttaaagatatatgcatagcttaaaa
>contig00477|ribosomal p1
cccttttccgctgtagtaagtaaacgtgcctaaggtgctcggttcttcacccgaagctaaggccctcaatccggcgactagcaccgtcaaatttaggcatccaacgctacaaatataaaatctaacatctacaatggcctccgtgtccgagctcgcctgcatttactctgctctcatcctccacgacgatgaagtcaccgtcaccgaggataagctgaatgctctgatcaaggctgccggcgtcaccgtggagcccttctggccaagtctgtttgccaaggctcttaccagcgttgacatcggcagcctgatctgcaacgttggcgccggaggtggagcaccagctggagcccctgccgccgccgccgccgctgctggagacgccccagccaaggaggaggagaagaaagaagagaagaaggaagagtctgaggagtctgatgatgacatgggcttcggtctcttcgactaaaagttgttttttaag
>contig00478|---NA---
cgccaggttctgtcaagtgtgacgtgcgaaataaagccagaggatgatatccatgttctgcagcagtcagggtgcaactatttttctattttgctatccttagagcctcaacagccgtgaggccatgtgtaaagtgtcctgttggcggccctagcgccttagtgtccattagtctcagtctgtcatttctgcactgacagaggtccctcagcagtttgaggatgggaccctaattttaaatgggagtttatttcatggggaacagaagcctcgtcactgccgtccactgtgactcagctgtcattatgacgagggcaggttgctgagagctgcttcattctgtctgagtttggccttcattcgagcgatcatctcctcctgcgccagctcctcaaagtcgtgctgcagtgaagtggaagctgcaccctgggactctctcctggtccagctctggccactactttgctctacaatgctgtcaggttccccgcagtcagcttgtagattgctgtctatgttttgattggtgctctcttcgtcgcccaggtcttgtatctcaccgccgtcgtcggccaccttcccctgctccgcctcgggctgaaaccaagctgactccgggactgctgcttccgctgcagtgttggatgaggatacgtcccttcccttgtgcgtaacatgctttctgttttcactctgtgttactttaggggtggtgtgtttcttcttgggatttagcagctcctgatctgtggtggaggctgtttttctaagaaccacctttggctgttttgggaggtttg
>contig00479|u3 small nucleolar homolog
gtgagtacttcttgcctgctagttagttaacttactagctgaagaaaaatcatgctgcgtcgagaggtgaggcagagacgagagtacctgtacaggaaggctcaagaggacaggctccgaaccattgaggagaagaaacagaagctgaagggtgcacttgatgaaaatcgtcttctgccaaccgaggtacgcaaagaagctttgcagctacagaaactactggagtatgacgatgaaggagcagaaggtgtcagctcacacatggatgatgagtataaatgggctggagttgaagatcctaagctcatggtcaccacatccagagaccccagctccagactcaaaatgtttgccaaggaggtgaaattgatgttccctggagcccagcgcatgaacagaggaaatcatgagattgctgcccttgtgcgagcctgcaaagccaataacgtcacagaccttgtcatcgtgcatgaaacaagaggacagccagatggcctggtggtgtgccatttgccatttggaccaacagcttatttcactctttacaacgtggtaatgaggcacgatgttccagacataggcaccatgtccgaggcctacccccacctcatttttcacaacttcacgtcgcggctcggcaagagggtatccaatatcctcaagtatctttttccagtgccgaaggaggacagtaggcgtgtaatcacattcgccaaccaagaggacttcatcactttcagacatcacacctacaagaaaacagaccacaagaacattgagctgacagaagtaggacccaggtttgaaatgagattgtacatgatcaaactgggcaccctggagaatgagagcactgcagacgttgagtggcgtcaccatgcatatacacatactgcgaagaaaaggaggttcctcagtgtgcaataggaactgatgaagatgaacttaaaatatggagtttctaaaatgactggggaggttttgttcgagaaatgtaatcaattcaagtcaagggtttcccattgtcaacaattatggtcacatttacagtaaatgggtaataaaactgcatcatacccatcatgagtgactatttttcaagtaaaagagaaccttttttgataaacctattgtaggactccacacatacttaagggtattataactgttgtgctgttttgtaataaaatgcatttctaatgaaaaaaaaaaaaa
>contig00480|thioredoxin domain containing 12 (endoplasmic reticulum)
gaaggtttcatcctttggctcctcttcatcctccaggttgatcataacgaagttgtgtgcgagttcagagatttcctttgactcagcaaatttgggcttcagtgctttgcaggctccacaccagctcttatggatgatgagcatgattggcagtccgcttgcctctgcttcctttttgccatcatccagcgtcctccagtggatgttatcaccaaaccccttcccgctggcggcctcgacaacctcccgaaaacacgtcaaagagaataaaacttggaaagtagaaaataaagcgatgttaactagagacttttgcattttggc
>contig00481|interferon-stimulated 20 kda exonuclease-like 1
gcacgctgcagcatcctggactatcgcggcaacatattgtatgataaatacgtccaaccgtcccagcccgtcacagactacaggactcgctggagtggcatccgaaggcatcacctgcacagcgccatgcccttcgctcaggccagggaggagatcctccgtgtacttgagggcaaagtagtcgtcggtcacgccatctacaacgacttcgaggtgttggacatgctccatccaggtcacatggtgagggacaccagtacaacgcgcctcctcagccgattggccggtttcccccgcgaacgctgcgcttccctcaaaatcttggccagtaagctgctgaacaggagaatccaggtggggaggagaggtcactgttcggtggaggacgctcaggccgccctcgacctctacaagctggtggagggcgaatgggagcaggagctgcagaacaagctgagggacgacaacgctccacaagagcccagcttcgcctcctcaaaccattacatgcaggacgagtactggcc
>contig00482|---NA---
tttttttttttaagcgtcaccctctattttatttacagatgactggcattttagcagctcttttaaaatcaagatttttatatactactacatttacagcaacaacaaagtattaaaaatctcattcactccctcttgatttgataagcttaagttagccatatattaacgtcactcaataaggataatggatgcacaataaaagggtgccccattgtacatacaatcttagtgaaagaaaaaacttttttcaaatcaaacatacaagcttgttgtttctctgatgtccaggtctggacagtcctctagtgtaacagttgcagtttcaggactcccaccaagcaggacatgaacaacagcagggctgagtcccaacaggcaagaaaggagtggcctaccattctccccgccaccatgaacatatcactttccacaagaaagtgagaggctgaggggactaaatggccaggctctccttcaaaaagccgtgtaatatttgagtttgcaaaattgatgcaaaaccctgacttcagtttttccatgcatgttgagagaaagaagcgagttacaccctgtccaatagcagtatctccttcaagtttgcaattcagaggccgtccccattccacattagttcgcttgtagaaggagattagggccatgtcctgttcagcagggctttttctgatgtccatgctgagaagtaaggggctctccgtttcatgact
>contig00483|novel protein
agaggcagacggagagaccatcacttcaaatggaaatgaccaggtcctttccaggtctttttaccaagggcagagggaagaggcgctttcctgcagcaaatcttgttcctgccaagagacttaaaccacttgatgtggctttctatttgttgccaaagcagtgtgaaaaacccccaaaagagcaggagcaaatagtccatatgcatgcaggattgggccgtaggactgctcatctagatgaaagcacaacacatgaag
>contig00484|eukaryotic translation initiation factor subunit 3 52kda
gcctcagccacctctcccttcgttcctttctcattcaagatggcgggcgacgagtctggtacaacgcttggtcagcctcatctggcgagacaagacctcagttctctggatgtgtccaccttgacgcctctctctccagagatcatcagcagacaggccaccatcaacatcggcaccatcggtcatgtggcccacggaaagtccacagtagtgaaggccatctctggtgttcacaccgtcaggtttaagaacgagctggagaggaacatcaccatcaaactaggatatgccaacgctaaggtctataagctggacgaccccagctgtcccaggccagagtgctacaggtcgtgtggcagcagcactccggatgagttcccctcagacatcgccggcaccaagggcaacttcaaactggtcagacacgtgtcattcgtcgactgtcccggtcacgacatcttgatggcaaccatgttgaacggagccgccgtgatggatgcagccctcctgctcatcgcgggtaacgagtcgtgtcctcagccccagacgtccgagcacctggctgccatcgagatcatgaagctgaagcacatcctcatcctgcagaacaagatcgacctggtgaaggagagccaggccaaagagcagtacgagcagattctcgccttcgtacagggcacagtggccgagggcgctcccatcattcccatctcggcacagctgaagtacaacatcgaggtggtttgtgagtacatcgtcaaaaagatcccagtgcccatcagagacttcatctccgagcccagactcatcgtcatcagatcttttgacgtgaacaaacccggctgtgaagtcgatgacttgaaaggaggtgtggccggaggaagtatcctgaaaggcgtgctcaaggtgggtcaagagatcgaggtgcggccaggcatcgtgtccaaagaccaggagggaaagctcatgtgcaaacccatcttctccaagatcgtgtctctgtttgccgagcacaacgacctgcagtacgccgcgcccggaggcctcatcggtgtgggcaccaagatcgacccgacgctgtgccgggcggatcgtatggtcggtcaggtgctgggcgccgtcggagcgctgccagagatcttcaccgagttggagatctcctacttcctgctgaggaggctgctgggagtccgcacagagggagacaagaaggctgccaaggtccagaagctgtctaagaacgaggtgctgatggtgaacatcggctcgttgtcgacgggcggacgcgtcagcgccgtcaaggccgatctggccaagatcgtcctcaccaacccggtgtgcacagaggtcggagagaagatcgctctgagtcgacgtgtggagaaacattggcgtctgattggatgggggcagatcaggaggggcgtgaccatcacacccacagtggacgacgactgaggagagagagagagagagagagagagagagag
>contig00485|glutamyl-prolyl trna synthetase isoform 2
cttcggatcctcaaacgtgatctcaaacatcttggagaagttctgaccaagatggtgggatgtagcgccctgaatggctcggccgctggcagagatgaatgcctccacagtagtggtgtaatctcctcctgcaaacttctccttctctgtcttcctccccttcacaacagggatcgccattagctcttcatacaccctggcgtacagatccaggatctgaagcacctcctcaactgcct
>contig00486|---NA---
ctccctgagggaggagaggaggaagctgggagggtagcatggtgggtagaggatgaaagggagccaggcctgggatgttgaggggtgggagggatgccagagaggggactgtggttcctattggtggttgtcctgctagagacacagcactgagatctgggagtggcaggttgaggttgggtaagttagggagtggaggtaagccacctgggaggggcatcagacctggtagcgtggtggtggggttgaagctggtggcagcaggattaagtggagtgagggggctgagggaggggctggtgg
>contig00487|splicing factor subunit 1
cgttgggctggaaatccaccgtctcaaccactacgaagtcatgccagtcgatttgggcatatgccacgcgttctttctctctttcctcctcctccttctttctttcacgctcctggaactttgcccactcaacacggtacctcacctggtccataacctctcttggattctcagcctctttcttcagcttggtcagtaggcctttgggagggatcagaatcttagtgtactgctcgaccagtttggtgaagtagttgaaaaggctgtgctgtggccgcaaaaagtcaaactggtagtttctctgttccttctgcatgagctgagtgagaaactggcggccattgcgagcaacaaactgggcagtgagcttgacaacgtccagatcaaatgctgagattgatggaggatccgcaatgaactcaaactcaggaggtggttctttggggacaactgtctcttgaatcacctgcactttttgaggaagctgggcctgctgcatggcctgctgcatgaccttaggcactgctgcagacggctcctgcgctttgccctccttaaaactcattgactttgtgacggtagtaggcatggtaggggtcattagggttgaggaaattaaactttggattgttgatctcattctgacggattcttgctt
>contig00488|kiaa0837 protein
tgggtaggaaggttgaggatgattataacaggagcagctcctacctcgcccagcgtcctcgggattccttagagcagctctgggatgccaggtgtacgaggcgtacggccagacagagtgcacagctggctgcaccttcacaacacctggagactggactccaggtcacgtcggagccccgctgccatgtaacctcatcaaactggtggatgtacctgagaagaactactttgcctctaagggggagggagaggtttgtgtgaagggaccaaatgtgtttaagggctacctcaaagacccggagaggacagcagagacgttggacacagacggctggcttcacactggagacatcggcaaatggttacctaacggcactctgaagatcattgacaggaagaaacacatcttcaagttggcgcagggcgagtacatctcccctgagaagatcgagaatatctacattaggagtcaacctgtggcacagctttatgttcatggagacagcctgcagtcttgtttggtgggaattgtggttcctgaccctgaagtcatgcctggatgggccaagaaaaaaggaattttaggcaccttcaaggatctctgtaaaaacactgaattaaagaaggcaatccttgaagatttggtgcatctgggcaaggccagtggtctccactcatttgagcaggtgaagaacatctacatccacaacgaaatgttctccattgaaaacggcctcctgacgccgacactaaaggccaagaggaccgggct
>contig00489|thioredoxin domain containing 10
ttgctgggaagtgcccggacggccggtcctgccaccctgttggcaaactctacgatatcatcttttgtccttggccccttgtaattataggcaagatcaccctttaacagttttattgtggggtaaccacggacaccgaactctgacgccattccagagtaagcagtggcatccatctttcccacgcggaccggcgacccagagctcttcagctcagctcccacatcatgccataccggctctagttttttacagtagccgcaccacggtgcgtagaaatcaaccagccagacgtcgttcactcttgtgtctttgaatgtgtcatccaggtcttcaacaaatgcgagcaccgccgaactcaggaaagccgctacaactccataaaacagggaagctttcacttgtgccatcgct
>contig00490|wd repeat domain 92
ccactttttcacaccacgttgagtttagtgacaatgagcacgcgaacagactgatcaaagcccgaacacacacacaggccttgcttgtcggggctccagtccaggctggcgattggctgagtggacagagtgacgttctgtaagaggttgacagagccagctacgcccacatccacgtcatctgagtccttcttgctcctctgagcggggtactcatatttccatagatgtaagttgcctgctcctcccgcag
>contig00491|prkr interacting protein 1 (il11 inducible)
tgtatgtcctcgtttttattaaaacattgaaaatattacattaaaatgtaaaaggattcacaatgattcaatcaactgaagattctggaaaactcaagaaaggctgaagatgacacggcctgctatctgacacataaaaactacacacactttagggagattaagaacagcataatgaaaactgtgtctcagcatgtctcttttccagctggaacaatgtccaccattgtctgcttatgctctcaaggtggtttccgcctgttaacctgggcagtctgtccaggtctttcctggtaattcaatagtcaaacagggagcacattctctcgtacagggctcttaatctgcttccacttgagtttttgcttgtttccagtgttacgtgatccaatgttttatgatcaatcagccacaatgtcactatcaaggagcattagaaccagaacccagtcctggcagtcagtgtccaccccccctgcaggaggcacagggcgttatttcctccccattatgaagctcggagcctcggcatcatcatcagcctctctttcctcctcctttccctcctcctcctcctcactgctgtccgagctcttgtcggactcttcctcgtttttgtttttggcctctacctttgccttctttgccatcagcttcttcttcctcagcttctcccgcttcttcctgcgcttcgcggttctctcctcggctgcccgtttgttttgctccaccttgtccaggtagtccaggtcctcgttctgcttctccgacatcttgtccaggaagtcctgcctctggtactctctgcgtcggaggtgtctgtaaacatggaactccccgctgccggccccggcgctggagcccatcacatcccggacgaactccggcggagcccgcgggttccactccttgggccggtccgggatgggagcgggtttatccgggttccgcatcaacctctccagcttcagacgctgttcctccgccggggttttggcgataatcagaggctgagtgtcttttcctccaggtttccctggcttgttattcttctgcatgtgcgccgccatctttcagaccgtcgtt
>contig00492|---NA---
cacatacaaattaaatttcaacacacagcatctagtagctattgccttcatacatgctgctttgacgttttagtgtttgtttctgcattatggaaattacttaaaatgacagggaaaaccacacagggcttcagctctttgttgtcagagtaaatgattgtttcttcttgccctgtctgctcttaatttagagttgaaaaatgttagcagcgtcataaaactgtacaagctttcataaaatctgttattaaattggacatatttgccaaaaaaaa
>contig00493|mitochondrial ribosomal protein s26
gcgtggcctcgtggttcaaactgtccatcacacgtccagatacagacggaaacgtggtctcattccgacctcaagctcaaacttctacctgctaatgaaaacgccctcaggtatttcttagtcccaacaggcgcgattacattctcacactgaatgtttttcggtgtcgcgagtctgaaacaaactccaaactgaagtggtgtcgtcgcggcgtttcattgcagtatcgtctttttaacaactctcccttctttgttaagggcgaagttgtaattctttggattgtccagagcctcttcgatacgctgatccaagttctccaaggtgatgaagttctttgcttcctcctgcaactgtaatatctctctctctttttctttgatgtattcctgctgttcttgttcctgcttgatggcagcttctaactgcttgcgctcagcttcctccttttcctttctggaccctcaatatcctgagtttgagcaggcggaggttctcccggtcgttccagtccatgagggcgcgatgctcctccacctcctgcctcgctcgctcctccgccagggagcccgtctcctcttcgtacttcctctgaagcacttcctccttaaactccagacgaagcgcgctcattaacagctggtactccgagtatctctccttgaggacgaccatctccaccgggtcgaccgaggaaggcactttgattcgccccactttggacttggccaccgggtcggtgcgggactttcttccgcggacagcctcgacgagcacgccgctcctgggtgcgaggagccgggcagcctggacgctcctcccgccgagtacctggaacatgtcggtgcaggtgcaggttgttagtcggtgagtgaaacggtgaattgcggcgtttttgcgtctgaaagctgcgttaagaagttaacattgagacataaatgttatccacatcgggcggcggacatgc
>contig00494|---NA---
gaaaaaaaatacaacagaaggaagtctttaaaaactatatgcaaagggaatttaaaaacataataaataaataaaataccaatatcatgatgatggtgtaattacaactgagaaggttttgttttttaaaaccaaagcagaggagaaaacagtgagtttatagtacttggttttgcattaagttcaataagggacctcttggtaaaaagtagggggaggggttacattaggtgctgatgaagatcctccatgtcagttggctgcgagtccagtag
>contig00495|---NA---
tattcagaatatgttgagcaatcggtcaacatattcactcatgtcatgctaaatgacatgagtgaacacgttacttgtaacgcaagtggagctctagtgaaaactgtgtgtaagatcaggctctgcatctgaaaatgtctctcagtacagggcagcaaatatcatctcaaatgtggactgtaaaatttggtgatatttggcccttgaaatgtgtagattttagttattgctttttttttatatacaaagtaaacccagcaggcactgttcatgttcacatttttcctaatttgtttgtcaccttccccctttttgagtttttgtcaactgtgttttatttaagcttacagtctatttgtgagcacagtcaaaaccagtatttgatggcagatatgtacagcagtataaacttatcagtaggatgtaaagcaggccagctttataattcttgtacaatactatcaat
>contig00496|cystatin variant 1
tcctcagctactccagagcaactttaagatgttcgcctggttttgtattttcgtctgtgcctcggctggttgcgttgtagccgtacacgagtacacgatgcccggtcagccccacgaagtccccgtaaacagcaccggggttatgcgggcagcactgttcgctatggttgaatacaacagggacaacgcggaggacttgtttgcctacaaaattgtgaacataacctcggccaaaatccaggtggtcgcgggaataaactacatcctggaagtgaagcttggtcgtacaatgtgcaagaccagcgacactactgacactgagccatgtgtctaccactctgaacccaaggaactaaggtgccacttcgtcgttacagaaattccttgggaagattcaagtgtacttactcaaaataagtgtaacaatcatgggtctgattgctagtgttgtcaag
>contig00497|inhibitor of kappa light polypeptide gene enhancer in b- kinase complex-associated protein
gcacccagaccgccttcctggaggctcaagtagcaacgttcacacggcacagggcccgcctggctgtggttcgagagcagaaagagaaggccagactggacatgctggatgaggattgtccagactgccctgatgccgagctgtactctgaagccagcagtgtgatgaccggctccaaatactcccacagtaactcccgcatctcctcgagatcatcaaagaaccgccgcaaagcagagcggaagaagctgagtctgaaggaaggaagcccgatggaggacagagcgctgatgtacgctctgggcgagatcatcaccaccgtggacaagatgagggaggaagtgcacaacctgctgaaggccctggtgctcttccagtttgacaaacaggcggagaagctgcagctggcctacgaggaggctctgcagacgatggaggcggcggttcctgaggtgtggcccgaaggcctgcagaacagtcaagctccgctcacggggccaaactcgactgcaaacagcatcatggcttctttccagcagcagcagagacctgcagcctcacagcaagctgccgaggtcctggcgccacccaagatgagaaacggggtcaagtggaagctcactgttctaacgtgaactagtttagtttttagttttttaactgtaaagtaaaaatggtaattatgtaacaaataaagattcaattaatgtctcctcaaag
>contig00498|---NA---
ggttttcctgctaaaacctgttgatgcaatgttttcatgtaaaaatgttaccagtcttttttttgtttttgtttttttttctctcctacgtgtgtcagttgatggcctgtgtatggccatgattgtttgctcctttttacacagtcaacatgggtccatatgcgtagctgcactagaatgcttgtatgttttcttctgattgcattcagattggtcaatgtgtgtaaatgttcattttaaaaagtggtgtttatgtggttcttgaggcgactcgtttcatcgctgctactttaagcagcgtgatgggcataggtcagtgtgttcactttgggaaaaggagttcttgccacagtcgatgtgaaactccaaaaacaataaatcgatgggtgccttttgtttgtaaaccaaaaaaaggaataaactg
>contig00499|zinc dhhc-type containing 20
aaaatggaccaccactgcccctgggtgaataactgtgttggattctcaaactacaagtactttgtcttgttcttggcctacgcctcactctactgtgcggtcatttgtgccacagtcatccagtatttcatcaaattctggaccaaacaactgcctgacacgcatgccaaattccacatcttgtttctattttttgtggcggccctgttctttatcagcatcgtgtcacttctcagttaccatctgtggcttgtgggaaagaacaggaccactatagaggccttcagggctcctgtcttcacaaacggtccagacaagagcgggttttctctaggctttagccgaaatgtagctgaggtgtttggagaccaagcaaagtactggatatttcctgttttctcaagtctgggagatggacattcctatgttaccagattggtgcacatagatcctgaacaagcaaacagtgtcctccagcaaaatggcaaagtccctgctgatggggagaccaacccttgtgtgcttggtaacaacatacaacacacagtggacgacagcaaagggaaaattgacggaggccagacggtctctgtgacaatggagagcgagccgtagcagatcacaggcacatgagcaaagggctcgtcaactatgatgccttaaaccaggagcatcagcacctctacaggagccgtcctccaccctcatccttcatctagcgtgcttttaaaccagcaccccaacaatactgttatcatgtcattagactgtacagcgacctcgtagattgcaccagtctgaagcacaggagattcacagcttttgtctttgtttcgagccaaagacgttcaaatgttattgcatctgtaaaaactctgggactgctttccgccccacaatgagccaatgtatgtctgcatggtctgtgtttatctacactggttactcacattatacatttcaaatagagaatcatcctttatcagtattaatcaagcattaataactaagcctggtcatgtttgacgtagagcagtgggaatcacttaagtgatcactaaaatggtgagacatttcaacactgtcaacagtgtgcacaatatctccaagcacagtgcaattatttggtctaatttagtttacatgatgaaaatattgaaaggtctttctgtttacacttttaatatatttattttttacatttcagattttatactatggtcaaacataccgttgatataagcttaaaatgtaaggaccaaatccagtttaactacagtttaaaatggtttaatctcattttaaataattatttagaacacataaccagtttctcatataatgccgttagtatcaatgagattgccagttatcattgcactataaacatttgtaatttatttgctttcaagcttttataaattaattgcattgtttttcagtatgttgattttatcgttatggcttatttgttttatttatttagttatttttatagacgtcatatttgtcctcttcattgagtccatgaactgttttcactttcctgctcaatcctttgctaccgtatgtgtttgttttaaaattaatcttgagtgttaatgccaaggaatcaaatctgtattgtttgatttctttttctagtttgatgagatttatgtgaaagttggaatgtaagagcacaaaatgaaaccacaataaaacg
>contig00500|zinc dhhc-type containing 3
ggtgttttacgcagagtttgtggttttgtttgtgatgctgttgccctccaagaatctgacgtacagcattgtgaacggcaccctgttcaacactctggccttccttgcccttgcctcacacctcagggccatgtgcaccgaccccggggcggtgccaaaagggaacgctactaaggaatacatagaaagccttcagttgaaaccagggcaggtggtctacaaatgtcccaagtgctgcagcatcaagcctgaccgtgcacaccactgcagtgtttgcaaacgctgcatacggaag
>contig00501|small subunit processome component
caaacaaacacaaacaaacacaaacacaaacacggacacggacacggacacggacggtctcaagcttcaatcagcagttttctgtgggaacatggaggagggcagcgtcatcaagctgccgccgacggaggagaaagcagcgggaaagaaaaggactcgagccccgaagtgtaaccccgagcaggaggctaaagtacggaggaccaacgtgcagaggctgtcggtgctgggggcggaggacacctcggtgaagctgctggaggagctggtgttcggagccgaggacgagctggtggagagactcgtggaggaggatgaggagccgtccggagctctgctggcggaggacgaggacgaagagtcggctgagtcagaggacgaagctcgcccggcgctccggccgacccgagcggccgcctgggtggacgaggatgacgagctggaggaagaggtggacatgaagcatcgttaccgtagagacctgatcagaggagaggcggagtcgaccatgaccaaacagaaactacaacagaggatgagagagcagtttcagaggtcgatgggaggagctccgtcgtgggcagagagcaagaagaagaagaaaaagctgaggatgaggaagatgaagatgaagcggatgatgatgaagatgacgacctgctgaggaggacagggaacttcgtggcgtcctcagacagtctgcccagcggcgtcctgaggatgaagaaatgtcttcacgccaacgccgcccgtccatcagaggaccgactgaccaccgtccagttccacccgtccgctcaggtcgtcatgaccgctggcctcgaccaatcggtgtctctgttccaggtggacgggaagacgaacccgaagatccagagcatccacctggagcggttcccggtccacagagctcagttcagccgggacggggagacggtgatcgccacaagcctgaagaacaaaatgttctacctgtacgacatgatggagggccgagtcacacctgtccactcggtcagaggtctgaatgaagccagggtgaaggagttctctgtgtgtcctgaaggaggcgctctgctgctcacaggaaccagcggatacctgcacctcctcacgctcaagacgaaggaggtggttcgcagtttgaagataaacggtgatgtcagcggcgtcgctttctctcgtgacggcagtaaagtcttcgccaactcagaggacggggaggtgtatgtgtgggacatgcgcagcagtcgctgtgtgaacaggttcacagacgaaggctgtgtgaagggaacgtccatcgccgcctcgcccaacggacgctacctggcctgcggctctcagtcgggcgtggtcaacgtctactcccaggaggcgtgtcttaattcagccaatcccaggcctctgaaagcagtgatgaacctgctgacctcagcgacctctctgacctttaacccctcatctgagatcctggccatcgcttcccgggccgaggacgaggccgtacggctggtccatctctccagtctctccgtgttctccaactttcccg
>contig00502|ornithine decarboxylase antizyme
actcccctgacaaacaccgcagcctgccagctctcagcgcagcattaggtggagaggagaggacagagcagcacctggtgtggacgctggccggatggttaaatctaacctacagacgattttgaatagtcattgttttgttagagaaaaagagagaaacttatccgagatgcctgttattgagcaatccagtaataaacctgaaagtgaaagtatctccaatcccaggaggtgctcccgctgttgcagtaacccgtgtccggggcctctgtggtgctcctgatgcccctctcccacccctgaagatcccaggtgggcgagggaatgaccagcgggatcgcaatctttcagctaagctattctattctgatgctcagttgctagttcttgaggagcctccccctgccaacggcagagtacggttcttggtctttgagccccgtcgctctgaaggcaagcactgtgtctggagggcagcgctgaaaggagggaacctttatgttgaaatacctcctggagctttgcccgagggcagcaaagacagttttgcccttctgctggaatttgcagaagagcagctgcagggcgatcacgtgttcatctgttttcacaagagccgtgacgatagagcatccctgctgcgtacgttcagtttcctgggctttgagattgtgagaccgggtcatcccctcgtcccctcccgacctgacgctttcttcatggcttacagcatcgagcgagactcctctgatgatgattaaatgacgctgagcagttacaaatgtttgttgttcttatttcaatccatacccacacagttatcattttttggaaatgaatatattatccaagttaagtatggttgaggtttcctgtcagaagttccttttgtgtttgtttcacctttacctaccatgtgctgtgtttcaatgatatttgcactagggtaagatgttaatataccaggaatgtaaagcccacataatatccgggcaatgtttcctcgccactgtattactttccatgatgtgtagtgctgacttcctattcaccctgacgatcatctctacagtgtaatatttatgatcaattcaaattcatcttactcgtgtacgtaggtatgtttcatagtaattatcatttgattttcctgttttattgatttttggaatgtgtgcatgatttttaatttgttgctttgattcacttgatagaaatctgcatgttgtaactgtactaaataaaa
>contig00503|eukaryotic translation initiation factor 4e binding protein 1
tcagctagttttagttcattagagctgagagaagatgtccactgactgccagaagaccactgccaaggccatcccgtcgaccaggagggtgaccatcaacgacgcgacgcacatgccccacgactactcctctaccccgggagggaccctgttcagcactaccccgggtggtaccaggatcatctacgaccgaaagttcctgctggagtgtcgcagctctccagtggccaagactcctccgcgaggtctgcccaagattcccggggtgaccagtcctccctccggagacaccaacgagaaggcccgtaatggagaactactgaacaacaacaacatccctgcacctgaaagcagcaacactggtgatgacgcacagtttgaaatggacatctaggttgtcctggaacaagtattaaagtcagacttaccaacaagatgctgtgaagagaagctcaggagcaccttctcttttcccatcatccataccatgaggatggaggttcgccttcagtgtctccagtgtcttagtgtttttaaagtctgtctttatcaatctcatttgcttgttttgtccagaacaaatctgtaatgaaacttttttctgtctgcctcaaggcttaaacctgatttatgtgtgacaaagtgtgccttcctgtagtggctacaagtttaaaatcaacactgagtacttaacaccaacaaagcctcattcataagaacagagataattgaaatgagctgaatttataaccattccagaaggatttgtcactcgatgtgctttcatttcgacacgtcctgacacctctcttcagatattgctttgaaatgttcaagatactgtataatttgtttttcccgaagtgtcatacagagaatgtaaaaacaatttttttgatcaaattttttggaacagattttcacacagtttgtatggtgacaaagcattaaagcaattct
>contig00504|interleukin enhancer-binding factor 3 homolog
cgagagccaacgggctgcgctcctgtgttatcgtcatccggatcctaagggacctgtgtgcccgcgtccccacgtgggccccgcttcgtggctggccactggagctgatctgtgagaaagccattggcacagggaaccggcccatgggggcaggagaagctctgcggagagttttagagtgtctggcttcaggaatcctcatggcagatggtgctggtatctctgatccatgtgaaaaggaggccacagatgctattggtcacttggaccaccagcagagagaagatatcacagcaagtgcacaacatgccttaaggctgtcagctttcggacagcttcacaaagtgctcggaatggacccccttccctctaaaatgcccaagaaacctcgtagtgagactcccattgattacacagtgcaaatcccacctagtacggcgtacgccccaccaatgaaaaggcccattgaagaagaggagggaacagatgacaagagtccaaataagaaaaagaagaagctccagaagaaatctccagaggagaaggctgagcctccccaggctatgaacgctctgatgaggctcaatca
>contig00505|interleukin enhancer-binding factor 3 homolog
ccggcagcggccctctcaatctcctcgcgaaccaaaggggaggtcaggtgtatggtgagggtgagagggggctccttggtgttcttgataacaatactggcctcgcggatgttctgggacaccacatatttttcttctgttgcctttagctgtgtaacaaggttttcagacactttcttcaacagattgatggttggcttgtccttacagagga
>contig00506|zinc finger protein 135
tggcccacatgctgaggaaccatcagatgagtgaacaccagctcccctacagccccaaccatcgcttcaggtgcagatactgtgatgagacttttcctggcatcagcgagctgaaataccatcagagagttgaccatgagaaaccctatcagtgtcaggaatgtggcaagtgtttcctgtctgaaaaatgcctggccaaccacgagctgcgccacaacgatgaccgaccagagagctgtctcgtgtgtggccgcggcttcagaaaccgctacgacttgaagcagcacatgcgcactcacacaggagagcggccttaccagtgcactcactgttcacagtgtttctccacagcaggaggactgaggagtcacaccagggtacacaccggcgagaagccacatgtttgcccagattgtggcaaggctttctcccagatgggtgcaatgcgcacccacaggctcacccacacaggagaaa
>contig00507|survival motor neuron domain containing 1
gttctttaagcaggcggtttttttggggcaaactaccgagttaagatttgaatgcttgtattatttatctgtcaacagcatttataccgagatgtcggacgatttggtgaaacagttaaacagctacaaagcccagctacagcaagtagaagttgccctatctaccgatcaagacaatgaagacctccttaaactccagaaagacttgcaggaagtcattgatttgacgaaagacctcctgacctcccagcccgctgacagtgcgtccactaccaatggctcggacacagcccccccgaagctcggctggaaagtgggggacaggtgtatggctgtgtggaatcaggatggacaggtgtatgaggctgagattgaggagttagaccgagagaatggcactgcagctgtcaccttctccggatacgggaacgctgaagtgattcctctgcagaacctcaaaccggcagaggaggggaaacgttctgatgaggacgggaatggaaagccaaaaaatcaaggaaagagcagatagcggagcagcgagagtataagaagaagaaagcccagaagaaggttctgaggatgaaggaattggagcaagagagggaggagcaaaagtcaaagtggcaacagttcaacaacaaagcctactcaaagaacaagaaaggacaggtaaagaggagcatattcgcatctccagaaagcgtaaacgggaaggtgggagtgggaacatgcggtattgcggacaaacctatgactcagtatcatgacacgtcaaaatacaacgtcagacatctaatgccacagtgacttgatatattgtgtatataataatccactgtacactagctgtatcggtgctttccattgtgtttatacatgatttaagtttctaaagtaaagaaagctttgaaaggaattgcttgcacaccattgtctgatatattgatgtagttttcttatatattatgtaggtacaacaacaacaaaaaaaaatcgaaatgaagggattt
>contig00508|macrophage migration inhibitory factor
gttcttccgcctgttggcagactcgcagcagctgcagcttgtgaaggggcagtaaaaaaaaaagtaaaagaaggagtaatcatgccgatgttcgtggtgaacaccaatgtggccaaaggcgatgtgccggcggctctgctgtccgaggccacggaggagctggccaaagctatgggcaaacctgtgcagtacattgctgtgcacatcaaccccgaccaaatgatgatgtttggaggaaagggagacccctgcgcactctgctccctccacagtattggcaagatcagcggtgctcacaacaagcagtactctaaactcctgtgtggactgctcaacaaacacctgggcatctctccggacaggatttatattaactttgtagacatggatgcagccaacgtggcctggaacaacactacctttggctgagagggagtgcaacagactgaaatagaagatcattccagtattttcctacacgtgtaaaaccgacaaaatgaataagcaaagacacctagtaatccactggtcaatccactgtatgactattaaaagcacttagctggaccctttagctttgcactaatccttttaaatttaaatgcaataaaggaaaccctgtagaccaaaaaaaaaaaaaaaaactgagcgggctggcaaggc
>contig00509|---NA---
caaagaggcagacattttgggggatatcagctgagtgcgtctccccattttaatctctttggaaagacttgttttacatcatcattgccagttggtgatttaatttggtgaccaaacagatagtgacacatctgactgagtgttgtgctgtagttaataaacgcagttgtttgtgcacaaagtgatattcttacatgttgagctgctctgcactgttttcctgtctttgccgttcttgccatgttaaacaacctcttttaacaaa
>contig00510|hypothetical protein Kpol_464p3 [Vanderwaltozyma polyspora DSM 70294]
ttaaaaacctttattgattttatctaaaacagaaactgaaaactcgtcaatcaaaaaactccttagtgatgaagatgttgtgatgaagaggagtgatgaagaggagtgatgaagaggagtgatgaagaggagtgatgaagaggagtgatgaagatgttgtgatgaagaggagtgatgaagaggtgatgaagaggagtgatgaagatgttgtgatgaaggagcctgtttgaactttcggtcgttactgttaataaactgcagtcgtcttcatcagccaatcagagagcagctcgtggttcctcgtggcgtccgtcagctgctctgggttcagtctctttaatcaatagtgtccattgatcgattgatcgatcagtttgagtctctgctcagactttgtctccggtcttactgttgagtcccagagcctgaaccacgtccagactgagtccgctcttcagagtcctcctcagtgatttcctgttcagccgagaccgtttgcgggtcttggggctggacggtctgtctgaaggattctgggtgacggatttgaccagtcgat
>contig00511|proteasome ( macropain) 26s non- 14
acacgatcagatatggaccggctgctgaggctcggaggtggaatgccaggacttggccagggccccccgacagatgcacctgctgtggacacagctgaacaggtgtacatctcctctctggccctgctcaagatgctgaagcacggccgtgctggtgtaccaatggaggtcatgggattgatgctgggagaatttgttgacgactacacagtgcgagtgattgatgtgttcgccatgccgcagtcaggaaccggtgtgagtgttgaagcagtggaccctgtgttccaggctaagatgttggacatgctgaagcagaccggcagaccagagatggtggtagggtggtaccacagtcaccctggttttggctgttggctgtctggtgtggacatcaacacacagcagagcttcgaggccctgtcagagcgtgctgtcgcagtggtggtggatcccattcagagcgtcaaaggaaaggttgttattgatgccttcagattgatcaacgctaacatgatggtgttgggtcatgaaccaagacaaaccacatccaacctgggtcatctgaacaagccctcaatccaggctctgattcatggacttaacagacactactactccatcaccatcaattacaggaaaaatgagctggagcaaaagatgctgttgaacctgcataagaagagctggatggagggtctgaccctgcaggactacagtgagcactgcaagctcaatgagaccattgtcaaggaaatgctggagctggctatcaagaacgttggaaaacaggatcccaagaggcacttggaagagcacgtagatgttttaatgacatccaacattgttcagtgcctagctgccatgttggatactgtagttttccagtgatggccctgtgtgtataactgttaatattacaactcttgttttcttttatataaaataaatgtatgtatgaaa
>contig00512|---NA---
attctggctgattcattgtggacagatattagctgctgtgtttgactgcaggagctcagaaacaggccttttttctgaacatacgaattatctgacagcacgagggtagactcacagctttaacac
>contig00513|---NA---
attgttcatataattaaatttaagcaattacacacaaaaagaaaatcgaccacaagaattcatcataaaatgctgcaaatatttagtcacaatttcagttactttaacacaaatgacagtaaaatatactctgtattgatgtctttacatgcttaaaaatattttggtgtagtttttctttacatcacacaagcattgaaggtttcttaaacaaattattctagtattctaaagttgcttttaaaaaaggtg
>contig00514|---NA---
gacatttattcaaataaacaatacagtttataatttgctaagataaaataataagtttgaacacataagaagcatgtgggagagaattccccaaagatctgaaactggattaaaggatgtgttttaatgaaagctgacactttggtgtcaacttctgacttgcatcagtgcctgtatattcatgtcccctccagtcaatcttgtgaagactgccatattgcagagacatgaacgagcatttacaagcagagagcttgacgaccggagcaaccatcacaattgaacaatgcaaaacctggaggggcactgacatttccatgtcgaatcctcaacccatgtgcgaaaaatacagtctttaatgcaaaagcataacagcgttataaaacagtcctacaacctttagaagtttgccctatattcctcatctgcctaaggatcacgtccatctgtgtagcttggtttaaagctaaatgttcagtctcactgcaaggtaatagatctctgtaagaggcatggctactatcagccctatgccacccaagtatgtcctgcaagagtgatgcaaatgcgtgaacctgtttgacagtgatccagccaaattagcaacactacaaagctgtgctgtcagtacattctattaccctcattcaatccccaaggtgcaagctgagctttaagagggctatctcaagccacgtcgggaagagagaaaaaaagaaaaagagtgaatgtcactcagtttggctcttgcaaataattagtaatgttcttaaatgttaaacacctctaaaaacaactaagagggtacggcaaaaggttagaatagagggacacagggccggagcattctaccttacctttgaattgtaaaaccttttctgctcttggttatctgactgggctgtgcactttcactgagtcctgtatctgatcacttggcaactaagaaaaatgatttctatcagtccccatttagagttactgttaaggtgtaacttgtgcactgctctgaagagactgggaatgatagggcaaatgccttattgccaaagacctcccaaacattatggagggagtaaacagactcaacctacgtggcaaaagtacacccctttagcatattggtaaagaataaatatttcaaaatgtcaaaattatgcaaacacgtgccactcttgctctttaacttccatgcatatggactatttacaaattgaaaaatac
>contig00515|integrator complex subunit 12
gatttgcttgctgccactgctgctgctggaggatgaggaacttgaggaggacttggagtcctgtttacttaagctcagttttggcacagaccctttggatacctctatatctttttgtaacaaacggtaagatgagtcacttcctcttgaaagggactcatctagtaaagctttgagtttctcggcagagtctttactcttggagtgcaagtagctcaatccctttaagaagatgggatccaactccagacttacaggtccagccatggcttaaactcacactctgcctcggtttggttttggtgaggaatgaacggtcggaacaacacttcctacagaagaataagaagcagacaaccgggacggacgctttcccttcgtcttacaaacttg
>contig00516|family with sequence similarity member a
gaccctgcccgggagataaagacacagttccgagtttgtcgcttcataatggagacaggagtgaagctgggaatgcgctcagtacccgtggccacagcgtgtgtgttgtaccaccgtttctttgagcgtgtcagcatgcgagcgtatgaaccctacttggtggccatgagctgtgtgtacctggctggaaaggtggaggagcagcacatcaggacccgggacatcctcaacgtaagccacaggtatttcaacagtggcagtgctcctctagaatgtgacaaggagttctgggacctgagggacagtgtggtgcagtgtgagctcctcat
>contig00517|---NA---
gataagaaaagcaaaagcaagaaaaccaaagccacccaatgagcaacagactctttaacataaccatgggtacctaaactggcctgtactatgtgagggaatgggaacggcctcctctcggtctgtcgccccacctggctcactccccattcacccgaggcctcagaatcactgttcatccacctggtgactgcttttatattatgccattgtttgcatggtaatatctcatctttgcctggtcagtgccatccggtgatctggaacagaaaacctgaggacttctcgtaaactcacacaggacgaagcaagtcaactttattgaatctccaccatttctgcttcggagccaagtcatcaacagctgtggcacccctggagctaaatccacggagcccaatgattatctgcctttcagactatttaattgttagagtccctatttatgtt
>contig00518|f11 receptor
cccacctcggtgacaacgggcaatacggccttcttgtcttgccatgacagtgacggctcacctccgccccaatacaagtggtacaaaaatggcgtccttttgccccctgaaccttccaagattgctggcttccaaaatgccacctacagactgaatacaaacaatggcgacctggagtttcccgccgtaaccaagatggactcagctcagtactactgtgagtctttcaacgaagccggtcctcctcagcgctgtaaagctatgcaaatggaagtccgtgacatcaacactggaggaatagttgctggcgtaatcattgttctgttgcttctggtcctactgggagtcggcatttggtacgcccacaagaaaggatacctgcccaagaagagtgaaagcaaaccaaagtccaacgtggtctaccagcccccatcattaaacggtggtgacgatgaagatggggatttcaaacagaagtcatcattcgtggtatagtctgtaataaacaccaggtcacaccaggacaacacctctgttttaaatgtctcagcgtggggttttcctcaaggttttagtgacgcctttctgttgatgtgctccaaagttgcagcttttaagagaccagtgtgattgtttgagttgaccggaacactttaccctctcagattcatccacttgtgggtttgaagtatcaaggttttgggaataatttactaccgactggctttctttttaccgtaatgttgctcccagtgacccatttgtagcctgagacattttcccacttatgtttggagtgtatgtttctgtgcgtttctgattgtttttgtggttccaattaacagaactattttttgttgtttaaatgatgcatctgtatgtaaacatgtgaaatggtagagtagacatcatgtcctctgcaaccgcagtgtcttgactatttttaccatcttatttttattttactgaccatcaccttaatgtcctccagtcagactatcttaccgtcaatgtctctgagctgaaatgttgacagctctaatatcaaagcaaaatcatagctgagtgtctgtgtgatgttttatctttttgaacaaactacaaaactgtaatgtacaatattccttttctattaaagtttattaagtgtatctttcttgtaaataacaaaacagtttttacatctttaatttagatacaattaaatcttc
>contig00519|---NA---
ttttacaccattgtccaggttcttttctcctccagcaggcggcgctattgtactgttaatagaaggtaacctgaaggatctaacctcagccacttctctttcactgtgtattggtcttaggagagaattatgtgatagtgtaaagcaactatggactgaat
>contig00520|elac homolog 2
ggcgcgcgtggatgtagaaacaggcccgaaccgagcgagtccacgcgctactaaccgggggcacgtgtttattatgaacagggtccacctgaggctccggtcctccacgctgctcggtacaggccgggctctgtctgcccgctgtgtgtctcctctccaccggactgtgttccagttgttcctccgcgcaatgtcgacccacggtaacccggagaggctgcagccgccgggggggaggagagccccgcacagggagtctctgcggcgggtgaagagcaaagagaaacggaagcagcgggtggagtatcacgggccgtccaccgtgtacctgcaggtggtcggttccgggagcagagacagtgctgcgtcactgtacgtcttctccgagtacaacagatatctgttcaactgtggcgagggaactcagagactcatgcacgagcacaaactgaaagcttcccatttggacaacatcttcctgaccaggctgagctggatgaacgtgggaggtttatcagggatgatattaaccttgaaggacatcggtgtgccagagtgtgttctctctggacctccccagctggagagttatctggacgccatcaggatattttctggacctctggaagacataaagctgtcggtgcgaccgtacaccgcagagccgtacacggacgagacgatgacggtttatcaagtgccgatatttgcccagtcgagaggcgatggcagaaat
>contig00521|PREDICTED: hypothetical protein [Danio rerio]
aggctcatgaggaatctctgttccattaccttgaacctactgacctgccacaccaaaacattatagattaatttagatagtgaaagtaactgcagatacagtatttaccactttggttaaagaaaacaaataaggcctaaaatgttattttacttgtttgttttaataatgctccttgggagtgaatccgttggcctccatgaacttcttttgtgaatgggatcactacaactccctcttcacaaatacaaacatgcgactgacttccccagtcgagagtaaacagaatgaggagtttttttttattgagtaaagtgcttagctttatttagttttgcaagcactttggatcatcttcatcacacttttcttgtgattagcaccaatgaaaatgtccacgcatcaacgcacgcatgtaaagagaacgatacctctttataaagtgcacagggtgcgtgcacacacacaaacacacatacacatcaatactgcacagaaaaccacagtggctgggccatggaaaggcggatgtgcttatggtcttgacaaatggtacatagtgaggtggggatgagcctttgcgcccaaaatctgtaaacctccccacacgtcatccccttccccctgacccgagtgtgtcgcttgaggctttcaaggaggagccaccgtgccagcagtgtcagcactgatgggcgagggaccaaaggtcaggagaggggtcagaggtcacggtcatgttgagcctggacgccctctggtctgcagactgctgaagtgcgcctccctcaggactctgttgatgtagtcataggagacactgctgccgtcgccatggaaaccatgctgcaaggagctagcagagtcttcaggctttgggctgagggagtgctgggtgatgcggttgttctggctgtgtatgcatggcctggtggtggccactattgctctctctggactgctgatcccgttactgctgtcactgctggaagactctgagtccaaatccgaaacaagcaggctgggaccccctcctgacctcttggcctggggactcagctgctggtcctcctcactgtcacagctacggtgtcgtttcctgttgtcagtcagcatttctgcagtcttcacgggtgctttttgttttgtttttggcaagcgaaaggttgaccctccttgtgagccggactgagatatcttattttaaagctttggctatgttacagctccacgaccatttcgcagagactcagtatgaccagctccctctcagctcatcacacagtcactgatgtgtgagtgtctccagccggctcaaacacagctcgccgcagcgtagcaccaacctcagctacgggttagttccgacctgtcactgctccaagtccagtccgccctgcctacgcctcggcggtggtacaaactgcctctgggcgtttgaaagacaaccagctaactgttaactaccaggtattctcgttgacgccgtgaaatctcgaggagctccgggaaacgacaggagagggagcagctagcctgctggccgctaccgtgcagcgttacaccagctacttgtcaagctaactacggaaagttcttccgctttcgtattccgtcccctcgccgttaactgtggtgaactgttgcctgtacttgacagcagcccggcgctaaaaaaaaacaacaacaactgaacgagcaaagttgaaaatacattaaccgttaacgtcgggtaactgacgctccgcggtcgttag
>contig00522|calcyclin binding protein
cttgccagcccgctctagttttttttttttttttcggttcaaaatgtatatttgtgagcacttcatgaacaacctgagggtgggcaacaatacgtataaggtgaacacatgagccagagtaaaataatcaaaacatgaacagtgcaactgtaaatagaaattatagtagaaaaagagtcaaattaaggaattacaaagaatgtgttctagagtattatactatgcaacaggaatgggtaaaatacagacccatgcagtgatgcaaattattaaatgatgcatgggtagaactgtctttgcagctgtcatctgaactatttatggaataacaacaaataaaaggctgatataaagacttaaaaagaagtcagaagagccctctggttgtgtcttttaaaggaacatgagcatgactggcaaaagtacacacggaaacatcttaaatatcagctcagtttagctgcacaggaacaatatcaagatgagactttacagaccctggtcaaatttaaactatgtagcactgacagagatttagctcaagaaaaataattgcattgtggtattttaacccattcaatctggctttaccaaaaataaagtgatgaaactgtgtgatttcttgctgtgttaaggttgccatctgctggacagtggccatatgttcgtatgggcatttgctgtgggatttattgagaggtttgtgcattatgtcccatgactatcagaacaccagggctgcatactaatttctagagtttgtggaaatatgattttatatattggactttaggttcaacccctaacatttaatattcaagtcatgtcagcttggtcctgctgtggaaaagcagtgagagcagttcagaggtccatcatgccctctcctcgtattttcttctcttgggactccgaccaggctttgttgatggttctcttcatctcgtcatctccctctgagtaaattttcttcagcatggtcatcaggccgtcactggggtctgcattgtcatctacattgggtttatctttctctttagactgcttctccacctttgttaggcactcccacttctttgctgcctgcttcttgcacatgaccaggaccatgtctgtttttatctttttacagctttccttttcatcaatcgggaataacaggttgaggactgtcatctggtggtttttcccatctagattctttaccaaaacagaaaatgatccttctgtaaagttgacctccacattttctgctggaattttgtgcacatccttcaatgtaaggtaaattttcacaaatttctctgactggtcccaggcgtagttggtgatcttgacagtgtacgttgctttagaggcagcagatgggtcggcctctctcctggcttgttgctccttctgttgtcgtttgaccgctagctccttctccaccttcttctgctcctgctttagcagctcctgcactcttttcctctccgccttctccaagagtgaccccagctccgacaaatctgcctccaactggttgatctgttcggttggatccattttaggattatc
>contig00523|mucolipin 2
gctgcctctcaccctctgtaaagagtactacaagagaggcagtgtggagccctcaaatgaggcctatgacatagacgctcagctggagacagtttgtgtgacccatgatccaaacactacaaatcaacggaaaacccagaattcatccttttttgatctggacttttacaggttagttgacatcaaaataactttccagctgagaggcatcaaccttcagactgtgcgttcacgagagttacctgattgctacgctttctttgtcacgattacatttgacaaccagtgtcacagtgggaaggtgaaaatattcctggacatagacgctcagagttgtgcatgtcgagactggaagatatctgggacggctcagaagaacacacactatcttctggtgtttgacgcttttgtcatcatcgtgtgcctcacgtcagctgtgctgtgcacccgctccatcgtactggctgtccgcttgctccagagattctccagattcctgcatgagaactacaaccgtaaagtgtgtgaggatgaccagagcgagtttctgaacggctggtatctgctggtcattatcagcgacctcttggccataattggatccatactgaagatggaaatacaagcgaagagtctgaccagttacgacgtgtgcagtatcttcctgggaacgtctacattaatggtgtgggtcggcgtgatcagatatctcggatacttccagaaatacaatgtgttaattttaaccatgaaagcagccttccccaaggtcctgcgtttctgctgctgtgccggcatgatctacctcggctacaccttctgcgggtggatcgtacttgggccgtaccatgagaagtttgagggcctgagtcgtgtagcggagtgcctgttctccctgttgaacggcgacgacatgttcaccacctttgctcagctgaaggacaaaaacattttggtgtggctcttcagccgggcctacctctactccttcatctccctcttcatctacatggtgctgtcgctcttcatcgccctcatcaccgacgcctatgagaccatcaagagataccaaaaggaaggattcccattgacggacctgcagaaatttctcagagagcagaaagattttcctgttgcagaggagagcagtcagacagacgttcatgccagacactctgtgctttgctgctgtcaacgagttcctgaaaatgatgatgtcattctgatcagctgacagctgtcccaccagttcaggcagggagaggaggaggaggaggaggaggaggatgttgggaacaggacttcacacgtctgatacaaacttcgagatcaagcgatgcactacaaaatcttcaacagtgtagagttccgggcgaagagtttgctgaggggttcctctcttgaacatgaaactggagcgttagtttatgagttgtgcctaggaaacaaaaaaaaaaagtttcataatgatatctactggagttcaggatactgttgatatgtttacagggcctatttatggtctccacatgcatttagttgccaaagaactggatttagtgtttttgtgtatgactgttgctgcaaacgctggtgcaatgtgatgcagtgctagatgtaatttatttgtcaagtgtctagtaaagagtgcagtaatgctatttttttttccaaaatttgtctattgtcagataatgtttctttatttattttatttacatgattaatattataatattatatctgcagca
>contig00524|---NA---
tttttttaagaaataaatatttaatgccactcacttgttccacagtagatgttgcagctgcatgttcaatgaacaccaaacgcttgagaatgtcatgtctgtctagattgtaataccgtaacttaaacatgatgaaactacaggattatcaggaacatattgttacagttgcctaaacaatcaaaatacatacatactgaataatttcaaggcaaccgaacatagtaataaaatttaaatcaagcataggtccatttttaacatgttctttacctctaatttggtattcatggtttcttgaaaatagcaccgtaccacttacacatattgcagtttcaaaataaaatccttactctttacagaataaaaccgtatgcacgttccaaaatgcagcacaagttaatatgatctgatgcaatttaatgttaaccttaaagttttgactgactatcatggataaggcaaacttgtcaggggctggtggcaacatttcctgttacattcattcacctgcaattgagccacaaaatacactgtagccttcattaaagttaacgccacttttctgtttggtaaaaaatgtgaaaagatgcattgacatcaatttaagttaaacattgtatcaggagattgatgatttggggaataattacatgtttgataaagaaaactaacctgctcaactgtgtgtcactaaatatgagactgtctgaatctgaaagtgtatcaacacagaggtgagtttggggaactgtacaggcattcactaggattatttgatccg
>contig00525|coiled-coil domain containing 16
gctccatcccatccacacccgccatctcccactcaggatccatcctcaaagcagaagtgcaggagaaaagcaacaagaagaagaaagataacacggccgaggcactgccggagggcttcttcgacgatcccgtaagagatgccaaagtgcgcaacgtcgacgcacccaaagatcaaatggacaaggagtgggaagagtttcaaaaggagatccgacaggtgaacacgaaatcagaggccatcgtggcggaggacgacgaggagggccgccttgaacgtcagattgatgaaatcgatgaacaaattgagtgctacaagagggtggaggtgctgagagacaagcgggatgtggtgaagagcaagcctctgcgcaggaaggatgaacatatggagacagacgccagccatgaggaagaggaggatgaagaagagctgctggggcttttgtcccgggactggagggctaaaggggctctggcctaagtttccgtaaaaacaggtctaaagaggaggcttgtttttgtatgcaagtctgtcagcaactgtaaatatgtttgtcttcaccgcatcatttgtatatttcagactggtttaaatgtgatgcgaaggtgaaaaaacatgttgtaaaacattgtgtagtgccactggaagataaagtttctcagttcatgacttaaaacaccagatggaccacaaaacaaaaaaaaaccgttttcattgtgtgttttattcattggtgctcacacaaaaacacgttcataaaatcccccatgtacagtagcagcatggatcaaaagtctatgtcatgatggccaaagctgttacattttgagctccactaacaaattgtcttgcaaaaccaagtagtcgactatgttaggtttataaataatcggttcatgttacattataagcaacatgcaaagcacaacagatttttaaaaaatgtacaaggttgagagtaagaccgtaaagtaaattttaccaacccgacccttcacgagatcatttgtttttaatacatttttttacataatacagcaatatttgagtatgacaaatctgttatgtaaatacaccgttattaggcccataaaaatggaataaaatgaatcaagtaaagagtgatgtcagtgcttcttatactacctgttacacattgtgagctaggtgtgccttctgtctactgcatcttttaccaagcaatatctatgtcattttcttattgctacatatgcctcacgagttaccacttcaaaattctttctgaatgattcaaagtgttcatagcccttcggaacttgtagaactgaaaaccgcaaaaatacagattaatgtacagatggacaaaacacacgactcctatcaaaacgtag
>contig00526|---NA---
gattcgctgtataaactgcttggtttatctcatccttgcctttgaaagaattactatcaactacatcagacgtctgcctttatcagaactctcgaagacagaaacatagaagagctgcatttcctccttatttcatggacactcaagaacttgcttgtacagagtttgaagtaggacttgtttttgcagtagctgcttggtcatttcttttctatcatctattttcatttgtagatttgttgtgaccgttgctttataaaacattaaaagcccttgttcccagttcttaatgtattatatatatactttgacatgaaacctaccaagtatttgtatgactttgtggaagcgttatgtaaataagagaatatagcccactgaaggtattcctacagtatagatgtttgggttcgtcatc
>contig00527|ribosomal protein l8
atcaagaaagtcagatctagttctccttctcctgtacggtctttgttccgcgcagtctgcctgtacgacgggcagcaataagaccgaccttgcgaccagcaggtgcatccctcctgattgttgagggtttgccaatatgctgatggttaccaccaccgaagggatgctcaacagggttcatagccacaccacggacacgtggccagcagttcctctttgccttgtacttgtggtaggcacggccagccttcaggatgggcttgtcaatacgaccacctccggcaaccacaccaacaacggctctgttggcagaggcgatcactttcttggagcctgagggcagcttcactctggacttcttggtctcagggttgtgggagatgactgtggcgtagtttcctgacgcgcgggccagcttgcctctgtcaccgggcttctcctccaggcagcagatgatggttccctcgggcatcgtgccgacgggcaggacattgccgatgttcagctgagccttcttgccgcagtagatgaactgtccagtgtggatgccctcagcagcgatgaagagctccgtcctcttcttgaagcggtacgggtcacggaaagccactttggccaggggagcaccgcggccggggtcgtggataatatccttcacaatccccttgatgtaaccatggcgttcagcgaagtcaatgtgccggagtttagcagcacctttcctgtgcttgatgtgggctttgaacacggagcccgcaccttttctctgtcccctgatcacacgtcccatcgtgtactaaactccgttgacggaaagaggaag
>contig00528|pescadillo homolog containing brct domain
ctctcatgatcacccaacagatgttgactacagagtaatggcaaccttcacagagttgtacaccactcttctggggttcatcaacttccgactctaccattccctcaacctgctctacccaccaaagctggacagtaaaactgagtcggagctgaaggaagaggatgaggatgactatgccatgaattcagaaagctacctagagaaactgtcagctctgagttccagtctggcgcgggtggtttctacagcagaggaggaggaggctgaacttgaccagtttcctgacgagggggaggacattgaaaagctggaggcgaaggaaaaagaacagaaacagctggaagctcaaaaaaagctttttgacgggcttaagttcttcctcaacagagaagtgccccgagagtcactggcttttgtcatcaggtgttttggtggcgaggtgtcttgggacaagtccgtttgcatcggcagcacatacgaagtgacagatgagaccatcacgcatcacattgttgacagacctaacgtcgataaacagtatatcaacaggtactacatccagccccagtgggtgtatgactgtatcaatgccaaaatcgtcctgcctgtggaagactacttccttggagtgactctgcccccccacctctcccccttcgtggaggagaaggacggagactacgtgccccctgaaaaactaaagatcatggctttacagcgaggagaaaaacctgcccatggacaggaagaagaggaagacgaggaggaggaggagggtgaggatgaagaggaggaagatgacaacgaagaggaggaagatgatgaagaagaggcagatgagaagaatcttaagaagatggaagagcagagatcccagggcaagtctctgcaagtcaaagtgacacctggcaaagtgaaggtggaaaacccagcccgcttggaggaggaggagaaggcagaggagaaacgtctggctatcatgatgatgaagaaaaaggaaaagtacctctacgacaagatcatgtttggaaagaagagaaaagtccgagaggctaacaagctcgcagccaagaggaaggcccacgacgatgctgaaaaatcaaagaagaagaagaccagaaaatgactcgtctgttgatgtatttgtcagactgacattatgtatttaacttcatgagatagtgtgttacaggttgacatgtcataaaacctgtaagtgcattagagagctctgtgagtgagttgtatgcaccgtgatgtaggtgcattgacctctgcataatttcaagctgaaatgcaggatgtggtatatgatgactgtgtaattattaatgtaaaagtgactgtttgcctttgtttgtacgaactgttccacaatacacaaaatatttc
>contig00529|h+ lysosomal v0 subunit d1
atcctggtggacacgcccctggctgcattcttccaggactgcatatctgaacaggacttggatgagatgaacattgaaatcatccgtaacacactttacaaggcttacctggaggctttctacaagttctgctccaacctcggaggaaccacagctgacaccatgtgtcctattctggagttcgaggccgacaggagagccttcatcatcacaatcaactcgtttggcaccgagctgtccaaggaagaccgcgccaagctcttcccccactgcggcaagctttacccagaaggccttgctcagctggcccgggcagatgactacgagcaggtcaaggctgtggctgatttctatcctgagtacaagctgctgttcgagggtgccggcagcaacccaggcgacaaaacactggaggaccgtttcttcgagcatgaggtgaagctgaataagctggccttcctcaaccagttccacttcagtgttttctacgcctacgtcaagctgaaggagcaggagtgcaggaacatcgtctggatcgctgagtgcatcgcccagcggcaccgcgccaagatcgacaactacattcccatcttttgagccgcctcctcctccctcccaccttccatttcttcttctaaaccgttttcattcagtcttatgtcttgaacagtgtctccagtcccacctcggtgttaaagattctgatggtttgatgctaaattttctccattctttcactcgtaggtgtaaattggttcccaacaccagagtttgttgttgtaatgtgagtttcagcagggctcattattgcttgcaaagtaaaacacataatcaaatgaaatacagaattttaaagaaggaaagaattgcgtgatccaacagaggtggttggtg
>contig00530|---NA---
aaagctagctgtacacagggaattcaggtactaaagaacaatcaggaccggaaactgtgtcaatgttttaatttatttatcacgcttacacgaagggaagagatttgttaaagaaatcagctttccttatttaattattataatatagtagtgtgaagcaatacaaactgaataaaatcatgttcaatatttgtggttttaagtttatggaagtacatttgactatggtcttgctgtaattgtttttactaccatctcaggtttgtaaaaatgtttattaaaaatcatcaaaagagaaaaaaaaaaaaaaa
>contig00531|---NA---
gtttgttgctgtggttgctggtcgagagctgctgctcaccagcaggccgcgggaaggcgacagccattttagctacggttaaatagcctttagctttcattagcttccaagcgtcgaatcgtaatcttgtgttgatgtaaaacgacgtattttaatgcggaatacagattcagtcatgcatcgtgactgtccacttgactgtaaagtctat
>contig00532|disrupter of silencing 10
aagtggagatagaggacaggatagtgagcaacctgacatcggcacacaacaagttcataactcaacaagggggctgacggcaaacgactacactgcatgtttgagtcaatgacgcagctgtatgttgttgtctgtgctcttaactgaacctgatcctgagcttggcttttcatacttgttgtatggttgcataaccttagaaataactgtaactataaacacatcaagctttcccttgtcctttttaatgtgctcttaaaaaagggcctctaagcttataaaggctgtctctgtacagggacaatatacaagttattttttttgaaagtttagaaaatgtttattcacagtgcgcaattatcttgcacagaaaaaaacattttgatgtcttttctacaacaatgattaaaagttgaataattctgtcaaatgcattactacaagagtcacctataataaacatttacaagtacagtccattggtgttttctcatgcttacacttggcagtggcatattttggattctctcttggttacttaagtttgacgctcttcttgacaccagcacgaataccagacatctctccgctgtatctcttctcctcacgacgaacctcacggacctggccctttctgcggattttggcccgtctgaacttctctctgttcttgactctgggattacggtcaattttcttcctttttggtgtgagccccttgttcttggccatctggtaagtgattcctctcttggcatctgggtcaggctcttcctcctcatcttcattgtcttccaactcctcagcttctggtgtgttgcctttcctcttcagtttcaaccgctcctccacgtctctgtagaaacgcaaagccgcttcctcgtccaggtcagagtccgagccctcctcatcctcaggcatagtttctccagaatccttttccttcttactggagactctggtcgtcttgccctctgctggtctgctggtggccttatctttctcctcaccactcagtagtttgcggaactgtggcgcaagccgagcatctaccgagcctagttcattgatgagatttctgtatgtgagcagtctttcaataacaggatggttatgagccgggattcgttttgctttcagcaccatatagaaactgatgtttgtgcagtaattcagatacagttgctgttttgtcttgaggtagtcagcaccctttcctggtgggatctttccgtccttgaccatctgtacaagaggctgcagctcatccttgagttcagtgagctttgccttgaagtcctgaataagttctagcagctctggtgactccttcttcagaagtttcattttttccttcttggacatctgcttcaggtctttcacaatcctctcctccttttctacagttttgttttcttccttctcctccacagcaaattcctgaaaaaagtttaaatcataatcctcctcgctcagatttgcagctaaacgtttttggatatttttagcctcttcttcttcctcctgttcctcagcttccaactcttcttgcgttttccctttggtggacacatagtccgtgtcatagaaacatcttcttcttggtgccccacgccatttcattaggaagatcttcttcttttttcccctctagatcactctccatgtctgtcccctcttcctcatcctcagactccgaatcgtccagcgccatcacttcctcctcatcatccagctcctccaggtcgctctccatttgaacaccgctggcgagaagttttgcaatcttatcatcgtgaaactgatcgattttgtcctttgtgtactgcgatgatttcttatcagggacaggcatattcttgtaggcttcagggtcatcttcatcaaatcgctcagtctttttcggccttcgaaccggtttaccccttttttctcgaaccatgatggcaatgaattaaactagctttccacacgttagcaacaaaactattcaacgtcggtgcttgtgtgtggaga
>contig00533|---NA---
aatcataagcacgccctctaaaatttaaactacactcattacactggatttttgcagtgatccaaaagctgaagtttctgagagatgaatcatagccagtgcattaaaaacaaagcagcggctcacagtaacgcacaatgctttctcttgtcttgacacgaataaacagaa
>contig00534|syntaxin 2
cagttttggggagttaacttcacgtttcgtgagcagataaaaatggctaattcatcctgctagtgtagcgtctggcagcgtattaaagcgtattgctatttttgaattgtgtgtattaaatgtagcgggtgctagcaacgtttaaatgactgtttatgcggcgcaacaggtggccatttttaagcattcgttctttctaagcagcagcgggatgatatgacagatacagcggggagcacagtcaacatggaggattttttcaaaacggtgggggaggtgagaggcctcattgaaacaatctcctctcaagcagaggaggtggagaggagacatggcgccatcatttccactccaaaccaagacaagagaaacaagggcgagctggagctgctgaacaatgagaccaagaagaacgccaacttggtccgagccaagttaaaatcaatgcagaaggacattcctgcggatgagaactgtaaaggtgcttcagtaatccagcgtattcagaagaaccagcactctcacctgactcggtggtttgctgaagtcatgaggggccaccataaggcgcaagtctccttcagggagaaatgcaaagcacaaattcagagacaactggagatagtggataaagtgactacagatgacgagctggaggagatgttgcaccgtgaagatcttgccatcttcatatctgatatcaactctaatgctcggatttcaagccaggctctgagtgagattgaatctcgtcatcaggacatcatctgtctcgagtccagcatcagagagatgcacgagatatttgctgacactgccatgttgctggagactcagggggagttgatcaacaacatagaaaagaatgtgacgagtgctgcagagtatatagacgtgtccaaagacgaaacctataaagcagtcacgtacaagaaaaacccttacaagatagcatctctcccgaacttcttgaagcccttcaagaggcaaaccactgctaaaactgatcaaaacacctcagacttaaaacatgaatgagctcctgaaactgtttgaacattgactgcaccaaaaatcctgatcaacatcaaagcctgtgcttgatggaacacacttttcatctgatttaaggtacagtgcctgtctgcctactcagatgcctttttttctaaaggataatgaggaagctgtgtgttgttgttgttgttttttaaacttaaatgtgaatttgaactgctatgataatgacctgtcaagtgaaagtgacagtatgctgtggacaaggcttgaattccagtttacctgtggactgtcaaaaggacaaacaaatcattatttaaactaatttgtctgtttactgactaccaattctgggattaaacttggttaaaacaaacaaacaaacaaacaaacaaaagcaaaaatttgaatgcaagacaccttctagtttggtctgatcacgtattcacttactgttagctggtcctcccattattggccagtaggtggcatgacaacattagttaaaactctgaaccaggatcattcaccttcctctttgcagtcctgctgaactctgtctgtttttttttgtctgtgatactgtggttttactaatgaaatataatgtaatgtcatgttgtctaatactcaaaaagaaatgtgtgtaatatcttagtatgaaataagaccgtgccaatcctaaattaaaccaatgtggccactgt
>contig00535|chromosome 9 open reading frame 64
aaatccgaggttgttcaatttggtctgtggagctgatcaaagaccgtctttgcaagctggtgcaggagaaagatggacagacctgcaacataaactccgcaatcatcgacttctacctgtggccttacgccaagcagcaccacaaagagatggcccacattcccatacaccacacccgctgtgtttactactgacaagttagctggcagagttacttacagtaggctgcacttctcaatgtgcagccttggcatgggtacctttccctgggataaagccaagcgtgtctctgtgccagatatatgtacaaatgggcttctcactcgctgcaatggaagcaagtgtcaagcttaaatgtagcttgttggtgtatgtgggaagtagcactgttggccatttgcaggcaattaaaatgtttactgttcatgtggaacattttccaagaaacttctcactgtaatggagagcagctgatcatatactgtatgtaaatgtacaatgatgaacacat
>contig00536|eukaryotic translation initiation factor 4e binding protein 1
tattgctgggtgtctgttcaggctggtttgtgttgctggatgagtcaggtttgagcggcaaggtgactcctgggatgtcgggcattttgggaggcgtacgggtcagaggagacgtccggcactgcaagaggaacttcctgtcatagatgattctggtacctcctggcgtagtgctgaacagagtccctccgggggtcgtggagtagtcctggggcatgtgagcagaatcgtggatggtgacccgtctgac
>contig00537|karyopherin alpha 2 (rag cohort importin alpha 1)
ccttgccagcccgctcagtttttttatttacaatcatgttttatcagttttgttaaaacagtatgtacaatacatacaaaaacagaaaaattcaacaattacatgaacaaaaggacaaacaaagtagcagtgagggtacagtaaagttgagagtagaggtattagaaagttttctagaaattgaaagtgctctggttctcattgatttgaaatgcataaccatcatcggttgcttctggggccacacactccacctcctcttcatgttcagagaagtatttgtcaatcaggttgaaggccgctttgtagaccatctcgttctcatgagactgcagagcctccagcttgtccagtccaccgcattcttcaaccattagactcagcttgtctgactctccaattttatccccagccatgaagatattggtaatggcgtccaagatgacaaggacagttttgctgtccttagaggagagtaggctcagaagaggctcaagcacattggcttgaaccaggtaaaccacctgctgaatagtgcccccactggtgaagtttgtaacagcccacacagcctctttctgagttttgtagtcaccccgcacaagcatatcaaccatgtatggaacaaggcctgcgttgatgacctcctggatttgggcatccttccctgctgtgatgttggacagagtccaggctgcctccttctggatgttgggctttttgtggcgcagcagattggggaacatgttcagggcaccggcatccagcaccgtctgagtctgctcatctgtaccagtcacaatgttgccgagggcacgcagcgcaggggtaatgacaggcagcgcatcaaagccaagcagcttcaccaggcgaggaattaagccagtttggaccaccacctcgatgcggtcattagcgccgtctgtcaggtatgacacagcccaacacgcgtcggccaacacctcttggtcatcacagtgtagtaaacgaatgagagtgggtaagatctgttggattgcagccataggaggggaagggttcttgttgcggcagaggtttgacagcgtccatgtgacatttctcaggtagccagtattaaaaacagacaggtcaggaactgccagcagactgagcagtggggccacagctccatgcttgatgacccggtctctaagagccgatccatcgccagcaatgtttccaagggcccagaccgcttgctcgctgatgtgctggtgaggggatgtgaccagggcgatgaaggcaggaatggccccgccctcaacaacagctgctgtctgatcagtcgtcccagaggcaatgttggtcagagcccaggaagcctcgaactggattggtggacagtctataagccccaggaaggcgacaaacttggggatcagcccagcactgatcatctggtcaatgggaggatgcttgtcacgagacagcagtttccgtgcagcctgtgtagcctggagctgggactcagcattaccgctgttcactcctgcaacaatctcttcaactgtccactgtcgggcggcctgacagttctgggttctttcctgaagaggagaagtggcctcgtcaggaaatgcagacacatttcttctcttgaagatctgatcatctttcttcgccttgcgcagctcgacgttcacctccactctcctgcgtcgaagttcattggcgtctttgcctttgttcttgaacttgttcagacgtgcgacgttctcagacatgttcaagctgtcgtggaagtttagcagcagtgaaaataaagcttcgtggcgttattcccgttcgtcg
>contig00538|---NA---
tttttttttaacgtaaaaacacatttattcagttatcctgttgtatgaaactttaaataaatgccatttagaaatttatgaaaaaataaataacgtgcaagtatttggagctgcaggagaactttgccactaaactcagatagagatttgacttcaataaataggtatacgactccatataaatgacaacaattaataattacagaccggtattcagaacagaacaacagcccgacttaaacaacactgaacataacaaaaaacgaacaaataaaggctgcatcagcactttttaccgctgtagtggtgaaactgtaaactgctttaaaaaaaaagtcaggagtcgcctcgctaacgggtttctctcacgatcatgctgctgttgccacgcaactggaagagcaagtctctgaatccacaagtcttcttttgttctttctgcttggttgggacgtctctgggtttggtggtttccagggtaacttcggagggaatcaactcaatggtctgatctgtttcttctggactgtccacgtcttggtcgctccactcctcaaaaccagcactgctactgtgaccagtggtcgggtgaagaccaatactgctgtgttggcggcgattgttgctgtggagacgctgctgcttggcgacacgaggaccctgagaatcctctcgtgccctcttcctcctgttcttcctcctcccccttttcagtggaactctgacacgccgcctaaggttcctctgaaggaaagcgtgtggcctcgagcaggctgacgattcatgctctc
>contig00539|zinc finger protein 143
gacttacaagctatgggtggcacaatcaccatggtaactcaagaaggcacaaccataaccatcccagcacacgaactggcaacacaaggcgctcactcggttaccatggtaacaacagacggctcagatgaacaggtggccatcatgacacccgacatggcctcgttccaaacggtggaggaggcagcctacagccaagagcaagatgacattcatcctgtcacattactggccacctccaacggcactcacattg
>contig00540|---NA---
aaacttctaactatctacacatcagggaattaaaaatgcataaatatatacacaaagagttttgttcagaattgataaatccaccctttgaaagttttgacacatttgaaagaaggatagctgtcagaaaagttgaaaacattagaatatgtacagaaggtaaagagcgtcgtcgccaacttaaaacagcttctgcaggtttgttcatctgttgttttttttagtgcatcaggaaacaaacaggagatcagccagacagatattttgtatatttgggtaaaacctcgtcattagatgtaaattaaatccatacaaacaaactgagctggacatgaatcaaaatgatctcctatctttgttcctttgtggaacttccactgcttttacttttatgtttttagacttaagacgatgaaatacctcttaagtgaaagagcagataaacagaggatttaacactctttctgcgc
>contig00541|---NA---
aatgtcgtctttgctgcagactgtttggcagaaatttccccattatatacaggagctcagagtcagctgacactcaagtcaaaaattaaccaagaccagcccctgttctctgtccttagatatcaggccggactatctttactgatgcaacataaatcctttagtacaaccttaaatcacccaaaaaacacgaagcaaccaacattcaaacactgccagctgtcttgcctctccacaccatgtggaagaggtctgtcctggggaaagaaaaaaaaaaaaaa
>contig00542|---NA---
cccaacggtcaatagctgttccctcatgagtctattgttgttctggtttcatgaattagtaacaagtatttcctaaacacgtgttaacctatgaatgatagtttgtgatttatacatgtagaactaaggaccaccccttctttaatttatattcgtttttgtgtacaataacatttttcctgcaaaattctcttctctgtaatcacaagatttgctacaatacactcgttttataactgcaatctttcgcc
>contig00543|small nuclear rna activating polypeptide 43kda
cctgaggttgactgtttgcagacaggatgcctcgtttgcggcctttttactgtgatatcttctacgatcctctgacagaagatgtggagcaactgctcgctcgtttccagcagactgactcagtcaggtacgaggagttttcagccatttggagggacatgggcctctcagatgtctttctaggtattgcccgtgtgggtgagctgaagagattctgcaggataacgctggctacggccgtgaagtacttcctgcccccgtacagctaccagattcgcgtaggaggcttgtatttgatgtttgctttttaccacacacaacttgccgttccaccgttgaacatcagactcgctctgagggactgggctcaagttgataagttcctcaaggactccatggactcggggcatcaggatgtggtttacatctatcaaaagcttgacgccgccagagccatacactacaccgccatgccacattttctcaccttccaaaagcagaggaggccaaagaaggaggctgtgtgtgcagacttccttgggagagccacagccatccaggagctcatgactgcagacttcctgacagagctgaacaacatccagagccactacgagaagctgaaggagggcacggtggagctcagcggccaggccagcatgacccatcgagacttatctacccacctgaaggactacatgtcagagttcatcacttggcagcagaagaccttctcacaggacaccaaagacaagaactctggcgatgatgaggagaagcctacagaggccgaggccagcagcaacagggccaggctcctgtcctccatcaagcagaagagctacagaaacgtccaagaggcgtccaaggccaggaggcaccgacagaccgagacggtggagtcctccagctcagaagcagagcaggccccgcagcggaagaggcctccctcactgcgggctcggacctggaagagtctcgggatgatgcaggagaagagcaccgtccaggcctggctcctgagtgctcctgagcagcaggagaaggtgccgatgaagaggacctaccaagtagcaccttggaaaccatgaagggaaggcaggaagctgagaagaaagaaagaagttctgtttgtttttgtttctccaagttaaagcaaggtgtcttcatttggaaaatgaccctttaatgtgataatcagctgggttagagtggattttctttcattgtgtttctgtccaggtttaactgatttaactgcaaatcctgtaattagttaataaatg
>contig00544|ly1 antibody reactive homolog
gcatggagcagaagccgaaacgaggctaacaccgcggctcgtggcgttgaacggtaaacgcgctgatacatcctcctcctcctcctcttccagtccccggtgtaacgttatctgaacccttgttaccggcggggaacgacagctcttctctctggctcccgttagctcgtagcacgctgtggacggttggtgtgtctttaagatggtgttcttcacctgtaacggctgtggggagtctctgaagaaggcccaggtggataaacatgtgaacatgtgccggggctgccaggtcctgtcctgcatcgactgcggaaaggacttctggggcgatgactacaagaaccacaacaaatgtatcagcgaagatcagaagtatggaggcaaaggctacgaggctaaggcaaacaaaggagacgtgaagcagcagcagtggatccagagagtccaggaggccatgaacaaacctggagtcagtgcaaagctcaaggatgtgctcagacaggtagcacatatgacaacgtcccgaggaagaaggctaagtttcagaactggatgagaaacagtcttaaaatagcaaacaccggtcttcatgatgaagtgtgggacattctcgctgcagctgataatcctcccgaggccccccagcagactaaagaggctgaacagacagtggctgcagtcaagatggatactaatggaaatgaaaagcaggacagccatccagacgtcgagaagaagaagaaactgaacaaacgggagcgtaaagaggcccgtcagcagaagaatgggaaggttttgaagggtgctgaaaagactgtcgcacaggagccagaagaagatcagacgggcaaaaagaagaaaagggacagaaagagaaagcacagctctgaggaagagggagatgaagagcagaacgggcatggtgctgaagatgagacatccagcaagaaaaaaaagacaaatgaccaagaggagtcagaggagactgaggaccaagctgttcccaaaggtaaattcaactggaagggaaatataaaggccgtactgagagaatcacctgaccaggagctgcaagtaaagaagctcaggaagaaggttttgtcagcgtactactctttcactggtgatgggaattttaaaacggaggaggatgtgctagcacttttcaacaagaagatcaacaacaatcccaaatttagagtcttaaaagaccgagttagacttgtaaagtagatatgttttatctcacccgtctggcatgaaatgtatgttgttcatagacttttacaatttaaacgccattgttgtctgtcatcctcgcttggatgtttttatacagatgacataatctcaaagattaaataattttataagtgaaaaaaaaaaaaa
>contig00545|---NA---
tgtagtgcctttacgcctgcattactttgcattatgtgtgcagggaccgtaaacagatctggggactgctcgggccaaagtccttcctgctgcatgggagcatttaacatagttaatgagttacagaaattacccagtgccttatttgtccaaaatgggtgagtgattaccaaactgtcctcgagtcaagaaacagggcagaatgatttttatcttttgaagcaatgcctctagcatgggatttgtacattttggataacatataaatgtgaattaaagcttcttccatgtatttatggctgtactcagctgtctgagatcactttatcttgccagcacatgtaatttggtgtttccatgtttt
>contig00546|dead (asp-glu-ala-asp) box polypeptide 47
gctccagcatcggtgttaagtgtgcggtcatagttggaggaatcgacatgatgtcccagtccttggtgctggcaaaaaaaccacacattgttattgccacacctggccggttgatagaccacatggagaacacaaagggcttctccctacgagctctgaagtacctggtcatggacgaggcagatagaatcctcaacatggactttgagactgaggtggataaaatcttgaaggtgattcccagagacagacgcacctacttgttctctgccaccatgaccaaaaaggtccagaaactccagagagcagctctgaaagatcctgtgaagtgtgcggtatccaccaaatactctacagtagacaaactgcagcaatactatgtcttcataccatcgaagtacaaggactgctacctggtgtccatcctgaacgagctagctgggaactcatttatcattttctgcagtacgtgtaacaatgcccagcgggtggcgctgttgttaaggaaccttggcatcactgctatccctcttcatggccagatgagtcagaataaacgtcttggagcgctaaacaagttcaagtccaagtctcgatcggtgctgctggcgaccgatgtggcatccagaggactggacattcctcatgttgactgcgtcatcaactacgacatccccactcactccaaggattacatccatagagtcggacgaacagccagagcaggacggtctgggaaatccatcacgtttgtcactcaatatgatgtggagcttttccagcgaatcgaaagcctgattgggaagaaacttcctg
>contig00547|---NA---
gaatcctttactggaattcacaatgaaatgatcgagaaacctgtaaataatattatagtttaacgtagtatgtgatatttcctttaaagtaagactaaatttactttgctaatatgtaaaatcagtagtcatcaatctacagtcaagcaaattttagtacaattcaacacaccattagaacgcgatgtctcgggcgcaacctttaggtttttcactgtgcttttactatcagagctgaataaagtcttgcagtcaaatcttgtttttaaagaaaacaaaaaaaaaaaaaaaaaactgagcgggct
>contig00548|coatomer protein subunit zeta 1
ggaatgttgccacaggctatgatgaggtttgtcattgttttatagacgatacattggttcattaaacatccagcttctgtaatgaaaaaacaaacgacggaatgtacaccacatcttattctcatgttgattatgtcatacaatgcaagcctgtgcaaagaataaagaaaaaaaatggaaaatgaaactctgtcgagcagtagtcctgggagtgtgactggatcagccagtggtactcctcacagctttgattgaaagagtggaaatcagaggaaaaggagtgtgtggatcagtgccatgaagactgggctgaacagcggctcactggtagacgggtgcaggagtgactctatcgtagaagagaccacttgatctgttctttggccgactgaagaacctgggtgactgtctgctctgtcaaaggcacatcatcccctctgagagccacacggtgcacaacttgctgcgggtcactctccaggatcacccccccatctacaatttcatccacagccaggaagagcccctccatattctctaacaaagccctcctctcaacattttttctcaacatctgactgagcgaatcaaaaaggcaatttagaacagccataagcataagctcattttcatgggaacttccaatcacataaaagaagaggtctatgttgctcttgtagacaacagtgaggccctcaagtaacgctatctcactgtctgtcctgtgtgttttgttgaatatgttcttctcaaatgccttctgctccttcactgtcgggtatgtatcatcataatacttggcgtaaagcctgtctccgtcgttgtccagaatcagaactgctttcacggtgtacaaggatggttccagtatgggagaatccatcttctttcttg
>contig00549|bud31 homolog
ccttgccagcccgctcagttttttttttttttaaatcagaatggttttatttaaaattagactacaagaacaatgaagaaacagttttaaggtttaaaacaatgacatttcaaacaaaaatcatttccctcccagccttctttaaatgaaatgaaacacagaatttaaactgaccctcacagtgcttatgacttgctggaatgacaggcgtgatccagaaacagttaacctcaacttcctactttgagcatttggagttcagggcataaaatatattcaaaatttaaaataaaaaaaaacacacagaaaaacaaatgtaagcaatacaacatggcccctctcagttgctcccctgtgttaaaaaggagtcccaaatactgacccccataagggcagcagctgaggatgatgatgaagctatcagtgatttgtttctggttcaggtgactgaaataagacaatgttactttggagatctgagaatgcacagctggaggctgggtgagccctgatgcccaagagaaaatcgaccagaggtccaaaaaaatgcacttagccagaacatcctctgcatccacagtgggtgcattcaatgatccgtccgacttccagcttgctcttggggaccctgcagatgcagttggttccaaagttggtgtctcgtgtttggatgcaacgcagacagcacaggttctcgtagccctgcttcttccacttggcaatcaggttcttgtctgcatagccttcctttatacagtactcatacagctctctgctgatggctttccttttgtagaagaggtcaaagatgtatcgactccgctgatgatgcagcctgaaaattggccaaagggactccacctttctcttcccctcatgaggctctgtttcagcttctctcatcttctggtccagctcgtccagagtgggctcaatcagctcccacccgtctggaggaggcttccgactcctcttcactttgggcattttgctctgttttagtacaaaaacaacaaaagctctcacggtgttttctttttgactcggcgaacccgtc
>contig00550|---NA---
cttttatcgtgtcattagaataaaactcagtaatgattgggtggtactgcaaaaatgtcattctttcattgttttgtttgttttcttttgtctttccttacgaaatgcattgaagaggcaccagacgtctcaacgtcctctactgttgtaacgtggaaatacatgcaagggttataaaattcaataaattgaacttaaatttaaaaaaaaaaaaaanaaaaaa
>contig00551|domain containing 1
atcatcttcttgcctcagataagtgaagtgacaatttcaaacagacatggctgcgtccaactactccctgaaggtcaacagagagctgctggacccaaactttgaaagttaccggttatctctggacgccataccgacgtacaacgttgagctggatgctgctgtggaggaagtcaagttgaaggatactcagtacaccctggaacatgtgcgagcttttggcatgtacaattacctccacttagacccctggtatgaagacagcgttttgtttgtggactgcaaaggacgggttctcagtctcaccgtcaccctggacactgccctggggaagcccagagaggtctaccgtat
>contig00552|family with sequence similarity member a
cctgcatcctcacaacggcagagcaaacctgaatgtggaaggcacagttttaataagttatatgagctgtcaaactagtttaatagtggagccagtggcaggttgcagaggccgccgcgggtttgagtcctgtaactaaaggctccagataaagttaattaacttgagctagatttggaaagaaaacacaacgtgctaacaacgtgatattttttaaacgggtagcttagctccggattttaaatagttctacaagtggttcctattcaacaatgaaggagacaacgaagcccgtcagccaccagcaggccagacagctgctccacaacaagttcattgtggtgctcggagactcaatccagaggtctgtatacaaagacctggttctgctgttgcagaaggagaaatatctctctttaaaacagctcaagagcaagggtgagatgagctttgaacaggactgcctggtggaaggaggttgcctgagcggtatgcataatggaacggagtaccaggaggttcgacagtttcagtccgcccaccatctggtccgtttttacttcgtcacacgcatttactctcgttacatggagagcatcctagaagacttccgccaaggcttgaaaccagatgtagtcattatcaactcctgcgtttgggatatttcaagatacctttccagttggattgatgactacaaggagaatctgcataaattctttaaagagctacgtggcgttcttccggaggaatccctggttgtatggaacctcaccatgcccttaggggagaggatcaaaggtggtttcctggtgccagagattgaacacagggcctctcagctgcgtcaggatgtgattgaggctaatttctatagtgggactctggctgacgcctacgggatggatgtgctggacctccattaccagttccgcttcttcctgcaacaccgcacaaaggatggagtccactggaacgctctcgcccaccgcaggataacctttctgctgttgcagcacagtgcacaggcctggggtgtcgtcatgccctgtccattgactactgttgagcaaacagagtttactgaacagcagcacggaaccaaacgtgcaggccacccatcaaaggaaacttacaacagctacagagaggagttcttcagtgattccttcactttaggctacttgaacttcaaggagaacgacccttggccacaggcatgtcaccataaggctgctggagctcacagacccgccttcccaacactgcctaacctaccagttcacagacatccatatgaacatggacaggttagaaatggtttcaactacaggactccacaacactttgagccctaccatgagcaccatcatcagcacgtgatgaggagccgacacaccagacaccactatgctccgtacacccatcacagacacagtcagtactcccgtcacggccgctactactgaggcagggtgcgtcacgacattcagacatggtcaactgtgttctctacgccagtctcttgcttcatctgcagtacattatggtcctctgtgttctaaggaggagccgttaatccccaaactgcttactttagttcactcagatttgattgaattcagcgaatggcctcagacatacacatatattggtccttttcttatattgtaaattagttaattactcttttagttgtttgaatttttgcaccaataatagattttaaatatatttttcatttcaacggacttttaattctgcacttcagatgttaggtgctgtgttcgaattcaaaatatttcaatgggactgtttttgacttattttaaaaggaatcactcaaggttctaaattactgatccctctgatgtctcttaatgtcaagtatgggataaagattttgtttccttttaggccttaaacacatcaacgttcagatctgatttatgcagtcagagaagtggtagtgaaactttaaagccaaacacatttcagttaataggtctgagattaaaacaggattaaaattggtagacactggtaccctaaactcttcatgaacatttgtaagattgaaatgacacattaataaagactttttttt
>contig00553|arp6 actin-related protein 6 homolog
cggcttgcagaagccttttttgatggagctaaaatctggaagaacataatccttcatcacagagttttcctcccccttcatctgtgcgacctccatgtctttgtaaaactgctgggagacgtagcagacatcttctttcacctggttgataacgtgagtttcatccataacatgtaactgtcgatatgagatgatctccttcaggtggttggtcagcagtttccctcctacgttgatcctgcggac
>contig00554|atp h+ mitochondrial f1 beta polypeptide
gctccatcacctcagtacaagctatttatgtgccagctgatgacttaactgaccccgctcctgccacaacttttgctcacttggacgccacaactgtgctgtcccgtgctattgccgagctcggtatctatcctgctgtggaccccctagattccacctcccgtatcatggaccccaacatcgtcggggctgaacactacgacgttgctcgtggcgtgcagaagattcttcaggactataaatcattgcaggacatcattgccatcctgggtatggatgaattgtctgaggaagataagctgactgtagctcgcgctcgtaagatccagcgtttcttgtcgcagcctttccaggtagcagaagtcttcactggccacatggggaagttggtgcctcttaaggaaacgatcaaaggcttccagagcattctcggaggtgaatacgatgccctgccagagcaagctttctacatggtgggtcccatcgaagaagtagtccagaaggccgagaaactggcagaggagcattcttaagtgatttgtctgtaaggttttatgagaaacatttgtacagtataatttctatttgaggaacttctaacatgtcatgctaagtatgttgtgttgttctatttctcatgaaaggtgaaataaaaattatgttgtgatataataaaaaaaaaaaaaa
>contig00555|atp synthase beta subunit
ggatcacccacagctgagtgagcgcttcaccttcagccatcttaaccatgttgggtgctgtgggacggtgctgcagcggggctctgcaggctctaaagcctgggatcaactctctgaagaccgtcagtgggacacatgcgactctttattcgagcaggggttacgcagctccggctgctcaggcagcaatcgccaatggccgcatagtggctgtgattggtgctgtggtggatgtccagtttgatgaaggcctacctcctatcctcaatgcactggaggtggccggccgtgagagcaggctggtgctggaggtggcccagcatctgggtgaaagcacagtcaggacatcgccatggatggcacagaggggctggtccgcggtcagaaggttctggatactggagcccccatcaggatccctgtgggcccgaaaccttgggcaggatcatgaatgttattggagaacccattgatgagaggggtccaattaccaccaaacaaactgctcctattcacgctgaagccccggagttcacagacatgagtgtggagcaggagatcctggtcactggcatcaaagtggtagatctgctggccccctacgccaagggcggaaagattggtctgtttggcggtgccggtgttggcaagactgtgctgattatggagctgatcaacaacgtggccaaggctcatggtggctactctgtgtttgctggagtgggagagcgaacccgtgagggaaatgacttgtaccacgagatgattgagtctggtgtcattaacctgaaggacaccacctcaaaggtagcgctggtgtacggtcaaatgaacgagcccccaggcgcccgtgccagagttgctcttaccggtttgactgttgctgaatacttccgtgatcaggagggacaggatgtgcttctctttattgacaacatctttaggttcacccaggctggatcagaggtgtctgccctgctgggtcgtatcccctctgctgtgggttaccagcccaccttggccaccgatatgggg
>contig00556|tetraspanin 7
ctgctttgctacgtgccgcggcagcccatggatgctcaaactgtatgccatgtttttgaccttggtgttcctggctgagcttgtggccggtatctccggctttatcttcagacatgagatcaaggccaagataggagttgcttttgaaaacgctatgctacaactacaacagcacggacgccatcggcactgcagtcgacggcatccagaggaacgctgcattgctgcggggcgagaaattacaccgactggaaggaaacggagtactttaaggagcggtatccctgtcagctgctgtagagacagcaccaaatgctccccggagaccctgaaagacctcaacctggctgggaaagaggtgtacacaacgggctgctttgcattggtgaccactgtgatggaggacaacctgggaatcattgcagggatctcttttgggattgcgtttttcc
[truncated: 5,059,745 more chars]
