# Supplementary material for: An ovary transcriptome for all maturational stages of the striped bass (Morone saxatilis), a highly advanced perciform fish
Source: BMC Res Notes. 2012 Feb 21;5:111. doi: 10.1186/1756-0500-5-111 (PMC3305648; doi:10.1186/1756-0500-5-111)
Supplement: Additional file 3 — List of striped bass ovary contig assemblies and their GO terms. [file 1756-0500-5-111-S3.TXT]

SeqName	SeqDesc	GOTerms	Enzymes	KeggMaps
contig00001	lin-37 homolog
contig00002	---NA---
contig00003	---NA---
contig00004	---NA---
contig00005	---NA---
contig00006	---NA---
contig00007	---NA---
contig00008	---NA---
contig00009	---NA---
contig00010	---NA---
contig00011	---NA---
contig00012	---NA---
contig00013	choriogenin l
contig00014	velo1 splice variant 1
contig00015	ribosomal protein l23	nucleolus;cytosolic ribosome;structural constituent of ribosome;translation;ribosomal protein import into nucleus
contig00016	usp39 protein	protein binding;ubiquitin-dependent protein catabolic process;ubiquitin thiolesterase activity;nucleus;zinc ion binding;spliceosome assembly
contig00017	---NA---
contig00018	---NA---
contig00019	---NA---
contig00020	heterogeneous nuclear ribonucleoprotein g	nucleic acid binding;ribonucleoprotein complex;nucleus;nucleotide binding;RNA processing
contig00021	g patch domain containing 4	nucleic acid binding;intracellular
contig00022	---NA---
contig00023	ribosomal protein l37	structural constituent of ribosome;cytosolic large ribosomal subunit;zinc ion binding;translation;rRNA binding
contig00024	---NA---
contig00025	---NA---
contig00026	---NA---
contig00027	---NA---
contig00028	---NA---
contig00029	---NA---
contig00030	histone h2a	defense response;positive regulation of growth rate;nucleosome;oviposition;zinc ion binding;embryonic development ending in birth or egg hatching;nucleus organization;DNA binding;nematode larval development;locomotion;nucleosome assembly;nucleus
contig00031	---NA---
contig00032	ornithine decarboxylase antizyme 2	ornithine decarboxylase inhibitor activity;polyamine metabolic process;protein binding
contig00033	subfamily member 1	Hsp70/Hsc70 protein regulator activity;regulation of translation;protein folding;integral to membrane;chaperone binding;ribosome binding;negative regulation of proteolysis;regulation of protein secretion;microsome;endoplasmic reticulum lumen;ATPase activator activity;nucleus
contig00034	u6 snrna-associated sm-like protein lsm8	U6 snRNA binding;small nucleolar ribonucleoprotein complex;protein binding;nuclear mRNA splicing, via spliceosome
contig00035	conserved helix-loop-helix ubiquitous kinase	IkappaB kinase activity;central nervous system development;somite specification;I-kappaB phosphorylation;protein binding;nucleotide binding;negative regulation of apoptosis;cytoplasm;nucleus;negative regulation of I-kappaB kinase/NF-kappaB cascade
contig00036	claudin 4	identical protein binding;integral to plasma membrane;tight junction;membrane attack complex;pathogenesis;structural molecule activity;calcium-independent cell-cell adhesion;transmembrane receptor activity
contig00037	---NA---
contig00038	splicing arginine serine-rich 4	RNA splicing;;nuclear speck;mRNA processing;nucleotide binding
contig00039	---NA---
contig00040	---NA---
contig00041	---NA---
contig00042	dead (asp-glu-ala-asp) box polypeptide 24
contig00043	---NA---
contig00044	gamma 1	T cell activation;cytoplasm;ATP binding;I-kappaB kinase/NF-kappaB cascade;protein binding
contig00045	---NA---
contig00046	nadh dehydrogenase fe-s protein 1	ATP metabolic process;oxygen and reactive oxygen species metabolic process;apoptosis;2 iron, 2 sulfur cluster binding;NADH dehydrogenase (ubiquinone) activity;mitochondrial respiratory chain complex I;ubiquinone biosynthetic process;cellular respiration;cellular iron ion homeostasis;regulation of mitochondrial membrane potential;mitochondrial intermembrane space;4 iron, 4 sulfur cluster binding;m…
contig00047	rad21 homolog	translation;ribosome;DNA repair;apoptosis;nuclear chromosome;calcium ion binding;rRNA binding;structural constituent of ribosome;chromosome segregation;cell division;protein binding;mitosis
contig00048	middle subunit	cellular iron ion homeostasis;oxidoreductase activity;ferric iron binding;iron ion transport
contig00049	eukaryotic translation initiation factor 3 subunit i	translation;protein binding;translation initiation factor activity
contig00050	claudin 7	membrane attack complex;extracellular space;calcium-independent cell-cell adhesion;structural molecule activity;identical protein binding;tight junction
contig00051	ribosomal protein l31	structural constituent of ribosome;RNA binding;protein binding;cytosolic large ribosomal subunit;translation
contig00052	---NA---
contig00053	---NA---
contig00054	heat shock protein 90	protein folding;nitric-oxide synthase regulator activity;TPR domain binding;melanosome;response to stress;ATP binding;unfolded protein binding;positive regulation of nitric oxide biosynthetic process
contig00055	nicotinamide riboside kinase 2	ATP binding;phosphotransferase activity, alcohol group as acceptor;integrin-mediated signaling pathway
contig00056	---NA---
contig00057	---NA---
contig00058	condensin complex subunit 3
contig00059	transmembrane protein 144	membrane
contig00060	coiled-coil domain containing 86
contig00061	---NA---
contig00062	---NA---
contig00063	---NA---
contig00064	dead (asp-glu-ala-asp) box polypeptide 24	nucleolus;ATP-dependent RNA helicase activity;RNA binding;ATP binding;RNA metabolic process
contig00065	polymerase ii (dna directed) polypeptide 25kda	DNA-directed RNA polymerase activity;DNA-directed RNA polymerase II, core complex;DNA binding;protein binding;transcription from RNA polymerase II promoter
contig00066	---NA---
contig00067	lsm7 u6 small nuclear rna associated ( cerevisiae)	cytoplasm;mRNA catabolic process;U6 snRNA binding;ribonucleoprotein complex;nucleus;protein heterodimerization activity;nuclear mRNA splicing, via spliceosome
contig00068	---NA---
contig00069	proteasome subunit alpha type-2	proteasome core complex;threonine-type endopeptidase activity;ubiquitin-dependent protein catabolic process;endopeptidase inhibitor activity;nucleus
contig00070	ubiquitin-like 5	cytoplasm;ubiquitin cycle
contig00071	---NA---
contig00072	zinc finger matrin-type protein 5
contig00073	---NA---
contig00074	epidermal growth factor receptor pathway substrate 15-like 1
contig00075	isoform cra_a
contig00076	---NA---
contig00077	eukaryotic translation initiation factor 4e family member 2	cytoplasm;translational initiation;protein binding;RNA cap binding;translation initiation factor activity;regulation of translation
contig00078	---NA---
contig00079	---NA---
contig00080	small nuclear ribonucleoprotein polypeptide c	U1 snRNP;protein folding;RNA splicing;RNA binding;zinc ion binding
contig00081	mitochondrial ribosomal protein s30	apoptosis
contig00082	---NA---
contig00083	---NA---
contig00084	proteasome ( macropain) 26s 1	peptidase activity;ATPase activity;protein binding;protein catabolic process;ATP binding;proteasome complex;nucleus;cytosol
contig00085	---NA---
contig00086	---NA---
contig00087	---NA---
contig00088	nin1 rpn12 binding protein 1 homolog ( cerevisiae)	cytoplasm;nucleolus;maturation of SSU-rRNA;zinc ion binding;ribosomal small subunit biogenesis
contig00089	histone h2a type 1
contig00090	sra stem-loop-interacting rna-binding mitochondrial precursor	nucleic acid binding;transcription;intracellular membrane-bounded organelle
contig00091	mitochondrial ribosomal protein s34	cytoplasmic part;ribonucleoprotein complex;intracellular organelle;protein binding
contig00092	cyclin b1	mitosis;nucleus;cell division
contig00093	peptidyl-prolyl cis-trans mitochondrial precursor	extracellular space;protein folding;membrane fraction;mitochondrial matrix;cyclosporin A binding;peptidyl-prolyl cis-trans isomerase activity
contig00094	wd repeat domain 3
contig00095	---NA---
contig00096	---NA---
contig00097	---NA---
contig00098	---NA---
contig00099	---NA---
contig00100	ribosomal protein l11	nucleolus;structural constituent of ribosome;protein binding;protein targeting;cytosolic large ribosomal subunit;translation;rRNA binding
contig00101	---NA---
contig00102	---NA---
contig00103	nadh dehydrogenase 1 beta subcomplex subunit mitochondrial precursor	mitochondrial inner membrane
contig00104	---NA---
contig00105	ribosomal protein s18	ribosome biogenesis;structural constituent of ribosome;cytosolic small ribosomal subunit;regulation of translation;rRNA binding
contig00106	---NA---
contig00107	---NA---
contig00108	---NA---
contig00109	proliferation-associated 2g4	RNA binding;methionyl aminopeptidase activity;regulation of translation;cobalt ion binding;rRNA processing;proteolysis;protein binding;transcription factor activity;ribonucleoprotein complex;negative regulation of transcription, DNA-dependent;nucleus
contig00110	ae binding protein 2	DNA binding;intracellular;transcription corepressor activity;zinc ion binding;regulation of transcription, DNA-dependent
contig00111	small nuclear ribonucleoprotein f	small nucleolar ribonucleoprotein complex;spliceosomal complex;RNA binding;protein binding;small nuclear ribonucleoprotein complex;nuclear mRNA splicing, via spliceosome
contig00112	surface protein
contig00113	partner of nob1	nucleolus;RNA binding
contig00114	nadh dehydrogenase 1 beta 7kda	mitochondrial electron transport, NADH to ubiquinone;NADH dehydrogenase (ubiquinone) activity;electron transport;transport;mitochondrial respiratory chain complex I
contig00115	ribulose-5-phosphate-3-epimerase	protein binding;carbohydrate metabolic process;ribulose-phosphate 3-epimerase activity
contig00116	hatching enzyme	hydrolase activity
contig00117	PREDICTED: wu:fi04f09 [Danio rerio]
contig00118	---NA---
contig00119	---NA---
contig00120	---NA---
contig00121	---NA---
contig00122	---NA---
contig00123	---NA---
contig00124	mediator complex subunit 29	protein binding;transcription antitermination;nucleus;regulation of transcription, DNA-dependent
contig00125	hexamethylene bis-acetamide inducible 1	negative regulation of cyclin-dependent protein kinase activity;cyclin-dependent protein kinase inhibitor activity;heart development;negative regulation of transcription from RNA polymerase II promoter;protein binding;transcription termination;specific transcriptional repressor activity;cytoplasm;nucleus;snRNA binding
contig00126	karyopherin alpha 2 (rag cohort importin alpha 1)	cytoplasm;nuclear pore;protein import into nucleus;protein binding;protein transporter activity
contig00127	nucleoside diphosphate kinase b	lamellipodium;protein binding;cell adhesion;nucleoside diphosphate kinase activity;CTP biosynthetic process;regulation of epidermis development;regulation of transcription, DNA-dependent;negative regulation of cell cycle;negative regulation of cell proliferation;ruffle;positive regulation of keratinocyte differentiation;transcription factor activity;GTP biosynthetic process;magnesium ion binding;…
contig00128	d-dopachrome tautomerase	dopachrome isomerase activity;protein binding;lyase activity
contig00129	---NA---
contig00130	baculoviral iap repeat-containing 5b	chromosome, centromeric region;cytosol;positive regulation of mitotic cell cycle;microtubule binding;cytokinesis;protein complex;zinc ion binding;microtubule cytoskeleton organization;midbody;spindle microtubule;protein complex localization;negative regulation of caspase activity;anti-apoptosis;cytoplasmic microtubule;embryonic development;caspase inhibitor activity;positive regulation of exit fr…
contig00131	zygote arrest 1	cytoplasm;multicellular organismal development
contig00132	ribosomal protein l27	cytosolic ribosome;ribosome biogenesis;structural constituent of ribosome;translation
contig00133	c4orf27 homolog	nucleus
contig00134	sec61 beta subunit	intracellular protein transmembrane transport;endoplasmic reticulum membrane;P-P-bond-hydrolysis-driven protein transmembrane transporter activity;integral to membrane
contig00135	---NA---
contig00136	---NA---
contig00137	n-terminal acetyltransferase complex ard1 subunit homolog a	metabolic process;cytoplasm;peptide alpha-N-acetyltransferase activity;nucleus
contig00138	cell division cycle 42 (gtp binding 25kda)	filopodium;nuclear migration;positive regulation of phosphoinositide 3-kinase activity;cell-cell adhesion;actin filament organization;negative regulation of protein complex assembly;cell division;membrane attack complex;GTP-dependent protein binding;positive regulation of pseudopodium assembly;establishment of cell polarity;macrophage differentiation;GTPase activity;endosome transport;cytoplasm;f…
contig00139	transmembrane protein 69	integral to membrane
contig00140	---NA---
contig00141	---NA---
contig00142	ribosomal protein s6	ribosome biogenesis;structural constituent of ribosome;RNA binding;protein binding;glucose homeostasis;cytosolic small ribosomal subunit;nucleus;translation;perinuclear region of cytoplasm
contig00143	---NA---
contig00144	---NA---
contig00145	rna methyltransferase nol1
contig00146	nad h quinone 1	cytoplasm;cytochrome-b5 reductase activity;NAD(P)H dehydrogenase (quinone) activity;response to toxin;xenobiotic metabolic process;response to oxidative stress;synaptic transmission, cholinergic;nitric oxide biosynthetic process;electron transport;positive regulation of neuron apoptosis;coenzyme binding
contig00147	---NA---
contig00148	small nuclear ribonucleoprotein polypeptide g	small nucleolar ribonucleoprotein complex;;spliceosomal complex;protein binding;small nuclear ribonucleoprotein complex;spliceosome assembly
contig00149	---NA---
contig00150	---NA---
contig00151	5-aminolevulinate synthase 1	5-aminolevulinate synthase activity;pyridoxal phosphate binding;heme biosynthetic process;mitochondrial matrix;transferase activity, transferring nitrogenous groups
contig00152	---NA---
contig00153	---NA---
contig00154	cofilin 2	cytoskeleton;cytoplasm;actin binding;nuclear matrix
contig00155	proteasome subunit beta type-4 precursor	proteasome core complex;threonine-type endopeptidase activity;ubiquitin-dependent protein catabolic process;nucleus
contig00156	cytochrome b-c1 complex subunit 10	ubiquinol-cytochrome-c reductase activity;integral to membrane;mitochondrial respiratory chain
contig00157	ribosomal protein s16	structural constituent of ribosome;protein binding;cytosolic small ribosomal subunit;translation
contig00158	---NA---
contig00159	lsm4 u6 small nuclear rna associated ( cerevisiae)	U6 snRNP;RNA splicing;RNA binding;protein binding;mRNA processing
contig00160	60s ribosome subunit biogenesis protein nip7 homolog	RNA binding;ribosome assembly;nucleus;protein binding
contig00161	---NA---
contig00162	---NA---
contig00163	doublesex and mab-3 related transcription factor 2	determination of left/right symmetry;sex differentiation;transcription factor activity;nucleus;regulation of transcription, DNA-dependent
contig00164	chaperonin containing subunit 2	protein amino acid phosphorylation;protein folding;chaperonin-containing T-complex;protein kinase activity;ATP binding;unfolded protein binding
contig00165	---NA---
contig00166	oral cancer overexpressed 1
contig00167	---NA---
contig00168	potassium channel modulatory factor 1	nucleic acid binding;intracellular;protein ubiquitination;ubiquitin-protein ligase activity;zinc ion binding;ion channel activity
contig00169	rna binding motif protein 7
contig00170	---NA---
contig00171	ubiquitin-like protein fubi	protein modification process;structural constituent of ribosome;protein binding;cytosolic small ribosomal subunit;translation
contig00172	---NA---
contig00173	gem (nuclear organelle) associated protein 4	cytoplasm;nucleolus;protein binding;small nuclear ribonucleoprotein complex;rRNA processing
contig00174	defective in cullin neddylation domain containing 5
contig00175	---NA---
contig00176	solute carrier family 25 (mitochondrial carrier phosphate carrier) member 3	binding;mitochondrial inner membrane;phosphate:hydrogen symporter activity;transport;integral to membrane
contig00177	---NA---
contig00178	---NA---
contig00179	---NA---
contig00180	---NA---
contig00181	---NA---
contig00182	insulin receptor substrate 2	mammary gland development;signal transducer activity;protein domain specific binding;response to peptide hormone stimulus;positive regulation of mesenchymal cell proliferation;positive regulation of cell migration;phosphoinositide 3-kinase binding;insulin receptor binding;brain development;protein kinase binding;insulin receptor signaling pathway
contig00183	---NA---
contig00184	basic transcription factor 3	RNA polymerase II transcription factor activity;protein binding;transcription factor complex;transcription factor activity;transcription from RNA polymerase II promoter;regulation of transcription, DNA-dependent
contig00185	isoform cra_c	cytoplasm;mRNA binding;histone mRNA 3'-end processing;ribonucleoprotein complex;nucleus
contig00186	cyclin-dependent kinase 9	transcription initiation from RNA polymerase II promoter;regulation of cell cycle;RNA polymerase II carboxy-terminal domain kinase activity;regulation of transcription, DNA-dependent;transcription elongation factor complex;DNA binding;ATP binding;protein binding;RNA elongation from RNA polymerase II promoter;cyclin-dependent protein kinase activity;cell proliferation;snRNA binding;protein amino a…
contig00187	---NA---
contig00188	riken cdna isoform cra_b
contig00189	eukaryotic translation elongation factor 1 beta 2	translation elongation factor activity;eukaryotic translation elongation factor 1 complex;translational elongation
contig00190	mitochondrial 28s ribosomal protein s33	ribosome;mitochondrion
contig00191	---NA---
contig00192	---NA---
contig00193	egg envelope component zpax
contig00194	---NA---
contig00195	nucleolar protein 120kda	nucleolus;positive regulation of cell proliferation;protein binding;methyltransferase activity
contig00196	suppressor of ty 4 homolog 1	zinc ion binding;zinc ion transport;positive regulation of transcription from RNA polymerase II promoter;negative regulation of transcription from RNA polymerase II promoter;positive transcription elongation factor activity;negative transcription elongation factor activity;transcription factor activity;RNA elongation from RNA polymerase II promoter;transcription antitermination;protein heterodime…
contig00197	poly binding cytoplasmic 1	cytoplasm;mRNA polyadenylation;RNA splicing;mRNA stabilization;spliceosomal complex;translation activator activity;poly(A) RNA binding;protein C-terminus binding;nucleotide binding
contig00198	dead (asp-glu-ala-asp) box polypeptide 5	RNA binding;transcription cofactor activity;cell growth;ATP-dependent helicase activity;RNA splicing;ATP binding;spliceosomal complex;mRNA processing;RNA helicase activity;positive regulation of transcription
contig00199	---NA---
contig00200	---NA---
contig00201	kiaa0979 protein	binding;negative regulation of cell proliferation;nucleus;cell division;mitotic sister chromatid cohesion
contig00202	cathepsin l	cathepsin L activity;proteolysis;endopeptidase inhibitor activity
contig00203	---NA---
contig00204	---NA---
contig00205	zygote arrest 1	cytoplasm;multicellular organismal development
contig00206	cob alamin adenosyltransferase	cobalamin biosynthetic process;cob(I)yrinic acid a,c-diamide adenosyltransferase activity;ATP binding;mitochondrion
contig00207	dead (asp-glu-ala-asp) box polypeptide 20	helicase activity;hydrolase activity;nucleus;nucleotide binding
contig00208	heterogeneous nuclear ribonucleoprotein a0	binding
contig00209	---NA---
contig00210	---NA---
contig00211	---NA---
contig00212	jumonji domain containing 7
contig00213	---NA---
contig00214	ubiquitin associated protein 2
contig00215	---NA---
contig00216	stathmin 1 oncoprotein 18 variant 8	negative regulation of microtubule polymerization;microtubule depolymerization;microtubule;mitotic spindle organization;positive regulation of cellular component movement;axonogenesis;tubulin binding;
contig00217	---NA---
contig00218	---NA---
contig00219	thioredoxin 2	cell redox homeostasis;thiol-disulfide exchange intermediate activity;electron carrier activity;mitochondrion;protein disulfide oxidoreductase activity;glycerol ether metabolic process;transport
contig00220	malate dehydrogenase nad	L-malate dehydrogenase activity;mitochondrial inner membrane;protein self-association;malate metabolic process;tricarboxylic acid cycle intermediate metabolic process;malate dehydrogenase (NADP+) activity;tricarboxylic acid cycle;glycolysis;mitochondrial matrix
contig00221	atp synthase mitochondrial f1 complex assembly factor 2	protein binding;nuclear speck;proton-transporting ATP synthase complex assembly;mitochondrion
contig00222	selenoprotein m	negative regulation of signal transduction;selenium binding;endoplasmic reticulum;signal recognition particle, endoplasmic reticulum targeting;Golgi apparatus
contig00223	caprin2 protein	negative regulation of cell growth;mitochondrion
contig00224	---NA---
contig00225	---NA---
contig00226	targeting protein for xklp2	purine ribonucleotide binding;protein binding;cellular process;spindle pole
contig00227	---NA---
contig00228	---NA---
contig00229	---NA---
contig00230	topoisomerase iii beta	DNA topoisomerase type I activity;DNA modification;DNA unwinding involved in replication;chromosome;DNA topological change
contig00231	epididymal secretory protein e1 precursor	cholesterol homeostasis;lysosome;intracellular cholesterol transport;signal recognition particle, endoplasmic reticulum targeting;enzyme binding;extracellular region;cholesterol binding
contig00232	eukaryotic translation initiation factor 1b	protein binding;regulation of translational initiation;translation initiation factor activity
contig00233	---NA---
contig00234	beta-actin	cytoskeleton;cytoplasm;ATP binding;structural molecule activity;protein binding
contig00235	rna (guanine-7-) methyltransferase	mRNA cap binding complex;mRNA (guanine-N7-)-methyltransferase activity;mRNA capping;RNA binding;protein binding;nucleus
contig00236	processing of precursor 7	nucleic acid binding;protein binding;nucleolar ribonuclease P complex;ribonuclease P activity;tRNA processing
contig00237	egg envelope component zpax
contig00238	small nuclear ribonucleoprotein sm d3	cytoplasm;RNA splicing;nucleic acid binding;spliceosomal complex;protein binding;small nuclear ribonucleoprotein complex;mRNA processing
contig00239	small nuclear ribonucleoprotein polypeptide a	U2 snRNP;RNA binding;protein binding;nuclear mRNA splicing, via spliceosome
contig00240	---NA---
contig00241	solute carrier family 7 (cationic amino acid y+ system) member 2	L-ornithine transmembrane transporter activity;regulation of inflammatory response;high affinity arginine transmembrane transporter activity;production of nitric oxide involved in inflammatory response;L-amino acid transport;L-lysine transmembrane transporter activity;plasma membrane;macrophage activation;nitric oxide biosynthetic process;ornithine transport;integral to membrane;lysine transport;…
contig00242	vesicle-associated membrane associated protein b and c	endoplasmic reticulum membrane;endoplasmic reticulum unfolded protein response;membrane fraction;Golgi apparatus;plasma membrane;beta-tubulin binding;positive regulation of viral genome replication;virus-host interaction;enzyme binding;integral to membrane;protein heterodimerization activity;protein homodimerization activity;structural molecule activity
contig00243	isoform cra_a
contig00244	---NA---
contig00245	ring finger 1	binding
contig00246	cytokine induced apoptosis inhibitor 1	cytoplasm;hemopoiesis;anti-apoptosis
contig00247	translocase of outer mitochondrial membrane 22 homolog	;intracellular protein transmembrane transport;receptor activity;mitochondrial inner membrane;protein binding;mitochondrial outer membrane translocase complex;integral to membrane
contig00248	poly a binding cytoplasmic 1 b	protein self-association;poly(A) RNA binding;negative regulation of nuclear-transcribed mRNA poly(A) tail shortening;mRNA stabilization;polysome;eukaryotic initiation factor 4G binding
contig00249	3-hydroxy-3-methylglutaryl lyase	extracellular space;carboxylic acid binding;acyl-CoA metabolic process;mitochondrial inner membrane;ketone body biosynthetic process;mitochondrial matrix;hydroxymethylglutaryl-CoA lyase activity
contig00250	myg1 protein
contig00251	---NA---
contig00252	---NA---
contig00253	---NA---
contig00254	haus augmin-like subunit 6
contig00255	polymerase ii (dna directed) polypeptide	transcription from RNA polymerase III promoter;DNA-directed RNA polymerase activity;DNA-directed RNA polymerase II, core complex;DNA binding;zinc ion binding;regulation of transcription from RNA polymerase I promoter;transcription from RNA polymerase II promoter
contig00256	polo-like kinase 1	protein amino acid phosphorylation;cell proliferation;protein binding;mitosis;spindle;centrosome;ATP binding;nucleus;protein serine/threonine kinase activity
contig00257	dna ligase i	V(D)J recombination;DNA replication;DNA binding;anatomical structure morphogenesis;cell cycle;ATP binding;nucleus;DNA ligase (ATP) activity;cell division;DNA repair
contig00258	---NA---
contig00259	det1 and ddb1 associated 1	ubiquitin cycle
contig00260	---NA---
contig00261	c6orf162 homolog	integral to membrane
contig00262	---NA---
contig00263	---NA---
contig00264	---NA---
contig00265	---NA---
contig00266	---NA---
contig00267	protein phosphatase catalytic gamma isoform	protein amino acid dephosphorylation;cell cycle;manganese ion binding;synapse;identical protein binding;cellular iron ion homeostasis;cell division;mitochondrial outer membrane;protein serine/threonine phosphatase activity;iron ion transport;glycogen metabolic process;iron ion binding;nucleus
contig00268	egg-specific protein
contig00269	lamin a c	spermatogenesis;nuclear envelope organization;intermediate filament;nuclear matrix;insoluble fraction;nuclear inner membrane;structural molecule activity
contig00270	protein phosphatase catalytic beta isoform	protein amino acid dephosphorylation;cytokinesis;cell cycle;manganese ion binding;cellular iron ion homeostasis;protein serine/threonine phosphatase activity;iron ion transport;protein binding;glycogen metabolic process;cytoplasm;iron ion binding
contig00271	ring finger and chy zinc finger domain containing 1	cytoplasm;zinc ion transport;nucleus;zinc ion binding;protein binding
contig00272	---NA---
contig00273	translocase of outer mitochondrial membrane 5 homolog
contig00274	ankyrin repeat and kh domain containing 1
contig00275	---NA---
contig00276	retinoblastoma binding protein 4	cell cycle;regulation of transcription, DNA-dependent;DNA replication;negative regulation of cell proliferation;NuRD complex;protein binding;DNA-dependent ATPase activity;chromatin remodeling
contig00277	---NA---
contig00278	---NA---
contig00279	---NA---
contig00280	brix domain containing 1	nucleus;protein binding
contig00281	histone cluster h2ab	defense response to bacterium;nucleosome;xenobiotic metabolic process;DNA binding;nucleosome assembly;meiosis;defense response to fungus;nucleus
contig00282	proline rich 5 like
contig00283	---NA---
contig00284	m-phase phosphoprotein 1	cellular process;microtubule cytoskeleton;nuclear lumen;nucleotide binding;cytoplasm;cytoskeletal part
contig00285	zgc:171967 protein	hydrolase activity, hydrolyzing O-glycosyl compounds
contig00286	poly binding nuclear 1	cytoplasm;mRNA polyadenylation;muscle contraction;protein binding;poly(A) RNA binding;nucleus
contig00287	mki67 (fha domain) interacting nucleolar phosphoprotein	RNA binding;nucleotide binding;intracellular non-membrane-bounded organelle;nuclear lumen
contig00288	guanine nucleotide binding 2	GTPase activity;nucleus;protein binding;ribosome biogenesis;GTP binding
contig00289	---NA---
contig00290	---NA---
contig00291	chromatin licensing and dna replication factor 1	regulation of S phase of mitotic cell cycle;DNA replication checkpoint;replication fork;DNA binding;protein binding;nucleus
contig00292	---NA---
contig00293	ct094_danre ame: full=upf0492 protein c20orf94 homolog
contig00294	heat shock protein 4	cytoplasm;ATP binding;response to unfolded protein;response to heat
contig00295	akirin 1
contig00296	pseudouridylate synthase 10	tRNA processing;isomerase activity
contig00297	---NA---
contig00298	vacuolar protein sorting 45	Golgi apparatus;protein binding;vesicle docking during exocytosis;endosome membrane;protein transport
contig00299	diablo mitochondrial precursor
contig00300	nanos homolog 3	zinc ion binding;nucleic acid binding;spermatogenesis;oocyte growth;asymmetric protein localization involved in cell fate determination
contig00301	methionyl aminopeptidase 2	cobalt ion transport;cobalt ion transmembrane transporter activity;cobalt ion binding;Wnt receptor signaling pathway;methionyl aminopeptidase activity;protein binding;proteolysis;endopeptidase inhibitor activity
contig00302	---NA---
contig00303	mgc89011 protein
contig00304	---NA---
contig00305	---NA---
contig00306	---NA---
contig00307	novel protein
contig00308	sec13-like partial	cytoplasm;nuclear pore;intracellular protein transmembrane transport;mRNA transport;calcium ion binding;cytoskeleton organization
contig00309	phd finger protein 5a	nucleolus;U2 snRNP;positive regulation of transcription, DNA-dependent;nuclear matrix;transcription factor activity;nuclear mRNA splicing, via spliceosome
contig00310	thioredoxin reductase 3	spermatogenesis;microsome;cell differentiation;;thioredoxin-disulfide reductase activity;NADP or NADPH binding;selenium binding;cell redox homeostasis;multicellular organismal development;glutathione metabolic process;electron transport;transport;FAD binding;nucleus;protein disulfide oxidoreductase activity;endoplasmic reticulum
contig00311	biphenyl hydrolase-like (serine breast epithelial mucin-associated antigen)	hydrolase activity
contig00312	---NA---
contig00313	---NA---
contig00314	timeless interacting protein	regulation of DNA replication during S phase;nuclear chromatin;DNA replication checkpoint;cell division;replication fork protection;intra-S DNA damage checkpoint;protein binding;mitosis;positive regulation of cell proliferation;cytoplasm
contig00315	atp-binding sub-family f member 2	ATPase activity, coupled to transmembrane movement of substances;mitochondrial envelope;transport;ATP binding;ATP-binding cassette (ABC) transporter complex
contig00316	egg envelope component zpc
contig00317	---NA---
contig00318	mhc class i antigen
contig00319	set domain-containing protein 8	chromatin modification;regulation of transcription, DNA-dependent;histone-lysine N-methyltransferase activity;cell division;protein binding;mitosis;transcription antitermination;chromosome;nucleus
contig00320	---NA---
contig00321	---NA---
contig00322	myosin light chain kinase	binding;kinase activity
contig00323	tetratricopeptide repeat domain 9c	protein folding
contig00324	---NA---
contig00325	qil1	protein binding
contig00326	acyl carrier mitochondrial precursor	fatty acid biosynthetic process;NADH dehydrogenase (ubiquinone) activity;calcium ion binding;mitochondrial respiratory chain complex I;acyl carrier activity;mitochondrial electron transport, NADH to ubiquinone;mitochondrial matrix;fatty acid binding
contig00327	translocase of outer mitochondrial membrane 34	protein binding;mitochondrion;membrane
contig00328	translocation associated membrane protein 1	intracellular protein transmembrane transport;receptor activity;endoplasmic reticulum membrane;membrane attack complex;cotranslational protein targeting to membrane
contig00329	---NA---
contig00330	---NA---
contig00331	spindle pole body component 25	cellular process
contig00332	heterogeneous nuclear ribonucleoprotein a0	nucleic acid binding;nucleotide binding;ribonucleoprotein complex
contig00333	transcription initiation factor tfiid subunit 9	adenylate kinase activity;transcription initiation;regulation of transcription, DNA-dependent;protein C-terminus binding;DNA binding;ATP binding;transcription coactivator activity;transcription factor TFIID complex;transcription from RNA polymerase II promoter
contig00334	---NA---
contig00335	---NA---
contig00336	---NA---
contig00337	---NA---
contig00338	transmembrane protein 49	membrane attack complex;endoplasmic reticulum;ER-Golgi intermediate compartment;Golgi apparatus
contig00339	exosome component 2	cytoplasm;3'-5'-exoribonuclease activity;protein binding;rRNA processing;exosome (RNase complex);nucleus;7S RNA binding
contig00340	overexpressed breast tumor protein homolog
contig00341	thap domain containing 4	zinc ion binding;DNA binding
contig00342	---NA---
contig00343	eukaryotic translation initiation factor subunit e	translation initiation factor activity;camera-type eye development;eukaryotic translation initiation factor 3 complex;protein binding;regulation of translational initiation;embryonic viscerocranium morphogenesis
contig00344	coilin	protein C-terminus binding;nucleolus;Cajal body;disulfide oxidoreductase activity;female germ cell nucleus
contig00345	kiaa0776 protein	protein binding
contig00346	leucine-rich ppr-motif containing	cellular process;transport;cytoskeleton;mitochondrion;condensed nuclear chromosome;actin filament binding;perinuclear region of cytoplasm;single-stranded DNA binding;beta-tubulin binding
contig00347	aldo-keto reductase family member a1 (aldehyde reductase)	D-glucuronate catabolic process;aldehyde catabolic process;apical plasma membrane;electron carrier activity;protein binding;alcohol dehydrogenase (NADP+) activity;glucose metabolic process;L-ascorbic acid biosynthetic process;L-glucuronate reductase activity;aldehyde reductase activity;cytosol
contig00348	programmed cell death 4	apoptosis;RNA binding;cytoplasm;negative regulation of cell cycle;nucleus;protein binding
contig00349	peroxisomal -enoyl- isomerase	peroxisome;acyl-CoA binding;fatty acid metabolic process;isomerase activity
contig00350	---NA---
contig00351	cu051 protein
contig00352	---NA---
contig00353	---NA---
contig00354	uracil-dna glycosylase	somatic hypermutation of immunoglobulin genes;mitochondrion;uracil DNA N-glycosylase activity;somatic recombination of immunoglobulin gene segments;base-excision repair;protein binding;negative regulation of apoptosis;nucleus;uridine nucleosidase activity
contig00355	tia1 cytotoxic granule-associated rna binding protein	negative regulation of cytokine biosynthetic process;negative regulation of translation;induction of apoptosis;poly(A) RNA binding;AU-rich element binding;nucleotide binding;cytoplasm;nucleus
contig00356	chromosome 20 open reading frame 149
contig00357	rna pseudouridylate synthase domain containing 4	RNA binding;pseudouridine synthesis;pseudouridine synthase activity
contig00358	importin 7	cytoplasm;nuclear pore;protein import into nucleus, docking;histone binding;protein transporter activity
contig00359	tetraspanin 13	membrane attack complex;membrane fraction;integral to plasma membrane
contig00360	---NA---
contig00361	dead (asp-glu-ala-asp) box polypeptide y-linked	RNA binding;ATP binding;cytoplasm;nucleus;DNA binding;ATP-dependent helicase activity
contig00362	loc100003370 protein
contig00363	ribosomal protein s17	structural constituent of ribosome;RNA binding;cytosolic small ribosomal subunit;translation
contig00364	thump domain containing 1
contig00365	---NA---
contig00366	---NA---
contig00367	proteasome ( macropain) 26s non- 13	cytosol;meiosis I;proteasome regulatory particle;protein binding;endopeptidase activity
contig00368	---NA---
contig00369	ubinuclein 2
contig00370	---NA---
contig00371	map kinase-interacting serine threonine kinase 2	protein amino acid phosphorylation;intracellular protein kinase cascade;protein binding;ATP binding;magnesium ion binding;regulation of translation;zinc ion binding;cell surface receptor linked signaling pathway;protein serine/threonine kinase activity
contig00372	---NA---
contig00373	---NA---
contig00374	---NA---
contig00375	dihydrofolate reductase	dihydrofolate reductase activity;dihydrofolate metabolic process;response to nicotine;heart contraction;heart morphogenesis;tetrahydrofolate biosynthetic process;primary metabolic process
contig00376	---NA---
contig00377	---NA---
contig00378	---NA---
contig00379	---NA---
contig00380	---NA---
contig00381	sphingomyelin phosphodiesterase acid lysosomal	lamellar body;response to cocaine;positive regulation of apoptosis;integrase activity;extracellular space;sphingomyelin phosphodiesterase activity;nervous system development;signal transduction;ceramide biosynthetic process;response to drug
contig00382	glutamate-rich wd repeat containing 1	nucleus
contig00383	phosphohistidine phosphatase 1	hydrolase activity
contig00384	---NA---
contig00385	nucleoporin 54kda	cytoplasm;nuclear pore;intracellular protein transmembrane transport;nucleoplasm;mRNA transport
contig00386	guanine nucleotide binding protein (g protein) beta polypeptide 2-like 1	cytoplasm;receptor activity;protein localization;neuronal cell body;heterotrimeric G-protein complex;kinase activity;activation of protein kinase C activity by G-protein coupled receptor protein signaling pathway;receptor binding;protein kinase C binding;GTPase activity
contig00387	plexin domain containing 2	integral to membrane;extracellular space;multicellular organismal development;receptor activity;plasma membrane
contig00388	minichromosome maintenance complex component 2	regulation of DNA replication initiation;zinc ion binding;cell cycle;nuclear origin of replication recognition complex;regulation of transcription, DNA-dependent;DNA unwinding involved in replication;MCM complex;ATP binding;DNA replication origin binding;chromatin;protein binding;nucleosome assembly;DNA-dependent ATPase activity;retina development in camera-type eye;chromatin binding
contig00389	upf0139 membrane protein c19orf56 homolog	integral to membrane
contig00390	---NA---
contig00391	loc734098 protein
contig00392	aspartyl aminopeptidase	vacuole;zinc ion transport;aspartyl aminopeptidase activity;metalloendopeptidase inhibitor activity;proteolysis;zinc ion binding;metallopeptidase activity
contig00393	---NA---
contig00394	---NA---
contig00395	---NA---
contig00396	---NA---
contig00397	ankyrin repeat and socs box-containing 12	;ubiquitin cycle
contig00398	transmembrane and coiled-coil domains 1	Golgi membrane;integral to membrane;endoplasmic reticulum membrane
contig00399	mediator complex subunit 26	translation elongation factor activity;RNA elongation;regulation of transcription from RNA polymerase II promoter;transcription initiation from RNA polymerase II promoter;DNA binding;RNA polymerase II transcription mediator activity;transcription antitermination;;transcription coactivator activity
contig00400	heat shock protein 90kda member 1	response to hypoxia;sarcoplasmic reticulum;cytosol;RNA binding;calcium ion binding;protein folding;extracellular space;anti-apoptosis;melanosome;ATP binding;endoplasmic reticulum lumen;low-density lipoprotein receptor binding;perinuclear region of cytoplasm;unfolded protein binding
contig00401	u2 small nuclear ribonucleoprotein b	U2 snRNP;;protein binding;nuclear mRNA splicing, via spliceosome;nucleotide binding
contig00402	mgc69517 protein	zinc ion binding;nucleic acid binding;intracellular;nucleotide binding
contig00403	riken cdna 1810013l24 gene
contig00404	dtw domain containing 2
contig00405	cdkn2a interacting protein n-terminal like	nucleus
contig00406	glycogen synthase 1	glycogen biosynthetic process;protein binding;glycogen (starch) synthase activity;heart development
contig00407	hsp70-interacting protein	protein binding;protein folding;enzyme inhibitor activity
contig00408	---NA---
contig00409	nematode astacin protease family member (nas-4)	peptidase activity
contig00410	---NA---
contig00411	cyclin d-type binding-protein 1	nucleus
contig00412	ribosomal protein l18	structural constituent of ribosome;RNA binding;cytosolic large ribosomal subunit;translation
contig00413	---NA---
contig00414	---NA---
contig00415	cell division cycle associated 8	cell cycle;protein complex;chromosome;protein binding
contig00416	atp h+ mitochondrial f1 alpha subunit cardiac muscle	proton-transporting ATP synthase complex, catalytic core F(1);hydrogen ion transporting ATP synthase activity, rotational mechanism;mitochondrial inner membrane;ATP synthesis coupled proton transport;metal ion binding;extracellular space;ATP binding;protein binding;proton-transporting ATPase activity, rotational mechanism
contig00417	rad21 homolog	translation;ribosome;apoptosis;nuclear chromosome;calcium ion binding;mitotic sister chromatid cohesion;rRNA binding;double-strand break repair;structural constituent of ribosome;reciprocal meiotic recombination;cell division;protein binding
contig00418	---NA---
contig00419	hypothetical loc548371
contig00420	cdc25b phosphatase	protein tyrosine phosphatase activity;intracellular;protein amino acid dephosphorylation;M phase of mitotic cell cycle
contig00421	karyopherin beta 1	protein transporter activity;zinc ion binding;protein import into nucleus, translocation;nuclear pore;nuclear localization sequence binding;NLS-bearing substrate import into nucleus;protein binding;ribosomal protein import into nucleus;cytoplasm;protein import into nucleus, docking
contig00422	btb domain containing 6	protein binding
contig00423	brg1 protein	protein N-terminus binding;blastocyst growth;glial cell fate determination;forebrain development;identical protein binding;negative regulation of transcription from RNA polymerase II promoter;hindbrain development;ATP binding;transcription factor activity;heterochromatin;helicase activity;methylation-dependent chromatin silencing;blastocyst hatching;transcription coactivator activity;nucleoplasm;…
contig00424	nuclear transport factor 2	nuclear pore;protein import into nucleus;protein binding;protein transporter activity;cytosol
contig00425	---NA---
contig00426	---NA---
contig00427	regulatory factor x-associated protein	transcription coactivator activity;transcription factor activity;nucleus
contig00428	atp synthase subunit mitochondrial
contig00429	---NA---
contig00430	cytochrome b-c1 complex subunit 8	ubiquinol-cytochrome-c reductase activity;electron transport;transport;mitochondrial respiratory chain
contig00431	glutaredoxin 3	cell redox homeostasis;cytoplasm;electron carrier activity;protein disulfide oxidoreductase activity;protein binding
contig00432	---NA---
contig00433	---NA---
contig00434	---NA---
contig00435	heterogeneous nuclear ribonucleoprotein a1	RNA splicing;spliceosomal complex;RNA binding;mRNA transport;mRNA processing;nucleotide binding
contig00436	loc553384 protein
contig00437	eukaryotic translation initiation factor 5	GTP binding;regulation of translational initiation;translation initiation factor activity;cytosol;GTPase activity
contig00438	proteasome ( macropain) 26s non- 12	proteasome regulatory particle;proteasomal ubiquitin-dependent protein catabolic process;cytosol
contig00439	cullin 3	ubiquitin protein ligase binding;Golgi apparatus;cullin-RING ubiquitin ligase complex;ubiquitin-dependent protein catabolic process;nucleus
contig00440	---NA---
contig00441	isocitrate dehydrogenase 3 (nad+) alpha	manganese ion binding;magnesium ion binding;tricarboxylic acid cycle;isocitrate dehydrogenase (NAD+) activity;mitochondrion
contig00442	prp19 pso4 pre-mrna processing factor 19 homolog ( cerevisiae)	DNA repair;inner cell mass cell proliferation;lipid biosynthetic process;RNA splicing;positive regulation of astrocyte differentiation;DNA binding;ubiquitin-protein ligase activity;protein ubiquitination;spliceosomal complex;protein binding;ubiquitin ligase complex;positive regulation of neuron differentiation;mRNA processing;lipid particle;negative regulation of neuron differentiation
contig00443	kinesin family member 2c	microtubule associated complex;mitotic sister chromatid segregation;mitotic anaphase A;mitotic spindle organization;ATP binding;motor activity;kinetochore microtubule;nucleus
contig00444	---NA---
contig00445	---NA---
contig00446	---NA---
contig00447	acetyl-coenzyme a carboxylase beta	biotin carboxylase complex;acetyl-CoA carboxylase activity;fatty acid biosynthetic process;phosphoenolpyruvate-dependent sugar phosphotransferase system;soluble fraction;mitochondrion;manganese ion binding;acetyl-CoA metabolic process;biotin binding;ATP binding;response to organic cyclic substance;biotin carboxylase activity;response to drug;membrane
contig00448	chondroitin 6-sulfotransferase	positive regulation of cellular component movement;proteoglycan sulfotransferase activity;chondroitin 6-sulfotransferase activity;membrane part;axon regeneration in the peripheral nervous system;chondroitin sulfate biosynthetic process;Golgi apparatus
contig00449	lymphoid-specific	ATP binding;DNA binding;helicase activity
contig00450	very low density lipoprotein receptor	receptor activity;extracellular space;membrane fraction;positive regulation of protein kinase activity;transport;calcium ion binding;steroid metabolic process;integral to membrane
contig00451	---NA---
contig00452	transmembrane and coiled-coil domains 7	membrane
contig00453	u3 small nucleolar interacting protein 2	small nucleolar ribonucleoprotein complex;RNA binding;small nuclear ribonucleoprotein complex;rRNA processing
contig00454	polymerase iii (dna directed) polypeptide d	regulation of cell cycle;transcription;nucleus
contig00455	importin 5	cytoplasm;nuclear pore;binding;protein import into nucleus, docking;protein transporter activity
contig00456	---NA---
contig00457	succinate dehydrogenase subunit integral membrane protein	extracellular space;succinate dehydrogenase activity;mitochondrial inner membrane;electron carrier activity;iron ion binding;heme binding;tricarboxylic acid cycle
contig00458	rho gtpase activating protein 11a
contig00459	---NA---
contig00460	elongation factor 1 homolog ( cerevisiae)	translation elongation factor activity;nucleus;zinc ion binding;regulation of transcription, DNA-dependent
contig00461	threonyl-trna synthetase	threonine-tRNA ligase activity;protein binding;threonyl-tRNA aminoacylation;nucleotide binding
contig00462	guanine nucleotide binding 3	nucleus;nucleotide binding
contig00463	---NA---
contig00464	---NA---
contig00465	t-complex 1	nuclear heterochromatin;chaperonin-containing T-complex;tubulin complex assembly;ATP binding;spermatid development;unfolded protein binding;pericentriolar material
contig00466	nucleolar complex associated 4 homolog ( cerevisiae)	membrane attack complex;nucleus
contig00467	seryl-trna synthetase	cytoplasm;ATP binding;seryl-tRNA aminoacylation;serine-tRNA ligase activity
contig00468	thymocyte nuclear protein 1	nucleus
contig00469	transmembrane protein 220
contig00470	interleukin enhancer binding factor 2	nucleolus;immune response;DNA binding;double-stranded RNA binding;ATP binding;transferase activity;protein binding;transcription antitermination;positive regulation of transcription, DNA-dependent;RNA polymerase II transcription factor activity
contig00471	jtv1 gene
contig00472	methylcrotonoyl-coenzyme a carboxylase 2	methylcrotonoyl-CoA carboxylase activity;mitochondrial matrix;leucine catabolic process
contig00473	si:ch211- protein
contig00474	m-phase phosphoprotein 10 (u3 small nucleolar ribonucleoprotein)	RNA splicing;small nucleolar ribonucleoprotein complex;;protein binding
contig00475	cdc5 cell division cycle 5-like ( pombe)	RNA binding;cell cycle;regulation of transcription, DNA-dependent;nuclear speck;RNA splicing;cell division;DNA binding;protein targeting;spliceosomal complex;protein domain specific binding;mRNA processing;cytoplasm
contig00476	abhydrolase domain containing 14a	membrane attack complex;cytoplasm;hydrolase activity
contig00477	ribosomal p1	structural constituent of ribosome;RNA binding;protein binding;cytosolic large ribosomal subunit;translational elongation
contig00478	---NA---
contig00479	u3 small nucleolar homolog	nucleolus;RNA binding;protein binding;snoRNP binding;rRNA processing;ribonucleoprotein complex
contig00480	thioredoxin domain containing 12 (endoplasmic reticulum)	cell redox homeostasis;protein-disulfide reductase (glutathione) activity;endoplasmic reticulum lumen
contig00481	interferon-stimulated 20 kda exonuclease-like 1	nucleic acid binding;intracellular;exonuclease activity
contig00482	---NA---
contig00483	novel protein
contig00484	eukaryotic translation initiation factor subunit 3 52kda	translational initiation;GTP binding;protein binding;translation initiation factor activity;GTPase activity
contig00485	glutamyl-prolyl trna synthetase isoform 2	cytoplasm;protein complex assembly;proline-tRNA ligase activity;prolyl-tRNA aminoacylation;soluble fraction;glutamate-tRNA ligase activity;glutamyl-tRNA aminoacylation;protein binding;ATP binding
contig00486	---NA---
contig00487	splicing factor subunit 1	protein modification process;spliceosomal complex;RNA binding;protein binding;nuclear mRNA 3'-splice site recognition
contig00488	kiaa0837 protein	long-chain-fatty-acid-CoA ligase activity;integral to membrane;acyl-CoA metabolic process;peroxisomal membrane;mitochondrial outer membrane;microsome;protein binding;magnesium ion binding;neuroblast proliferation;endoplasmic reticulum membrane;plasma membrane
contig00489	thioredoxin domain containing 10	endoplasmic reticulum membrane;cell redox homeostasis;calcium ion binding;protein disulfide isomerase activity;integral to membrane
contig00490	wd repeat domain 92	cytoplasm;aminoacyl-tRNA ligase activity;apoptosis;calcium ion binding;ATP binding;tRNA aminoacylation for protein translation
contig00491	prkr interacting protein 1 (il11 inducible)	nucleolus;double-stranded RNA binding;protein kinase inhibitor activity;negative regulation of phosphorylation;protein kinase binding;negative regulation of protein kinase activity
contig00492	---NA---
contig00493	mitochondrial ribosomal protein s26	mitochondrial small ribosomal subunit;ribosome biogenesis;structural constituent of ribosome;DNA damage response, detection of DNA damage;peptide biosynthetic process
contig00494	---NA---
contig00495	---NA---
contig00496	cystatin variant 1
contig00497	inhibitor of kappa light polypeptide gene enhancer in b- kinase complex-associated protein	regulation of transcription from RNA polymerase II promoter;signal transducer activity;nucleolus;DNA-directed RNA polymerase II, holoenzyme;phosphorylase kinase regulator activity;transcription elongation factor complex;immune response;DNA binding;protein complex assembly;protein binding;RNA polymerase II transcription elongation factor activity;cytoplasm;protein amino acid phosphorylation
contig00498	---NA---
contig00499	zinc dhhc-type containing 20	acyltransferase activity;integral to membrane;zinc ion binding
contig00500	zinc dhhc-type containing 3	zinc ion binding;zinc ion transport;integral to membrane;Golgi membrane;palmitoyltransferase activity;protein palmitoylation;protein targeting
contig00501	small subunit processome component	small nucleolar ribonucleoprotein complex;protein binding;rRNA processing
contig00502	ornithine decarboxylase antizyme	polyamine biosynthetic process;ornithine decarboxylase inhibitor activity;protein binding
contig00503	eukaryotic translation initiation factor 4e binding protein 1	translation repressor activity;insulin receptor signaling pathway;negative regulation of protein complex assembly;negative regulation of translational initiation;cytoplasm;eukaryotic initiation factor 4E binding
contig00504	interleukin enhancer-binding factor 3 homolog	transcription repressor activity;double-stranded RNA binding;transcription activator activity;protein binding;transcription factor activity;transcription antitermination;negative regulation of transcription, DNA-dependent;positive regulation of transcription, DNA-dependent;nucleus
contig00505	interleukin enhancer-binding factor 3 homolog
contig00506	zinc finger protein 135	binding
contig00507	survival motor neuron domain containing 1	induction of apoptosis;spliceosome assembly;nuclear speck;protein binding;spliceosomal complex;;cytoplasm
contig00508	macrophage migration inhibitory factor	prostaglandin biosynthetic process;inflammatory response;cell surface receptor linked signaling pathway;cytokine activity;extracellular space;phenylpyruvate tautomerase activity;cell proliferation;negative regulation of apoptosis;cytoplasm
contig00509	---NA---
contig00510	hypothetical protein Kpol_464p3 [Vanderwaltozyma polyspora DSM 70294]
contig00511	proteasome ( macropain) 26s non- 14	endopeptidase activity;protein binding;ubiquitin-dependent protein catabolic process;proteasome complex;cytosol
contig00512	---NA---
contig00513	---NA---
contig00514	---NA---
contig00515	integrator complex subunit 12	protein binding;zinc ion transport;snRNA processing;zinc ion binding;integrator complex
contig00516	family with sequence similarity member a
contig00517	---NA---
contig00518	f11 receptor	cellular process;cell junction;protein binding
contig00519	---NA---
contig00520	elac homolog 2	endonuclease activity;protein binding;nucleus;zinc ion binding;tRNA processing
contig00521	PREDICTED: hypothetical protein [Danio rerio]
contig00522	calcyclin binding protein	cytoplasm;nuclear envelope lumen;ubiquitin cycle
contig00523	mucolipin 2	cytoplasm;plasma membrane;cation transport;integral to membrane;cation channel activity;locomotory behavior;auditory receptor cell differentiation
contig00524	---NA---
contig00525	coiled-coil domain containing 16	cell cycle;multicellular organismal development
contig00526	---NA---
contig00527	ribosomal protein l8	structural constituent of ribosome;cytosolic large ribosomal subunit;translation;rRNA binding
contig00528	pescadillo homolog containing brct domain	nucleolus;cell proliferation;nucleolus organization;mitotic metaphase;condensed chromosome
contig00529	h+ lysosomal v0 subunit d1	proton transport;proton-transporting ATPase activity, rotational mechanism;vacuolar proton-transporting V-type ATPase complex;hydrogen-exporting ATPase activity, phosphorylative mechanism;hydrogen ion transporting ATP synthase activity, rotational mechanism
contig00530	---NA---
contig00531	---NA---
contig00532	disrupter of silencing 10	nucleolus;organelle organization;protein binding;brain development
contig00533	---NA---
contig00534	syntaxin 2	cytokinesis;soluble fraction;embryo implantation;integral to membrane;acrosome reaction;organ morphogenesis;microsome;cell differentiation;calcium-dependent protein binding;signal transduction;ectoderm development;basolateral plasma membrane
contig00535	chromosome 9 open reading frame 64
contig00536	eukaryotic translation initiation factor 4e binding protein 1	cytoplasm;negative regulation of translational initiation;translation initiation factor activity;eukaryotic initiation factor 4E binding;translation repressor activity;insulin receptor signaling pathway
contig00537	karyopherin alpha 2 (rag cohort importin alpha 1)	protein transporter activity;regulation of transcription by glucose;protein import into nucleus;nuclear pore;protein binding;cytoplasm
contig00538	---NA---
contig00539	zinc finger protein 143	zinc ion binding;nucleic acid binding;intracellular
contig00540	---NA---
contig00541	---NA---
contig00542	---NA---
contig00543	small nuclear rna activating polypeptide 43kda	transcription
contig00544	ly1 antibody reactive homolog	nucleolus;protein binding
contig00545	---NA---
contig00546	dead (asp-glu-ala-asp) box polypeptide 47	cytoplasm;nucleolus;ATP-dependent RNA helicase activity;RNA binding;ATP binding;RNA metabolic process
contig00547	---NA---
contig00548	coatomer protein subunit zeta 1	COPI vesicle coat;protein transporter activity;clathrin vesicle coat;Golgi membrane;retrograde vesicle-mediated transport, Golgi to ER;intra-Golgi vesicle-mediated transport;protein complex assembly;protein binding;intracellular protein transport
contig00549	bud31 homolog	regulation of transcription from RNA polymerase II promoter;multicellular organismal development;transcription factor activity;nucleus;zinc ion binding
contig00550	---NA---
contig00551	domain containing 1	immune response
contig00552	family with sequence similarity member a	protein binding
contig00553	arp6 actin-related protein 6 homolog	cytoskeleton;membrane;cytoplasm;receptor activity;structural molecule activity;protein binding;transport;transporter activity
contig00554	atp h+ mitochondrial f1 beta polypeptide	hydrogen-exporting ATPase activity, phosphorylative mechanism;hydrogen ion transporting ATP synthase activity, rotational mechanism;integral to membrane;ATP synthesis coupled proton transport;metal ion binding;ATP binding;protein binding;mitochondrial proton-transporting ATP synthase, catalytic core;proton-transporting ATPase activity, rotational mechanism
contig00555	atp synthase beta subunit	proton-transporting ATP synthase complex, catalytic core F(1);lipoprotein receptor activity;hydrogen-exporting ATPase activity, phosphorylative mechanism;hydrogen ion transporting ATP synthase activity, rotational mechanism;integral to membrane;mitochondrial inner membrane;ATP synthesis coupled proton transport;metal ion binding;ATP binding;receptor-mediated endocytosis;proton-transporting ATPase…
contig00556	tetraspanin 7	integral to membrane;plasma membrane
contig00557	---NA---
contig00558	glyceraldehyde-3-phosphate dehydrogenase	cytoplasm;NAD or NADH binding;glycolysis;glyceraldehyde-3-phosphate dehydrogenase (phosphorylating) activity
contig00559	---NA---
contig00560	egg envelope component zpc
contig00561	---NA---
contig00562	novel protein
contig00563	high density lipoprotein-binding protein	cytoplasm;lipid transporter activity;lipid binding;plasma membrane;RNA binding;protein binding;lipid transport;cholesterol metabolic process;nucleus
contig00564	mad2l1 binding protein	cytoplasm;mitotic cell cycle;protein binding;regulation of cell cycle;nucleus
contig00565	---NA---
contig00566	---NA---
contig00567	---NA---
contig00568	---NA---
contig00569	cytochrome c oxidase subunit vic	mitochondrial inner membrane;electron transport;integral to membrane;cytochrome-c oxidase activity
contig00570	---NA---
contig00571	at rich interactive domain 3a (bright-like)	transcription factor activity;nucleus;protein homodimerization activity;regulation of transcription, DNA-dependent
contig00572	at rich interactive domain 3b (bright-like)	DNA binding;intracellular
contig00573	---NA---
contig00574	eh domain-containing protein 3
contig00575	---NA---
contig00576	---NA---
contig00577	family with sequence similarity member a1
contig00578	y box protein 2	mRNA binding;negative regulation of translation;regulation of transcription, DNA-dependent;lipid binding;spermatid development;DNA binding;translation regulator activity;ribonucleoprotein complex;oogenesis;cytoplasm
contig00579	---NA---
contig00580	---NA---
contig00581	poly -specific ribonuclease (deadenylation nuclease)	cytoplasm;poly(A)-specific ribonuclease activity;female gamete generation;mRNA 3'-UTR binding;meiosis;protein binding;nuclear-transcribed mRNA catabolic process, nonsense-mediated decay;magnesium ion binding;nucleus;RNA modification;nucleotide binding
contig00582	apoptosis- taf9-like domain 1	soluble fraction;microsome;intracellular organelle part;D-gluconate metabolic process;carboxylic acid binding;pentose-phosphate shunt, oxidative branch;protein binding;phosphogluconate dehydrogenase (decarboxylating) activity;NADP or NADPH binding;chromosome;sugar binding;nucleus
contig00583	leucine rich repeat containing 31
contig00584	c12orf62 homolog	membrane
contig00585	solute carrier family member 1a	transport;secondary active transmembrane transporter activity;integral to membrane
contig00586	---NA---
contig00587	aconitase mitochondrial	citrate metabolic process;iron ion binding;tricarboxylic acid cycle;4 iron, 4 sulfur cluster binding;aconitate hydratase activity;mitochondrion
contig00588	---NA---
contig00589	---NA---
contig00590	coenzyme q6 homolog	oxidoreductase activity, acting on paired donors, with incorporation or reduction of molecular oxygen, NADH or NADPH as one donor, and incorporation of one atom of oxygen;extracellular space;electron transport;cellular aromatic compound metabolic process;ubiquinone biosynthetic process;FAD binding;mitochondrion
contig00591	nucleolin	nucleolus;angiogenesis;DNA binding;RNA binding;cell cortex;protein C-terminus binding;nucleotide binding
contig00592	novel protein
contig00593	gpn-loop gtpase 2	ATP binding
contig00594	rna terminal phosphate cyclase-like 1	nucleolus;rRNA processing;RNA-3'-phosphate cyclase activity
contig00595	---NA---
contig00596	---NA---
contig00597	---NA---
contig00598	---NA---
contig00599	extracellular matrix protein 1	extracellular region part
contig00600	af206632_1ring-infested erythrocyte surface antigen
contig00601	zinc matrin type 2	nucleus;DNA binding;zinc ion binding
contig00602	guanine nucleotide binding protein (g protein) alpha inhibiting activity polypeptide 1	negative regulation of synaptic transmission;heterotrimeric G-protein complex;GTP binding;signal transducer activity;Golgi apparatus;protein binding;membrane raft;G-protein coupled receptor protein signaling pathway;GTPase activity
contig00603	---NA---
contig00604	aurora kinase isoform cra_a	protein kinase activity;spindle organization;regulation of protein stability;protein binding;mitosis;nucleotide binding;spindle;phosphoinositide-mediated signaling;nucleus;protein amino acid phosphorylation
contig00605	bromodomain containing 2
contig00606	zinc finger protein 622	nucleic acid binding;cytoplasm;nucleus;zinc ion binding;acylphosphatase activity
contig00607	---NA---
contig00608	---NA---
contig00609	---NA---
contig00610	enhancer of yellow 2 homolog	transcription antitermination;nucleus;regulation of transcription, DNA-dependent
contig00611	novel protein vertebrate coxsackie virus and adenovirus receptor
contig00612	---NA---
contig00613	junction plakoglobin	Z disc;cell-cell adhesion;desmosome;protein binding;fascia adherens;internal side of plasma membrane;cytosol;actin cytoskeleton
contig00614	cyclin b3	cell cycle;nucleus
contig00615	fam46c protein
contig00616	-like 1	chromatin modification;DNA helicase activity;nuclear matrix;DNA recombination;regulation of transcription from RNA polymerase II promoter;regulation of cell growth;spermatogenesis;cell division;NuA4 histone acetyltransferase complex;ATP binding;ATPase activity;protein binding;mitosis;transcription antitermination;cytoplasm;membrane;positive regulation of transcription
contig00617	translocase of outer mitochondrial membrane 34	signal sequence binding;protein targeting to mitochondrion;protein binding;integral to membrane;mitochondrial outer membrane
contig00618	low density lipoprotein receptor-related protein 4
contig00619	---NA---
contig00620	translocase of inner mitochondrial membrane 23 homolog	P-P-bond-hydrolysis-driven protein transmembrane transporter activity;mitochondrial inner membrane presequence translocase complex;protein import into mitochondrial inner membrane;mitochondrial intermembrane space protein transporter complex;outer membrane;membrane attack complex;intracellular protein transmembrane transport
contig00621	thymidine kinase soluble	ATP binding;thymidine kinase activity;DNA replication
contig00622	novel protein
contig00623	---NA---
contig00624	---NA---
contig00625	---NA---
contig00626	factor in the germline alpha	female gonad development;transcription regulator activity;regulation of transcription;nucleus
contig00627	si:dkey- protein	iron ion transport;oxidoreductase activity;cellular iron ion homeostasis
contig00628	---NA---
contig00629	imp (inosine monophosphate) dehydrogenase 2	IMP dehydrogenase activity;GMP biosynthetic process;protein binding;potassium ion binding;lymphocyte proliferation
contig00630	aldehyde dehydrogenase 7 member a1	aldehyde dehydrogenase (NAD) activity;L-aminoadipate-semialdehyde dehydrogenase activity;mitochondrion;cellular aldehyde metabolic process;sensory perception of sound
contig00631	cell cycle associated protein 1	protein binding;integral to plasma membrane
contig00632	vacuolar protein sorting 54	musculoskeletal movement;neurofilament cytoskeleton organization;growth;homeostasis of number of cells within a tissue;protein binding;retrograde transport, endosome to Golgi
contig00633	inhibitor of dna binding 2	enucleate erythrocyte differentiation;negative regulation of transcription factor activity;positive regulation of macrophage differentiation;heart development;transcription repressor activity;lymph node development;negative regulation of transcription from RNA polymerase II promoter;regulation of S phase of mitotic cell cycle;protein binding;positive regulation of cell proliferation;cytoplasm;nuc…
contig00634	u11 u12 snrnp 25k protein	RNA splicing;protein modification process;mRNA processing;U12-type spliceosomal complex
contig00635	---NA---
contig00636	heat-responsive protein 12	cytoplasm;endonuclease activity;regulation of translational termination;nucleus
contig00637	---NA---
contig00638	---NA---
contig00639	cathepsin z	extracellular region;lysosome;endoplasmic reticulum;proteolysis;cysteine-type endopeptidase activity
contig00640	unnamed protein product [Tetraodon nigroviridis]
contig00641	---NA---
contig00642	otopetrin 2
contig00643	gins complex subunit 3 (psf3 homolog)
contig00644	activating transcription factor 4 (tax-responsive enhancer element b67)	transcription, DNA-dependent;DNA binding;cell part
contig00645	---NA---
contig00646	---NA---
contig00647	---NA---
contig00648	---NA---
contig00649	fatty acyl reductase 1	long-chain-fatty-acyl-CoA reductase activity;wax biosynthetic process;peroxisomal membrane;protein binding;integral to membrane
contig00650	---NA---
contig00651	bub1 budding uninhibited by benzimidazoles 1 homolog beta	cellular process;binding;transferase activity;outer kinetochore of condensed chromosome
contig00652	GA28568 [Drosophila pseudoobscura pseudoobscura]
contig00653	26s proteasome non-atpase regulatory subunit 8	cytosol;proteasome regulatory particle;proteolysis;protein binding
contig00654	arginine serine-rich coiled-coil 1	DNA binding;regulation of transcription, DNA-dependent
contig00655	lsm1 protein	ribonucleoprotein complex;mRNA processing;nucleus;;RNA splicing;protein binding
contig00656	---NA---
contig00657	dna-directed dna polymerase epsilon 4	sequence-specific DNA binding;DNA-directed DNA polymerase activity;nucleus;protein binding
contig00658	ras-related gtp binding a	cytoplasm;apoptosis;GTP binding;positive regulation of cytolysis;phosphoprotein binding;virus-host interaction;nucleus;cell surface receptor linked signaling pathway;protein heterodimerization activity;protein homodimerization activity
contig00659	elongation of very long chain fatty acids (fen1 sur4 yeast)-like 1	endoplasmic reticulum membrane;fatty acid biosynthetic process;protein binding;integral to membrane
contig00660	triosephosphate isomerase	gluconeogenesis;fatty acid biosynthetic process;triose-phosphate isomerase activity;pentose-phosphate shunt;glycolysis;glyceraldehyde-3-phosphate metabolic process
contig00661	FAM110A [Salmo salar]
contig00662	---NA---
contig00663	---NA---
contig00664	nadh dehydrogenase fe-s protein 2	response to oxidative stress;NAD or NADH binding;NADH dehydrogenase (ubiquinone) activity;iron ion binding;mitochondrial respiratory chain complex I;4 iron, 4 sulfur cluster binding
contig00665	---NA---
contig00666	fk506-binding protein	peptidyl-prolyl cis-trans isomerase activity;protein folding
contig00667	sep (o-phosphoserine) trna:sec trna synthase	cytoplasm;selenocysteine incorporation;selenium binding;protein binding;transferase activity;nucleus;tRNA binding
contig00668	fanconi complementation group c
contig00669	tsc22d2 protein
contig00670	mitochondrial ribosomal protein l19	nuclear membrane;mitochondrial ribosome;structural constituent of ribosome;translation
contig00671	proteasome ( macropain) 26s 6	peptidase activity;protein catabolic process;ATP binding;proteasome complex;nucleoside-triphosphatase activity;endopeptidase inhibitor activity;nucleus;cytosol
contig00672	solute carrier family 7 (cationic amino acid y+ system) member 8	integral to plasma membrane;neutral amino acid transmembrane transporter activity;neutral amino acid transport;cellular amino acid metabolic process;peptide antigen binding
contig00673	---NA---
contig00674	immediate early response 3 interacting protein 1	membrane attack complex;extracellular space;endoplasmic reticulum membrane
contig00675	---NA---
contig00676	---NA---
contig00677	cyclin-dependent kinase inhibitor 3	protein tyrosine phosphatase activity;G1/S transition of mitotic cell cycle;protein tyrosine/serine/threonine phosphatase activity;cell cycle arrest;negative regulation of cell proliferation;kinase activity;protein serine/threonine phosphatase activity;protein binding;protein amino acid dephosphorylation;regulation of cyclin-dependent protein kinase activity
contig00678	unnamed protein product [Tetraodon nigroviridis]
contig00679	zinc dhhc-type containing 16	metal ion binding;zinc ion transport
contig00680	interacting protein 2	nucleus;regulation of transcription, DNA-dependent
contig00681	peptidoglycan- domain containing 3	membrane attack complex
contig00682	subfamily member 2	protein folding;positive regulation of cell proliferation;heat shock protein binding;unfolded protein binding;membrane;zinc ion binding
contig00683	nadh dehydrogenase 1 alpha 8kda	mitochondrial electron transport, NADH to ubiquinone;NADH dehydrogenase (ubiquinone) activity;mitochondrial respiratory chain complex I
contig00684	coiled-coil domain containing 137
contig00685	sf3b2 protein	nucleic acid binding;mRNA processing;spliceosomal complex
contig00686	myst histone acetyltransferase 1	zinc ion binding;regulation of transcription, DNA-dependent;chromatin assembly or disassembly;myeloid cell differentiation;kinetochore;chromatin;transcription factor binding;negative regulation of transcription;histone acetyltransferase activity;histone acetylation;chromatin binding;nucleus;positive regulation of transcription
contig00687	---NA---
contig00688	---NA---
contig00689	actin related protein 2 3 subunit 41kda	cytoplasm;Arp2/3 protein complex;actin filament organization;cell morphogenesis;actin binding;cell projection
contig00690	---NA---
contig00691	rnase k	carboxypeptidase A activity;proteolysis
contig00692	light chain 4	microtubule-based movement;axonemal dynein complex;ATPase activity, coupled;microtubule motor activity;microtubule
contig00693	threonyl-trna synthetase	cytoplasm;threonine-tRNA ligase activity;protein binding;ATP binding;threonyl-tRNA aminoacylation
contig00694	---NA---
contig00695	ubiquinol-cytochrome c oxidoreductase subunit 9 and rieske iron sulfur protein	ubiquinol-cytochrome-c reductase activity;iron ion binding;electron transport;transport;2 iron, 2 sulfur cluster binding;integral to membrane;mitochondrial respiratory chain
contig00696	ribosomal protein s25	structural constituent of ribosome;RNA binding;protein binding;cytosolic small ribosomal subunit;translation
contig00697	atp-binding sub-family f member 1	ribosome;ribosomal small subunit binding;ATPase activity;ATP binding;translation;ribosomal large subunit binding
contig00698	ring finger protein 34	ligase activity;apoptosis;protein binding;zinc ion transport;nuclear speck;ubiquitin cycle;membrane;zinc ion binding
contig00699	brix domain containing 2	nucleus;protein binding;ribosome biogenesis
contig00700	---NA---
contig00701	melanoma associated antigen 1-like 1
contig00702	cell division cycle 40 homolog	cell division
contig00703	mitochondrial ribosomal protein l24	ribosome;structural constituent of ribosome;translation;mitochondrion
contig00704	5-aminoimidazole-4-carboxamide ribonucleotide formyltransferase imp cyclohydrolase	phosphoribosylaminoimidazolecarboxamide formyltransferase activity;'de novo' IMP biosynthetic process;protein binding;IMP cyclohydrolase activity;organ regeneration
contig00705	---NA---
contig00706	---NA---
contig00707	slu7 protein	cytoplasm;pre-mRNA 3'-splice site binding;spliceosomal complex;second spliceosomal transesterification activity;small nuclear ribonucleoprotein complex;nuclear speck;zinc ion binding;nuclear mRNA 3'-splice site recognition
contig00708	protein kinase c substrate 80k-h	extracellular space;intracellular protein kinase cascade;protein heterooligomerization;kinase activity;protein binding;alpha-glucosidase II complex;calcium ion binding;N-glycan processing;alpha-glucosidase activity
contig00709	glutaminyl-trna synthetase	glutamine-tRNA ligase activity;RNA binding;aminoacyl-tRNA synthetase multienzyme complex;glutamyl-tRNA aminoacylation;anti-apoptosis;ATP binding;protein kinase binding;cytoplasm;glutaminyl-tRNA aminoacylation
contig00710	thimet oligopeptidase 1	cytoplasm;soluble fraction;intracellular protein kinase cascade;metalloendopeptidase activity;protein binding;zinc ion transport;peptide binding;metalloendopeptidase inhibitor activity;peptide metabolic process;proteolysis;zinc ion binding
contig00711	iron-sulfur cluster scaffold homolog ( coli)	cytosol;iron-sulfur cluster assembly;iron ion binding;mitochondrion;iron-sulfur cluster binding;nucleus;protein complex scaffold;nitrogen fixation
contig00712	zinc finger protein (c2h2 type) 277	receptor activity;electron carrier activity;protein binding;heme binding;transcription factor activity;nucleus;zinc ion binding;regulation of transcription, DNA-dependent
contig00713	ubiquitin-like 4a
contig00714	platelet-activating factor isoform alpha subunit	nonmotile primary cilium;neuron migration;retrograde axon cargo transport;apical protein localization;stem cell division;growth cone;learning or memory;insoluble fraction;lipid catabolic process;phosphoprotein binding;nuclear membrane;hippocampus development;photoreceptor cell maintenance;neuronal cell body;establishment of mitotic spindle orientation;neuroblast proliferation;hydrolase activity;a…
contig00715	tgf beta-inducible nuclear protein 1	rRNA processing;ribonucleoprotein complex;nucleus
contig00716	---NA---
contig00717	transketolase-like 2	regulation of growth;metabolic process;cytoplasm;calcium ion binding;protein binding;transketolase activity
contig00718	fibroblast growth factor intracellular binding protein	membrane;membrane fraction;fibroblast growth factor receptor signaling pathway;fibroblast growth factor binding;mitochondrion;nucleus
contig00719	---NA---
contig00720	ataxin 2-like
contig00721	cwc15 homolog	spliceosomal complex;RNA binding;nuclear mRNA splicing, via spliceosome
contig00722	---NA---
contig00723	nadh dehydrogenase fe-s protein 4	transport;positive regulation of fibroblast proliferation;oxygen and reactive oxygen species metabolic process;NADH dehydrogenase (ubiquinone) activity;mitochondrial respiratory chain complex I;brain development;ubiquinone biosynthetic process;cellular respiration;mitochondrial electron transport, NADH to ubiquinone;cAMP-mediated signaling;regulation of protein amino acid phosphorylation;mitochon…
contig00724	replication protein 70kda	DNA recombination;DNA repair;meiosis;zinc ion binding;zinc ion transport;DNA-dependent DNA replication;PML body;protein binding;condensed chromosome;single-stranded DNA binding;chromatin binding;DNA replication factor A complex
contig00725	netrin 4
contig00726	---NA---
contig00727	leukotriene a4 hydrolase	cytoplasm;leukotriene biosynthetic process;membrane alanyl aminopeptidase activity;zinc ion transport;metalloendopeptidase inhibitor activity;proteolysis;leukotriene-A4 hydrolase activity;zinc ion binding
contig00728	zona pellucida protein d
contig00729	eukaryotic translation initiation factor 3 subunit k	eukaryotic translation initiation factor 3 complex;RNA binding;protein binding;regulation of translational initiation;translation initiation factor activity;nucleus;ribosome binding
contig00730	integrator complex subunit 7	protein targeting;binding;nucleus
contig00731	---NA---
contig00732	density-regulated protein	translational initiation;translation initiation factor activity
contig00733	transmembrane protein 111	photoreceptor cell maintenance;membrane attack complex;trans-Golgi network transport vesicle
contig00734	tissue inhibitor of metalloproteinase 2	cell surface;enzyme activator activity;integrin binding;negative regulation of cell proliferation;regulation of neuron differentiation;metalloendopeptidase inhibitor activity;basement membrane;regulation of MAPKKK cascade;regulation of cAMP metabolic process
contig00735	mitochondrial ribosomal protein l35	translation regulator activity;mitochondrial ribosome;structural constituent of ribosome;translation
contig00736	importin 5	protein transporter activity;Ran GTPase binding;GTPase inhibitor activity;nuclear pore;nuclear localization sequence binding;NLS-bearing substrate import into nucleus;cytoplasm;protein import into nucleus, docking
contig00737	---NA---
contig00738	chaperonin containing subunit 8	protein folding;unfolded protein binding;ATP binding;cytoplasm;proteolysis;aspartic-type endopeptidase activity
contig00739	golgi transport 1 homolog b	Golgi membrane;signal transducer activity;positive regulation of I-kappaB kinase/NF-kappaB cascade;vesicle-mediated transport;integral to membrane;endoplasmic reticulum;protein transport
contig00740	wd repeat domain 46	transcription regulator activity;cytokine activity;tRNA aminoacylation for protein translation;regulation of transcription, DNA-dependent;antigen processing and presentation of peptide antigen via MHC class I;response to stimulus;metal ion binding;MHC protein complex;;cation binding;DNA binding;cell differentiation;protein modification process;transporter activity;ion transport;intracellular orga…
contig00741	---NA---
contig00742	csnk1a1 protein	cytoplasm;nucleolus;casein kinase activity;protein amino acid phosphorylation;Wnt receptor signaling pathway;ATP binding
contig00743	---NA---
contig00744	guanylate kinase 1	kinase activity;ATP binding;transport
contig00745	mitochondrial seryl-trna synthetase
contig00746	cytochrome c oxidase subunit vib isoform 1	mitochondrial intermembrane space;mitochondrial respiratory chain complex IV;electron transport;cytochrome-c oxidase activity
contig00747	minichromosome maintenance complex component 5	mitotic cell cycle;regulation of DNA replication initiation;regulation of transcription, DNA-dependent;DNA unwinding involved in replication;MCM complex;DNA binding;ATP binding;chromatin;protein binding;DNA-dependent ATPase activity;negative regulation of apoptosis;chromatin binding
contig00748	electron transfer flavoprotein subunit mitochondrial precursor	mitochondrial electron transfer flavoprotein complex;electron carrier activity;electron transport;FAD binding
contig00749	---NA---
contig00750	ubx domain containing 2	integral to membrane;extracellular space;endoplasmic reticulum membrane;response to unfolded protein
contig00751	thimet oligopeptidase 1	cytoplasm;intracellular protein kinase cascade;metalloendopeptidase activity;protein binding;zinc ion transport;metalloendopeptidase inhibitor activity;peptide metabolic process;proteolysis;zinc ion binding
contig00752	dolichyl-diphosphooligosaccharide--protein glycosyltransferase subunit 4	transferase activity
contig00753	phosphoglucomutase 2	glucose metabolic process;cytoplasm;magnesium ion binding;phosphoglucomutase activity
contig00754	---NA---
contig00755	---NA---
contig00756	junction plakoglobin	Z disc;catenin complex;cell-cell adhesion;desmosome;protein binding;fascia adherens;internal side of plasma membrane;nucleus;cytosol;actin cytoskeleton;structural molecule activity
contig00757	casein kinase alpha 1 polypeptide	protein kinase CK2 complex;protein N-terminus binding;Wnt receptor signaling pathway;beta-catenin binding;protein phosphatase regulator activity;regulation of cell growth;protein kinase CK2 activity;ATP binding;regulation of cell proliferation;nucleus;plasma membrane;protein amino acid phosphorylation
contig00758	eukaryotic translation initiation factor subunit 1 26kda	translation initiation factor activity;eukaryotic translation initiation factor 2 complex;response to glucose stimulus;eukaryotic translation initiation factor 2B complex;soluble fraction;guanyl-nucleotide exchange factor activity;response to heat;membrane fraction;GDP binding;response to peptide hormone stimulus;protein binding;oligodendrocyte development;negative regulation of translational ini…
contig00759	sec61 alpha like 1	intracellular protein transmembrane transport;endoplasmic reticulum membrane;P-P-bond-hydrolysis-driven protein transmembrane transporter activity;membrane attack complex;protein secretion
contig00760	folylpolyglutamate synthase	extracellular space;tetrahydrofolylpolyglutamate synthase activity;nucleobase, nucleoside, nucleotide and nucleic acid metabolic process;folic acid and derivative biosynthetic process;cytosol;mitochondrion;nucleotide binding
contig00761	phosphoribosyl pyrophosphate synthetase-associated protein 1	extracellular space;nucleotide biosynthetic process;protein complex;enzyme inhibitor activity;ribose phosphate diphosphokinase activity;protein binding;magnesium ion binding;nucleoside metabolic process
contig00762	---NA---
contig00763	c2orf25 mitochondrial precursor	mitochondrion
contig00764	dead h (asp-glu-ala-asp his) box polypeptide 19 (dbp5 yeast)	RNA binding;ATP-dependent helicase activity;nuclear pore;ATP binding;intracellular protein transmembrane transport;cytoplasm;mRNA transport
contig00765	---NA---
contig00766	---NA---
contig00767	transcription factor ram2
contig00768	---NA---
contig00769	h2a histone member v	nucleosome;DNA binding;nucleosome assembly;multicellular organismal development;Barr body
contig00770	dnmt1 protein	zinc ion binding;retina morphogenesis in camera-type eye;exocrine pancreas development;regulation of transcription, DNA-dependent;histone H3-K9 methylation;DNA binding;transcription factor binding;DNA methylation on cytosine;DNA (cytosine-5-)-methyltransferase activity;nucleus
contig00771	cytochrome c oxidase copper chaperone	mitochondrial intermembrane space;copper ion transport;enzyme activator activity;response to copper ion;copper chaperone activity;brain development;generation of precursor metabolites and energy
contig00772	baculoviral iap repeat-containing 5	protein complex localization;angiogenesis;cofactor binding;positive regulation of exit from mitosis;negative regulation of caspase activity;zinc ion binding;chromosome, centromeric region;centriole;positive regulation of mitotic cell cycle;establishment of chromosome localization;caspase inhibitor activity;cytoplasmic microtubule;cytosol;protein heterodimerization activity;anti-apoptosis;negative…
contig00773	dipeptidylpeptidase 7	extracellular space;dipeptidyl-peptidase activity;protein binding;serine-type peptidase activity;proteolysis;cytosol
contig00774	hspd1 protein	membrane raft;response to lipopolysaccharide;chaperone binding;protein folding;response to hydrogen peroxide;insulin binding;mitochondrial matrix;response to ATP;secretory granule;mitochondrial inner membrane;response to estrogen stimulus;Golgi apparatus;fin regeneration;positive regulation of anti-apoptosis;cytosol;protein heterodimerization activity;response to hypoxia;unfolded protein binding;…
contig00775	cdc6-related protein	traversing start control point of mitotic cell cycle;DNA replication checkpoint;negative regulation of cell proliferation;protein binding;nucleotide binding;regulation of cyclin-dependent protein kinase activity;cytoplasm;nucleus
contig00776	zinc finger protein 420	binding
contig00777	activator of 90 kda heat shock protein atpase homolog 1	chaperone binding;ATPase activator activity;chaperone activator activity;cytoplasm
contig00778	translocation-associated membrane protein 2	membrane attack complex;intracellular protein transmembrane transport
contig00779	---NA---
contig00780	elac homolog 2	endonuclease activity;protein binding;nucleus;zinc ion binding;tRNA processing
contig00781	---NA---
contig00782	tho complex 3	RNA splicing;RNA binding;mRNA transport;mRNA processing;nucleus
contig00783	smc4 protein	ATP binding;chromosome;chromosome organization;protein binding;DNA metabolic process
contig00784	---NA---
contig00785	cytoskeleton associated protein 2
contig00786	caseinolytic peptidase b homolog ( coli)	ATP binding;nucleoside-triphosphatase activity
contig00787	zinc finger ccch-type containing 7a	zinc ion binding;nucleic acid binding;intracellular
contig00788	doublesex and mab-3 related transcription factor 2	determination of left/right symmetry;sex differentiation;transcription factor activity;nucleus;regulation of transcription, DNA-dependent
contig00789	---NA---
contig00790	eukaryotic translation initiation factor 4 2	mesoderm development;regulation of translational initiation;translation initiation factor activity;RNA metabolic process
contig00791	eukaryotic translation initiation factor 4 2	eukaryotic translation initiation factor 4F complex;mesoderm development;protein binding;regulation of translational initiation;translation initiation factor activity;RNA metabolic process
contig00792	vacuolar protein sorting 41	microtubule binding;early endosome;late endosome;vesicle-mediated transport;intracellular protein transport;zinc ion binding;microtubule
contig00793	---NA---
contig00794	---NA---
contig00795	unnamed protein product [Tetraodon nigroviridis]
contig00796	exonuclease 3 -5 domain containing 2	exonuclease activity
contig00797	---NA---
contig00798	remodeling and spacing factor 1	histone binding;zinc ion binding;transcription initiation;positive regulation of viral transcription;transcription repressor activity;RSF complex;nucleosome positioning;negative regulation of DNA binding;ATPase activity;transcription activator activity;nucleosome assembly;negative regulation of transcription, DNA-dependent;chromatin remodeling
contig00799	PREDICTED: hypothetical protein [Danio rerio]
contig00800	---NA---
contig00801	alpha- muscle-specific form gp220	cytoplasm;transcription coactivator activity;DNA binding;TATA-binding protein binding;nucleus;regulation of transcription, DNA-dependent;protein transport
contig00802	chromobox homolog 8 (pc class drosophila)	PcG protein complex;histone ubiquitination;chromatin silencing;ubiquitin-protein ligase activity;chromatin;protein binding;ubiquitin ligase complex;chromatin binding
contig00803	---NA---
contig00804	ribosomal protein l10	spermatogenesis;structural constituent of ribosome;large ribosomal subunit;nucleus;translation;endoplasmic reticulum
contig00805	set and mynd domain containing 3	protein binding
contig00806	---NA---
contig00807	---NA---
contig00808	---NA---
contig00809	nadh dehydrogenase 1 alpha 42kda	binding;NADH dehydrogenase (ubiquinone) activity;mitochondrial respiratory chain complex I;ubiquinone biosynthetic process;phosphotransferase activity, alcohol group as acceptor;mitochondrial electron transport, NADH to ubiquinone;nucleobase, nucleoside, nucleotide and nucleic acid metabolic process
contig00810	mgc86401 protein	triglyceride catabolic process;triglyceride lipase activity;cytosol
contig00811	programmed cell death 8 (apoptosis-inducing factor)
contig00812	---NA---
contig00813	---NA---
contig00814	glyceraldehyde-3-phosphate dehydrogenase	cytoplasm;NAD or NADH binding;glycolysis;glyceraldehyde-3-phosphate dehydrogenase (phosphorylating) activity
contig00815	microfibrillar-associated protein 1	extracellular matrix structural constituent;proteinaceous extracellular matrix
contig00816	cleavage and polyadenylation specificity factor isoform cra_b	mRNA polyadenylation;endonuclease activity;mRNA cleavage and polyadenylation specificity factor complex;mRNA binding;zinc ion binding
contig00817	guanine nucleotide binding 3	nucleolus;nucleotide binding
contig00818	---NA---
contig00819	ectodysplasin [Gasterosteus aculeatus]	immune response;membrane;cytoplasm;tumor necrosis factor receptor binding;phosphate transport
contig00820	kinesin family member 22	chromatin;microtubule associated complex;DNA binding;spindle;microtubule-based process;motor activity
contig00821	gtp binding protein 5	mitochondrion;ribosome biogenesis;GTP binding
contig00822	egg membrane protein
contig00823	member ras oncogene family	protein amino acid phosphorylation;GTP binding;protein kinase activity;ATP binding;small GTPase mediated signal transduction;mitochondrion;protein transport
contig00824	eorge syndrome critical region gene 8	cytoplasm;double-stranded RNA binding;primary microRNA processing;protein binding;nucleus
contig00825	leydig cell tumor 10 kda protein
contig00826	calcium voltage- alpha 1f subunit	calcium channel activity;protein complex;plasma membrane part;voltage-gated cation channel activity;integral to membrane;metal ion transport
contig00827	nadh dehydrogenase subunit 1	integral to membrane;mitochondrion;NADH dehydrogenase (ubiquinone) activity;electron transport
contig00828	proteasome ( macropain) assembly chaperone 2	nucleus;proteasome assembly;protein binding
contig00829	cell death-inducing dffa-like effector c	cytosol;induction of apoptosis
contig00830	nop16 nucleolar protein homolog	nucleus
contig00831	---NA---
contig00832	dihydrouridine synthase 2- smm1 homolog ( cerevisiae)	double-stranded RNA binding;FAD binding;endoplasmic reticulum;tRNA dihydrouridine synthase activity;tRNA processing
contig00833	pyruvate muscle	pyruvate kinase activity;potassium ion binding;magnesium ion binding;glycolysis
contig00834	rrm1 protein	ribonucleoside-diphosphate reductase complex;DNA replication;protein binding;ATP binding;ribonucleoside-diphosphate reductase activity
contig00835	---NA---
contig00836	regulator of chromosome condensation 2	cellular process;intracellular organelle
contig00837	---NA---
contig00838	synaptic 2	endoplasmic reticulum membrane;steroid biosynthetic process;oxidoreductase activity, acting on the CH-CH group of donors;integral to membrane
contig00839	cornichon homolog	Golgi membrane;endoplasmic reticulum membrane;;vesicle-mediated transport;integral to membrane;immune response
contig00840	ribosomal protein l22	heparin binding;ribosome biogenesis;structural constituent of ribosome;RNA binding;cytosolic large ribosomal subunit;translation
contig00841	nucleoporin 160kda	nuclear pore;acid phosphatase activity;mRNA export from nucleus;nucleocytoplasmic transporter activity;protein binding;protein transport
contig00842	jun b proto-oncogene	sequence-specific DNA binding;response to cadmium ion;protein dimerization activity;transcription factor activity;nucleus;response to methylmercury;regulation of transcription, DNA-dependent
contig00843	---NA---
contig00844	---NA---
contig00845	proteolipid protein 1b	integral to membrane
contig00846	mannose- 1	protein folding;integral to membrane;Golgi membrane;mannose binding;ER-Golgi intermediate compartment membrane;ER to Golgi vesicle-mediated transport;unfolded protein binding;endoplasmic reticulum membrane;protein transport;blood coagulation;sarcomere
contig00847	growth differentiation factor 3	morphogen activity;determination of left/right symmetry;mesoderm formation;receptor binding;cellular process;anterior/posterior pattern formation;extracellular region;protein heterodimerization activity;growth factor binding;protein homodimerization activity
contig00848	ribosomal protein s10	structural constituent of ribosome;RNA binding;protein binding;cytosolic small ribosomal subunit;translation
contig00849	double-stranded rna activated protein kinase	left-handed Z-DNA binding;kinase activity
contig00850	---NA---
contig00851	---NA---
contig00852	zinc finger protein c3h type-like 2	cytoplasm;regulation of mRNA stability;nucleic acid binding;nucleus;nuclear-transcribed mRNA catabolic process, deadenylation-dependent decay
contig00853	novel protein
contig00854	adenosine trna-specific 1	metal ion binding;RNA binding;tRNA-specific adenosine deaminase activity;tRNA processing
contig00855	mical-like 2	metal ion binding;tight junction;;protein binding;endocytosis
contig00856	---NA---
contig00857	chromosome 14 open reading frame isoform cra_a
contig00858	raly rna binding isoform 2	nucleotide binding;RNA binding
contig00859	wd repeat domain 74
contig00860	class type member 1	bile acid and bile salt transport;brush border membrane;ATPase activity, coupled to transmembrane movement of ions, phosphorylative mechanism;membrane fraction;ATP binding;phospholipid transport;bile acid metabolic process;magnesium ion binding;apical plasma membrane;phospholipid-translocating ATPase activity;negative regulation of transcription;integral to plasma membrane
contig00861	eukaryotic translation initiation factor subunit 6 interacting protein	fibrillar center;nucleoplasm;protein binding;translation
contig00862	dna methyltransferase 1 associated protein 1	chromatin modification;regulation of cell growth;DNA binding;transcription corepressor activity;replication fork;retina development in camera-type eye;negative regulation of transcription, DNA-dependent;DNA methylation;methyltransferase activity;nucleus
contig00863	---NA---
contig00864	---NA---
contig00865	---NA---
contig00866	ribosomal protein l37a	cytosolic ribosome;ribosome biogenesis;structural constituent of ribosome;protein binding;zinc ion binding;translation
contig00867	rna binding motif protein 34	nucleic acid binding
contig00868	heat shock protein 1	membrane raft;response to lipopolysaccharide;chaperone binding;protein folding;response to hydrogen peroxide;insulin binding;mitochondrial matrix;response to ATP;secretory granule;mitochondrial inner membrane;response to estrogen stimulus;Golgi apparatus;fin regeneration;positive regulation of anti-apoptosis;cytosol;protein heterodimerization activity;response to hypoxia;unfolded protein binding;…
contig00869	---NA---
contig00870	---NA---
contig00871	coiled-coil domain containing 25
contig00872	---NA---
contig00873	novel protein vertebrate yip1 interacting factor homolog b ( cerevisiae) ( zgc:103562)	integral to membrane
contig00874	hbv 1-transactivated protein 3
contig00875	---NA---
contig00876	kinetochore associated 2	mitotic sister chromatid segregation;protein binding;nucleus;chromosome, centromeric region
contig00877	tetratricopeptide repeat domain 39a	nucleic acid binding
contig00878	programmed cell death 5	DNA binding;induction of apoptosis
contig00879	fanconi complementation group l	cytoplasm;protein binding;zinc ion transport;ubiquitin cycle;ubiquitin-protein ligase activity;nucleus;zinc ion binding;DNA repair
contig00880	---NA---
contig00881	transducin -like 3	receptor signaling protein activity;small-subunit processome;G-protein signaling, coupled to cGMP nucleotide second messenger;rRNA processing;proteolysis
contig00882	---NA---
contig00883	tropomyosin 2	actin binding;muscle thin filament tropomyosin;structural constituent of cytoskeleton;muscle contraction
contig00884	---NA---
contig00885	synaptotagmin cytoplasmic rna interacting protein	microsome;RNA splicing;spliceosomal complex;protein binding;poly(A) RNA binding;mRNA processing;endoplasmic reticulum;nucleotide binding
contig00886	---NA---
contig00887	---NA---
contig00888	telomerase reverse transcriptase	DNA binding;RNA-dependent DNA replication;RNA binding;telomeric template RNA reverse transcriptase activity;nucleus;intracellular organelle part
contig00889	---NA---
contig00890	---NA---
contig00891	---NA---
contig00892	testis-specific protein kinase 2
contig00893	hexosaminidase (glycosyl hydrolase family catalytic domain) containing	cation binding;catalytic activity
contig00894	glutamine-rich 1	protein binding;intracellular
contig00895	acidic coiled-coil containing protein 3	protein binding
contig00896	chromosome 9 open reading frame 64
contig00897	mitogen-activated protein kinase 14	angiogenesis;response to lipopolysaccharide;chondrocyte differentiation;skeletal muscle tissue development;protein C-terminus binding;MP kinase activity;protein amino acid autophosphorylation;embryonic cleavage;lipopolysaccharide-mediated signaling pathway;cytosolic part;DNA damage checkpoint;fatty acid oxidation;glucose metabolic process;positive regulation of erythrocyte differentiation;respons…
contig00898	---NA---
contig00899	mannosyl (alpha- -)-glycoprotein beta- -n-acetylglucosaminyltransferase	Golgi membrane;alpha-1,6-mannosylglycoprotein 2-beta-N-acetylglucosaminyltransferase activity;sugar binding;membrane fraction;Golgi stack;oligosaccharide biosynthetic process;integral to membrane;protein amino acid N-linked glycosylation via asparagine
contig00900	rna binding motif protein 28	binding
contig00901	---NA---
contig00902	---NA---
contig00903	hematopoietic signal peptide-containing	negative regulation of signal transduction;membrane attack complex;signal recognition particle, endoplasmic reticulum targeting
contig00904	nucleolin	nucleic acid binding;nucleotide binding
contig00905	---NA---
contig00906	snurportin 1	nuclear pore;protein import into nucleus;protein transporter activity;RNA cap binding
contig00907	zona pellucida glycoprotein	chorion
contig00908	zinc finger protein 622	intracellular part;zinc ion binding;acylphosphatase activity
contig00909	polymerase i polypeptide 30kda	DNA-directed RNA polymerase activity;DNA binding;DNA-directed RNA polymerase I complex;protein dimerization activity;transcription from RNA polymerase I promoter
contig00910	c16orf14 homolog
contig00911	lysosomal-associated membrane protein 1	membrane
contig00912	enoyl- hydratase	metabolic process
contig00913	pyruvate dehydrogenase beta	pyruvate dehydrogenase (acetyl-transferring) activity;tricarboxylic acid cycle;acetyl-CoA biosynthetic process from pyruvate;pyruvate dehydrogenase complex;glycolysis;mitochondrial matrix
contig00914	---NA---
contig00915	---NA---
contig00916	---NA---
contig00917	---NA---
contig00918	carbonic anhydrase xv a	metal ion binding
contig00919	rna binding motif protein 39	transcription coactivator activity;DNA binding;RNA binding;transcription;mRNA processing;nucleus;nucleotide binding
contig00920	---NA---
contig00921	basic transcription factor 3	RNA polymerase II transcription factor activity;protein binding;transcription factor complex;transcription factor activity;transcription from RNA polymerase II promoter;regulation of transcription, DNA-dependent
contig00922	---NA---
contig00923	imp2 inner mitochondrial membrane peptidase-like ( cerevisiae)	endopeptidase inhibitor activity;signal peptidase activity;mitochondrial inner membrane peptidase complex;serine-type peptidase activity;proteolysis;membrane attack complex;mitochondrial protein processing during import;mitochondrial inner membrane peptidase activity
contig00924	n-6 adenine-specific dna methyltransferase 2
contig00925	short-chain acyl- dehydrogenase	butyryl-CoA dehydrogenase activity;response to starvation;mitochondrial matrix;electron transport;fatty acid beta-oxidation;response to glucocorticoid stimulus;FAD binding
contig00926	---NA---
contig00927	---NA---
contig00928	---NA---
contig00929	---NA---
contig00930	housekeeping protein dxs254e	protein modification process
contig00931	protein
contig00932	---NA---
contig00933	vacuolar protein sorting 16	early endosome;actin filament;actin binding;organelle membrane;intracellular protein transport
contig00934	---NA---
contig00935	hydroxyacyl-coenzyme a mitochondrial precursor	3-hydroxyacyl-CoA dehydrogenase activity;mitochondrial inner membrane;fatty acid metabolic process;FAD binding
contig00936	nucleoporin 88kda	nuclear pore;transport;macromolecule localization;transporter activity
contig00937	gastric cancer antigen zg14 homolog
contig00938	yy1 associated factor 2	transcription coactivator activity;positive regulation of transcription;transcription corepressor activity;nucleus;zinc ion binding;negative regulation of transcription;regulation of transcription, DNA-dependent
contig00939	---NA---
contig00940	---NA---
contig00941	histone h3	chromosomal part;cell redox homeostasis
contig00942	dead (asp-glu-ala-asp) box polypeptide 39	RNA splicing;ATP-dependent helicase activity;nucleic acid binding;mRNA processing;ATP binding;nucleus
contig00943	n-methylpurine-dna glycosylase	base-excision repair;identical protein binding;nucleoplasm;hydrolase activity;damaged DNA binding;DNA dealkylation
contig00944	---NA---
contig00945	ash2 ( or homeotic)-like	hemopoiesis;histone methyltransferase complex;transcription regulator activity;DNA binding;protein binding;zinc ion binding;transcription from RNA polymerase II promoter;regulation of transcription, DNA-dependent
contig00946	wd repeat domain 43
contig00947	---NA---
contig00948	ubiquitin protein ligase e3 component n-recognin 1	cytoplasm;protein binding;ubiquitin-dependent protein catabolic process;ubiquitin cycle;ubiquitin-protein ligase activity;proteasome complex;zinc ion binding;ubiquitin ligase complex
contig00949	---NA---
contig00950	---NA---
contig00951	ccctc-binding factor	negative regulation of cellular process;maintenance of DNA methylation;metal ion binding;protein binding;transcription factor activity;positive regulation of transcription, DNA-dependent;regulation of gene expression by genetic imprinting;nucleus
contig00952	---NA---
contig00953	lipoic acid synthetase	lipoate synthase activity;iron ion binding;lipoic acid synthase activity;4 iron, 4 sulfur cluster binding;mitochondrion;lipoate biosynthetic process
contig00954	---NA---
contig00955	---NA---
contig00956	---NA---
contig00957	dead (asp-glu-ala-asp) box polypeptide 21	nucleolus;ATP-dependent RNA helicase activity;RNA binding;protein binding;ATP binding
contig00958	transmembrane protein 128
contig00959	---NA---
contig00960	imp (inosine monophosphate) dehydrogenase 2	IMP dehydrogenase activity;GMP biosynthetic process;protein binding;potassium ion binding;lymphocyte proliferation
contig00961	porcupine homolog	integral to endoplasmic reticulum membrane;glycoprotein metabolic process;protein binding;transferase activity
contig00962	at rich interactive domain 1b	transition metal ion binding;transition metal ion transport;transcription repressor activity;oxidoreductase activity;protein binding;transcription factor activity;transcription termination;negative regulation of transcription, DNA-dependent;nucleus
contig00963	reticulon 4-l2	endoplasmic reticulum
contig00964	adenylosuccinate lyase	cytoplasm;purine ribonucleotide biosynthetic process;N6-(1,2-dicarboxyethyl)AMP AMP-lyase (fumarate-forming) activity
contig00965	---NA---
contig00966	tudor domain containing 1	;protein binding
contig00967	glycyl-trna synthetase	secretory granule;soluble fraction;regulated secretory pathway;glycyl-tRNA aminoacylation;ATP binding;protein binding;glycine-tRNA ligase activity
contig00968	isocitrate dehydrogenase 1 (nadp+) soluble	response to oxidative stress;glyoxylate cycle;cytosol;response to steroid hormone stimulus;peroxisome;soluble fraction;manganese ion binding;female gonad development;glutathione metabolic process;tricarboxylic acid cycle;isocitrate dehydrogenase (NADP+) activity;magnesium ion binding;response to organic cyclic substance;isocitrate metabolic process;NADP or NADPH binding
contig00969	lyric 3d3 isoform 4	membrane
contig00970	transcription factor cp2	regulation of transcription from RNA polymerase II promoter;transcription factor activity;nucleus
contig00971	tmem9 domain member b	integral to membrane;signal transducer activity;positive regulation of I-kappaB kinase/NF-kappaB cascade
contig00972	---NA---
contig00973	spla ryanodine receptor domain and socs box containing 1	cytoplasm;;receptor activity;ubiquitin cycle
contig00974	---NA---
contig00975	regulator of chromosome condensation 1	mitosis;cytoplasm;guanyl-nucleotide exchange factor activity;nucleus;cell division
contig00976	---NA---
contig00977	peptidylprolyl isomerase b (cyclophilin b)	protein folding;endoplasmic reticulum lumen;melanosome;peptide binding;unfolded protein binding;peptidyl-prolyl cis-trans isomerase activity
contig00978	mgc11257 protein
contig00979	---NA---
contig00980	---NA---
contig00981	---NA---
contig00982	---NA---
contig00983	---NA---
contig00984	trna methyltransferase 6 homolog ( cerevisiae)	protein binding;cellular metabolic process;gene expression;translation initiation factor activity;macromolecule metabolic process;primary metabolic process
contig00985	---NA---
contig00986	ik cytokine	soluble fraction;MAP kinase activity;protein amino acid phosphorylation;extracellular space;cell-cell signaling;nucleus;immune response
contig00987	ubiquinol-cytochrome c rieske iron-sulfur polypeptide 1
contig00988	ubiquinol-cytochrome c rieske iron-sulfur polypeptide 1	respiratory chain complex III;binding;mitochondrial inner membrane;ubiquinol-cytochrome-c reductase activity
contig00989	zinc finger ccch-type containing 10	zinc ion binding
contig00990	n-terminal acetyltransferase complex ard1 subunit homolog a	DNA packaging;peptide alpha-N-acetyltransferase activity;chromosome organization;protein binding;internal protein amino acid acetylation
contig00991	---NA---
contig00992	---NA---
contig00993	---NA---
contig00994	chaperonin containing subunit 8	cytoplasm;protein folding;aspartic-type endopeptidase activity;ATP binding;unfolded protein binding;proteolysis;ATPase activity, coupled
contig00995	protein arginine methyltransferase 5	cytoplasm;chromatin modification;peptidyl-arginine N-methylation;histone-arginine N-methyltransferase activity;nucleus;regulation of transcription, DNA-dependent
contig00996	nucleolar protein 12	RNA binding;nucleus
contig00997	---NA---
contig00998	atp synthase-coupling factor mitochondrial precursor	hydrogen ion transporting ATP synthase activity, rotational mechanism;mitochondrial inner membrane;ATP synthesis coupled proton transport;proton-transporting ATP synthase complex, coupling factor F(o);proton-transporting ATPase activity, rotational mechanism
contig00999	---NA---
contig01000	---NA---
contig01001	sphingosine-1-phosphate phosphatase 1	apoptosis;membrane fraction;Golgi apparatus;sphinganine-1-phosphate metabolic process;sphingosine metabolic process;membrane;endoplasmic reticulum;actin cytoskeleton;mitochondrion;sphingosine-1-phosphate phosphatase activity
contig01002	small nuclear ribonucleoprotein d1 polypeptide 16kda	cytoplasm;small nucleolar ribonucleoprotein complex;;spliceosomal complex;protein binding;small nuclear ribonucleoprotein complex;spliceosome assembly
contig01003	---NA---
contig01004	---NA---
contig01005	---NA---
contig01006	all-trans- -dihydroretinol saturase	retinol metabolic process;signal recognition particle, endoplasmic reticulum targeting;negative regulation of signal transduction;nuclear outer membrane;carotenoid biosynthetic process;oxidoreductase activity, acting on paired donors, with incorporation or reduction of molecular oxygen;all-trans-retinol 13,14-reductase activity;membrane attack complex;FAD binding;endoplasmic reticulum membrane;el…
contig01007	d330012f22rik protein
contig01008	dna p49 subunit	protein binding;DNA primase activity;alpha DNA polymerase:primase complex;DNA replication, synthesis of RNA primer
contig01009	---NA---
contig01010	nucleophosmin 3	binding;gene expression;RNA metabolic process;nucleus
contig01011	translocase of inner mitochondrial membrane 9 homolog	zinc ion binding;zinc ion transport;mitochondrial inner membrane presequence translocase complex;protein import into mitochondrial inner membrane;mitochondrial intermembrane space protein transporter complex;membrane attack complex;protein binding;intracellular protein transmembrane transport;sensory perception of sound
contig01012	---NA---
contig01013	vma21 vacuolar h+-atpase homolog ( cerevisiae)
contig01014	proteasome ( macropain) beta 7	proteasome core complex;threonine-type endopeptidase activity;ubiquitin-dependent protein catabolic process;endopeptidase inhibitor activity;nucleus
contig01015	---NA---
contig01016	---NA---
contig01017	nol1 nop2 sun domain member 5	transferase activity
contig01018	transmembrane protein 39b	membrane attack complex
contig01019	valyl-trna synthetase	valine-tRNA ligase activity;transport;transcription regulator activity;antigen processing and presentation;receptor binding;nucleic acid binding;metal ion binding;transcription;transferase activity, transferring glycosyl groups;protein complex;valyl-tRNA aminoacylation;signal transduction;regulation of cellular process;intracellular organelle part;receptor activity;protein homodimerization activi…
contig01020	---NA---
contig01021	kinesin family member 20a
contig01022	forty-two-three domain containing 1
contig01023	polymerase (dna-directed) delta interacting protein 3	nucleotide binding;RNA binding
contig01024	mesenchymal stem cell protein dscd75
contig01025	---NA---
contig01026	---NA---
contig01027	phenylalanyl-trna alpha subunit	cytoplasm;soluble fraction;phenylalanine-tRNA ligase activity;ATP binding;phenylalanyl-tRNA aminoacylation
contig01028	acyl-coenzyme a c-4 to c-12 straight chain	mitochondrial matrix;electron transport;fatty acid beta-oxidation;acyl-CoA dehydrogenase activity;FAD binding
contig01029	---NA---
contig01030	---NA---
contig01031	acyl-coenzyme a binding domain containing 5
contig01032	prohibitin 2	receptor activity;specific transcriptional repressor activity;mitochondrial inner membrane;signal transduction;nucleus;negative regulation of transcription;regulation of transcription, DNA-dependent;estrogen receptor binding
contig01033	---NA---
contig01034	---NA---
contig01035	rad18 homolog ( cerevisiae)	chromatin;protein binding;zinc ion transport;damaged DNA binding;nucleus;zinc ion binding;DNA repair
contig01036	-related lipid transfer domain containing 7
contig01037	solute carrier family member 26	S-adenosylmethionine transport;binding;mitochondrial inner membrane;S-adenosylmethionine transmembrane transporter activity;membrane attack complex
contig01038	unnamed protein product [Tetraodon nigroviridis]
contig01039	subfamily member 9	protein folding;heat shock protein binding
contig01040	importin 9	protein transporter activity;Ran GTPase binding;histone binding;nuclear pore;cytoplasm;protein import into nucleus, docking
contig01041	---NA---
contig01042	---NA---
contig01043	mediator complex subunit 24 isoform 2	thymus development;retinal cone cell development;regulation of transcription, DNA-dependent;nervous system development;transcription antitermination;nucleus
contig01044	nadh dehydrogenase 1 subunit mitochondrial precursor	mitochondrial inner membrane;integral to membrane
contig01045	yth domain member 2
contig01046	zinc finger protein 183	multicellular organismal development;zinc ion transport;nucleus;DNA binding;zinc ion binding;protein binding
contig01047	multiple myeloma tumor-associated protein 2 homolog
contig01048	ecto-adp-ribosyltransferase 5 precursor
contig01049	general transcription factor 12kda	identical protein binding;transcription factor TFIIA complex;RNA polymerase II transcription factor activity;transcription initiation from RNA polymerase II promoter;translation initiation factor activity;transcription factor activity;regulation of transcription, DNA-dependent
contig01050	---NA---
contig01051	low-density lipoprotein receptor-related protein 4 precursor (multiple epidermal growth factor-like domains 7)
contig01052	---NA---
contig01053	adrenocortical alacrimia ( triple-a)	nuclear pore;learning;regulation of nucleocytoplasmic transport;fertilization
contig01054	ribose 5-phosphate isomerase a (ribose 5-phosphate epimerase)	pentose-phosphate shunt, non-oxidative branch;isomerase activity
contig01055	---NA---
contig01056	mgc82375 protein	metabolic process;methyltransferase activity
contig01057	bccip homolog	cell cycle;DNA repair;nucleus
contig01058	mgc107918 protein
contig01059	---NA---
contig01060	cardiolipin synthase 1	CDP-diacylglycerol-glycerol-3-phosphate 3-phosphatidyltransferase activity;phospholipid biosynthetic process;integral to membrane;mitochondrion
contig01061	---NA---
contig01062	zona pellucida glycoprotein 4
contig01063	transmembrane protein 48	membrane attack complex;intracellular protein transmembrane transport;nucleus
contig01064	---NA---
contig01065	---NA---
contig01066	tuberous sclerosis 2	regulation of endocytosis;regulation of focal adhesion assembly;negative regulation of phosphoinositide 3-kinase cascade;protein heterooligomerization;neuron projection;receptor binding;regulation of stress fiber assembly;insulin-like growth factor receptor signaling pathway;negative regulation of TOR signaling pathway;growth cone;cytoskeletal part;regulation of small GTPase mediated signal trans…
contig01067	unnamed protein product [Tetraodon nigroviridis]
contig01068	rae1 rna export 1 homolog ( pombe)	cytoplasm;nuclear pore;cytoskeleton;microtubule binding;mRNA export from nucleus;nuclear outer membrane;RNA binding
contig01069	rae1 rna export 1 homolog ( pombe)	cytoplasm;nuclear pore;cytoskeleton;mRNA export from nucleus;nuclear outer membrane;RNA binding
contig01070	mannosyl (alpha- -)-glycoprotein beta- -n-acetylglucosaminyltransferase	alpha-1,6-mannosylglycoprotein 2-beta-N-acetylglucosaminyltransferase activity;sugar binding;Golgi stack;oligosaccharide biosynthetic process;integral to membrane;protein amino acid N-linked glycosylation via asparagine
contig01071	f-box protein 5	mitotic cell cycle;intracellular organelle;binding;cell cycle process;biological regulation
contig01072	---NA---
contig01073	rwd domain containing 1	protein binding
contig01074	---NA---
contig01075	rna binding protein serine-rich domain	cytoplasm;RNA splicing;DNA binding;RNA binding;protein binding;nuclear-transcribed mRNA catabolic process, nonsense-mediated decay;transcription;nuclear speck;mRNA processing;nucleotide binding
contig01076	---NA---
contig01077	unnamed protein product [Tetraodon nigroviridis]
contig01078	low-density lipoprotein
contig01079	coiled-coil domain containing 6	intracellular part;protein binding;protein tyrosine kinase activity;structural constituent of cytoskeleton
contig01080	large subunit gtpase 1 homolog ( cerevisiae)	protein transport;endoplasmic reticulum;hydrolase activity;nucleus;GTP binding
contig01081	---NA---
contig01082	gap junction beta 6	membrane attack complex;cell communication;connexon complex
contig01083	---NA---
contig01084	fast kinase domains 1	apoptosis;ATP binding;protein kinase activity
contig01085	retinoblastoma binding protein 4	cell cycle;regulation of transcription, DNA-dependent;DNA replication;negative regulation of cell proliferation;NuRD complex;protein binding;DNA-dependent ATPase activity;chromatin remodeling
contig01086	---NA---
contig01087	growth differentiation factor 9
contig01088	proteasome ( macropain) alpha 6	proteasome core complex;RNA binding;protein binding;threonine-type endopeptidase activity;ubiquitin-dependent protein catabolic process;endopeptidase inhibitor activity;nucleus
contig01089	---NA---
contig01090	short-chain dehydrogenase reductase	extracellular region;metabolic process;oxidoreductase activity;binding;cysteine-type endopeptidase activity
contig01091	pif1 rrm3 dna helicase-like protein	telomeric DNA binding;ATP binding;single-stranded DNA-dependent ATP-dependent DNA helicase activity;ATP-dependent 5'-3' DNA helicase activity;magnesium ion binding;nuclear chromosome, telomeric region;regulation of telomere maintenance;negative regulation of telomerase activity
contig01092	pif1 5 -to-3 dna helicase homolog	nucleoside-triphosphatase activity;ATP binding;helicase activity;nucleus;DNA binding
contig01093	methylmalonic aciduria (cobalamin deficiency) cbld with homocystinuria	mitochondrion
contig01094	---NA---
contig01095	---NA---
contig01096	coiled-coil domain containing 6	cytoskeleton;cytoplasm;protein binding;structural constituent of cytoskeleton
contig01097	---NA---
contig01098	cell division cycle associated 7
contig01099	---NA---
contig01100	---NA---
contig01101	ribosomal protein s3	structural constituent of ribosome;RNA binding;protein binding;cytosolic small ribosomal subunit;translation
contig01102	mediator complex subunit 7	regulation of transcription from RNA polymerase II promoter;transcription initiation from RNA polymerase II promoter;transcription factor complex;transcription antitermination;transcription coactivator activity;positive regulation of transcription
contig01103	---NA---
contig01104	mitochondrial ribosomal protein s6	structural constituent of ribosome;small ribosomal subunit;translation;mitochondrion
contig01105	ubiquitin specific peptidase 50
contig01106	histone deacetylase superfamily
contig01107	bud13 homolog
contig01108	---NA---
contig01109	acetyl-coenzyme a acetyltransferase 1	mitochondrial inner membrane;acetyl-CoA C-acetyltransferase activity;protein binding;metabolic process
contig01110	---NA---
contig01111	u-box domain containing 5	binding
contig01112	fa83d_danre ame: full=protein fam83d
contig01113	methionyl-trna synthetase	cytoplasm;protein binding;methionyl-tRNA aminoacylation;ATP binding;methionine-tRNA ligase activity;tRNA binding
contig01114	---NA---
contig01115	riken cdna 2310037i24 gene
contig01116	phosphoribosyl pyrophosphate synthetase-associated protein 1	extracellular space;nucleotide biosynthetic process;protein complex;enzyme inhibitor activity;ribose phosphate diphosphokinase activity;protein binding;magnesium ion binding;nucleoside metabolic process
contig01117	dehydrogenase reductase (sdr family) member 7b	binding;oxidoreductase activity;peroxisomal membrane;membrane attack complex;metabolic process;peroxisome organization
contig01118	apoptosis inhibitor 5	cytoplasm;anti-apoptosis;nucleus;fibroblast growth factor binding
contig01119	---NA---
contig01120	cytochrome c oxidase subunit mitochondrial precursor	electron transport;embryonic organ development;spinal cord motor neuron differentiation;cytochrome-c oxidase activity
contig01121	selenoprotein t	selenocysteine incorporation;selenium binding;cell redox homeostasis;signal recognition particle, endoplasmic reticulum targeting;negative regulation of signal transduction
contig01122	cytochrome c	electron carrier activity;iron ion binding;mitochondrial matrix;heme binding;electron transport;transport;mitochondrial respiratory chain
contig01123	mitochondrial ribosomal protein s14	mitochondrial small ribosomal subunit;extracellular space;structural constituent of ribosome;translation
contig01124	---NA---
contig01125	pre-mrna processing factor 8	U5 snRNP;response to stimulus;;protein binding;nuclear speck;visual perception;nuclear mRNA splicing, via spliceosome
contig01126	h2a histone member v	nucleosome;DNA binding;nucleosome assembly;multicellular organismal development;Barr body
contig01127	---NA---
contig01128	---NA---
contig01129	---NA---
contig01130	voltage-dependent anion channel 2	anion transport;mitochondrial inner membrane;voltage-gated anion channel activity;membrane attack complex;mitochondrial outer membrane
contig01131	---NA---
contig01132	rae1 rna export 1 homolog ( pombe)	cytoplasm;nuclear pore;cytoskeleton;mRNA export from nucleus;nuclear outer membrane;RNA binding
contig01133	---NA---
contig01134	homeodomain interacting protein kinase 1	smoothened signaling pathway;positive regulation of DNA binding;protein serine/threonine kinase activity;nuclear speck;DNA damage response, signal transduction by p53 class mediator resulting in induction of apoptosis;DNA binding;negative regulation of transcription from RNA polymerase II promoter;ATP binding;transcription corepressor activity;PML body;positive regulation of cell proliferation;cy…
contig01135	pseudouridine synthase homolog 1	RNA binding;tRNA pseudouridine synthesis;
contig01136	ribosomal protein s14	translation;RNA binding;structural constituent of ribosome;cytosolic small ribosomal subunit;maturation of SSU-rRNA;protein binding;ribosomal small subunit assembly;negative regulation of transcription, DNA-dependent
contig01137	transmembrane protein 199	integral to membrane
contig01138	heat shock protein 67b2	sulfate transport
contig01139	abhydrolase domain containing 10	mitochondrion;serine-type endopeptidase activity
contig01140	vacuolar atp synthase 16 kda proteolipid subunit	hydrogen ion transporting ATP synthase activity, rotational mechanism;ATP synthesis coupled proton transport;metal ion binding;vacuolar membrane;ATP binding;membrane attack complex;protein binding;proton-transporting ATPase activity, rotational mechanism;proton-transporting two-sector ATPase complex
contig01141	---NA---
contig01142	transmembrane and coiled-coil domain-containing protein 1	integral to membrane;endoplasmic reticulum membrane;Golgi apparatus
contig01143	dj-1	cytoplasm;adult locomotory behavior;dopamine uptake;protein binding;response to hydrogen peroxide;nucleus
contig01144	denn madd domain containing 2d
contig01145	thump domain containing 1
contig01146	cop9 constitutive photomorphogenic homolog subunit 4	cytoplasm;protein binding;signalosome
contig01147	solute carrier family 25 (mitochondrial carrier adenine nucleotide translocator) member 6	apoptosis;protein binding;membrane attack complex;mitochondrial transport;ATP:ADP antiporter activity;mitochondrial inner membrane presequence translocase complex
contig01148	elac homolog 2	metal ion binding;protein binding;nuclease activity
contig01149	cell division cycle 2-like 1	apoptosis;regulation of mitosis;ATP binding;blastocyst development;cyclin-dependent protein kinase activity;nucleus;protein amino acid phosphorylation
contig01150	poly a binding cytoplasmic 1 b	RNA splicing;spliceosomal complex;poly(A) RNA binding;mRNA processing;nucleotide binding
contig01151	zgc:55344 protein
contig01152	---NA---
contig01153	retinoblastoma binding protein like	transcription antitermination;regulation of transcription, DNA-dependent
contig01154	---NA---
contig01155	cofilin 2	nucleus;protein binding
contig01156	member ras oncogene family	Golgi apparatus;ATP binding;transcription factor binding;membrane;small GTPase mediated signal transduction;regulation of transcription, DNA-dependent;protein transport
contig01157	---NA---
contig01158	mitochondrial ribosomal protein s22	mitochondrial small ribosomal subunit;structural constituent of ribosome;protein binding
contig01159	---NA---
contig01160	maternal embryonic leucine zipper kinase	protein kinase activity;erythrocyte development;regulation of heart contraction;nucleotide binding
contig01161	endonuclease iv	binding;nuclease activity
contig01162	---NA---
contig01163	g1 to s phase transition 1	translation;translation release factor activity;regulation of transcription, DNA-dependent;DNA binding;activation of caspase activity;protein ubiquitination;protein binding;GTPase activity;nucleus;GTP binding
contig01164	---NA---
contig01165	g1 to s phase transition 1	translation;translation release factor activity;regulation of transcription, DNA-dependent;DNA binding;activation of caspase activity;protein ubiquitination;protein binding;GTPase activity;nucleus;GTP binding
contig01166	---NA---
contig01167	---NA---
contig01168	ribosomal rna processing 1 homolog b	protein binding;nucleus;cytosol
contig01169	---NA---
contig01170	a chain crystal structure of cyclin-dependent kinase 2 with inhibitor	cyclin-dependent protein kinase holoenzyme complex;potassium ion transport;transcription factor complex;chromosome, telomeric region;cell division;X chromosome;ATP binding;protein binding;mitosis;condensed chromosome;cyclin-dependent protein kinase activity;Y chromosome;protein amino acid phosphorylation;positive regulation of transcription
contig01171	---NA---
contig01172	nucleoporin 54kda	cytoplasm;nuclear pore;intracellular protein transmembrane transport;nucleoplasm;protein binding;nucleocytoplasmic transport;mRNA transport;protein targeting
contig01173	---NA---
contig01174	gametogenetin binding protein 2	cytoplasm;nucleus;protein binding
contig01175	small nuclear rna activating polypeptide 50kda	transcription from RNA polymerase III promoter;DNA binding;snRNA transcription;nucleus;transcription from RNA polymerase II promoter;regulation of transcription, DNA-dependent
contig01176	eukaryotic translation initiation factor 2a	eukaryotic translation initiation factor 2 complex;translation initiation factor activity;regulation of translation;ribosome assembly;ribosome binding;tRNA binding
contig01177	lsm11 protein	RNA metabolic process;intracellular part
contig01178	---NA---
contig01179	nadh dehydrogenase ubiquinone flavoprotein 1 precursor	NAD or NADH binding;transport;NADH dehydrogenase (ubiquinone) activity;mitochondrial respiratory chain complex I;ubiquinone biosynthetic process;extracellular space;4 iron, 4 sulfur cluster binding;mitochondrial electron transport, NADH to ubiquinone;iron ion binding;FMN binding;electron transport
contig01180	---NA---
contig01181	---NA---
contig01182	---NA---
contig01183	dci protein	mitochondrial inner membrane;mitochondrial matrix;dodecenoyl-CoA delta-isomerase activity;fatty acid beta-oxidation
contig01184	mgc84124 protein
contig01185	dipeptidyl peptidase 9	copper ion binding;dipeptidyl-peptidase IV activity;membrane;electron carrier activity
contig01186	mitochondrial ribosomal protein s22
contig01187	nuclear protein hcc-1
contig01188	adhesion regulating molecule 1	integral to plasma membrane;proteasome assembly;membrane fraction;RNA elongation from RNA polymerase II promoter;multicellular organismal development;proteasome complex;nucleus;cytosol;proteasome activator activity
contig01189	---NA---
contig01190	---NA---
contig01191	---NA---
contig01192	bacteriodes thetaiotaomicron symbiotic chitinase
contig01193	---NA---
contig01194	sialic acid acetylesterase	extracellular space;hydrolase activity
contig01195	---NA---
contig01196	pseudoautosomal gtp-binding
contig01197	rcd1 required for cell differentiation1 homolog	cytokine-mediated signaling pathway;sex differentiation;binding
contig01198	transcription elongation factor a 2
contig01199	sjchgc07530 protein
contig01200	general transcription factor polypeptide 74kda	transcription initiation from RNA polymerase II promoter;regulation of transcription, DNA-dependent;general RNA polymerase II transcription factor activity;DNA binding;transcription factor TFIIF complex;transcription coactivator activity;catalytic activity;positive regulation of transcription
contig01201	proteasome ( macropain) 26s non- 4	cytosol;protein complex;fluid transport;protein binding
contig01202	proteasome ( macropain) 26s non- 4	cytosol;proteasome complex;fluid transport;protein binding
contig01203	proteasome subunit beta type-1-a	proteasome core complex;protein binding;threonine-type endopeptidase activity;ubiquitin-dependent protein catabolic process;nucleus
contig01204	---NA---
contig01205	---NA---
contig01206	---NA---
contig01207	---NA---
contig01208	---NA---
contig01209	---NA---
contig01210	---NA---
contig01211	transcription factor ram2	cytoplasm;positive regulation of cell proliferation;protein binding;nucleus;regulation of transcription, DNA-dependent
contig01212	camp-regulated phosphoprotein 19	positive regulation of Ras protein signal transduction;positive regulation of glucose import;potassium channel regulator activity;receptor binding;positive regulation of gluconeogenesis;dopamine receptor signaling pathway;cytoplasm
contig01213	pdz and lim domain 1	cytoplasm;transcription coactivator activity;cytoskeleton;response to oxidative stress;regulation of transcription;zinc ion transport;transcription factor complex;zinc ion binding
contig01214	par-6 partitioning defective 6 homolog gamma	protein binding
contig01215	tumor protein p53 inducible protein 3	binding;catalytic activity
contig01216	kti12 chromatin associated	ATP binding
contig01217	dead (asp-glu-ala-asp) box polypeptide 18	nucleic acid binding;ATP binding;ATP-dependent helicase activity
contig01218	---NA---
contig01219	u3 small nucleolar homolog	rRNA processing;cytoplasm;nucleus
contig01220	heavy subunit	cellular iron ion homeostasis;ferric iron binding;ferroxidase activity;iron ion transport
contig01221	natriuretic peptide receptor type-c	negative regulation of adenylate cyclase activity;pancreatic juice secretion;peptide hormone binding;integral to membrane;peptide receptor activity, G-protein coupled;regulation of blood pressure;extracellular space;membrane fraction;inhibition of adenylate cyclase activity by G-protein signaling pathway;natriuretic peptide receptor activity;protein homodimerization activity;activation of phospho…
contig01222	pci domain containing 2	protein binding
contig01223	---NA---
contig01224	thioesterase superfamily member 2	hydrolase activity;mitochondrion
contig01225	fk506 binding protein 6	spermatogenesis;protein folding;membrane fraction;FK506 binding;peptidyl-proline modification;cytosol;peptidyl-prolyl cis-trans isomerase activity
contig01226	cyclin-dependent kinase 7	androgen receptor binding;DNA repair;meiosis;transcription initiation from RNA polymerase II promoter;positive regulation of transcription from RNA polymerase II promoter;RNA polymerase II carboxy-terminal domain kinase activity;protein C-terminus binding;cell division;ATP binding;cyclin-dependent protein kinase activity;transcription coactivator activity;regulation of cyclin-dependent protein ki…
contig01227	---NA---
contig01228	metastasis associated 1 member 3	cytoplasm;sequence-specific DNA binding;transcription factor activity;nucleus;zinc ion binding;regulation of transcription, DNA-dependent
contig01229	chromosome 7 open reading frame 30
contig01230	---NA---
contig01231	dynactin 2	cytoplasm;dynein complex;dynactin complex;membrane attack complex;motor activity;establishment of nucleus localization;microtubule
contig01232	---NA---
contig01233	mitochondrial carrier homolog 2	mitochondrial inner membrane;integral to membrane;binding;transport
contig01234	protein c6orf203
contig01235	inosine triphosphate pyrophosphatase	nucleoside-triphosphate diphosphatase activity;nucleotide metabolic process;cytoplasm;magnesium ion binding
contig01236	---NA---
contig01237	domain containing 3
contig01238	---NA---
contig01239	mitochondrial ribosomal protein l16	structural constituent of ribosome;translation;ribonucleoprotein complex
contig01240	histone acetyltransferase 1	cytoplasm;DNA packaging;protein binding;histone acetyltransferase activity;transaminase activity;internal protein amino acid acetylation;nucleus
contig01241	g patch domain and kow motifs	intracellular
contig01242	s100p binding protein
contig01243	---NA---
contig01244	phosphoglycerate kinase 1	soluble fraction;phosphoglycerate kinase activity;phosphorylation;ATP binding;glycolysis;response to hypoxia;cytosol
contig01245	---NA---
contig01246	atp h+ mitochondrial f1 delta subunit	proton-transporting ATP synthase complex, catalytic core F(1);mitochondrial proton-transporting ATP synthase complex;hydrogen ion transporting ATP synthase activity, rotational mechanism;ATP synthesis coupled proton transport;metal ion binding;proton-transporting ATPase activity, rotational mechanism
contig01247	probable palmitoyltransferase zdhhc23
contig01248	---NA---
contig01249	xoct-91 protein	mesoderm development;morphogenesis of embryonic epithelium;embryonic pattern specification;dorsal/ventral pattern formation;brain development;sequence-specific DNA binding;transcription factor activity;transcription antitermination;endoderm formation;ectoderm development;positive regulation of transcription, DNA-dependent;nucleus
contig01250	barrier-to-autointegration factor	cytoplasm;regulation of viral reproduction;DNA binding;chromosome;nucleus;DNA integration;response to virus
contig01251	splicing factor subunit 1	chromatin binding;;spliceosomal complex;protein binding;nuclear speck;anterior/posterior pattern formation;nuclear mRNA splicing, via spliceosome
contig01252	phospholipase a1 member a	phosphatidylserine metabolic process;signal recognition particle, endoplasmic reticulum targeting;extracellular region;negative regulation of signal transduction;phospholipase A1 activity
contig01253	serine threonine kinase receptor associated protein	negative regulation of transforming growth factor beta receptor signaling pathway;receptor activity;RNA splicing;negative regulation of transcription from RNA polymerase II promoter;receptor binding;spliceosomal complex;kinase activity;mRNA processing;cytoplasm
contig01254	histone deacetylase 1	histone deacetylation;nucleus;histone deacetylase activity
contig01255	g-rich rna sequence binding factor 1	binding;multicellular organismal development
contig01256	metaxin 1a
contig01257	---NA---
contig01258	---NA---
contig01259	---NA---
contig01260	hydroxyacyl-coenzyme a dehydrogenase 3-ketoacyl-coenzyme a thiolase enoyl-coenzyme a hydratase (trifunctional protein) alpha subunit	NAD or NADH binding;acetyl-CoA C-acetyltransferase activity;long-chain-enoyl-CoA hydratase activity;acyl-CoA binding;acetyl-CoA C-acyltransferase activity;mitochondrial inner membrane;fatty acid beta-oxidation multienzyme complex;response to bacterium;3-hydroxyacyl-CoA dehydrogenase activity;fatty acid beta-oxidation;response to drug;long-chain-3-hydroxyacyl-CoA dehydrogenase activity;enoyl-CoA h…
contig01261	---NA---
contig01262	phosphatidylinositol 4-kinase type ii	cytoplasm;integral to plasma membrane;obs-phosphatidylinositol 4-kinase activity;protein binding;membrane attack complex;membrane raft;magnesium ion binding;phosphatidylinositol biosynthetic process
contig01263	zinc finger protein 451	binding
contig01264	na+ k+ alpha 1 polypeptide	otolith development;sodium ion transport;sodium:potassium-exchanging ATPase activity;sperm motility;potassium ion binding;brain development;potassium ion transport;monovalent inorganic cation transmembrane transporter activity;potassium channel inhibitor activity;ATP binding;embryonic heart tube development;membrane attack complex;magnesium ion binding;metabolic process;determination of left/righ…
contig01265	ran guanine nucleotide release factor
contig01266	subfamily member 12	protein folding;integral to membrane;unfolded protein binding;heat shock protein binding
contig01267	gamma-interferon-inducible lysosomal thiol reductase precursor
contig01268	---NA---
contig01269	---NA---
contig01270	tbc1 domain member 9 (with gram domain)	intracellular;Rab GTPase activator activity;calcium ion binding;regulation of Rab GTPase activity
contig01271	---NA---
contig01272	loc90379 protein	ubiquitin cycle
contig01273	cytochrome b	oxidoreductase activity;iron ion binding;electron transport;transport;integral to membrane;mitochondrial respiratory chain
contig01274	dna directed rna polymerase ii polypeptide b	DNA-directed RNA polymerase activity;DNA-directed RNA polymerase II, core complex;DNA binding;protein binding;magnesium ion binding;zinc ion binding;transcription from RNA polymerase II promoter
contig01275	ccr4-not transcription subunit 2	transcription regulator activity;nucleus;regulation of transcription, DNA-dependent
contig01276	---NA---
contig01277	---NA---
contig01278	syf2 rna splicing factor ( cerevisiae)	mRNA processing;spliceosomal complex;RNA splicing;protein binding
contig01279	centromere kinetochore protein zw10	meiosis;mitotic sister chromatid segregation;spindle pole;cell division;protein complex assembly;kinetochore;protein binding;ER to Golgi vesicle-mediated transport;kinetochore microtubule;regulation of exit from mitosis;mitotic cell cycle checkpoint;endoplasmic reticulum membrane;centromeric DNA binding;protein transport;nucleus
contig01280	myc-associated zinc finger partial
contig01281	---NA---
contig01282	---NA---
contig01283	polypeptide 49kda	protein binding;transcription;DNA primase activity;zinc ion binding;alpha DNA polymerase:primase complex;DNA replication, synthesis of RNA primer
contig01284	---NA---
contig01285	---NA---
contig01286	processing of precursor ribonuclease p mrp subunit ( cerevisiae)	ribonuclease MRP complex;identical protein binding;RNA binding;nucleolar ribonuclease P complex;rRNA processing;ribonuclease P activity;tRNA processing;mRNA cleavage
contig01287	polymerase i polypeptide e	nucleolus;rRNA transcription;protein binding
contig01288	activin a type i	patterning of blood vessels;activin binding;manganese ion binding;protein amino acid phosphorylation;positive regulation of transcription;regulation of ossification;negative regulation of calcium-dependent cell-cell adhesion;acute inflammatory response;transforming growth factor beta receptor signaling pathway;anterior/posterior pattern formation;embryonic caudal fin morphogenesis;determination o…
contig01289	piwi-like 1	cytoplasm;spermatogenesis;nucleoplasm;germ-line stem cell maintenance;anatomical structure morphogenesis;protein binding;multicellular organismal development;single-stranded RNA binding;membrane;gene silencing by RNA
contig01290	---NA---
contig01291	canopy 2 homolog	extracellular space;integral to plasma membrane;fibroblast growth factor receptor signaling pathway;midbrain-hindbrain boundary development;protein binding;signal recognition particle, endoplasmic reticulum targeting;negative regulation of signal transduction;endoplasmic reticulum
contig01292	wd repeat domain 74	nucleus
contig01293	---NA---
contig01294	---NA---
contig01295	---NA---
contig01296	c10orf78 protein
contig01297	fast kinase domains 3
contig01298	succinate- gdp- alpha subunit	succinate-CoA ligase (GDP-forming) activity;mitochondrial inner membrane;GTP binding;ATP citrate synthase activity;tricarboxylic acid cycle;succinate-CoA ligase (ADP-forming) activity
contig01299	---NA---
contig01300	nadh dehydrogenase flavoprotein 24kda	NAD or NADH binding;transport;2 iron, 2 sulfur cluster binding;NADH dehydrogenase (ubiquinone) activity;mitochondrial respiratory chain complex I;nervous system development;mitochondrial electron transport, NADH to ubiquinone;iron ion binding;electron transport
contig01301	utp11- u3 small nucleolar ribonucleoprotein	small-subunit processome;induction of apoptosis;rRNA processing;extracellular space;nerve growth factor receptor signaling pathway;nervous system development;protein binding;cytoplasm
contig01302	14-3-3 zeta	Ras protein signal transduction;compound eye photoreceptor cell differentiation;oocyte microtubule cytoskeleton polarization;olfactory learning;cell proliferation;cytoplasm;germline ring canal;monooxygenase activity;protein domain specific binding;chromosome segregation;;mitotic cell cycle, embryonic;tryptophan hydroxylase activator activity;nucleus;activation of tryptophan 5-monooxygenase activi…
contig01303	---NA---
contig01304	ring finger protein 40	ligase activity;chromatin modification;protein binding;zinc ion transport;ubiquitin-dependent protein catabolic process;ubiquitin cycle;chromosome;nucleus;zinc ion binding
contig01305	impact homolog	regulation of translational initiation;negative regulation of protein amino acid phosphorylation
contig01306	---NA---
contig01307	nadh dehydrogenase 1 alpha 39kda	protein binding;mitochondrial matrix;electron transport;transport;ubiquinone biosynthetic process;mitochondrial respiratory chain complex I;response to hypoxia;coenzyme binding;NADH dehydrogenase activity
contig01308	novel protein
contig01309	mucolipin 2	integral to membrane;cation channel activity;ion transport
contig01310	hect domain containing 3	regulation of mitotic metaphase/anaphase transition;protein binding;cell adhesion;ubiquitin cycle;ubiquitin-protein ligase activity;anaphase-promoting complex
contig01311	---NA---
contig01312	---NA---
contig01313	---NA---
contig01314	psmd1 protein	protein binding;cytosol;protein complex
contig01315	---NA---
contig01316	nadh dehydrogenase 1 beta 18kda	mitochondrial electron transport, NADH to ubiquinone;NADH dehydrogenase (ubiquinone) activity;electron transport;transport;mitochondrial respiratory chain complex I
contig01317	---NA---
contig01318	methyltransferase like 14	nucleobase, nucleoside, nucleotide and nucleic acid metabolic process;nucleus;methyltransferase activity
contig01319	subfamily member 21
contig01320	---NA---
contig01321	protein arginine methyltransferase 3	cytoplasm;protein amino acid methylation;nucleic acid binding;protein methyltransferase activity;protein-arginine N-methyltransferase activity;ribonucleoprotein complex;zinc ion binding
contig01322	solute carrier family 29 (nucleoside transporters) member 1	membrane;nucleoside transmembrane transporter activity
contig01323	u3 small nucleolar ribonucleoprotein protein imp3	nucleolus;protein binding;rRNA processing;ribonucleoprotein complex;rRNA binding
contig01324	kda mitochondrial proteolipid
contig01325	---NA---
contig01326	---NA---
contig01327	senp3b protein
contig01328	ocia domain containing 1
contig01329	---NA---
contig01330	---NA---
contig01331	---NA---
contig01332	---NA---
contig01333	---NA---
contig01334	---NA---
contig01335	predicted protein [Nematostella vectensis]
contig01336	---NA---
contig01337	---NA---
contig01338	---NA---
contig01339	---NA---
contig01340	mapkbp1 protein
contig01341	---NA---
contig01342	zinc finger protein 615	binding
contig01343	---NA---
contig01344	---NA---
contig01345	---NA---
contig01346	---NA---
contig01347	---NA---
contig01348	synovial x breakpoint 2 interacting protein	protein complex;cell adhesion;cell junction;nucleus;protein binding
contig01349	iq motif containing gtpase activating protein 2	regulation of small GTPase mediated signal transduction;sequence-specific DNA binding;protein dimerization activity;transcription factor activity;nucleus;Ras GTPase activator activity;regulation of transcription, DNA-dependent
contig01350	---NA---
contig01351	5 - cytosolic ia
contig01352	---NA---
contig01353	peroxisomal membrane protein 4	membrane fraction;integral to membrane;peroxisomal membrane
contig01354	m-phase phosphoprotein 10 (u3 small nucleolar ribonucleoprotein)	RNA splicing;small nucleolar ribonucleoprotein complex;;protein binding;rRNA processing
contig01355	PREDICTED: hypothetical protein [Danio rerio]
contig01356	---NA---
contig01357	---NA---
contig01358	zinc finger protein 143	specific RNA polymerase II transcription factor activity;metal ion binding;RNA polymerase III transcription factor activity;regulation of transcription from RNA polymerase II promoter;nucleic acid binding;intracellular;regulation of transcription from RNA polymerase III promoter
contig01359
contig01360	zinc finger protein 143	specific RNA polymerase II transcription factor activity;RNA polymerase III transcription factor activity;regulation of transcription from RNA polymerase II promoter;DNA binding;nucleus;zinc ion binding;regulation of transcription from RNA polymerase III promoter
contig01361	mitochondrial atp synthase gamma chain	proton-transporting ATP synthase complex, catalytic core F(1);hydrogen ion transporting ATP synthase activity, rotational mechanism;mitochondrial inner membrane;ATP synthesis coupled proton transport;metal ion binding;proton-transporting ATPase activity, rotational mechanism
contig01362	hypothetical trna rrna methyltransferase slr1673
contig01363	---NA---
contig01364	---NA---
contig01365	daz interacting protein zinc finger	cytoplasm;metal ion binding;polyubiquitin binding;RNA binding;protein polyubiquitination;ubiquitin-protein ligase activity
contig01366	formin binding protein 3	RNA splicing;protein binding;nuclear speck;mRNA processing
contig01367	grp1 (general receptor for phosphoinositides 1)-associated scaffold protein	cytoplasm;receptor activity;nuclear envelope lumen;postsynaptic membrane;;cell junction;intracellular protein transport;ADP-ribosylation factor binding;PDZ domain binding
contig01368	aldehyde dehydrogenase 3 member b1	metabolic process;oxidoreductase activity
contig01369	aldehyde dehydrogenase 3 member b1	metabolic process;oxidoreductase activity
contig01370	electron-transfer- beta polypeptide	mitochondrial electron transfer flavoprotein complex;electron carrier activity;electron transport;protein targeting
contig01371	---NA---
contig01372	---NA---
contig01373	---NA---
contig01374	ran binding protein 3	Ran GTPase binding;protein transport;intracellular transport;cytoplasm;nucleus
contig01375	origin recognition subunit 4-like	DNA replication initiation;DNA replication origin binding;protein binding;ATP binding;nucleoside-triphosphatase activity;nucleus
contig01376	---NA---
contig01377	cdgsh iron sulfur domain 3
contig01378	---NA---
contig01379	ubiquitin-conjugating enzyme e2l 3	ubiquitin-dependent protein catabolic process;ubiquitin cycle;ubiquitin-protein ligase activity;enzyme binding;regulation of protein metabolic process;ubiquitin ligase complex
contig01380	---NA---
contig01381	membrane-associated ring finger 3	early endosome membrane;cytoplasmic vesicle membrane;lysosomal membrane;zinc ion binding;integral to membrane;ligase activity;protein binding;ubiquitin cycle;endocytosis;endoplasmic reticulum membrane
contig01382	coiled-coil-helix-coiled-coil-helix domain containing 4	intracellular protein transmembrane transport;mitochondrial intermembrane space
contig01383	rac gtpase activating protein 1	cytokinesis, initiation of separation;cytokinesis, actomyosin contractile ring assembly;sulfate transport;protein C-terminus binding;gamma-tubulin binding;spermatogenesis;alpha-tubulin binding;embryonic development;neuroblast proliferation;beta-tubulin binding;GTPase activator activity;nucleus
contig01384	---NA---
contig01385	---NA---
contig01386	endopeptidase type m3	mitochondrial intermembrane space;metalloendopeptidase activity;mitochondrial inner membrane peptidase activity;proteolysis;cytosol;zinc ion binding
contig01387	unnamed protein product [Tetraodon nigroviridis]
contig01388	---NA---
contig01389	cell death regulator aven
contig01390	---NA---
contig01391	far upstream element binding protein 1
contig01392	PREDICTED: wu:fq17c05 [Danio rerio]
contig01393	mannosyl (alpha- -)-glycoprotein beta- -n-acetylglucosaminyltransferase	Golgi membrane;alpha-1,3-mannosylglycoprotein 2-beta-N-acetylglucosaminyltransferase activity;protein amino acid N-linked glycosylation;integral to membrane
contig01394	ubiquinol-cytochrome c reductase core protein ii	aerobic respiration;metalloendopeptidase activity;protein binding;oxidative phosphorylation;transport;proteolysis;zinc ion binding;mitochondrial respiratory chain
contig01395	taf11 rna polymerase tata box binding protein -associated 28kda	general RNA polymerase II transcription factor activity;DNA binding;protein binding;transcription factor TFIID complex;regulation of transcription, DNA-dependent
contig01396	mitochondrial ribosomal protein l2
contig01397	---NA---
contig01398	---NA---
contig01399	---NA---
contig01400	solute carrier family 25 (mitochondrial aralar) member 12	malate-aspartate shuttle;calcium ion binding;mitochondrial inner membrane;aspartate transport;cellular respiration;L-glutamate transport;ATP biosynthetic process;membrane attack complex;L-aspartate transmembrane transporter activity;L-glutamate transmembrane transporter activity;response to calcium ion
contig01401	glycogenin 1	transferase activity, transferring hexosyl groups;carbohydrate biosynthetic process
contig01402	---NA---
contig01403	fc fragment of binding protein
contig01404	sodium potassium-transporting atpase subunit beta-233	sodium ion transport;sodium:potassium-exchanging ATPase complex;sodium:potassium-exchanging ATPase activity;potassium ion binding;potassium ion transport;sodium channel inhibitor activity;potassium channel inhibitor activity;membrane attack complex;sodium channel activity;basolateral plasma membrane;sodium ion binding;potassium channel activity
contig01405	---NA---
contig01406	---NA---
contig01407	proteasome ( macropain) alpha 3	proteasome core complex;protein binding;threonine-type endopeptidase activity;ubiquitin-dependent protein catabolic process;endopeptidase inhibitor activity;nucleus
contig01408	chromosome 1 open reading frame 25	tRNA (guanine-N2-)-methyltransferase activity;intracellular;RNA binding;zinc ion binding;tRNA processing;behavior
contig01409	anaphase promoting complex subunit 13	mitosis;ubiquitin cycle;nucleus;cell division
contig01410	glutaredoxin 5	hemopoiesis;extracellular space;iron-sulfur cluster assembly;electron carrier activity;cell redox homeostasis;protein disulfide oxidoreductase activity;mitochondrion
contig01411	sap30 binding protein	induction of apoptosis;protein binding;nucleus;regulation of transcription, DNA-dependent
contig01412	cop9 signalosome complex subunit 5	cytoplasm;transcription coactivator activity;metal ion binding;transcription factor complex;regulation of cell cycle;signalosome;metallopeptidase activity;regulation of transcription, DNA-dependent
contig01413	rna binding motif protein 18	nucleotide binding;RNA binding
contig01414	2310008h04rik protein
contig01415	tho complex 6 homolog
contig01416	proprotein convertase subtilisin kexin type 5	peptidase activity;cellular protein metabolic process;cell part
contig01417	smyd family member 5	nucleus;zinc ion binding
contig01418	exosome component 7	RNA catabolic process;3'-5'-exoribonuclease activity;RNA binding;protein binding;rRNA processing;exosome (RNase complex);nucleus
contig01419	---NA---
contig01420	ligase atp-dependent	DNA repair;zinc ion binding;DNA ligase (ATP) activity;reciprocal meiotic recombination;DNA replication;spermatogenesis;DNA binding;ATP binding;V(D)J recombination;nucleus
contig01421	---NA---
contig01422	---NA---
contig01423	---NA---
contig01424	novel protein vertebrate transducin-like enhancer of split 1 (e drosophila)	nucleus
contig01425	origin recognition subunit 2-like	nuclear origin of replication recognition complex;negative regulation of transcription from RNA polymerase II promoter;DNA replication origin binding;inner kinetochore of condensed chromosome;chromatin;protein binding;DNA replication initiation
contig01426	rho guanine nucleotide exchange factor 5	protein binding
contig01427	---NA---
contig01428	prefoldin subunit 4	prefoldin complex;;unfolded protein binding;chaperone binding
contig01429	sec14 ( cerevisiae)-like 1	intracellular;transport;transporter activity
contig01430	adenylate cyclase-associated protein 1	mesodermal cell migration;activation of adenylate cyclase activity;actin monomer binding;histamine receptor activity;integral to membrane;cytoskeleton organization;somitogenesis
contig01431	bcl2-related ovarian killer	protein dimerization activity;induction of apoptosis
contig01432	unnamed protein product [Tetraodon nigroviridis]
contig01433	hematological and neurological expressed 1
contig01434	---NA---
contig01435	an1-type zinc finger protein 2b	metal ion binding;zinc ion transport
contig01436	methylthioadenosine phosphorylase	cytoplasm;nucleobase, nucleoside, nucleotide and nucleic acid metabolic process;S-methyl-5-thioadenosine phosphorylase activity;phosphorylase activity
contig01437	small glutamine-rich tetratricopeptide	binding
contig01438	gem (nuclear organelle) associated protein 4	protein binding;ribonucleoprotein complex;nuclear lumen;RNA processing
contig01439	ergic and golgi 2	endoplasmic reticulum membrane;Golgi apparatus;membrane attack complex;vesicle-mediated transport;ER-Golgi intermediate compartment membrane
contig01440	reticulocalbin ef-hand calcium binding domain	calcium ion binding;endoplasmic reticulum lumen
contig01441	---NA---
contig01442	transcription initiation factor tfiid subunit 10	RNA polymerase II transcription factor activity;protein binding;transcription factor TFIID complex;transcription initiation;regulation of transcription, DNA-dependent;perinuclear region of cytoplasm
contig01443	---NA---
contig01444	unnamed protein product [Tetraodon nigroviridis]
contig01445	---NA---
contig01446	chromosome 9 open reading frame 80
contig01447	separin (caspase-like protein espl1) (extra spindle poles-like 1 protein)	negative regulation of sister chromatid cohesion;cytokinesis;cysteine-type peptidase activity;mitotic sister chromatid segregation;apoptosis;meiotic spindle organization;establishment of mitotic spindle localization;centrosome;protein binding;positive regulation of mitotic metaphase/anaphase transition;homologous chromosome segregation
contig01448	---NA---
contig01449	nucleolar protein 120kda	nucleus;transferase activity
contig01450	---NA---
contig01451	structural maintenance of chromosomes 4	cytoplasm;DNA metabolic process;condensin complex;mitotic chromosome condensation;ATP binding;nucleus;protein heterodimerization activity;cell division
contig01452	parkinson disease (autosomal juvenile) parkin	central nervous system development;Golgi apparatus;protein binding;ubiquitin-protein ligase activity;protein ubiquitination during ubiquitin-dependent protein catabolic process;nucleus;zinc ion binding;perinuclear region of cytoplasm
contig01453	heterogeneous nuclear ribonucleoprotein m	antigen binding;nucleic acid binding;plasma membrane;nucleus
contig01454	set bifurcated 1	inner cell mass cell proliferation;protein binding;transcription;nucleus
contig01455	u7 snrna-associated sm-like protein lsm11	ribonucleoprotein complex;mRNA metabolic process;nucleus
contig01456	---NA---
contig01457	---NA---
contig01458	fructose-bisphosphate aldolase b	intracellular protein kinase cascade;response to stress;glycolysis;fructose-bisphosphate aldolase activity;MP kinase activity
contig01459	protein phosphatase catalytic gamma isoform	protein amino acid dephosphorylation;cell cycle;manganese ion binding;synapse;identical protein binding;cell division;mitochondrial outer membrane;protein serine/threonine phosphatase activity;glycogen metabolic process;iron ion binding;nucleus
contig01460	---NA---
contig01461	---NA---
contig01462	nadh dehydrogenase 1 beta subcomplex subunit 4	response to oxidative stress;mitochondrial inner membrane
contig01463	---NA---
contig01464	ribosomal rna processing 15 homolog	protein binding
contig01465	polymerase iii (dna directed) polypeptide kda	DNA-directed RNA polymerase activity;transcription regulator activity;zinc ion binding;zinc ion transport;transcription from RNA polymerase III promoter;regulation of transcription, DNA-dependent;DNA binding;transcription antitermination;DNA-directed RNA polymerase III complex
contig01466	serine carboxypeptidase 1	retinoic acid metabolic process;cytosol;proteolysis;serine-type carboxypeptidase activity
contig01467	potassium channel tetramerisation domain containing 10	voltage-gated potassium channel complex;voltage-gated potassium channel activity;protein binding;potassium ion transport;nucleus
contig01468	5-aminolevulinate synthase 1	5-aminolevulinate synthase activity;pyridoxal phosphate binding;heme biosynthetic process;mitochondrial matrix;transferase activity, transferring nitrogenous groups
contig01469	wd repeat domain 36
contig01470	---NA---
contig01471	phosphoribosylaminoimidazole phosphoribosylaminoimidazole succinocarboxamide synthetase	identical protein binding;phosphoribosylaminoimidazole carboxylase activity;'de novo' IMP biosynthetic process;purine base biosynthetic process;phosphoribosylaminoimidazolesuccinocarboxamide synthase activity;phosphoribosylaminoimidazole carboxylase complex;ATP binding
contig01472	eukaryotic translation initiation factor 4 2	eukaryotic translation initiation factor 4F complex;mesoderm development;protein binding;regulation of translational initiation;translation initiation factor activity;RNA metabolic process
contig01473	serine peptidase kunitz type 1	neutrophil chemotaxis;embryonic placenta development;epidermis development;morphogenesis of a branching structure;extracellular region
contig01474	---NA---
contig01475	---NA---
contig01476	---NA---
contig01477	---NA---
contig01478	bms1 ribosome assembly protein	nucleolus;ribosome assembly;nucleotide binding
contig01479	era-like 1	GTP binding;RNA binding
contig01480	pe_pgrs family protein
contig01481	eukaryotic translation initiation factor subunit 9 116kda	eukaryotic translation initiation factor 3 complex;translational initiation;RNA binding;protein binding;translation initiation factor activity;nucleotide binding
contig01482	---NA---
contig01483	oxa1l protein	integral to plasma membrane;transmembrane transporter activity;signal transduction;mitochondrion;protein insertion into membrane
contig01484	cellular repressor of e1a-stimulated genes 1	regulation of transcription from RNA polymerase II promoter;transcription factor complex;regulation of cell growth;metalloendopeptidase activity;proteolysis;transcription corepressor activity;multicellular organismal development;extracellular region;cell proliferation;RNA polymerase II transcription factor activity
contig01485	lysophosphatidic acid acyltransferase zeta
contig01486	tousled-like kinase 1	protein amino acid phosphorylation;chromatin modification;cell cycle;ATP binding;response to DNA damage stimulus;protein serine/threonine kinase activity
contig01487	muts homolog 6 ( coli)	oxidized purine DNA binding;negative regulation of DNA recombination;dinucleotide insertion or deletion binding;MutLalpha complex binding;purine-specific mismatch base pair DNA N-glycosylase activity;four-way junction DNA binding;ADP binding;DNA damage response, signal transduction resulting in induction of apoptosis;single guanine insertion binding;response to UV;determination of adult lifespan;…
contig01488	receptor accessory protein 5	protein binding;integral to membrane
contig01489	---NA---
contig01490	tubulin tyrosine ligase-like member 12	tubulin-tyrosine ligase activity;protein modification process
contig01491	---NA---
contig01492	---NA---
contig01493	---NA---
contig01494	g patch domain and kow motifs	nucleus
contig01495	cullin 3	ubiquitin protein ligase binding;cullin-RING ubiquitin ligase complex;ubiquitin-dependent protein catabolic process
contig01496	abl interactor 2	cell migration;cytosol;camera-type eye development;peptidyl-tyrosine phosphorylation;dendrite development;cytoskeleton;dendrite;cell-cell adherens junction;protein binding;learning or memory
contig01497	high density lipoprotein binding protein
contig01498	dna directed rna polymerase ii polypeptide b	DNA-directed RNA polymerase activity;DNA-directed RNA polymerase II, core complex;DNA binding;protein binding;magnesium ion binding;zinc ion binding;transcription from RNA polymerase II promoter
contig01499	---NA---
contig01500	topoisomerase i	nucleolus;DNA topoisomerase type I activity;nucleoplasm;response to drug;DNA topoisomerase (ATP-hydrolyzing) activity;chromatin binding;phosphorylation;protein binding;DNA unwinding involved in replication;chromosome;programmed cell death;DNA topological change
contig01501	---NA---
contig01502	arginyl-trna synthetase	cytoplasm;arginine-tRNA ligase activity;protein binding;arginyl-tRNA aminoacylation;ATP binding
contig01503	leucine zipper protein 5
contig01504	splicing factor subunit 3	;spliceosomal complex;protein binding;nuclear speck;zinc ion binding;nuclear mRNA 3'-splice site recognition
contig01505	---NA---
contig01506	---NA---
contig01507	60s ribosomal protein l3	ribosome;structural constituent of ribosome;translation
contig01508	---NA---
contig01509	atp-binding sub-family f member 3	membrane;ATPase activity;ATP binding
contig01510	chromobox homolog 8 (pc class drosophila)	PcG protein complex;histone ubiquitination;chromatin silencing;ubiquitin-protein ligase activity;chromatin;protein binding;ubiquitin ligase complex;chromatin binding
contig01511	unnamed protein product [Tetraodon nigroviridis]
contig01512	2810422o20rik isoform cra_a
contig01513	poly binding protein interacting protein 2b	cytoplasm;negative regulation of translational initiation;protein binding;translation repressor activity, nucleic acid binding
contig01514	---NA---
contig01515	---NA---
contig01516	signal recognition particle 9 kda protein	signal recognition particle, endoplasmic reticulum targeting;signal recognition particle receptor complex;negative regulation of translational elongation;7S RNA binding;protein binding;SRP-dependent cotranslational protein targeting to membrane;signal recognition particle binding
contig01517	protein phosphatase 2 (formerly 2a) catalytic beta isoform	protein amino acid dephosphorylation;manganese ion binding;protein C-terminus binding;cellular iron ion homeostasis;CTD phosphatase activity;iron ion transport;negative regulation of Ras protein signal transduction;protein domain specific binding;protein heterodimerization activity;protein phosphatase type 2A complex;myosin phosphatase activity;cytoplasm;iron ion binding;nucleus
contig01518	macrophage erythroblast attacher	nuclear matrix;apoptosis;cell cycle;cytoskeleton;erythrocyte maturation;cell division;membrane fraction;membrane attack complex;cell adhesion;actin binding;cytoplasm;integral to plasma membrane
contig01519	dead (asp-glu-ala-asp) box polypeptide 18	RNA binding;ATP binding;ATP-dependent RNA helicase activity
contig01520	---NA---
contig01521	---NA---
contig01522	---NA---
contig01523	---NA---
contig01524	---NA---
contig01525	---NA---
contig01526	novel protein (zgc:136474)
contig01527	galectin 3
contig01528	bromodomain containing 7	cytoplasm;regulation of transcription from RNA polymerase II promoter;Wnt receptor signaling pathway;histone binding;latrotoxin receptor activity;transcription factor binding;membrane;nucleus
contig01529	cd2 antigen (cytoplasmic tail) binding protein 2
contig01530	---NA---
contig01531	---NA---
contig01532	trm5 trna methyltransferase 5 homolog ( cerevisiae)	transferase activity
contig01533	ubiquitin-conjugating enzyme e2 d2	hermaphrodite genitalia development;nematode larval development;protein binding;protein ubiquitination;locomotion;embryonic development ending in birth or egg hatching;growth;regulation of protein metabolic process;small conjugating protein ligase activity;determination of adult lifespan
contig01534	---NA---
contig01535	elongation factor 1-delta	translation elongation factor activity;translational elongation
contig01536	---NA---
contig01537	unnamed protein product [Tetraodon nigroviridis]
contig01538	cleavage stimulation 3 pre- subunit 50kda	mRNA cleavage;RNA binding;nucleus;mRNA polyadenylation;protein binding
contig01539	trna selenocysteine associated protein 1	cytoplasm;selenocysteine incorporation;RNA binding;protein binding;nucleus;nucleotide binding
contig01540	---NA---
contig01541	trm1 trna methyltransferase 1 homolog ( cerevisiae)	nucleic acid binding;methyltransferase activity
contig01542	eukaryotic translation initiation factor 4e binding protein 2	translation repressor activity;eukaryotic translation initiation factor 4F complex;insulin receptor signaling pathway;negative regulation of translational initiation;cAMP-mediated signaling;eukaryotic initiation factor 4E binding
contig01543	glutamate-cysteine catalytic subunit	response to arsenic;;regulation of mitochondrial depolarization;response to xenobiotic stimulus;L-ascorbic acid metabolic process;ADP binding;cytosol;protein heterodimerization activity;anti-apoptosis;positive regulation of proteasomal ubiquitin-dependent protein catabolic process;cysteine metabolic process;glutamate binding;coenzyme binding;magnesium ion binding;glutamate-cysteine ligase complex…
contig01544	dosage compensation-related protein dpy30	nucleus;identical protein binding
contig01545	electron transfer flavoprotein subunit mitochondrial precursor	mitochondrial electron transfer flavoprotein complex;electron carrier activity;FAD binding
contig01546	---NA---
contig01547	peroxisomal biogenesis factor 19	protein targeting to peroxisome;peroxisomal membrane;protein binding;brush border membrane
contig01548	acylglycerol kinase	diacylglycerol kinase activity;lipid phosphorylation;mitochondrial membrane;activation of protein kinase C activity by G-protein coupled receptor protein signaling pathway;ATP binding;membrane attack complex;ceramide kinase activity;acylglycerol kinase activity
contig01549	novel protein
contig01550	pyrroline-5-carboxylate reductase-like	pyrroline-5-carboxylate reductase activity;binding;proline biosynthetic process;electron transport
contig01551	chromatin assembly factor subunit a	protein complex assembly;DNA replication-dependent nucleosome assembly;nucleobase, nucleoside, nucleotide and nucleic acid metabolic process;unfolded protein binding;chromatin binding;;chromatin assembly complex
contig01552	---NA---
contig01553	---NA---
contig01554	nad synthetase 1	hydrolase activity, acting on carbon-nitrogen (but not peptide) bonds;protein binding;ATP binding;nitrogen compound metabolic process;NAD+ synthase (glutamine-hydrolyzing) activity;NAD biosynthetic process
contig01555	werner helicase interacting protein 1	serine-type endopeptidase activity;regulation of DNA replication initiation;ATPase activity;DNA binding;protein binding;ATP binding;DNA synthesis involved in DNA repair;ATP-dependent peptidase activity;nucleus
contig01556	---NA---
contig01557	---NA---
contig01558	---NA---
contig01559	nad dependent steroid dehydrogenase-like	binding;3-beta-hydroxy-delta5-steroid dehydrogenase activity;sterol-4-alpha-carboxylate 3-dehydrogenase (decarboxylating) activity;hair follicle development;cholesterol biosynthetic process;integral to membrane;endoplasmic reticulum
contig01560	selenoprotein 1	cytoplasm;selenium binding;zinc ion transport;protein-methionine-R-oxide reductase activity;nucleus;zinc ion binding;peptide-methionine-(S)-S-oxide reductase activity;protein repair
contig01561	polymerase iii (dna directed) polypeptide b	transcription;DNA-directed RNA polymerase activity;nucleus;DNA binding;zinc ion binding
contig01562	---NA---
contig01563	mitochondrial carrier triple repeat 1	mitochondrial inner membrane;integral to membrane;binding;transport
contig01564	sodium channel modifier 1	binding;nucleus;RNA splicing
contig01565	---NA---
contig01566	rab11 family interacting protein 1 (class i)	protein binding
contig01567	---NA---
contig01568	suppressor of g2 allele of skp1
contig01569	transmembrane protein 97	integral to membrane;extracellular space;regulation of cell growth
contig01570	hnrnpl protein	RNA binding;ribonucleoprotein complex;mRNA processing;nucleotide binding;pronucleus
contig01571	wd repeat domain 13	nucleus
contig01572	tbc1 domain member 13	intracellular;Rab GTPase activator activity;protein binding;regulation of Rab GTPase activity
contig01573	---NA---
contig01574	---NA---
contig01575	---NA---
contig01576	stress-associated endoplasmic reticulum protein 1	intracellular protein transmembrane transport;endoplasmic reticulum membrane;ribosome;plasma membrane organization;binding;response to stress;protein amino acid glycosylation;integral to membrane;transporter activity
contig01577	prpf39 protein
contig01578	---NA---
contig01579	small nuclear rna activating polypeptide 5
contig01580	---NA---
contig01581	---NA---
contig01582	uncoupling protein 2	binding;mitochondrial inner membrane;membrane attack complex;mitochondrial transport;transporter activity
contig01583	thymosin beta-12	cytoplasm;cytoskeleton;actin binding;sequestering of actin monomers
contig01584	ubiquinol-cytochrome c reductase hinge protein	aerobic respiration;ubiquinol-cytochrome-c reductase activity;transport;mitochondrial electron transport, ubiquinol to cytochrome c;mitochondrial respiratory chain
contig01585	transportin 3	protein transport;cytoplasm;receptor activity;nucleus;protein binding
contig01586	annexin a3	phospholipase A2 inhibitor activity;calcium-dependent phospholipid binding
contig01587	---NA---
contig01588	---NA---
contig01589	---NA---
contig01590	novel protein protein phosphatase regulatory subunit 9a
contig01591	crystallin j1a
contig01592	-like 2	chromatin modification;cytosol;nuclear matrix;damaged DNA binding;DNA recombination;DNA repair;ATP-dependent DNA helicase activity;protein folding;regulation of transcription, DNA-dependent;regulation of cell growth;identical protein binding;NuA4 histone acetyltransferase complex;ATP binding;transcription antitermination;unfolded protein binding;negative regulation of transcription;membrane
contig01593	thymidylate synthase	DNA replication;dTMP biosynthetic process;phosphoinositide-mediated signaling;thymidylate synthase activity;DNA repair
contig01594	---NA---
contig01595	---NA---
contig01596	dual specificity phosphatase 18	dephosphorylation;phosphoprotein phosphatase activity;intracellular part
contig01597	---NA---
contig01598	---NA---
contig01599	---NA---
contig01600	---NA---
contig01601	---NA---
contig01602	---NA---
contig01603	platelet-activating factor isoform alpha subunit	nonmotile primary cilium;neuron migration;retrograde axon cargo transport;apical protein localization;stem cell division;growth cone;learning or memory;insoluble fraction;lipid catabolic process;phosphoprotein binding;nuclear membrane;hippocampus development;photoreceptor cell maintenance;neuronal cell body;neuroblast proliferation;hydrolase activity;acrosome assembly;microtubule;layer formation …
contig01604	snail homolog 1	mesodermal cell migration;hair follicle morphogenesis;zinc ion binding;epithelial to mesenchymal transition;zinc ion transport;regulation of transcription, DNA-dependent;protein binding;transcription factor activity;negative regulation of cell cycle;negative regulation of cell-cell adhesion;nucleus
contig01605	---NA---
contig01606	---NA---
contig01607	casein kinase alpha 1 polypeptide	protein kinase CK2 complex;protein N-terminus binding;Wnt receptor signaling pathway;beta-catenin binding;protein phosphatase regulator activity;regulation of cell growth;protein kinase CK2 activity;ATP binding;regulation of cell proliferation;nucleus;plasma membrane;protein amino acid phosphorylation
contig01608	---NA---
contig01609	---NA---
contig01610	myst histone acetyltransferase 1	zinc ion binding;regulation of transcription, DNA-dependent;chromatin assembly or disassembly;myeloid cell differentiation;kinetochore;chromatin;transcription factor binding;negative regulation of transcription;histone acetyltransferase activity;histone acetylation;chromatin binding;nucleus;positive regulation of transcription
contig01611	hydrolethalus syndrome 1	nucleus
contig01612	rna binding motif protein 26	zinc ion binding;nucleotide binding;RNA binding
contig01613	---NA---
contig01614	eukaryotic translation initiation factor subunit 2 38kda	translational initiation;translation initiation factor activity
contig01615	coiled-coil-helix-coiled-coil-helix domain containing 3	mitochondrial inner membrane;protein binding
contig01616	---NA---
contig01617	transient receptor potential cation subfamily member 4 associated protein	cytosol;peptide antigen binding;tapasin binding;cytosol to ER transport;peptide antigen-transporting ATPase activity;antigen processing and presentation of endogenous peptide antigen via MHC class I;MHC class I protein binding;TAP2 binding;protein complex assembly;peptide transport;ATP binding;endoplasmic reticulum lumen;phosphate binding;protein heterodimerization activity;protein homodimerizati…
contig01618	prp31 pre-mrna processing factor 31 homolog	ribonucleoprotein binding;;Cajal body;U4/U6 x U5 tri-snRNP complex;spliceosomal complex;protein binding;nuclear speck
contig01619	glycine cleavage system h mitochondrial precursor	glycine catabolic process;aminomethyltransferase activity;lipoic acid binding;glycine cleavage complex;mitochondrion
contig01620	imp1 inner mitochondrial membrane peptidase-like	mitochondrial inner membrane;integral to membrane;serine-type peptidase activity;proteolysis;signal peptidase activity
contig01621	---NA---
contig01622	---NA---
contig01623	novel protein (zgc:66455)
contig01624	---NA---
contig01625	splicing arginine serine-rich 1	nuclear speck;mRNA splice site selection;protein targeting;protein binding;spliceosomal complex;nucleotide binding;;cytoplasm;in utero embryonic development;cardiac muscle contraction
contig01626	---NA---
contig01627	coenzyme q10 homolog b
contig01628	spna2 protein
contig01629	ubiquitin a-52 residue ribosomal protein fusion product 1	ribosome;protein modification process;structural constituent of ribosome;nucleus;translation
contig01630	basic leucine zipper and w2 domains 1	cytoplasm;regulation of translational initiation;transcription antitermination;translation initiation factor activity;regulation of transcription, DNA-dependent
contig01631	---NA---
contig01632	lsm14 homolog b
contig01633	shugoshin-like 1
contig01634	arachidonate 12- 12r type	lipid metabolic process;intracellular;negative regulation of cellular process;oxidoreductase activity, acting on single donors with incorporation of molecular oxygen, incorporation of two atoms of oxygen
contig01635	---NA---
contig01636	chromosome 14 open reading frame 153	induction of apoptosis by intracellular signals
contig01637	spry domain containing 4
contig01638	---NA---
contig01639	---NA---
contig01640	molybdenum cofactor synthesis 2	identical protein binding;Mo-molybdopterin cofactor biosynthetic process
contig01641	tho complex 5	cytoplasm;protein binding;nucleus;negative regulation of macrophage differentiation
contig01642	---NA---
contig01643	---NA---
contig01644	dead h (asp-glu-ala-asp his) box polypeptide 19 (dbp5 yeast)	nucleic acid binding;ATP binding;ATP-dependent helicase activity
contig01645	---NA---
contig01646	vaccinia related kinase 1	ATP binding;nucleus;protein amino acid autophosphorylation;protein serine/threonine kinase activity
contig01647	---NA---
contig01648	mitochondrial isoleucine trna synthetase	mitochondrial matrix;isoleucyl-tRNA aminoacylation;ATP binding;isoleucine-tRNA ligase activity
contig01649	---NA---
contig01650	family with sequence similarity member a
contig01651	spindle pole body component 24 homolog	chromosome, centromeric region;mitosis;nucleus;protein binding
contig01652	mitochondrial ribosomal protein s31
contig01653	---NA---
contig01654	stomatin-like protein 2
contig01655	---NA---
contig01656	sec23 interacting protein	metal ion binding
contig01657	nucleolar protein 27kda
contig01658	rna binding homolog 1	germ cell development;intracellular;double-stranded RNA binding
contig01659	breast carcinoma amplified sequence 2	spliceosomal complex;;RNA splicing;protein binding
contig01660	dead (asp-glu-ala-asp) box polypeptide 52	RNA helicase activity;ATP-dependent helicase activity;RNA binding;ATP binding;rRNA processing;nucleus
contig01661	---NA---
contig01662	wu:fa99c08 protein
contig01663	biogenesis of lysosome-related organelles complex- subunit 2	cytosol;centrosome;identical protein binding
contig01664	glutamine synthetase	glutamate-ammonia ligase activity;mitochondrion;glutamine biosynthetic process
contig01665	---NA---
contig01666	---NA---
contig01667	tetratricopeptide repeat domain 35	nucleus;binding;endoplasmic reticulum
contig01668	cadherin epithelial	neuron migration;transport;neural tube formation;ectoderm development;germ cell migration;catenin complex;neuron projection development;response to organic substance;cell-cell adherens junction;cell migration involved in gastrulation;cell-cell adhesion;basolateral plasma membrane;microvillus;pituitary gland development;calcium ion binding;gastrulation with mouth forming second;integral to membran…
contig01669	---NA---
contig01670	dolichyl-diphosphooligosaccharide-protein glycosyltransferase	protein amino acid N-linked glycosylation via asparagine;integral to membrane;extracellular space;microsome;protein binding;response to cytokine stimulus;T cell activation;protein amino acid terminal N-glycosylation;dolichyl-diphosphooligosaccharide-protein glycotransferase activity;endoplasmic reticulum membrane
contig01671	coiled-coil domain containing 93
contig01672	beta	extracellular space;beta-lactamase activity;integral to membrane;beta-lactam antibiotic catabolic process;mitochondrion
contig01673	---NA---
contig01674	novel protein
contig01675	---NA---
contig01676	---NA---
contig01677	---NA---
contig01678	c1orf74 homolog
contig01679	---NA---
contig01680	nadh dehydrogenase iron-sulfur protein mitochondrial precursor	transport;NADH dehydrogenase (ubiquinone) activity;mitochondrial respiratory chain complex I;4 iron, 4 sulfur cluster binding;mitochondrial electron transport, NADH to ubiquinone;protein binding;mitochondrial respiratory chain complex I assembly;iron ion binding;electron transport
contig01681	mitochondrial ribosomal protein s28	mitochondrial small ribosomal subunit
contig01682	---NA---
contig01683	dna replication complex gins protein psf2	transcription elongation regulator activity;nucleus;DNA strand elongation involved in DNA replication;protein binding
contig01684	heat shock protein 9	protein folding;hemopoiesis;protein export from nucleus;cell surface;ATP binding;ATPase activity;mitochondrial matrix;unfolded protein binding;response to stress
contig01685	programmed cell death 4	apoptosis;RNA binding;cytoplasm;negative regulation of cell cycle;nucleus;protein binding
contig01686	ras-like family 11 member b	GTP binding;small GTPase mediated signal transduction
contig01687	xbp1 protein
contig01688	---NA---
contig01689	isoform cra_a	protein binding
contig01690	lim domain binding 1	anterior/posterior axis specification;negative regulation of erythrocyte differentiation;Wnt receptor signaling pathway;transcription cofactor activity;protein complex;positive regulation of transcription from RNA polymerase II promoter;LIM domain binding;transcription activator activity;protein homodimerization activity;neuron differentiation;nucleus
contig01691	---NA---
contig01692	---NA---
contig01693	---NA---
contig01694	wolf-hirschhorn syndrome candidate 2	multicellular organismal development;nucleus;regulation of transcription, DNA-dependent
contig01695	---NA---
contig01696	valyl-trna synthetase	cytoplasm;valyl-tRNA aminoacylation;protein binding;ATP binding;valine-tRNA ligase activity;translational elongation
contig01697	---NA---
contig01698	serologically defined colon cancer antigen 10	peptidyl-prolyl cis-trans isomerase activity
contig01699	serologically defined colon cancer antigen 10	protein folding;cytoplasm;peptidyl-prolyl cis-trans isomerase activity;nucleus
contig01700	---NA---
contig01701	histone h4
contig01702	staphylococcal nuclease domain containing 1	transcription coactivator activity;nucleic acid binding;nuclease activity;melanosome;RNA-induced silencing complex;RNA interference;nucleus;regulation of transcription, DNA-dependent
contig01703	ellis van creveld
contig01704	retinol dehydrogenase 14 (all-trans and 9-cis)	alcohol dehydrogenase (NAD) activity
contig01705	eukaryotic translation initiation factor 4h	RNA binding;cytoplasm;translation;nucleotide binding;translation initiation factor activity
contig01706	---NA---
contig01707	ubiquinone biosynthesis protein mitochondrial precursor	ubiquinone biosynthetic process;mitochondrion;cysteine-type endopeptidase activity
contig01708	---NA---
contig01709	peptidyl-prolyl cis-trans mitochondrial precursor	protein folding;mitochondrial matrix;cyclosporin A binding;peptidyl-prolyl cis-trans isomerase activity
contig01710	zinc finger protein 259	nucleic acid binding;nucleus;zinc ion binding;protein binding
contig01711	acyl- thioesterase 8	acyl-CoA metabolic process;carboxylesterase activity;peroxisome;protein binding;palmitoyl-CoA hydrolase activity;choloyl-CoA hydrolase activity;peroxisome organization;mitochondrion
contig01712	serine hydroxymethyltransferase 2	pyridoxal phosphate binding;L-serine metabolic process;glycine hydroxymethyltransferase activity;one-carbon metabolic process;glycine metabolic process
contig01713	ufm1-specific peptidase 2	ubiquitin cycle;cysteine-type peptidase activity;thiolester hydrolase activity
contig01714	---NA---
contig01715	6-phosphofructo-2-kinase fructose- -biphosphatase 4	identical protein binding;fructose-2,6-bisphosphate 2-phosphatase activity;6-phosphofructo-2-kinase activity;fructose 2,6-bisphosphate metabolic process;ATP binding
contig01716	---NA---
contig01717	sepsecs protein	cytoplasm;selenocysteine incorporation;selenium binding;protein binding;cellular amino acid metabolic process;transferase activity;lyase activity;nucleus;tRNA binding
contig01718	schwann cell-specific egf-like repeat autocrine factor
contig01719	---NA---
contig01720	---NA---
contig01721	---NA---
contig01722	PREDICTED: hypothetical protein [Rattus norvegicus]
contig01723	n-acylaminoacyl-peptide hydrolase	proteolysis;prolyl oligopeptidase activity;acylaminoacyl-peptidase activity
contig01724	---NA---
contig01725	duf729 domain containing 1
contig01726	protein
contig01727	lsm14 homolog a
contig01728	prenyl diphosphate subunit 2	protein heterodimerization activity;ubiquinone biosynthetic process;isoprenoid biosynthetic process;trans-hexaprenyltranstransferase activity
contig01729	PREDICTED: hypothetical protein [Danio rerio]
contig01730	---NA---
contig01731	chromosome 7 open reading frame 20	protein binding
contig01732	coiled-coil-helix-coiled-coil-helix domain containing 2
contig01733	---NA---
contig01734	---NA---
contig01735	cell division cycle 34	G1/S transition of mitotic cell cycle;DNA replication initiation;protein binding;ubiquitin cycle;ubiquitin-protein ligase activity;regulation of protein metabolic process;nucleus;cell division
contig01736	---NA---
contig01737	---NA---
contig01738	sda1 domain containing 1	nucleolus;ribosome biogenesis;protein binding;protein transport
contig01739	prp4 pre-mrna processing factor 4 homolog	response to oxidative stress;U4/U6 x U5 tri-snRNP complex;;spliceosomal complex;heme binding;nuclear mRNA splicing, via spliceosome
contig01740	---NA---
contig01741	---NA---
contig01742	---NA---
contig01743	unnamed protein product [Tetraodon nigroviridis]
contig01744	inorganic pyrophosphatase	inorganic diphosphatase activity;cytoplasm;phosphate metabolic process;magnesium ion binding
contig01745	oxysterol binding 6	transport
contig01746	oxysterol-binding protein 7
contig01747	---NA---
contig01748	splicing factor subunit 2	;spliceosomal complex;small nuclear ribonucleoprotein complex;zinc ion binding;nuclear mRNA 3'-splice site recognition
contig01749	---NA---
contig01750	---NA---
contig01751	---NA---
contig01752	ddrgk domain containing 1	protein binding
contig01753	mitochondrial ribosomal protein s18b	mitochondrial small ribosomal subunit;structural constituent of ribosome;translation
contig01754	loc553340 protein
contig01755	non-erythrocytic 1 (alpha-fodrin) isoform 2	calmodulin binding;calcium ion binding;barbed-end actin filament capping;clustering of voltage-gated sodium channels;membrane fraction;spectrin;actin binding;node of Ranvier;structural constituent of cytoskeleton;paranode region of axon
contig01756	rcc1 domain containing 1
contig01757	junction plakoglobin	Z disc;catenin complex;cell-cell adhesion;desmosome;protein binding;fascia adherens;internal side of plasma membrane;nucleus;cytosol;actin cytoskeleton;structural molecule activity
contig01758	---NA---
contig01759	proteasome ( macropain) 26s non- 9	positive regulation of transcription from RNA polymerase II promoter;transcription activator activity
contig01760	proteasome ( macropain) 26s non- 9	protein complex;protein binding;positive regulation of transcription from RNA polymerase II promoter;transcription activator activity;cytosol
contig01761	---NA---
contig01762	hd domain-containing protein 3	catalytic activity
contig01763	coatomer protein subunit gamma 2	viral capsid;COPI vesicle coat;protein transporter activity;Golgi membrane;retrograde vesicle-mediated transport, Golgi to ER;intra-Golgi vesicle-mediated transport;protein complex assembly;protein binding;intracellular protein transport;structural molecule activity
contig01764	---NA---
contig01765	---NA---
contig01766	---NA---
contig01767	guanine nucleotide binding 3	nucleolus;regulation of cell proliferation;GTP binding;protein binding
contig01768	---NA---
contig01769	glutathione s-transferase theta-1
contig01770	---NA---
contig01771	---NA---
contig01772	---NA---
contig01773	---NA---
contig01774	family with sequence similarity member a
contig01775	saccharopine dehydrogenase	metabolic process;saccharopine dehydrogenase (NAD+, L-glutamate-forming) activity;binding
contig01776	transmembrane protein 44
contig01777	dopamine receptor
contig01778	pold3 protein
contig01779	tetratricopeptide repeat domain 39a	nucleic acid binding
contig01780	---NA---
contig01781	fructose-bisphosphate aldolase c	protein binding;glycolysis;fructose-bisphosphate aldolase activity;mitochondrion
contig01782	---NA---
contig01783	ubiquitin- containing phd and ring finger 1	protein modification process;protein binding;zinc ion transport;organ regeneration;zinc ion binding
contig01784	---NA---
contig01785	unnamed protein product [Tetraodon nigroviridis]
contig01786	sfrs protein kinase 1	binding;cellular process;transferase activity
contig01787	---NA---
contig01788	novel protein
contig01789	---NA---
contig01790	ubiquitin-conjugating enzyme e2 e1	ISG15-protein conjugation;protein binding;ubiquitin-dependent protein catabolic process;ubiquitin cycle;ubiquitin-protein ligase activity;regulation of protein metabolic process;ISG15 ligase activity
contig01791	ubiquitin-conjugating enzyme e2 e1	ISG15-protein conjugation;protein binding;ubiquitin-dependent protein catabolic process;ubiquitin cycle;ubiquitin-protein ligase activity;regulation of protein metabolic process;ISG15 ligase activity
contig01792	mad2 mitotic arrest deficient-like 1	spindle pole body;kinetochore;mitotic cell cycle spindle assembly checkpoint;protein binding;mitosis;nucleus;cell division
contig01793	---NA---
contig01794	homer homolog 2	cytoplasm;actin binding;cell junction;postsynaptic membrane;metabotropic glutamate receptor signaling pathway;GKAP/Homer scaffold activity
contig01795	---NA---
contig01796	eukaryotic translation initiation factor subunit 1 alpha	eukaryotic translation initiation factor 2B complex;polysome;RNA binding;protein binding;regulation of translational initiation in response to stress;eukaryotic translation initiation factor 2 complex;translation initiation factor activity;nucleus
contig01797	signal recognition particle 19 kda protein	SRP-dependent cotranslational protein targeting to membrane;signal recognition particle, endoplasmic reticulum targeting;7S RNA binding
contig01798	---NA---
contig01799	eorge syndrome critical region gene 8	cytoplasm;double-stranded RNA binding;primary microRNA processing;protein binding;nucleus
contig01800	palmitoyl-protein thioesterase 1 precursor	membrane raft;cellular protein catabolic process;neuron development;regulation of synapse structure and activity;palmitoyl-(protein) hydrolase activity;cofactor transport;DNA fragmentation involved in apoptosis;neurotransmitter secretion;grooming behavior;membrane fraction;neuronal cell body;lysosome;positive regulation of pinocytosis;protein transport;associative learning;Golgi apparatus;extrace…
contig01801	20s rrna homolog	nucleolus;ribosome assembly
contig01802	mitochondrial translational release factor 1	translation release factor activity;regulation of translational termination;mitochondrion
contig01803	squamous cell carcinoma antigen recognized by t cells	cytosol;cell cycle arrest;positive regulation of cytotoxic T cell differentiation;RNA splicing;induction of apoptosis by intracellular signals;spliceosomal complex;mRNA processing
contig01804	transcription factor dp-1	S phase of mitotic cell cycle;regulation of transcription from RNA polymerase II promoter;apoptosis;transcription factor complex;epidermis development;transcription factor activity;transcription antitermination;transcription coactivator activity;positive regulation of transcription, DNA-dependent;cell proliferation
contig01805	---NA---
contig01806	---NA---
contig01807	exosome component 9	cytoplasm;nucleolus;3'-5'-exoribonuclease activity;RNA binding;protein binding;rRNA processing;exosome (RNase complex)
contig01808	---NA---
contig01809	---NA---
contig01810	delta-aminolevulinic acid dehydratase	heme biosynthetic process;porphobilinogen synthase activity;zinc ion binding
contig01811	---NA---
contig01812	---NA---
contig01813	ribosomal protein s17	structural constituent of ribosome;RNA binding;cytosolic small ribosomal subunit;translation
contig01814	---NA---
contig01815	rae1 rna export 1 homolog ( pombe)
contig01816	suppressor of ty 5 homolog	cell cycle;positive regulation of transcription from RNA polymerase II promoter;retroviral genome replication;enzyme binding;negative regulation of transcription from RNA polymerase II promoter;positive transcription elongation factor activity;negative transcription elongation factor activity;RNA elongation from RNA polymerase II promoter;protein heterodimerization activity;chromatin remodeling;n…
contig01817	---NA---
contig01818	chromosome 14 open reading frame 169	ribosome biogenesis;RNA binding;chromatin remodeling;nucleolar preribosome
contig01819	---NA---
contig01820	---NA---
contig01821	origin recognition subunit 1-like	DNA replication;DNA binding;protein binding;ATP binding;nucleoside-triphosphatase activity;nucleus
contig01822	member ras oncogene family	GTP binding;Golgi apparatus;plasma membrane;ATP binding;intracellular protein transport;transcription factor binding;small GTPase mediated signal transduction;regulation of transcription, DNA-dependent
contig01823	importin 7	cytoplasm;nuclear pore;protein import into nucleus, docking;histone binding;protein transporter activity
contig01824	topoisomerase i	cytoplasm;nucleolus;DNA topoisomerase type I activity;nucleoplasm;response to drug;DNA topoisomerase (ATP-hydrolyzing) activity;protein binding;perikaryon;embryonic cleavage;DNA unwinding involved in replication;chromatin DNA binding;chromosome;DNA topological change
contig01825	---NA---
contig01826	---NA---
contig01827	---NA---
contig01828	histidine triad protein member 5	cytoplasm;protein binding;nuclear-transcribed mRNA catabolic process, nonsense-mediated decay;hydrolase activity;nucleus;deadenylation-dependent decapping of nuclear-transcribed mRNA
contig01829	cold shock domain-containing protein e1	mitochondrial inner membrane;DNA binding;RNA binding;regulation of transcription, DNA-dependent
contig01830	narg2 protein
contig01831	zinc cchc domain containing 10	zinc ion binding;nucleic acid binding
contig01832	---NA---
contig01833	syntaxin 12	phagocytic vesicle;SNAP receptor activity;Golgi apparatus;cholesterol efflux;membrane raft;vesicle-mediated transport;intracellular protein transport;protein stabilization;integral to membrane
contig01834	---NA---
contig01835	chmp member 7	protein transport;cytoplasm
contig01836	ethylmalonic encephalopathy 1	hydrolase activity
contig01837	---NA---
contig01838	mitochondrial ribosomal protein l22	mitochondrial ribosome;ribosome biogenesis;structural constituent of ribosome;large ribosomal subunit;translation
contig01839	---NA---
contig01840	aconitase mitochondrial	citrate metabolic process;iron ion binding;tricarboxylic acid cycle;4 iron, 4 sulfur cluster binding;aconitate hydratase activity;mitochondrion
contig01841	protein regulator of cytokinesis 1	mitotic spindle elongation;protein binding;cytokinesis;nucleus;spindle microtubule
contig01842	---NA---
contig01843	ubx domain containing 8	protein binding;cytoplasm
contig01844	---NA---
contig01845	hus1 checkpoint homolog ( pombe)	response to UV;G1/S transition checkpoint;protein serine/threonine kinase activity;negative regulation of DNA replication;double-strand break repair via homologous recombination;embryonic development;protein binding;DNA damage checkpoint;cytoplasm;nucleus;protein amino acid phosphorylation
contig01846	chaperonin containing subunit 3	cytoplasm;protein folding;ATP binding;negative regulation of retinal cell programmed cell death;unfolded protein binding;embryonic eye morphogenesis
contig01847	---NA---
contig01848	---NA---
contig01849	nuclear cap binding protein subunit 20kda	snRNA export from nucleus;RNA splicing;protein binding;mRNA transport;RNA cap binding;nucleus;positive regulation of RNA export from nucleus;nucleotide binding
contig01850	mis12 homolog	cell cycle;chromosome, centromeric region
contig01851	mitochondrial ribosomal protein l37	translation regulator activity;mitochondrial ribosome;structural constituent of ribosome;translation
contig01852	peroxisome biogenesis factor 26	protein import into peroxisome matrix;peroxisome;protein complex binding;membrane;protein C-terminus binding
contig01853	---NA---
contig01854	---NA---
contig01855	proteasome maturation protein	immune response;cytosol;protein complex;nucleus
contig01856	guanine nucleotide binding alpha transducing 3	heterotrimeric G-protein complex;GTP binding;sensory perception of taste;G-protein coupled receptor protein signaling pathway;GTPase activity
contig01857	---NA---
contig01858	protein tyrosine phosphatase-like a domain containing 1	JNK cascade;integral to membrane;I-kappaB kinase/NF-kappaB cascade;Rho protein signal transduction
contig01859	5 -nucleotidase domain containing 2
contig01860	peptidoglycan- domain containing 2
contig01861	n-myristoyltransferase 2	cytoplasm;protein lipoylation;N-terminal peptidyl-glycine N-myristoylation;glycylpeptide N-tetradecanoyltransferase activity
contig01862	comm domain containing 2	protein binding
contig01863	nucleolar complex associated 3 homolog	nucleolus;fat cell differentiation;nuclear speck
contig01864	---NA---
contig01865	---NA---
contig01866	---NA---
contig01867	imp (inosine monophosphate) dehydrogenase 2	IMP dehydrogenase activity;GMP biosynthetic process;protein binding;potassium ion binding;lymphocyte proliferation
contig01868	replication factor c (activator 1) 3	DNA replication;ATPase activity;DNA binding;DNA replication factor C complex;protein binding;ATP binding;nucleus
contig01869	neural precursor cell developmentally down-regulated 1
contig01870	ubiquitin specific protease 4	cytoplasm;ubiquitin-dependent protein catabolic process;ubiquitin thiolesterase activity;ubiquitin cycle;nucleus
contig01871	---NA---
contig01872	drebrin- isoform cra_b	ruffle;actin filament bundle assembly;barbed-end actin filament capping;dendrite;protein C-terminus binding;actin filament binding;identical protein binding;actin filament severing;immune response;cell cortex;endocytosis;lamellipodium;Rac protein signal transduction;postsynaptic density
contig01873	---NA---
contig01874	---NA---
contig01875	heavy neurofilament protein
contig01876	kinesin family member 23	mitotic spindle elongation;microtubule-based movement;protein binding;mitosis;cytokinesis;embryonic cleavage;spindle;ATP binding;nucleus;kinesin complex;microtubule motor activity;microtubule
contig01877	eukaryotic translation initiation factor subunit 10
contig01878	---NA---
contig01879	family with sequence similarity member b
contig01880	---NA---
contig01881	set bifurcated 2	chromatin modification;DNA binding;histone-lysine N-methyltransferase activity;nucleus;zinc ion binding
contig01882	serine incorporator 1	membrane;electron carrier activity
contig01883	---NA---
contig01884	alpha3-fucosyltransferase [Takifugu rubripes]
contig01885	chromosome 9 open reading frame 156	hydrolase activity
contig01886	exosome component 6	RNA binding;cytoplasm;RNA processing;nucleus;exosome (RNase complex);exonuclease activity
contig01887	upregulated during skeletal muscle growth 5
contig01888	---NA---
contig01889	argininosuccinate lyase	response to hypoxia;arginine catabolic process;liver development;argininosuccinate lyase activity;response to nutrient;arginine biosynthetic process via ornithine;urea cycle;response to peptide hormone stimulus;response to glucocorticoid stimulus;kidney development;cytoplasm;response to cAMP;argininosuccinate metabolic process
contig01890	14-3-3 protein beta alpha	protein domain specific binding;monooxygenase activity;melanosome;protein targeting;perinuclear region of cytoplasm
contig01891	---NA---
contig01892	unnamed protein product [Tetraodon nigroviridis]
contig01893	flavohemoprotein b5 b5r	cytoplasm;cytochrome-b5 reductase activity;heme biosynthetic process;cellular iron ion homeostasis;iron ion binding;heme binding;iron ion transport
contig01894	cdc5 cell division cycle 5-like ( pombe)	RNA binding;cell cycle;regulation of transcription, DNA-dependent;nuclear speck;RNA splicing;cell division;DNA binding;protein targeting;spliceosomal complex;protein domain specific binding;mRNA processing;cytoplasm
contig01895	bcs1-like	protein complex assembly;mitochondrial respiratory chain complex III;sensory perception of sound;membrane attack complex;ATP binding;nucleoside-triphosphatase activity;energy derivation by oxidation of organic compounds
contig01896	---NA---
contig01897	---NA---
contig01898	---NA---
contig01899	---NA---
contig01900	gdp-mannose pyrophosphorylase a	biosynthetic process;nucleotidyltransferase activity;acyltransferase activity
contig01901	---NA---
contig01902	aldo-keto reductase family member a2	carbohydrate metabolic process;Golgi apparatus;electron carrier activity;mitochondrion;cellular aldehyde metabolic process;aldehyde reductase activity
contig01903	---NA---
contig01904	family with sequence similarity member c	negative regulation of signal transduction;extracellular region;signal recognition particle, endoplasmic reticulum targeting
contig01905	---NA---
contig01906	---NA---
contig01907	---NA---
contig01908	vacuolar atp synthase 16 kda proteolipid subunit	hydrogen ion transporting ATP synthase activity, rotational mechanism;ATP synthesis coupled proton transport;metal ion binding;vacuolar membrane;ATP binding;membrane attack complex;protein binding;proton-transporting ATPase activity, rotational mechanism;proton-transporting two-sector ATPase complex
contig01909	maf1 homolog ( cerevisiae)	transcription regulator activity;negative regulation of transcription from RNA polymerase III promoter;transcription antitermination;nucleus
contig01910	zinc metallopeptidase (ste24 cerevisiae)	Golgi membrane;endoplasmic reticulum membrane;nuclear envelope organization;metalloexopeptidase activity;metalloendopeptidase activity;prenylated protein catabolic process;integral to membrane;zinc ion binding
contig01911	---NA---
contig01912	---NA---
contig01913	---NA---
contig01914	h+ lysosomal v1 subunit a	cellular sodium ion homeostasis;hydrogen ion transporting ATP synthase activity, rotational mechanism;mitochondrion;response to salt stress;ATP synthesis coupled proton transport;metal ion binding;response to acidity;cellular calcium ion homeostasis;ATP binding;proton-transporting ATPase activity, rotational mechanism;proton-transporting two-sector ATPase complex
contig01915	---NA---
contig01916	phosphoglucomutase 1	cytoplasm;cellular calcium ion homeostasis;glucose metabolic process;phosphoglucomutase activity
contig01917	acyl- synthetase long-chain family member 4	microsome;peroxisome;regulation of fatty acid metabolic process;long-chain-fatty-acid-CoA ligase activity;magnesium ion binding;integral to membrane;endoplasmic reticulum;mitochondrion
contig01918	ubiquitin specific protease 4	ubiquitin-dependent protein catabolic process;ubiquitin thiolesterase activity;nucleus
contig01919	si:dkey- protein
contig01920	---NA---
contig01921	---NA---
contig01922	oxidation resistance 1	nucleolus;response to oxidative stress;cell wall macromolecule catabolic process;mitochondrion
contig01923	mitochondrial ribosomal protein l33	ribosome;structural constituent of ribosome;translation;mitochondrion
contig01924	mitochondrial aldehyde dehydrogenase 2
contig01925	cell division cycle protein 27 homolog	cell proliferation;protein binding;centrosome;nucleus;mitotic metaphase/anaphase transition;spindle microtubule;cell division
contig01926	phosphoribosyl pyrophosphate amidotransferase	purine nucleotide biosynthetic process;glutamine metabolic process;purine base biosynthetic process;iron ion binding;amidophosphoribosyltransferase activity;magnesium ion binding;nucleoside metabolic process;4 iron, 4 sulfur cluster binding
contig01927	na+ k+ alpha 1 polypeptide	otolith development;sodium ion transport;sodium:potassium-exchanging ATPase activity;sperm motility;potassium ion binding;brain development;potassium ion transport;monovalent inorganic cation transmembrane transporter activity;potassium channel inhibitor activity;ATP binding;embryonic heart tube development;membrane attack complex;magnesium ion binding;metabolic process;determination of left/righ…
contig01928	conserved domain
contig01929	nudix-type motif 8	metal ion binding;mitochondrion
contig01930	cellular nucleic acid-binding protein	cytosol;RNA binding;positive regulation of transcription from RNA polymerase II promoter;metal ion binding;transcription factor activity;single-stranded DNA binding;positive regulation of cell proliferation;cholesterol biosynthetic process;endoplasmic reticulum;nucleus
contig01931	novel protein vertebrate wee1 homolog ( pombe)	protein kinase activity;nucleotide binding
contig01932	exportin 6	cytoplasm;nuclear pore;protein import into nucleus, docking;protein binding;protein transporter activity;protein export from nucleus
contig01933	fatty acyl reductase 1	binding;long-chain-fatty-acyl-CoA reductase activity;wax biosynthetic process;peroxisomal membrane;integral to membrane
contig01934	nucleoporin 85	nuclear pore;CCR2 chemokine receptor binding;macrophage chemotaxis;lamellipodium assembly;intracellular protein transmembrane transport;cytokine-mediated signaling pathway;plasma membrane;mRNA transport
contig01935	s-adenosylhomocysteine hydrolase	cytosol;NAD or NADH binding;copper ion binding;adenyl nucleotide binding;circadian sleep/wake cycle;chronic inflammatory response to antigenic stimulus;response to nutrient;S-adenosylhomocysteine catabolic process;identical protein binding;adenosylhomocysteinase activity;protein self-association;one-carbon metabolic process;synaptosome;nucleus
contig01936	nadh dehydrogenase 1 alpha subcomplex subunit 13	transport;negative regulation of translation;oxygen and reactive oxygen species metabolic process;NADH dehydrogenase (ubiquinone) activity;mitochondrial respiratory chain complex I;integral to membrane;negative regulation of cell growth;apoptotic nuclear change;protein binding;induction of apoptosis by extracellular signals;nucleoplasm;negative regulation of transcription, DNA-dependent;electron …
contig01937	growth arrest and dna-damage- gamma interacting protein 1	protein binding
contig01938	h+ lysosomal accessory protein 2	positive regulation of transforming growth factor-beta1 production;receptor activity;protein binding;external side of plasma membrane;integral to membrane;angiotensin maturation;regulation of MAPKKK cascade
contig01939	unnamed protein product [Tetraodon nigroviridis]
contig01940	---NA---
contig01941	---NA---
contig01942	phosphoserine aminotransferase 1	pyridoxal phosphate binding;O-phospho-L-serine:2-oxoglutarate aminotransferase activity;L-serine biosynthetic process;pyridoxine biosynthetic process
contig01943	---NA---
contig01944	---NA---
contig01945	transcription termination rna polymerase i
contig01946	wu:fd60e07 protein
contig01947	---NA---
contig01948	60s acidic ribosomal protein p2	structural constituent of ribosome;RNA binding;cytosolic large ribosomal subunit;translational elongation
contig01949	---NA---
contig01950	rio kinase 2	protein amino acid phosphorylation;ATP binding;protein serine/threonine kinase activity
contig01951	tp53 regulated inhibitor of apoptosis 1	protein binding;caspase inhibitor activity;anti-apoptosis;DNA damage response, signal transduction by p53 class mediator resulting in cell cycle arrest;mitochondrion
contig01952	---NA---
contig01953	mitogen-activated protein kinase kinase 4	protein amino acid phosphorylation;protein binding;JNK cascade;ATP binding;protein tyrosine kinase activity;protein serine/threonine kinase activity
contig01954	---NA---
contig01955	eukaryotic translation initiation factor subunit 5 47kda	eukaryotic translation initiation factor 3 complex;protein binding;regulation of translational initiation;translation initiation factor activity
contig01956	trna splicing endonuclease 2 homolog ( cerevisiae)	DNA binding;tRNA splicing, via endonucleolytic cleavage and ligation;mRNA processing;tRNA-intron endonuclease complex;tRNA-intron endonuclease activity
contig01957	---NA---
contig01958	---NA---
contig01959	mitogen-activated protein kinase kinase kinase 7 interacting protein 3	kinase activity;zinc ion binding;intracellular
contig01960	mitogen-activated protein kinase kinase kinase 7 interacting protein 3	metal ion binding
contig01961	lyr motif-containing protein 1
contig01962	---NA---
contig01963	---NA---
contig01964	chaperonin containing subunit 6a (zeta 1)	protein folding;cytoplasm;unfolded protein binding;ATP binding
contig01965	chromosome 3 open reading frame 37
contig01966	yip1 domain member 6	membrane attack complex;endoplasmic reticulum
contig01967	atp-binding sub-family g member 2	response to drug;xenobiotic-transporting ATPase activity;transport;ATP binding;integral to membrane;protein homodimerization activity
contig01968	eukaryotic translation initiation factor 4e	cytoplasm;RNA 7-methylguanosine cap binding;translational initiation;protein binding;translation initiation factor activity;regulation of translation;nucleus
contig01969	spindle and kt associated 1	mitosis;spindle;cell division
contig01970	---NA---
contig01971	sphingomyelin phosphodiesterase isoform cra_a	integral to membrane;sphingomyelin catabolic process;sphingomyelin phosphodiesterase activity;peptide hormone secretion;signal transduction;response to stress;Golgi cis cisterna
contig01972	psmd1 protein	cytosol;binding;protein complex
contig01973	mkiaa1931 protein
contig01974	mitogen-activated protein-binding protein-interacting protein	activation of MAPKK activity;protein binding;membrane attack complex;late endosome membrane;lysosomal membrane
contig01975	---NA---
contig01976	---NA---
contig01977	tata box binding protein -associated rna polymerase b	transcription, DNA-dependent;transcription regulator activity;protein binding;nucleus
contig01978	tfiis central domain-containing protein 1
contig01979	plasminogen activator inhibitor type member 2 isoform 3	serine-type endopeptidase inhibitor activity
contig01980	phospholipase a2-activating protein	signal transduction;inflammatory response;phospholipase A2 activator activity;phospholipid metabolic process;protein binding
contig01981	m-phase phosphoprotein 6	cytoplasm;nucleus;regulation of cell cycle;protein binding;M phase of mitotic cell cycle
contig01982	pumilio 1	RNA binding;regulation of translation
contig01983	non-protein coding rna 153
contig01984	adp-ribosylation-like factor 6 interacting protein 4
contig01985	low density lipoprotein receptor adaptor protein 1	cytosol;regulation of protein binding;basal plasma membrane;positive regulation of receptor-mediated endocytosis;protein C-terminus binding;phosphotyrosine binding;clathrin binding;early endosome;AP-2 adaptor complex;receptor signaling complex scaffold activity;cholesterol homeostasis;steroid metabolic process;;AP-1 adaptor complex
contig01986	---NA---
contig01987	---NA---
contig01988	phosphohistidine phosphatase 1
contig01989	glutamate-cysteine catalytic subunit	response to arsenic;;regulation of mitochondrial depolarization;response to nitrosative stress;response to xenobiotic stimulus;L-ascorbic acid metabolic process;ADP binding;cytosol;protein heterodimerization activity;anti-apoptosis;negative regulation of neuron apoptosis;positive regulation of proteasomal ubiquitin-dependent protein catabolic process;cysteine metabolic process;glutamate binding;c…
contig01990	deaminase domain containing 1	hydrolase activity;zinc ion transport;zinc ion binding;tRNA processing
contig01991	wd repeat domain 4	extracellular space;nucleoplasm
contig01992	---NA---
contig01993	zinc finger protein 294	zinc ion binding;protein binding
contig01994	uncharacterized conserved protein
contig01995	coenzyme q10 homolog a	mitochondrion
contig01996	isoleucyl-trna synthetase	cytoplasm;soluble fraction;isoleucyl-tRNA aminoacylation;ATP binding;isoleucine-tRNA ligase activity
contig01997	membrane-associated ring finger 7	metal ion binding
contig01998	high-mobility group 20a	chromatin modification;protein binding;transcription factor activity;nucleus;regulation of transcription, DNA-dependent
contig01999	splicing arginine serine-rich 5	mRNA splice site selection;spliceosomal complex;RNA binding;protein binding;regulation of cell cycle;regulation of transcription, DNA-dependent;nucleotide binding
[truncated: 9,209 more rows]
